# Supplementary material for: Tuning the 2LMCT Deactivation of Cyclometalated Iron Carbene Complexes with Electronic Substituent Effects
Source: Chemistry. 2025 Jul 25;31(47):e01985. doi: 10.1002/chem.202501985 (PMC12376266; doi:10.1002/chem.202501985)
Supplement: Supplementary file 2 — Supporting Information [file CHEM-31-e01985-s002.zip]

Archive with 4 entries (4 files):
- AM_49.cif
- AM_L3A_auto.cif
- AM_L5A_auto.cif
- [Fe(ImPBr)2].cif
