# Supplementary material for: Tuning the 2LMCT Deactivation of Cyclometalated Iron Carbene Complexes with Electronic Substituent Effects
Source: Chemistry. 2025 Jul 25;31(47):e01985. doi: 10.1002/chem.202501985 (PMC12376266; doi:10.1002/chem.202501985)
Supplement: Supplementary file 2 — Supporting Information [file CHEM-31-e01985-s002.zip › AM_49.cif]

data_[Fe(ImPFur)2]
_audit_creation_date               2025-04-13
_audit_creation_method
;
Olex2 1.5
(compiled 2024.02.16 svn.r378c4104 for OlexSys, GUI svn.r6928)
;
_shelx_SHELXL_version_number       '2018/3'
_audit_contact_author_address      ?
_audit_contact_author_email        ?
_audit_contact_author_name         ''
_audit_contact_author_phone        ?
_publ_contact_author_id_orcid      ?
_publ_section_references
;
Dolomanov, O.V., Bourhis, L.J., Gildea, R.J, Howard, J.A.K. & Puschmann, H.
 (2009), J. Appl. Cryst. 42, 339-341.

Sheldrick, G.M. (2015). Acta Cryst. C71, 3-8.
;
_chemical_name_common              ?
_chemical_name_systematic          AG_AG_204
_chemical_formula_moiety           'C36 H30 Fe N8 O2, F6 P'
_chemical_formula_sum              'C36 H30 F6 Fe N8 O2 P'
_chemical_formula_weight           807.50
_chemical_melting_point            ?
loop_
  _atom_type_symbol
  _atom_type_description
  _atom_type_scat_dispersion_real
  _atom_type_scat_dispersion_imag
  _atom_type_scat_source
 'C' 'C' 0.0033 0.0016 'International Tables Vol C Tables 4.2.6.8 and 6.1.1.4'
 'H' 'H' 0.0000 0.0000 'International Tables Vol C Tables 4.2.6.8 and 6.1.1.4'
 'F' 'F' 0.0171 0.0103 'International Tables Vol C Tables 4.2.6.8 and 6.1.1.4'
 'Fe' 'Fe' 0.3463 0.8444 'International Tables Vol C Tables 4.2.6.8 and 6.1.1.4'
 'N' 'N' 0.0061 0.0033 'International Tables Vol C Tables 4.2.6.8 and 6.1.1.4'
 'O' 'O' 0.0106 0.0060 'International Tables Vol C Tables 4.2.6.8 and 6.1.1.4'
 'P' 'P' 0.1023 0.0942 'International Tables Vol C Tables 4.2.6.8 and 6.1.1.4'

_shelx_space_group_comment
;
The symmetry employed for this shelxl refinement is uniquely defined
by the following loop, which should always be used as a source of
symmetry information in preference to the above space-group names.
They are only intended as comments.
;
_space_group_crystal_system        'triclinic'
_space_group_IT_number             2
_space_group_name_H-M_alt          'P -1'
_space_group_name_Hall             '-P 1'
loop_
  _space_group_symop_operation_xyz
 'x, y, z'
 '-x, -y, -z'

_cell_length_a                     11.5584(8)
_cell_length_b                     11.9479(8)
_cell_length_c                     17.2521(9)
_cell_angle_alpha                  75.974(5)
_cell_angle_beta                   70.980(6)
_cell_angle_gamma                  63.021(7)
_cell_volume                       1994.6(3)
_cell_formula_units_Z              2
_cell_measurement_reflns_used      5619
_cell_measurement_temperature      293
_cell_measurement_theta_max        22.0360
_cell_measurement_theta_min        3.6410
_shelx_estimated_absorpt_T_max     0.909
_shelx_estimated_absorpt_T_min     0.860
_exptl_absorpt_coefficient_mu      0.488
_exptl_absorpt_correction_T_max    1.00000
_exptl_absorpt_correction_T_min    0.97138
_exptl_absorpt_correction_type     multi-scan
_exptl_absorpt_process_details     SADABS
_exptl_absorpt_special_details     ?
_exptl_crystal_colour              'metallic dark green'
_exptl_crystal_colour_lustre       metallic
_exptl_crystal_colour_modifier     dark
_exptl_crystal_colour_primary      green
_exptl_crystal_density_diffrn      1.344
_exptl_crystal_density_meas        ?
_exptl_crystal_density_method      ?
_exptl_crystal_description         block
_exptl_crystal_F_000               826
_exptl_crystal_preparation         ?
_exptl_crystal_size_max            0.32
_exptl_crystal_size_mid            0.28
_exptl_crystal_size_min            0.2
_exptl_transmission_factor_max     ?
_exptl_transmission_factor_min     ?
_diffrn_reflns_av_R_equivalents    0.0820
_diffrn_reflns_av_unetI/netI       0.0955
_diffrn_reflns_Laue_measured_fraction_full  0.998
_diffrn_reflns_Laue_measured_fraction_max  0.877
_diffrn_reflns_limit_h_max         15
_diffrn_reflns_limit_h_min         -15
_diffrn_reflns_limit_k_max         16
_diffrn_reflns_limit_k_min         -15
_diffrn_reflns_limit_l_max         21
_diffrn_reflns_limit_l_min         -23
_diffrn_reflns_number              41164
_diffrn_reflns_point_group_measured_fraction_full  0.998
_diffrn_reflns_point_group_measured_fraction_max  0.877
_diffrn_reflns_theta_full          25.242
_diffrn_reflns_theta_max           29.534
_diffrn_reflns_theta_min           3.334
_diffrn_ambient_temperature        293
_diffrn_detector_area_resol_mean   ?
_diffrn_measured_fraction_theta_full  0.998
_diffrn_measured_fraction_theta_max  0.877
_diffrn_measurement_device_type    'Agilent Enhance'
_diffrn_measurement_method         ?
_diffrn_radiation_type             MoK\a
_diffrn_radiation_wavelength       0.71073
_diffrn_source                     ?
_diffrn_special_details            ?
_reflns_Friedel_coverage           0.000
_reflns_Friedel_fraction_full      .
_reflns_Friedel_fraction_max       .
_reflns_number_gt                  4527
_reflns_number_total               9762
_reflns_special_details
;
 Reflections were merged by SHELXL according to the crystal
 class for the calculation of statistics and refinement.
 
 Structure factors included contributions from the .fab file.
 
 _reflns_Friedel_fraction is defined as the number of unique
 Friedel pairs measured divided by the number that would be
 possible theoretically, ignoring centric projections and
 systematic absences.
;
_reflns_threshold_expression       'I > 2\s(I)'
_computing_cell_refinement         'CrysAlisPro 1.171.40.45a (Rigaku OD, 2019)'
_computing_data_collection         'CrysAlisPro 1.171.40.45a (Rigaku OD, 2019)'
_computing_data_reduction          'CrysAlisPro 1.171.40.45a (Rigaku OD, 2019)'
_computing_molecular_graphics      'Olex2 1.5 (Dolomanov et al., 2009)'
_computing_publication_material    'Olex2 1.5 (Dolomanov et al., 2009)'
_computing_structure_refinement    'SHELXL 2018/3 (Sheldrick, 2015)'
_computing_structure_solution      'SHELXT 2014/4 (Sheldrick, 2014)'
_refine_diff_density_max           0.802
_refine_diff_density_min           -0.386
_refine_diff_density_rms           0.073
_refine_ls_extinction_coef         .
_refine_ls_extinction_method       none
_refine_ls_goodness_of_fit_ref     0.973
_refine_ls_hydrogen_treatment      constr
_refine_ls_matrix_type             full
_refine_ls_number_parameters       524
_refine_ls_number_reflns           9762
_refine_ls_number_restraints       105
_refine_ls_R_factor_all            0.1417
_refine_ls_R_factor_gt             0.0802
_refine_ls_restrained_S_all        0.993
_refine_ls_shift/su_max            0.001
_refine_ls_shift/su_mean           0.000
_refine_ls_structure_factor_coef   Fsqd
_refine_ls_weighting_details      
 'w=1/[\s^2^(Fo^2^)+(0.1377P)^2^] where P=(Fo^2^+2Fc^2^)/3'
_refine_ls_weighting_scheme        calc
_refine_ls_wR_factor_gt            0.2220
_refine_ls_wR_factor_ref           0.2671
_refine_special_details            ?
_olex2_refinement_description
;
1. Uiso/Uaniso restraints and constraints
Uanis(C20) \\sim Ueq, Uanis(C19) \\sim Ueq: with sigma of 0.005 and sigma for
terminal atoms of 0.01
2. Rigid body (RIGU) restrains
 C19, C20, C21, C22, O2
 with sigma for 1-2 distances of 0.004 and sigma for 1-3 distances of 0.004
 P1, F1, F3, F4, F5, F6, F2
 with sigma for 1-2 distances of 0.004 and sigma for 1-3 distances of 0.004
3. Others
 Fixed Sof: F1(0.5) F3(0.5) F4(0.5) F5(0.5) F6(0.5) P1(0.5) F2(0.5)
4.a Aromatic/amide H refined with riding coordinates:
 C1(H1), C37(H37), C3(H3), C6(H6), C10(H10), C11(H11), C12(H12), C15(H15),
 C17(H17), C19(H19), C20(H20), C21(H21), C24(H24), C28(H28), C29(H29), C30(H30),
  C34(H34), C35(H35)
4.b Idealised Me refined as rotating group:
 C13(H13A,H13B,H13C), C18(H18A,H18B,H18C), C31(H31A,H31B,H31C), C36(H36A,H36B,
 H36C)
;
_atom_sites_solution_hydrogens     geom
_atom_sites_solution_primary       ?
_atom_sites_solution_secondary     ?
loop_
  _atom_site_label
  _atom_site_type_symbol
  _atom_site_fract_x
  _atom_site_fract_y
  _atom_site_fract_z
  _atom_site_U_iso_or_equiv
  _atom_site_adp_type
  _atom_site_occupancy
  _atom_site_site_symmetry_order
  _atom_site_calc_flag
  _atom_site_refinement_flags_posn
  _atom_site_refinement_flags_adp
  _atom_site_refinement_flags_occupancy
  _atom_site_disorder_assembly
  _atom_site_disorder_group
 C1 C 0.8912(6) 0.3273(5) -0.2255(3) 0.0852(15) Uani 1 1 d . . . . .
 H1 H 0.901363 0.298738 -0.273860 0.102 Uiso 1 1 calc R U . . .
 C37 C 0.8837(5) 0.4378(5) -0.2211(3) 0.0795(15) Uani 1 1 d . . . . .
 H37 H 0.887632 0.500135 -0.264939 0.095 Uiso 1 1 calc R U . . .
 C3 C 0.8683(5) 0.4461(5) -0.1364(3) 0.0736(13) Uani 1 1 d . . . . .
 H3 H 0.860163 0.513831 -0.114312 0.088 Uiso 1 1 calc R U . . .
 C4 C 0.8681(4) 0.3357(4) -0.0962(3) 0.0636(11) Uani 1 1 d . . . . .
 C5 C 0.8597(4) 0.2804(4) -0.0090(2) 0.0547(10) Uani 1 1 d . . . . .
 C6 C 0.8642(4) 0.3472(4) 0.0462(3) 0.0582(11) Uani 1 1 d . . . . .
 H6 H 0.875114 0.422591 0.028589 0.070 Uiso 1 1 calc R U . . .
 C7 C 0.8518(4) 0.2956(4) 0.1277(2) 0.0521(10) Uani 1 1 d . . . . .
 C8 C 0.8327(4) 0.1855(4) 0.1571(2) 0.0504(9) Uani 1 1 d . . . . .
 C9 C 0.8291(4) 0.1236(3) 0.1007(2) 0.0499(9) Uani 1 1 d . . . . .
 C10 C 0.8413(4) 0.1677(4) 0.0185(3) 0.0590(11) Uani 1 1 d . . . . .
 H10 H 0.837374 0.124177 -0.017920 0.071 Uiso 1 1 calc R U . . .
 C11 C 0.8662(5) 0.4502(4) 0.2010(3) 0.0723(13) Uani 1 1 d . . . . .
 H11 H 0.882091 0.509317 0.157601 0.087 Uiso 1 1 calc R U . . .
 C12 C 0.8550(6) 0.4518(5) 0.2797(4) 0.0859(16) Uani 1 1 d . . . . .
 H12 H 0.860390 0.512445 0.301879 0.103 Uiso 1 1 calc R U . . .
 C13 C 0.8117(6) 0.3142(5) 0.4131(3) 0.0896(16) Uani 1 1 d . . . . .
 H13A H 0.864398 0.339619 0.432403 0.134 Uiso 1 1 calc R U . . .
 H13B H 0.837876 0.224696 0.426616 0.134 Uiso 1 1 calc R U . . .
 H13C H 0.718524 0.357685 0.439104 0.134 Uiso 1 1 calc R U . . .
 C14 C 0.8301(4) 0.2784(4) 0.2711(3) 0.0557(10) Uani 1 1 d . . . . .
 C15 C 0.7955(5) -0.0800(4) 0.1149(3) 0.0711(13) Uani 1 1 d . . . . .
 H15 H 0.800705 -0.086458 0.061148 0.085 Uiso 1 1 calc R U . . .
 C16 C 0.7951(4) -0.0066(4) 0.2257(3) 0.0556(10) Uani 1 1 d . . . . .
 C17 C 0.7752(5) -0.1588(4) 0.1814(3) 0.0759(14) Uani 1 1 d . . . . .
 H17 H 0.762990 -0.231142 0.182856 0.091 Uiso 1 1 calc R U . . .
 C18 C 0.7566(6) -0.1774(5) 0.3313(3) 0.0835(15) Uani 1 1 d . . . . .
 H18A H 0.832258 -0.256863 0.334475 0.125 Uiso 1 1 calc R U . . .
 H18B H 0.676593 -0.191833 0.345454 0.125 Uiso 1 1 calc R U . . .
 H18C H 0.748349 -0.125516 0.369168 0.125 Uiso 1 1 calc R U . . .
 C19 C 0.6069(8) -0.0993(7) 0.7733(4) 0.118(2) Uani 1 1 d . U . . .
 H19 H 0.539403 -0.085021 0.821975 0.142 Uiso 1 1 calc R U . . .
 C20 C 0.7285(7) -0.1820(6) 0.7679(4) 0.1015(18) Uani 1 1 d . U . . .
 H20 H 0.761634 -0.239051 0.810905 0.122 Uiso 1 1 calc R U . . .
 C21 C 0.8032(5) -0.1709(4) 0.6847(3) 0.0715(13) Uani 1 1 d . . . . .
 H21 H 0.894401 -0.215416 0.662855 0.086 Uiso 1 1 calc R U . . .
 C22 C 0.7133(5) -0.0825(4) 0.6452(3) 0.0643(11) Uani 1 1 d . . . . .
 C23 C 0.7347(4) -0.0337(4) 0.5581(3) 0.0559(10) Uani 1 1 d . . . . .
 C24 C 0.8647(4) -0.0740(4) 0.5062(3) 0.0592(11) Uani 1 1 d . . . . .
 H24 H 0.937617 -0.131730 0.526991 0.071 Uiso 1 1 calc R U . . .
 C25 C 0.8831(4) -0.0270(4) 0.4239(2) 0.0541(10) Uani 1 1 d . . . . .
 C26 C 0.7790(4) 0.0583(3) 0.3897(2) 0.0483(9) Uani 1 1 d . . . . .
 C27 C 0.6510(4) 0.0962(4) 0.4423(3) 0.0549(10) Uani 1 1 d . . . . .
 C28 C 0.6254(4) 0.0523(4) 0.5254(2) 0.0586(11) Uani 1 1 d . . . . .
 H28 H 0.538320 0.079095 0.558712 0.070 Uiso 1 1 calc R U . . .
 C29 C 1.1376(4) -0.1314(4) 0.3606(3) 0.0679(12) Uani 1 1 d . . . . .
 H29 H 1.170290 -0.184337 0.404923 0.082 Uiso 1 1 calc R U . . .
 C30 C 1.2086(5) -0.1151(5) 0.2834(3) 0.0751(13) Uani 1 1 d . . . . .
 H30 H 1.301285 -0.153461 0.264182 0.090 Uiso 1 1 calc R U . . .
 C31 C 1.1588(5) 0.0116(5) 0.1495(3) 0.0759(14) Uani 1 1 d . . . . .
 H31A H 1.175451 0.085385 0.143600 0.114 Uiso 1 1 calc R U . . .
 H31B H 1.087837 0.031775 0.124327 0.114 Uiso 1 1 calc R U . . .
 H31C H 1.238695 -0.054335 0.123048 0.114 Uiso 1 1 calc R U . . .
 C32 C 0.9918(4) 0.0098(4) 0.2844(2) 0.0525(10) Uani 1 1 d . . . . .
 C33 C 0.6087(4) 0.2111(4) 0.3156(3) 0.0593(11) Uani 1 1 d . . . . .
 C34 C 0.4195(4) 0.2521(5) 0.4195(3) 0.0741(13) Uani 1 1 d . . . . .
 H34 H 0.363056 0.249313 0.471894 0.089 Uiso 1 1 calc R U . . .
 C35 C 0.3837(5) 0.3228(5) 0.3517(3) 0.0882(17) Uani 1 1 d . . . . .
 H35 H 0.297559 0.379370 0.347714 0.106 Uiso 1 1 calc R U . . .
 C36 C 0.5000(5) 0.3587(6) 0.2039(3) 0.105(2) Uani 1 1 d . . . . .
 H36A H 0.533977 0.422200 0.193816 0.158 Uiso 1 1 calc R U . . .
 H36B H 0.409950 0.397662 0.197521 0.158 Uiso 1 1 calc R U . . .
 H36C H 0.555574 0.297749 0.165130 0.158 Uiso 1 1 calc R U . . .
 F1 F 0.7473(12) 0.6950(10) 0.0393(10) 0.250(7) Uani 0.5 1 d . . P . .
 F3 F 0.5213(11) 0.8408(11) 0.1088(7) 0.209(4) Uani 0.5 1 d . . P . .
 F4 F 0.4664(11) 0.8293(10) 0.0046(8) 0.201(4) Uani 0.5 1 d . . P . .
 F5 F 0.6364(12) 0.8518(10) 0.0013(6) 0.177(4) Uani 0.5 1 d . . P . .
 F6 F 0.6498(15) 0.6858(13) -0.0315(8) 0.254(6) Uani 0.5 1 d . . P . .
 F7 F 0.8724(4) -0.4251(5) 0.4668(3) 0.1685(19) Uani 1 1 d . . . . .
 F8 F 1.0790(4) -0.4201(4) 0.4410(2) 0.1415(15) Uani 1 1 d . . . . .
 F9 F 1.0596(4) -0.5916(4) 0.4329(3) 0.1535(17) Uani 1 1 d . . . . .
 Fe1 Fe 0.80704(5) 0.12240(5) 0.27370(3) 0.0519(2) Uani 1 1 d . . . . .
 N1 N 1.0049(3) -0.0528(3) 0.3605(2) 0.0565(9) Uani 1 1 d . . . . .
 N2 N 1.1196(3) -0.0311(3) 0.2375(2) 0.0615(9) Uani 1 1 d . . . . .
 N3 N 0.5559(3) 0.1841(3) 0.3971(2) 0.0570(9) Uani 1 1 d . . . . .
 N4 N 0.5007(4) 0.2958(4) 0.2876(2) 0.0749(11) Uani 1 1 d . . . . .
 N5 N 0.8502(3) 0.3469(3) 0.1947(2) 0.0560(9) Uani 1 1 d . . . . .
 N6 N 0.8339(4) 0.3461(3) 0.3225(2) 0.0667(10) Uani 1 1 d . . . . .
 N7 N 0.8072(3) 0.0142(3) 0.1416(2) 0.0568(9) Uani 1 1 d . . . . .
 N8 N 0.7756(3) -0.1142(3) 0.2484(2) 0.0604(9) Uani 1 1 d . . . . .
 O1 O 0.8822(4) 0.2600(3) -0.1504(2) 0.0853(10) Uani 1 1 d . . . . .
 O2 O 0.5900(4) -0.0331(4) 0.6949(2) 0.1117(14) Uani 1 1 d . . . . .
 P1 P 0.5861(4) 0.7513(3) 0.0452(2) 0.1065(11) Uani 0.5 1 d . . P . .
 P2 P 1.000000 -0.500000 0.500000 0.0646(5) Uani 1 2 d S . P . .
 F2 F 0.4887(15) 0.6610(12) 0.0932(8) 0.239(6) Uani 0.5 1 d . . P . .

loop_
  _atom_site_aniso_label
  _atom_site_aniso_U_11
  _atom_site_aniso_U_22
  _atom_site_aniso_U_33
  _atom_site_aniso_U_23
  _atom_site_aniso_U_13
  _atom_site_aniso_U_12
 C1 0.115(4) 0.087(4) 0.046(3) 0.013(3) -0.020(3) -0.045(3)
 C37 0.085(3) 0.090(4) 0.048(3) 0.023(3) -0.016(2) -0.038(3)
 C3 0.086(3) 0.070(3) 0.057(3) 0.006(2) -0.014(2) -0.034(3)
 C4 0.066(3) 0.072(3) 0.047(3) -0.002(2) -0.011(2) -0.028(2)
 C5 0.058(2) 0.061(3) 0.040(2) -0.0030(19) -0.0063(18) -0.025(2)
 C6 0.062(3) 0.048(2) 0.062(3) 0.001(2) -0.012(2) -0.026(2)
 C7 0.051(2) 0.059(2) 0.043(2) -0.0041(19) -0.0093(17) -0.0223(19)
 C8 0.050(2) 0.048(2) 0.052(2) -0.0056(18) -0.0110(17) -0.0201(18)
 C9 0.057(2) 0.045(2) 0.044(2) -0.0001(17) -0.0117(17) -0.0200(18)
 C10 0.075(3) 0.059(2) 0.045(3) -0.0053(19) -0.010(2) -0.034(2)
 C11 0.101(4) 0.065(3) 0.066(3) -0.001(2) -0.030(3) -0.042(3)
 C12 0.111(4) 0.061(3) 0.100(4) -0.010(3) -0.041(3) -0.036(3)
 C13 0.119(4) 0.092(4) 0.067(4) -0.006(3) -0.041(3) -0.040(3)
 C14 0.055(2) 0.057(2) 0.052(3) -0.002(2) -0.0159(19) -0.020(2)
 C15 0.099(4) 0.067(3) 0.055(3) -0.011(2) -0.011(2) -0.044(3)
 C16 0.053(2) 0.055(2) 0.048(3) -0.0015(19) -0.0072(18) -0.019(2)
 C17 0.100(4) 0.057(3) 0.080(4) -0.002(3) -0.019(3) -0.045(3)
 C18 0.111(4) 0.070(3) 0.059(3) 0.002(2) -0.005(3) -0.045(3)
 C19 0.134(4) 0.130(4) 0.078(3) -0.008(3) -0.006(3) -0.059(3)
 C20 0.143(4) 0.092(3) 0.071(3) 0.008(3) -0.041(3) -0.047(3)
 C21 0.079(3) 0.068(3) 0.057(3) -0.008(2) -0.021(2) -0.019(2)
 C22 0.072(3) 0.066(3) 0.050(3) 0.001(2) -0.006(2) -0.034(2)
 C23 0.064(3) 0.056(2) 0.045(2) -0.0007(19) -0.0116(19) -0.025(2)
 C24 0.056(2) 0.056(2) 0.049(3) -0.0032(19) -0.0115(19) -0.011(2)
 C25 0.060(2) 0.055(2) 0.045(2) -0.0038(19) -0.0117(19) -0.023(2)
 C26 0.049(2) 0.041(2) 0.050(2) -0.0072(17) -0.0090(18) -0.0160(18)
 C27 0.058(2) 0.054(2) 0.051(3) -0.0030(19) -0.0154(19) -0.022(2)
 C28 0.058(2) 0.071(3) 0.043(2) -0.007(2) -0.0047(18) -0.029(2)
 C29 0.059(3) 0.067(3) 0.060(3) -0.004(2) -0.011(2) -0.015(2)
 C30 0.053(3) 0.084(3) 0.071(3) -0.012(3) -0.012(2) -0.014(2)
 C31 0.070(3) 0.109(4) 0.052(3) -0.009(3) -0.009(2) -0.043(3)
 C32 0.063(3) 0.052(2) 0.041(2) -0.0054(18) -0.0063(18) -0.026(2)
 C33 0.061(3) 0.051(2) 0.059(3) 0.008(2) -0.020(2) -0.021(2)
 C34 0.053(3) 0.083(3) 0.068(3) 0.000(3) -0.007(2) -0.021(2)
 C35 0.041(3) 0.106(4) 0.078(4) 0.010(3) -0.006(2) -0.012(3)
 C36 0.076(4) 0.131(5) 0.072(4) 0.016(4) -0.021(3) -0.024(3)
 F1 0.192(8) 0.154(8) 0.48(2) -0.076(10) -0.184(11) -0.045(7)
 F3 0.183(9) 0.220(10) 0.218(9) -0.141(8) -0.034(7) -0.032(7)
 F4 0.176(8) 0.172(9) 0.264(12) -0.036(7) -0.123(9) -0.027(6)
 F5 0.242(10) 0.201(8) 0.144(7) 0.041(6) -0.063(7) -0.158(8)
 F6 0.257(12) 0.254(12) 0.199(10) -0.151(10) -0.022(8) -0.022(9)
 F7 0.112(3) 0.201(4) 0.150(4) 0.031(3) -0.061(3) -0.034(3)
 F8 0.158(3) 0.148(3) 0.111(3) 0.003(3) 0.005(2) -0.090(3)
 F9 0.155(4) 0.173(4) 0.134(3) -0.092(3) 0.035(3) -0.081(3)
 Fe1 0.0563(4) 0.0539(4) 0.0411(4) -0.0025(3) -0.0099(3) -0.0218(3)
 N1 0.0490(19) 0.060(2) 0.050(2) -0.0100(16) -0.0090(15) -0.0138(17)
 N2 0.056(2) 0.070(2) 0.048(2) -0.0085(18) -0.0051(17) -0.0220(18)
 N3 0.0454(19) 0.067(2) 0.047(2) -0.0042(17) -0.0105(15) -0.0148(17)
 N4 0.065(2) 0.083(3) 0.062(3) 0.007(2) -0.024(2) -0.019(2)
 N5 0.069(2) 0.0523(19) 0.053(2) -0.0032(16) -0.0166(16) -0.0303(17)
 N6 0.087(3) 0.066(2) 0.055(2) -0.0069(19) -0.0280(19) -0.030(2)
 N7 0.074(2) 0.0513(19) 0.049(2) -0.0003(16) -0.0133(16) -0.0329(18)
 N8 0.073(2) 0.054(2) 0.052(2) -0.0032(17) -0.0056(17) -0.0318(18)
 O1 0.118(3) 0.089(2) 0.048(2) -0.0047(18) -0.0119(18) -0.049(2)
 O2 0.104(3) 0.136(3) 0.068(3) -0.002(2) -0.009(2) -0.040(3)
 P1 0.131(3) 0.090(2) 0.085(2) -0.0241(18) -0.026(2) -0.027(2)
 P2 0.0690(11) 0.0615(10) 0.0489(10) -0.0045(8) -0.0069(8) -0.0206(9)
 F2 0.318(15) 0.209(10) 0.216(12) 0.061(9) -0.073(10) -0.166(11)

_geom_special_details
;
 All esds (except the esd in the dihedral angle between two l.s. planes)
 are estimated using the full covariance matrix.  The cell esds are taken
 into account individually in the estimation of esds in distances, angles
 and torsion angles; correlations between esds in cell parameters are only
 used when they are defined by crystal symmetry.  An approximate (isotropic)
 treatment of cell esds is used for estimating esds involving l.s. planes.
;
loop_
  _geom_bond_atom_site_label_1
  _geom_bond_atom_site_label_2
  _geom_bond_distance
  _geom_bond_site_symmetry_2
  _geom_bond_publ_flag
 C1 H1 0.9300 . ?
 C1 C37 1.302(7) . ?
 C1 O1 1.348(5) . ?
 C37 H37 0.9300 . ?
 C37 C3 1.436(6) . ?
 C3 H3 0.9300 . ?
 C3 C4 1.334(6) . ?
 C4 C5 1.480(6) . ?
 C4 O1 1.377(5) . ?
 C5 C6 1.410(6) . ?
 C5 C10 1.403(5) . ?
 C6 H6 0.9300 . ?
 C6 C7 1.380(5) . ?
 C7 C8 1.380(5) . ?
 C7 N5 1.424(5) . ?
 C8 C9 1.377(5) . ?
 C8 Fe1 1.945(4) . ?
 C9 C10 1.374(5) . ?
 C9 N7 1.416(5) . ?
 C10 H10 0.9300 . ?
 C11 H11 0.9300 . ?
 C11 C12 1.327(7) . ?
 C11 N5 1.361(5) . ?
 C12 H12 0.9300 . ?
 C12 N6 1.382(6) . ?
 C13 H13A 0.9600 . ?
 C13 H13B 0.9600 . ?
 C13 H13C 0.9600 . ?
 C13 N6 1.481(6) . ?
 C14 Fe1 1.988(4) . ?
 C14 N5 1.383(5) . ?
 C14 N6 1.360(5) . ?
 C15 H15 0.9300 . ?
 C15 C17 1.327(6) . ?
 C15 N7 1.389(5) . ?
 C16 Fe1 1.991(4) . ?
 C16 N7 1.381(5) . ?
 C16 N8 1.349(5) . ?
 C17 H17 0.9300 . ?
 C17 N8 1.387(6) . ?
 C18 H18A 0.9600 . ?
 C18 H18B 0.9600 . ?
 C18 H18C 0.9600 . ?
 C18 N8 1.445(5) . ?
 C19 H19 0.9300 . ?
 C19 C20 1.288(9) . ?
 C19 O2 1.416(7) . ?
 C20 H20 0.9300 . ?
 C20 C21 1.424(7) . ?
 C21 H21 0.9300 . ?
 C21 C22 1.333(6) . ?
 C22 C23 1.458(6) . ?
 C22 O2 1.341(5) . ?
 C23 C24 1.403(5) . ?
 C23 C28 1.405(6) . ?
 C24 H24 0.9300 . ?
 C24 C25 1.379(5) . ?
 C25 C26 1.375(5) . ?
 C25 N1 1.428(5) . ?
 C26 C27 1.391(5) . ?
 C26 Fe1 1.938(4) . ?
 C27 C28 1.385(5) . ?
 C27 N3 1.426(5) . ?
 C28 H28 0.9300 . ?
 C29 H29 0.9300 . ?
 C29 C30 1.339(6) . ?
 C29 N1 1.388(5) . ?
 C30 H30 0.9300 . ?
 C30 N2 1.379(6) . ?
 C31 H31A 0.9600 . ?
 C31 H31B 0.9600 . ?
 C31 H31C 0.9600 . ?
 C31 N2 1.468(5) . ?
 C32 Fe1 1.984(4) . ?
 C32 N1 1.363(5) . ?
 C32 N2 1.354(5) . ?
 C33 Fe1 1.997(4) . ?
 C33 N3 1.363(5) . ?
 C33 N4 1.351(5) . ?
 C34 H34 0.9300 . ?
 C34 C35 1.331(7) . ?
 C34 N3 1.374(5) . ?
 C35 H35 0.9300 . ?
 C35 N4 1.399(6) . ?
 C36 H36A 0.9600 . ?
 C36 H36B 0.9600 . ?
 C36 H36C 0.9600 . ?
 C36 N4 1.458(6) . ?
 F1 P1 1.645(11) . ?
 F3 P1 1.488(9) . ?
 F4 P1 1.555(10) . ?
 F5 P1 1.503(9) . ?
 F6 P1 1.500(10) . ?
 F7 P2 1.552(4) . ?
 F8 P2 1.579(4) . ?
 F9 P2 1.557(3) . ?
 P1 F2 1.784(12) . ?

loop_
  _geom_angle_atom_site_label_1
  _geom_angle_atom_site_label_2
  _geom_angle_atom_site_label_3
  _geom_angle
  _geom_angle_site_symmetry_1
  _geom_angle_site_symmetry_3
  _geom_angle_publ_flag
 C37 C1 H1 124.6 . . ?
 C37 C1 O1 110.8(5) . . ?
 O1 C1 H1 124.6 . . ?
 C1 C37 H37 126.1 . . ?
 C1 C37 C3 107.8(4) . . ?
 C3 C37 H37 126.1 . . ?
 C37 C3 H3 127.5 . . ?
 C4 C3 C37 105.0(5) . . ?
 C4 C3 H3 127.5 . . ?
 C3 C4 C5 133.5(5) . . ?
 C3 C4 O1 110.2(4) . . ?
 O1 C4 C5 116.4(4) . . ?
 C6 C5 C4 118.2(4) . . ?
 C10 C5 C4 120.7(4) . . ?
 C10 C5 C6 121.0(4) . . ?
 C5 C6 H6 121.5 . . ?
 C7 C6 C5 117.0(4) . . ?
 C7 C6 H6 121.5 . . ?
 C6 C7 N5 127.1(4) . . ?
 C8 C7 C6 123.6(4) . . ?
 C8 C7 N5 109.2(3) . . ?
 C7 C8 Fe1 121.4(3) . . ?
 C9 C8 C7 117.3(4) . . ?
 C9 C8 Fe1 121.2(3) . . ?
 C8 C9 N7 109.6(3) . . ?
 C10 C9 C8 123.0(4) . . ?
 C10 C9 N7 127.4(4) . . ?
 C5 C10 H10 121.0 . . ?
 C9 C10 C5 118.1(4) . . ?
 C9 C10 H10 121.0 . . ?
 C12 C11 H11 125.9 . . ?
 C12 C11 N5 108.1(4) . . ?
 N5 C11 H11 125.9 . . ?
 C11 C12 H12 126.6 . . ?
 C11 C12 N6 106.8(4) . . ?
 N6 C12 H12 126.6 . . ?
 H13A C13 H13B 109.5 . . ?
 H13A C13 H13C 109.5 . . ?
 H13B C13 H13C 109.5 . . ?
 N6 C13 H13A 109.5 . . ?
 N6 C13 H13B 109.5 . . ?
 N6 C13 H13C 109.5 . . ?
 N5 C14 Fe1 116.4(3) . . ?
 N6 C14 Fe1 140.4(3) . . ?
 N6 C14 N5 103.2(4) . . ?
 C17 C15 H15 126.8 . . ?
 C17 C15 N7 106.4(4) . . ?
 N7 C15 H15 126.8 . . ?
 N7 C16 Fe1 116.0(3) . . ?
 N8 C16 Fe1 140.8(3) . . ?
 N8 C16 N7 103.2(3) . . ?
 C15 C17 H17 126.1 . . ?
 C15 C17 N8 107.8(4) . . ?
 N8 C17 H17 126.1 . . ?
 H18A C18 H18B 109.5 . . ?
 H18A C18 H18C 109.5 . . ?
 H18B C18 H18C 109.5 . . ?
 N8 C18 H18A 109.5 . . ?
 N8 C18 H18B 109.5 . . ?
 N8 C18 H18C 109.5 . . ?
 C20 C19 H19 124.6 . . ?
 C20 C19 O2 110.7(6) . . ?
 O2 C19 H19 124.6 . . ?
 C19 C20 H20 125.9 . . ?
 C19 C20 C21 108.1(6) . . ?
 C21 C20 H20 125.9 . . ?
 C20 C21 H21 127.7 . . ?
 C22 C21 C20 104.5(5) . . ?
 C22 C21 H21 127.7 . . ?
 C21 C22 C23 128.1(4) . . ?
 C21 C22 O2 113.3(4) . . ?
 O2 C22 C23 118.5(4) . . ?
 C24 C23 C22 120.0(4) . . ?
 C24 C23 C28 119.7(4) . . ?
 C28 C23 C22 120.3(4) . . ?
 C23 C24 H24 120.4 . . ?
 C25 C24 C23 119.2(4) . . ?
 C25 C24 H24 120.4 . . ?
 C24 C25 N1 128.9(4) . . ?
 C26 C25 C24 122.9(4) . . ?
 C26 C25 N1 108.2(3) . . ?
 C25 C26 C27 116.8(4) . . ?
 C25 C26 Fe1 122.2(3) . . ?
 C27 C26 Fe1 120.9(3) . . ?
 C26 C27 N3 109.5(3) . . ?
 C28 C27 C26 123.2(4) . . ?
 C28 C27 N3 127.3(4) . . ?
 C23 C28 H28 120.9 . . ?
 C27 C28 C23 118.1(4) . . ?
 C27 C28 H28 120.9 . . ?
 C30 C29 H29 127.2 . . ?
 C30 C29 N1 105.5(4) . . ?
 N1 C29 H29 127.2 . . ?
 C29 C30 H30 126.1 . . ?
 C29 C30 N2 107.8(4) . . ?
 N2 C30 H30 126.1 . . ?
 H31A C31 H31B 109.5 . . ?
 H31A C31 H31C 109.5 . . ?
 H31B C31 H31C 109.5 . . ?
 N2 C31 H31A 109.5 . . ?
 N2 C31 H31B 109.5 . . ?
 N2 C31 H31C 109.5 . . ?
 N1 C32 Fe1 116.7(3) . . ?
 N2 C32 Fe1 139.9(3) . . ?
 N2 C32 N1 103.3(3) . . ?
 N3 C33 Fe1 116.8(3) . . ?
 N4 C33 Fe1 139.5(3) . . ?
 N4 C33 N3 103.7(4) . . ?
 C35 C34 H34 126.6 . . ?
 C35 C34 N3 106.8(4) . . ?
 N3 C34 H34 126.6 . . ?
 C34 C35 H35 126.6 . . ?
 C34 C35 N4 106.8(4) . . ?
 N4 C35 H35 126.6 . . ?
 H36A C36 H36B 109.5 . . ?
 H36A C36 H36C 109.5 . . ?
 H36B C36 H36C 109.5 . . ?
 N4 C36 H36A 109.5 . . ?
 N4 C36 H36B 109.5 . . ?
 N4 C36 H36C 109.5 . . ?
 C8 Fe1 C14 77.75(17) . . ?
 C8 Fe1 C16 77.77(16) . . ?
 C8 Fe1 C32 103.42(16) . . ?
 C8 Fe1 C33 101.70(17) . . ?
 C14 Fe1 C16 155.52(18) . . ?
 C14 Fe1 C33 90.97(16) . . ?
 C16 Fe1 C33 93.98(17) . . ?
 C26 Fe1 C8 178.85(16) . . ?
 C26 Fe1 C14 103.20(16) . . ?
 C26 Fe1 C16 101.28(16) . . ?
 C26 Fe1 C32 77.22(16) . . ?
 C26 Fe1 C33 77.68(16) . . ?
 C32 Fe1 C14 93.19(16) . . ?
 C32 Fe1 C16 92.43(16) . . ?
 C32 Fe1 C33 154.85(17) . . ?
 C29 N1 C25 132.4(4) . . ?
 C32 N1 C25 115.6(3) . . ?
 C32 N1 C29 112.0(3) . . ?
 C30 N2 C31 124.3(4) . . ?
 C32 N2 C30 111.4(4) . . ?
 C32 N2 C31 124.3(4) . . ?
 C33 N3 C27 115.1(3) . . ?
 C33 N3 C34 111.8(4) . . ?
 C34 N3 C27 133.0(4) . . ?
 C33 N4 C35 110.9(4) . . ?
 C33 N4 C36 127.0(4) . . ?
 C35 N4 C36 122.1(4) . . ?
 C11 N5 C7 134.1(4) . . ?
 C11 N5 C14 110.7(4) . . ?
 C14 N5 C7 115.2(3) . . ?
 C12 N6 C13 124.3(4) . . ?
 C14 N6 C12 111.2(4) . . ?
 C14 N6 C13 124.4(4) . . ?
 C15 N7 C9 133.4(4) . . ?
 C16 N7 C9 115.5(3) . . ?
 C16 N7 C15 111.2(3) . . ?
 C16 N8 C17 111.5(4) . . ?
 C16 N8 C18 125.6(4) . . ?
 C17 N8 C18 122.9(4) . . ?
 C1 O1 C4 106.2(4) . . ?
 C22 O2 C19 103.1(5) . . ?
 F1 P1 F2 122.9(7) . . ?
 F3 P1 F1 104.4(7) . . ?
 F3 P1 F4 89.5(7) . . ?
 F3 P1 F5 79.5(7) . . ?
 F3 P1 F6 167.8(9) . . ?
 F3 P1 F2 95.6(8) . . ?
 F4 P1 F1 149.8(8) . . ?
 F4 P1 F2 81.1(7) . . ?
 F5 P1 F1 71.0(6) . . ?
 F5 P1 F4 85.8(7) . . ?
 F5 P1 F2 166.1(7) . . ?
 F6 P1 F1 77.0(7) . . ?
 F6 P1 F4 84.0(7) . . ?
 F6 P1 F5 89.7(8) . . ?
 F6 P1 F2 93.6(8) . . ?
 F7 P2 F7 180.0 2_746 . ?
 F7 P2 F8 95.0(3) 2_746 2_746 ?
 F7 P2 F8 85.0(3) 2_746 . ?
 F7 P2 F8 85.0(3) . 2_746 ?
 F7 P2 F8 95.0(3) . . ?
 F7 P2 F9 89.8(3) 2_746 2_746 ?
 F7 P2 F9 89.8(3) . . ?
 F7 P2 F9 90.2(3) 2_746 . ?
 F7 P2 F9 90.2(3) . 2_746 ?
 F8 P2 F8 180.0 2_746 . ?
 F9 P2 F8 90.9(2) 2_746 . ?
 F9 P2 F8 89.1(2) 2_746 2_746 ?
 F9 P2 F8 90.9(2) . 2_746 ?
 F9 P2 F8 89.1(2) . . ?
 F9 P2 F9 180.0 2_746 . ?

loop_
  _geom_torsion_atom_site_label_1
  _geom_torsion_atom_site_label_2
  _geom_torsion_atom_site_label_3
  _geom_torsion_atom_site_label_4
  _geom_torsion
  _geom_torsion_site_symmetry_1
  _geom_torsion_site_symmetry_2
  _geom_torsion_site_symmetry_3
  _geom_torsion_site_symmetry_4
  _geom_torsion_publ_flag
 C1 C37 C3 C4 0.1(6) . . . . ?
 C37 C1 O1 C4 0.0(6) . . . . ?
 C37 C3 C4 C5 178.0(5) . . . . ?
 C37 C3 C4 O1 -0.1(5) . . . . ?
 C3 C4 C5 C6 -6.8(7) . . . . ?
 C3 C4 C5 C10 170.2(5) . . . . ?
 C3 C4 O1 C1 0.0(6) . . . . ?
 C4 C5 C6 C7 177.9(3) . . . . ?
 C4 C5 C10 C9 -177.6(4) . . . . ?
 C5 C4 O1 C1 -178.4(4) . . . . ?
 C5 C6 C7 C8 -1.4(6) . . . . ?
 C5 C6 C7 N5 -178.4(4) . . . . ?
 C6 C5 C10 C9 -0.7(6) . . . . ?
 C6 C7 C8 C9 1.5(6) . . . . ?
 C6 C7 C8 Fe1 -176.9(3) . . . . ?
 C6 C7 N5 C11 -4.0(7) . . . . ?
 C6 C7 N5 C14 177.1(4) . . . . ?
 C7 C8 C9 C10 -1.1(6) . . . . ?
 C7 C8 C9 N7 -179.3(3) . . . . ?
 C8 C7 N5 C11 178.6(4) . . . . ?
 C8 C7 N5 C14 -0.3(5) . . . . ?
 C8 C9 C10 C5 0.8(6) . . . . ?
 C8 C9 N7 C15 -179.9(4) . . . . ?
 C8 C9 N7 C16 -0.2(5) . . . . ?
 C10 C5 C6 C7 1.0(6) . . . . ?
 C10 C9 N7 C15 2.1(7) . . . . ?
 C10 C9 N7 C16 -178.3(4) . . . . ?
 C11 C12 N6 C13 -177.9(4) . . . . ?
 C11 C12 N6 C14 -0.7(6) . . . . ?
 C12 C11 N5 C7 -179.9(4) . . . . ?
 C12 C11 N5 C14 -0.9(5) . . . . ?
 C15 C17 N8 C16 0.3(6) . . . . ?
 C15 C17 N8 C18 -179.8(4) . . . . ?
 C17 C15 N7 C9 -179.9(4) . . . . ?
 C17 C15 N7 C16 0.4(5) . . . . ?
 C19 C20 C21 C22 -3.2(7) . . . . ?
 C20 C19 O2 C22 -1.9(7) . . . . ?
 C20 C21 C22 C23 -179.7(5) . . . . ?
 C20 C21 C22 O2 2.1(6) . . . . ?
 C21 C22 C23 C24 -4.6(7) . . . . ?
 C21 C22 C23 C28 174.5(5) . . . . ?
 C21 C22 O2 C19 -0.3(6) . . . . ?
 C22 C23 C24 C25 179.9(4) . . . . ?
 C22 C23 C28 C27 179.8(4) . . . . ?
 C23 C22 O2 C19 -178.7(5) . . . . ?
 C23 C24 C25 C26 -0.1(6) . . . . ?
 C23 C24 C25 N1 179.1(4) . . . . ?
 C24 C23 C28 C27 -1.0(6) . . . . ?
 C24 C25 C26 C27 -0.3(6) . . . . ?
 C24 C25 C26 Fe1 -179.6(3) . . . . ?
 C24 C25 N1 C29 1.4(7) . . . . ?
 C24 C25 N1 C32 -179.0(4) . . . . ?
 C25 C26 C27 C28 0.0(6) . . . . ?
 C25 C26 C27 N3 180.0(3) . . . . ?
 C26 C25 N1 C29 -179.3(4) . . . . ?
 C26 C25 N1 C32 0.3(5) . . . . ?
 C26 C27 C28 C23 0.6(6) . . . . ?
 C26 C27 N3 C33 -0.1(5) . . . . ?
 C26 C27 N3 C34 -177.5(4) . . . . ?
 C28 C23 C24 C25 0.8(6) . . . . ?
 C28 C27 N3 C33 179.9(4) . . . . ?
 C28 C27 N3 C34 2.5(7) . . . . ?
 C29 C30 N2 C31 179.8(4) . . . . ?
 C29 C30 N2 C32 1.5(5) . . . . ?
 C30 C29 N1 C25 -179.0(4) . . . . ?
 C30 C29 N1 C32 1.4(5) . . . . ?
 C34 C35 N4 C33 -1.3(6) . . . . ?
 C34 C35 N4 C36 -178.6(5) . . . . ?
 C35 C34 N3 C27 178.0(5) . . . . ?
 C35 C34 N3 C33 0.5(6) . . . . ?
 Fe1 C8 C9 C10 177.2(3) . . . . ?
 Fe1 C8 C9 N7 -0.9(5) . . . . ?
 Fe1 C14 N5 C7 -0.1(4) . . . . ?
 Fe1 C14 N5 C11 -179.2(3) . . . . ?
 Fe1 C14 N6 C12 179.7(4) . . . . ?
 Fe1 C14 N6 C13 -3.1(7) . . . . ?
 Fe1 C16 N7 C9 1.2(4) . . . . ?
 Fe1 C16 N7 C15 -179.1(3) . . . . ?
 Fe1 C16 N8 C17 178.3(4) . . . . ?
 Fe1 C16 N8 C18 -1.5(7) . . . . ?
 Fe1 C26 C27 C28 179.4(3) . . . . ?
 Fe1 C26 C27 N3 -0.7(5) . . . . ?
 Fe1 C32 N1 C25 -1.4(5) . . . . ?
 Fe1 C32 N1 C29 178.3(3) . . . . ?
 Fe1 C32 N2 C30 -178.9(4) . . . . ?
 Fe1 C32 N2 C31 2.8(7) . . . . ?
 Fe1 C33 N3 C27 0.8(5) . . . . ?
 Fe1 C33 N3 C34 178.8(3) . . . . ?
 Fe1 C33 N4 C35 -178.5(4) . . . . ?
 Fe1 C33 N4 C36 -1.4(9) . . . . ?
 N1 C25 C26 C27 -179.6(3) . . . . ?
 N1 C25 C26 Fe1 1.1(5) . . . . ?
 N1 C29 C30 N2 -1.7(5) . . . . ?
 N1 C32 N2 C30 -0.6(5) . . . . ?
 N1 C32 N2 C31 -178.9(4) . . . . ?
 N2 C32 N1 C25 179.9(3) . . . . ?
 N2 C32 N1 C29 -0.5(5) . . . . ?
 N3 C27 C28 C23 -179.3(4) . . . . ?
 N3 C33 N4 C35 1.6(5) . . . . ?
 N3 C33 N4 C36 178.7(5) . . . . ?
 N3 C34 C35 N4 0.5(6) . . . . ?
 N4 C33 N3 C27 -179.3(3) . . . . ?
 N4 C33 N3 C34 -1.3(5) . . . . ?
 N5 C7 C8 C9 179.0(3) . . . . ?
 N5 C7 C8 Fe1 0.6(4) . . . . ?
 N5 C11 C12 N6 1.0(6) . . . . ?
 N5 C14 N6 C12 0.2(5) . . . . ?
 N5 C14 N6 C13 177.4(4) . . . . ?
 N6 C14 N5 C7 179.6(3) . . . . ?
 N6 C14 N5 C11 0.4(5) . . . . ?
 N7 C9 C10 C5 178.6(4) . . . . ?
 N7 C15 C17 N8 -0.4(5) . . . . ?
 N7 C16 N8 C17 -0.1(4) . . . . ?
 N7 C16 N8 C18 -179.9(4) . . . . ?
 N8 C16 N7 C9 -179.9(3) . . . . ?
 N8 C16 N7 C15 -0.2(4) . . . . ?
 O1 C1 C37 C3 -0.1(6) . . . . ?
 O1 C4 C5 C6 171.2(4) . . . . ?
 O1 C4 C5 C10 -11.8(6) . . . . ?
 O2 C19 C20 C21 3.2(8) . . . . ?
 O2 C22 C23 C24 173.5(4) . . . . ?
 O2 C22 C23 C28 -7.3(7) . . . . ?

_smtbx_masks_special_details       ?
loop_
  _smtbx_masks_void_nr
  _smtbx_masks_void_average_x
  _smtbx_masks_void_average_y
  _smtbx_masks_void_average_z
  _smtbx_masks_void_volume
  _smtbx_masks_void_count_electrons
  _smtbx_masks_void_content
 1 -0.546 -0.312 -0.837 779.4 18.5 ?
 2 0.014 0.931 0.885 0.0 0.0 ?
 3 0.042 0.069 0.771 0.0 0.0 ?
 4 0.139 0.875 0.573 0.0 -0.0 ?
 5 0.153 0.542 0.896 0.0 0.0 ?
 6 0.181 0.111 0.604 0.0 0.0 ?
 7 0.181 0.139 0.188 0.0 0.0 ?
 8 0.194 0.097 0.604 0.0 0.0 ?
 9 0.194 0.111 0.198 0.0 0.0 ?
 10 0.194 0.111 0.594 0.0 0.0 ?
 11 0.194 0.125 0.188 0.0 0.0 ?
 12 0.208 0.097 0.198 0.0 0.0 ?
 13 0.208 0.097 0.594 0.0 0.0 ?
 14 0.208 0.111 0.188 0.0 0.0 ?
 15 0.222 0.083 0.198 0.0 0.0 ?
 16 0.222 0.097 0.188 0.0 0.0 ?
 17 0.222 0.403 0.083 0.0 0.0 ?
 18 0.222 0.417 0.073 0.0 0.0 ?
 19 0.236 0.083 0.188 0.0 0.0 ?
 20 0.236 0.097 0.177 0.0 0.0 ?
 21 0.236 0.792 0.609 0.0 0.0 ?
 22 0.236 0.806 0.583 0.0 0.0 ?
 23 0.250 0.792 0.594 0.0 0.0 ?
 24 0.250 0.972 0.333 0.0 0.0 ?
 25 0.264 0.958 0.333 0.0 0.0 ?
 26 0.278 0.958 0.323 0.0 0.0 ?
 27 0.361 0.153 0.396 0.0 0.0 ?
 28 0.639 0.847 0.604 0.0 0.0 ?
 29 0.722 0.042 0.677 0.0 0.0 ?
 30 0.736 0.042 0.667 0.0 0.0 ?
 31 0.750 0.028 0.667 0.0 0.0 ?
 32 0.750 0.208 0.406 0.0 0.0 ?
 33 0.764 0.194 0.417 0.0 0.0 ?
 34 0.764 0.208 0.391 0.0 0.0 ?
 35 0.764 0.903 0.823 0.0 0.0 ?
 36 0.764 0.917 0.812 0.0 0.0 ?
 37 0.778 0.583 0.927 0.0 0.0 ?
 38 0.778 0.597 0.917 0.0 0.0 ?
 39 0.778 0.903 0.812 0.0 0.0 ?
 40 0.778 0.917 0.802 0.0 0.0 ?
 41 0.792 0.889 0.812 0.0 0.0 ?
 42 0.792 0.903 0.406 0.0 0.0 ?
 43 0.792 0.903 0.802 0.0 0.0 ?
 44 0.806 0.875 0.812 0.0 0.0 ?
 45 0.806 0.889 0.406 0.0 0.0 ?
 46 0.806 0.889 0.802 0.0 0.0 ?
 47 0.806 0.903 0.396 0.0 0.0 ?
 48 0.819 0.861 0.812 0.0 0.0 ?
 49 0.819 0.889 0.396 0.0 0.0 ?
 50 0.847 0.458 0.104 0.0 0.0 ?
 51 0.861 0.125 0.427 0.0 0.0 ?
 52 0.958 0.931 0.229 0.0 0.0 ?
 53 0.986 0.069 0.115 0.0 0.0 ?

_smtbx_masks_void_probe_radius     0.4
_smtbx_masks_void_truncation_radius  1.2
_shelx_res_file
;
TITL AG_AG_204_a.res in P-1
    ag_ag_204_a.res
    created by SHELXL-2018/3 at 12:11:38 on 03-Jul-2023
REM Old TITL AG_AG_204 in P-1
REM SHELXT solution in P-1
REM R1 0.255, Rweak 0.023, Alpha 0.072, Orientation as input
REM Formula found by SHELXT: C81 N16 O2 F4 P Fe2
CELL 0.71073 11.5584 11.9479 17.2521 75.974 70.98 63.021
ZERR 2 0.0008 0.0008 0.0009 0.005 0.006 0.007
LATT 1
SFAC C H F Fe N O P
UNIT 72 60 12 2 16 4 2
RIGU C19 C20 C21 C22 O2
ISOR 0.005 0.01 C20 C19
RIGU P1 F1 F3 F4 F5 F6 F2

L.S. 10
PLAN  6
SIZE 0.32 0.28 0.2
TEMP 19.85
CONF
MORE -1
ABIN
BOND $H
fmap 2
acta
OMIT -1 2 1
REM <olex2.extras>
REM <HklSrc "%.\\AG_AG_204_a.hkl">
REM </olex2.extras>

WGHT    0.137700
FVAR       0.31153
C1    1    0.891200    0.327323   -0.225482    11.00000    0.11500    0.08720 =
         0.04600    0.01309   -0.01983   -0.04531
AFIX  43
H1    2    0.901363    0.298738   -0.273860    11.00000   -1.20000
AFIX   0
C37   1    0.883699    0.437787   -0.221065    11.00000    0.08467    0.08970 =
         0.04828    0.02279   -0.01583   -0.03777
AFIX  43
H37   2    0.887632    0.500135   -0.264939    11.00000   -1.20000
AFIX   0
C3    1    0.868272    0.446143   -0.136375    11.00000    0.08562    0.07025 =
         0.05724    0.00618   -0.01427   -0.03444
AFIX  43
H3    2    0.860163    0.513831   -0.114312    11.00000   -1.20000
AFIX   0
C4    1    0.868100    0.335715   -0.096216    11.00000    0.06647    0.07177 =
         0.04702   -0.00191   -0.01109   -0.02797
C5    1    0.859729    0.280430   -0.009046    11.00000    0.05766    0.06116 =
         0.04039   -0.00298   -0.00634   -0.02549
C6    1    0.864229    0.347196    0.046230    11.00000    0.06177    0.04825 =
         0.06181    0.00081   -0.01168   -0.02606
AFIX  43
H6    2    0.875114    0.422591    0.028589    11.00000   -1.20000
AFIX   0
C7    1    0.851752    0.295633    0.127720    11.00000    0.05116    0.05890 =
         0.04321   -0.00413   -0.00934   -0.02229
C8    1    0.832689    0.185489    0.157054    11.00000    0.05001    0.04844 =
         0.05151   -0.00557   -0.01105   -0.02011
C9    1    0.829127    0.123556    0.100740    11.00000    0.05714    0.04456 =
         0.04359   -0.00006   -0.01167   -0.01996
C10   1    0.841271    0.167710    0.018479    11.00000    0.07530    0.05920 =
         0.04510   -0.00531   -0.00970   -0.03354
AFIX  43
H10   2    0.837374    0.124177   -0.017920    11.00000   -1.20000
AFIX   0
C11   1    0.866159    0.450182    0.200968    11.00000    0.10052    0.06497 =
         0.06572   -0.00138   -0.03041   -0.04232
AFIX  43
H11   2    0.882091    0.509317    0.157601    11.00000   -1.20000
AFIX   0
C12   1    0.855028    0.451825    0.279722    11.00000    0.11087    0.06072 =
         0.10003   -0.00977   -0.04126   -0.03632
AFIX  43
H12   2    0.860390    0.512445    0.301879    11.00000   -1.20000
AFIX   0
C13   1    0.811730    0.314226    0.413129    11.00000    0.11898    0.09192 =
         0.06670   -0.00571   -0.04108   -0.03998
AFIX 137
H13A  2    0.864398    0.339619    0.432403    11.00000   -1.50000
H13B  2    0.837876    0.224696    0.426616    11.00000   -1.50000
H13C  2    0.718524    0.357685    0.439104    11.00000   -1.50000
AFIX   0
C14   1    0.830094    0.278419    0.271087    11.00000    0.05543    0.05673 =
         0.05158   -0.00213   -0.01593   -0.02039
C15   1    0.795456   -0.079964    0.114941    11.00000    0.09946    0.06708 =
         0.05501   -0.01146   -0.01082   -0.04446
AFIX  43
H15   2    0.800705   -0.086458    0.061148    11.00000   -1.20000
AFIX   0
C16   1    0.795139   -0.006591    0.225675    11.00000    0.05340    0.05518 =
         0.04785   -0.00149   -0.00717   -0.01923
C17   1    0.775219   -0.158845    0.181424    11.00000    0.10006    0.05701 =
         0.07953   -0.00231   -0.01876   -0.04476
AFIX  43
H17   2    0.762990   -0.231142    0.182856    11.00000   -1.20000
AFIX   0
C18   1    0.756600   -0.177409    0.331330    11.00000    0.11112    0.07040 =
         0.05938    0.00228   -0.00531   -0.04457
AFIX 137
H18A  2    0.832258   -0.256863    0.334475    11.00000   -1.50000
H18B  2    0.676593   -0.191833    0.345454    11.00000   -1.50000
H18C  2    0.748349   -0.125516    0.369168    11.00000   -1.50000
AFIX   0
C19   1    0.606882   -0.099298    0.773277    11.00000    0.13416    0.13045 =
         0.07762   -0.00815   -0.00558   -0.05879
AFIX  43
H19   2    0.539403   -0.085021    0.821975    11.00000   -1.20000
AFIX   0
C20   1    0.728465   -0.182010    0.767910    11.00000    0.14299    0.09165 =
         0.07096    0.00778   -0.04083   -0.04749
AFIX  43
H20   2    0.761634   -0.239051    0.810905    11.00000   -1.20000
AFIX   0
C21   1    0.803249   -0.170942    0.684733    11.00000    0.07934    0.06808 =
         0.05731   -0.00762   -0.02091   -0.01887
AFIX  43
H21   2    0.894401   -0.215416    0.662855    11.00000   -1.20000
AFIX   0
C22   1    0.713301   -0.082530    0.645250    11.00000    0.07203    0.06604 =
         0.05042    0.00102   -0.00628   -0.03438
C23   1    0.734687   -0.033732    0.558112    11.00000    0.06351    0.05572 =
         0.04465   -0.00066   -0.01156   -0.02490
C24   1    0.864691   -0.074007    0.506175    11.00000    0.05617    0.05584 =
         0.04901   -0.00321   -0.01149   -0.01125
AFIX  43
H24   2    0.937617   -0.131730    0.526991    11.00000   -1.20000
AFIX   0
C25   1    0.883056   -0.026966    0.423868    11.00000    0.05952    0.05536 =
         0.04530   -0.00383   -0.01168   -0.02345
C26   1    0.779018    0.058293    0.389723    11.00000    0.04949    0.04079 =
         0.05020   -0.00723   -0.00901   -0.01600
C27   1    0.651001    0.096185    0.442303    11.00000    0.05767    0.05424 =
         0.05137   -0.00295   -0.01535   -0.02192
C28   1    0.625388    0.052334    0.525447    11.00000    0.05819    0.07113 =
         0.04298   -0.00651   -0.00472   -0.02880
AFIX  43
H28   2    0.538320    0.079095    0.558712    11.00000   -1.20000
AFIX   0
C29   1    1.137597   -0.131427    0.360581    11.00000    0.05850    0.06742 =
         0.06021   -0.00375   -0.01064   -0.01535
AFIX  43
H29   2    1.170290   -0.184337    0.404923    11.00000   -1.20000
AFIX   0
C30   1    1.208569   -0.115055    0.283398    11.00000    0.05270    0.08446 =
         0.07089   -0.01171   -0.01187   -0.01432
AFIX  43
H30   2    1.301285   -0.153461    0.264182    11.00000   -1.20000
AFIX   0
C31   1    1.158794    0.011633    0.149501    11.00000    0.06981    0.10949 =
         0.05166   -0.00874   -0.00942   -0.04333
AFIX 137
H31A  2    1.175451    0.085385    0.143600    11.00000   -1.50000
H31B  2    1.087837    0.031775    0.124327    11.00000   -1.50000
H31C  2    1.238695   -0.054335    0.123048    11.00000   -1.50000
AFIX   0
C32   1    0.991846    0.009819    0.284409    11.00000    0.06266    0.05234 =
         0.04069   -0.00540   -0.00629   -0.02632
C33   1    0.608702    0.211103    0.315569    11.00000    0.06137    0.05147 =
         0.05869    0.00761   -0.01968   -0.02124
C34   1    0.419516    0.252117    0.419493    11.00000    0.05266    0.08255 =
         0.06763    0.00044   -0.00727   -0.02075
AFIX  43
H34   2    0.363056    0.249313    0.471894    11.00000   -1.20000
AFIX   0
C35   1    0.383748    0.322845    0.351693    11.00000    0.04133    0.10569 =
         0.07796    0.00995   -0.00646   -0.01242
AFIX  43
H35   2    0.297559    0.379370    0.347714    11.00000   -1.20000
AFIX   0
C36   1    0.499985    0.358735    0.203859    11.00000    0.07623    0.13138 =
         0.07167    0.01642   -0.02083   -0.02410
AFIX 137
H36A  2    0.533977    0.422200    0.193816    11.00000   -1.50000
H36B  2    0.409950    0.397662    0.197521    11.00000   -1.50000
H36C  2    0.555574    0.297749    0.165130    11.00000   -1.50000
AFIX   0

F1    3    0.747268    0.694958    0.039302    10.50000    0.19155    0.15433 =
         0.47699   -0.07645   -0.18412   -0.04482
F3    3    0.521253    0.840831    0.108807    10.50000    0.18319    0.22046 =
         0.21816   -0.14113   -0.03398   -0.03223
F4    3    0.466381    0.829322    0.004584    10.50000    0.17617    0.17181 =
         0.26443   -0.03557   -0.12346   -0.02733
F5    3    0.636379    0.851846    0.001292    10.50000    0.24198    0.20086 =
         0.14369    0.04129   -0.06311   -0.15770
F6    3    0.649801    0.685772   -0.031517    10.50000    0.25681    0.25376 =
         0.19921   -0.15069   -0.02202   -0.02186
F7    3    0.872365   -0.425057    0.466814    11.00000    0.11212    0.20126 =
         0.15021    0.03058   -0.06120   -0.03424
F8    3    1.078984   -0.420123    0.441011    11.00000    0.15756    0.14781 =
         0.11077    0.00330    0.00517   -0.09019
F9    3    1.059641   -0.591617    0.432860    11.00000    0.15523    0.17313 =
         0.13441   -0.09184    0.03530   -0.08069
FE1   4    0.807035    0.122398    0.273702    11.00000    0.05634    0.05394 =
         0.04114   -0.00247   -0.00993   -0.02177
N1    5    1.004922   -0.052822    0.360528    11.00000    0.04902    0.06025 =
         0.04955   -0.01000   -0.00895   -0.01383
N2    5    1.119636   -0.031079    0.237489    11.00000    0.05597    0.07043 =
         0.04833   -0.00849   -0.00512   -0.02201
N3    5    0.555875    0.184075    0.397149    11.00000    0.04545    0.06722 =
         0.04663   -0.00416   -0.01053   -0.01477
N4    5    0.500677    0.295833    0.287582    11.00000    0.06471    0.08263 =
         0.06235    0.00655   -0.02448   -0.01876
N5    5    0.850212    0.346919    0.194654    11.00000    0.06909    0.05229 =
         0.05282   -0.00322   -0.01664   -0.03028
N6    5    0.833937    0.346136    0.322494    11.00000    0.08717    0.06569 =
         0.05459   -0.00688   -0.02801   -0.03028
N7    5    0.807248    0.014241    0.141626    11.00000    0.07365    0.05128 =
         0.04934   -0.00026   -0.01334   -0.03287
N8    5    0.775558   -0.114230    0.248406    11.00000    0.07279    0.05392 =
         0.05198   -0.00315   -0.00564   -0.03177
O1    6    0.882237    0.260017   -0.150430    11.00000    0.11756    0.08882 =
         0.04830   -0.00473   -0.01187   -0.04863
O2    6    0.589996   -0.033068    0.694896    11.00000    0.10449    0.13599 =
         0.06847   -0.00183   -0.00910   -0.04030
P1    7    0.586095    0.751329    0.045195    10.50000    0.13086    0.08971 =
         0.08497   -0.02415   -0.02640   -0.02673
P2    7    1.000000   -0.500000    0.500000    10.50000    0.06903    0.06146 =
         0.04888   -0.00450   -0.00691   -0.02056
F2    3    0.488656    0.660972    0.093166    10.50000    0.31771    0.20866 =
         0.21595    0.06099   -0.07302   -0.16627
HKLF 4


REM  AG_AG_204_a.res in P-1
REM wR2 = 0.2671, GooF = S = 0.973, Restrained GooF = 0.993 for all data
REM R1 = 0.0802 for 4527 Fo > 4sig(Fo) and 0.1417 for all 9762 data
REM 524 parameters refined using 105 restraints

END

WGHT      0.1378      0.0000

REM Highest difference peak  0.802,  deepest hole -0.386,  1-sigma level  0.073
Q1    1   0.6667  0.6557  0.0981  11.00000  0.05    0.80
Q2    1   0.6186  0.6221  0.0895  11.00000  0.05    0.70
Q3    1   0.6992  0.7657  0.0148  11.00000  0.05    0.66
Q4    1   0.4630  0.6093  0.0658  11.00000  0.05    0.65
Q5    1   1.0738 -0.6385  0.5080  11.00000  0.05    0.56
Q6    1   0.5559  0.8719  0.0317  11.00000  0.05    0.49
;
_shelx_res_checksum                61419
_shelx_hkl_file
;
   0   0  -3   39.37    3.67
   0   0   3   33.77    3.40
   0   0   3   37.46    3.04
   0   0  -3   39.54    3.70
   0   0   3   37.47    3.65
   0   0   3   43.83    2.40
   0   0  -3   37.90    3.66
   0   0   3   41.53    3.75
   0   0  -4  335.85   12.39
   0   0  -4  339.46   12.57
   0   0   4  312.05    7.51
   0   0  -4  328.78   12.62
   0   0   4  342.11   12.40
   0   0   4  324.40   12.37
   0   0   4  327.15   10.32
   0   0   4  336.40   12.44
   0   0   5   10.06    1.53
   0   0   5   14.03    2.45
   0   0   5   13.16    2.85
   0   0  -5   14.73    3.13
   0   0  -5   14.35    3.01
   0   0   5   11.25    2.70
   0   0  -5   17.84    3.29
   0   0   5   17.15    3.10
   0   0   6    2.36    1.14
   0   0   6    3.44    1.00
   0   0  -6    5.18    2.24
   0   0  -6    4.10    1.00
   0   0  -6    3.51    1.74
   0   0   6    3.92    1.27
   0   0   6    2.00    1.10
   0   0  -6    1.49    1.13
   0   0   6    2.73    1.19
   0   0  -7  452.77   10.68
   0   0  -7  488.02   19.81
   0   0   7  463.86   19.32
   0   0   7  464.91   12.13
   0   0   7  463.31   19.87
   0   0  -7  466.42   19.91
   0   0   7  429.23   15.71
   0   0   7  495.95   19.50
   0   0   7  455.74   18.89
   0   0  -7  473.83   19.78
   0   0  -8   54.64    7.12
   0   0   8   52.26    6.79
   0   0  -8   51.14    6.94
   0   0   8   47.05    5.57
   0   0   8   54.07    7.22
   0   0   8   55.67    4.38
   0   0  -8   49.87    3.64
   0   0   8   62.63    7.53
   0   0   9   -0.01    0.43
   0   0  -9    0.06    0.33
   0   0   9    1.27    1.23
   0   0   9    0.72    0.92
   0   0  -9   -0.39    1.29
   0   0   9    0.69    1.74
   0   0  10   -0.41    1.17
   0   0  10   -0.15    0.47
   0   0 -10    0.19    0.70
   0   0  10    0.25    1.19
   0   0 -10    0.59    2.23
   0   0  11   -0.48    0.95
   0   0 -11    1.66    0.88
   0   0 -11   -1.62    1.22
   0   0  11    0.52    0.76
   0   0  11    1.28    0.83
   0   0  12    1.90    0.75
   0   0  12    2.44    1.61
   0   0 -12    4.55    2.56
   0   0 -12    3.01    1.05
   0   0  12    3.21    1.12
   0   0 -13   28.76    2.87
   0   0  13   36.31    7.72
   0   0  13   34.95    4.23
   0   0 -13   40.67    7.93
   0   0  14   77.85   11.64
   0   0 -14   74.53   11.69
   0   0  15   -0.46    0.81
   0   0  16   10.43    4.90
   0   0  17    5.30    3.55
   0   0 -18   20.56    7.30
   0   0  18   15.09    6.09
   0   0 -19    0.25    2.42
   0   0  19   -0.74    2.31
   0   0  20    0.52    1.47
   0  -1  20    1.81    2.46
   0   1 -19   14.61    5.82
   0  -1  19    5.70    2.65
   0  -1  18   -3.45    2.92
   0  -1  17   -0.98    3.24
   0  -1  16    0.58    1.31
   0  -1  15    3.14    2.65
   0   1 -15    2.79    2.37
   0   1 -14   10.76    3.59
   0  -1  14    9.97    4.28
   0   1 -13   -1.74    2.31
   0  -1  13    5.13    3.24
   0  -1  12    3.88    2.50
   0   1 -12    9.53    4.34
   0   1 -11   51.60    8.38
   0  -1  11   59.74    8.04
   0  -1  11   73.29    9.73
   0   1 -10   33.51    2.23
   0  -1  10   43.37    6.52
   0  -1  10   51.71    7.72
   0   1 -10   41.21    7.34
   0  -1   9  155.72   11.71
   0   1  -9  171.05   13.87
   0  -1   9  163.55   13.19
   0   1  -9  129.89    4.55
   0  -1   9  152.05    8.49
   0   1  -8  585.32   15.66
   0   1  -8  625.40   24.96
   0  -1   8  628.75   24.22
   0  -1   8  577.62   23.02
   0  -1   8  591.96   23.96
   0   1  -8  653.81   25.17
   0  -1   8  598.66   21.86
   0  -1   8  569.51   15.83
   0   1  -7  131.33    7.09
   0   1  -7  110.68    9.57
   0  -1   7  159.05   11.28
   0  -1   7  117.95    9.12
   0  -1   7  104.94    9.21
   0   1  -7  124.10   10.45
   0  -1   7  130.19    7.19
   0  -1   7  129.72   10.53
   0   1  -7  105.94    9.62
   0  -1   6  150.91   10.26
   0  -1   6  164.40   10.58
   0  -1   6  153.08    7.50
   0  -1   6  159.96   10.96
   0   1  -6  152.32   10.43
   0   1  -6  162.13   10.71
   0   1  -6  158.92   10.93
   0   1  -6  153.04    7.41
   0  -1   6  155.08    9.86
   0  -1   5    2.07    1.40
   0   1  -5    1.84    1.06
   0  -1   5    2.19    1.35
   0   1  -5    2.36    0.81
   0  -1   5    1.97    1.03
   0   1  -5    1.38    1.30
   0  -1   5    2.57    0.92
   0  -1   5    1.90    1.36
   0   1  -5    2.71    1.51
   0   1  -5    2.63    1.36
   0  -1   4    0.96    0.79
   0  -1   4    0.83    0.98
   0   1  -4    0.57    0.91
   0   1  -4   -0.34    0.37
   0   1  -4    0.72    0.63
   0  -1   4    0.65    1.04
   0  -1   4    0.14    0.75
   0  -1   4    1.94    1.30
   0   1  -4    0.01    0.60
   0  -1   3   15.47    2.33
   0   1  -3   10.73    2.06
   0  -1   3   26.06    3.12
   0  -1   3   11.25    1.95
   0   1  -3   11.76    2.01
   0  -1   3   12.57    2.27
   0   1  -3   17.56    2.11
   0  -1   3   14.86    2.53
   0   1  -3   26.25    3.03
   0   1  -3   12.15    2.11
   0   1  -2 2496.69   25.54
   0   1   3  915.07   17.79
   0  -1  -3  960.71   19.04
   0   1   3  908.54   15.61
   0  -1  -3  912.00   17.03
   0  -1  -3  910.13   17.61
   0  -1  -3  917.22   15.61
   0   1   3  906.54   16.92
   0   1   3  951.90   18.84
   0   1   4    1.98    1.14
   0  -1  -4    1.64    0.94
   0  -1  -4    2.06    1.22
   0   1   4    1.99    1.15
   0   1   4    3.77    1.60
   0  -1  -4    2.81    1.35
   0  -1  -4    2.17    1.01
   0   1   5  247.56   12.01
   0  -1  -5  235.85    8.94
   0   1   5  243.16   11.52
   0  -1  -5  251.44   12.35
   0  -1  -5  249.74   12.02
   0  -1  -5  239.21   11.61
   0   1   5  252.13   12.35
   0   1   6   -0.02    1.16
   0   1   6    1.90    1.00
   0  -1  -6    4.66    1.88
   0   1   6    2.86    1.45
   0   1   6    5.02    1.65
   0  -1  -6    4.55    2.04
   0  -1  -6    4.01    1.97
   0  -1  -6    3.04    1.24
   0  -1  -7   97.09    8.95
   0   1   7   88.01    6.21
   0  -1  -7   92.18    8.85
   0   1   7   87.91    8.77
   0  -1  -7   98.10    9.00
   0  -1  -7   89.40    6.04
   0   1   7   99.09    8.80
   0   1   7   92.55    8.92
   0   1   8    1.39    0.77
   0   1   8   -0.24    0.95
   0  -1  -8   -0.59    0.94
   0  -1  -8    1.21    1.07
   0  -1  -8    0.43    0.84
   0   1   8    1.88    0.85
   0   1   8    1.81    1.13
   0  -1  -9    6.36    1.66
   0   1   9    6.10    1.88
   0   1   9    9.02    3.03
   0   1   9    5.50    1.29
   0   1   9   11.54    2.02
   0  -1  -9    7.90    2.65
   0   1  10   18.25    3.52
   0   1  10   19.21    4.63
   0   1  10   20.53    5.08
   0  -1 -10   16.45    2.86
   0   1  10   16.60    2.63
   0  -1 -10   22.16    5.44
   0   1  11    1.18    0.78
   0  -1 -11    1.21    2.10
   0   1  11    1.56    1.48
   0   1  11    0.54    0.82
   0  -1 -11    2.14    0.85
   0   1  11    2.89    0.99
   0   1  12   18.76    3.84
   0  -1 -12   21.08    5.75
   0   1  12   25.89    3.56
   0   1  12   22.26    5.62
   0   1  12   30.41    6.37
   0  -1 -12   20.99    3.31
   0  -1 -13    5.17    1.68
   0   1  13    1.31    0.78
   0   1  13    3.67    1.92
   0   1  13    4.04    2.63
   0   1  13    2.65    2.12
   0  -1 -14   24.75    3.64
   0   1  14   22.90    4.93
   0   1  14   26.61    3.59
   0   1  14   31.69    7.84
   0   1  14   29.84    7.15
   0   1  15    2.09    2.45
   0  -1 -15    3.17    2.36
   0   1  16   32.13    8.59
   0  -1 -16   30.39    8.20
   0  -1 -17    7.45    4.58
   0   1  17    4.53    2.90
   0   1  18    9.40    4.33
   0  -1 -18    8.29    4.88
   0   1  19    1.78    1.07
   0  -1 -19    9.06    5.16
   0   1  20    5.79    3.97
   0  -2  20   -1.51    2.28
   0  -2  19    9.97    5.47
   0  -2  19    0.10    1.99
   0  -2  18   -0.38    0.86
   0  -2  18    3.32    3.66
   0  -2  17   34.09    8.62
   0  -2  16   18.08    6.12
   0   2 -15    4.78    3.26
   0  -2  15    2.26    2.25
   0  -2  14   46.30    8.88
   0   2 -14   56.61    9.94
   0  -2  13    0.38    1.48
   0   2 -13    2.22    2.38
   0   2 -12    0.77    1.25
   0  -2  12    2.62    2.03
   0   2 -11   -1.33    1.16
   0   2 -11   -1.15    1.21
   0  -2  11    1.44    1.58
   0   2 -10   29.44    6.38
   0   2 -10   23.18    3.85
   0  -2  10   23.60    5.71
   0  -2   9    6.35    2.75
   0   2  -9   26.06    5.64
   0   2  -9   12.18    2.77
   0  -2   9   19.28    4.65
   0   2  -8   79.73    6.71
   0   2  -8   69.45    3.49
   0  -2   8   82.21    8.87
   0  -2   8   81.37    8.80
   0  -2   8   80.87    8.95
   0   2  -8   91.69    9.56
   0   2  -7  168.57    9.50
   0  -2   7  171.37   12.17
   0  -2   7  179.60   12.33
   0   2  -7  187.47   12.60
   0   2  -7  159.33    5.76
   0  -2   7  169.17   12.82
   0   2  -7  180.82   12.65
   0  -2   7  166.93   11.79
   0   2  -7  169.92   12.58
   0   2  -7  184.25   12.73
   0  -2   7  162.00   11.87
   0  -2   6  410.46   17.33
   0  -2   6  415.81   18.79
   0   2  -6  410.76   18.05
   0  -2   6  383.88   17.22
   0   2  -6  424.51   14.67
   0   2  -6  403.58   17.29
   0   2  -6  391.01   16.81
   0   2  -6  377.16    9.29
   0  -2   6  442.99   17.79
   0  -2   6  389.67   16.77
   0  -2   5   40.33    5.61
   0  -2   5   43.43    5.29
   0   2  -5   47.41    5.38
   0   2  -5   48.90    5.99
   0   2  -5   25.68    4.15
   0   2  -5   42.56    5.45
   0  -2   5   26.51    4.22
   0  -2   5   31.65    4.92
   0  -2   5   39.60    5.15
   0   2  -5   39.48    3.12
   0  -2   5   40.62    5.41
   0   2  -5   35.15    4.17
   0   2  -4   69.64    5.88
   0   2  -4   70.83    4.29
   0  -2   4   75.76    6.81
   0   2  -4   72.08    6.84
   0  -2   4   74.54    6.29
   0  -2   4   73.95    6.87
   0  -2   4   89.71    6.76
   0   2  -4   71.79    5.69
   0  -2   4   71.07    5.89
   0   2  -4   70.40    5.88
   0   2  -4   82.47    6.48
   0   2  -4   68.93    6.05
   0  -2   4   69.54    6.68
   0   2  -3  479.31   16.48
   0   2  -3  500.55   14.01
   0  -2   3  488.46   16.18
   0   2  -3  475.03   15.73
   0   2  -3  468.92   11.63
   0  -2   3  443.03   13.92
   0  -2   3  495.10   13.88
   0   2  -3  443.42   13.93
   0   2  -3  469.88   15.77
   0   2  -3  479.46   13.29
   0   2  -3  414.44   13.22
   0  -2   3  502.71   16.07
   0  -2   3  394.83   13.12
   0  -2   3  460.54   15.74
   0  -2   2    9.83    1.88
   0   2  -2    7.50    1.64
   0  -2   2    6.51    1.86
   0   2  -2    6.94    1.64
   0   2  -2    9.25    1.73
   0   2  -2    8.58    1.93
   0   2  -2    6.29    1.74
   0   2  -2    7.42    1.73
   0   2  -2    6.00    1.54
   0  -2   2    4.42    1.22
   0   2  -2    5.53    1.38
   0  -2   2    5.18    1.25
   0  -2   2    5.08    1.21
   0  -2   2    5.14    1.44
   0  -2   2    7.78    1.66
   0   2  -1  487.84   10.87
   0  -2   1  525.87   14.31
   0   2  -1  558.47    9.66
   0   2  -1  554.29   13.58
   0   2  -1  545.93   14.53
   0   2  -1  559.32   13.64
   0   2  -1  536.61   14.44
   0  -2   1  519.80   12.73
   0  -2   1  561.24   14.70
   0  -2   1  532.52   13.52
   0  -2   1  548.02    9.78
   0   2  -1  570.94   14.98
   0  -2   1  567.86   13.64
   0   2  -1  531.20   12.97
   0  -2   1  478.97   10.74
   0   2   0   48.18    4.09
   0  -2   0   43.01    3.57
   0  -2   0   46.50    3.97
   0  -2   0   41.67    2.86
   0   2   0   40.98    2.84
   0  -2   0   47.07    4.22
   0   2   0   47.35    4.07
   0   2   0   48.71    3.63
   0  -2   0   49.68    4.24
   0   2   0   48.15    4.38
   0   2   0   43.59    3.75
   0   2   0   39.46    2.86
   0  -2   0   44.05    3.77
   0   2   0   44.35    3.61
   0   2   1 1613.80   23.62
   0   2   1 1602.53   19.88
   0  -2  -1 1634.91   24.68
   0  -2  -1 1574.99   14.65
   0  -2  -1 1607.11   23.51
   0   2   1 1664.93   18.69
   0   2   1 1600.85   14.60
   0   2   1 1669.17   24.76
   0   2   1 1701.83   18.50
   0  -2  -1 1715.98   18.31
   0   2   2    7.90    2.25
   0   2   2   10.01    1.50
   0   2   2    8.40    1.71
   0  -2  -2    8.99    1.57
   0  -2  -2    1.71    0.99
   0  -2  -2    7.27    1.95
   0   2   2    7.22    1.87
   0  -2  -2   10.60    2.04
   0   2   2   10.16    1.76
   0   2   2    2.56    0.88
   0  -2  -2    8.54    2.18
   0   2   2    2.13    0.77
   0  -2  -3  832.06   20.27
   0   2   3  792.58   18.52
   0  -2  -3  808.29   17.04
   0  -2  -3  802.24   13.85
   0  -2  -3  796.53   17.10
   0  -2  -3  781.82   16.66
   0   2   3  749.45   15.20
   0   2   3  759.05   16.37
   0   2   3  791.50   13.84
   0   2   3  797.40   17.14
   0   2   3  815.61   19.92
   0   2   3  797.48   17.01
   0  -2  -3  800.55   18.67
   0  -2  -3  770.54   16.36
   0   2   4   30.58    4.50
   0  -2  -4   28.12    3.66
   0  -2  -4   33.20    4.01
   0   2   4   28.71    2.73
   0  -2  -4   27.28    3.57
   0   2   4   30.95    3.64
   0  -2  -4   28.54    4.32
   0   2   4   29.99    3.96
   0   2   4   29.51    3.82
   0  -2  -4   29.97    3.38
   0  -2  -4   24.62    3.62
   0  -2  -4   30.30    2.77
   0   2   5  367.18   13.82
   0  -2  -5  360.70   14.04
   0  -2  -5  334.07    9.87
   0  -2  -5  333.30   13.24
   0   2   5  355.02   14.65
   0   2   5  363.15   13.62
   0  -2  -5  370.97   15.85
   0  -2  -5  362.63   14.52
   0   2   5  369.25   15.71
   0  -2  -5  330.63   14.01
   0  -2  -5  326.58   13.97
   0  -2  -6  113.80    7.88
   0  -2  -6  118.43    9.34
   0   2   6  108.65    8.89
   0  -2  -6  118.55    9.69
   0  -2  -6  117.93    8.65
   0   2   6  110.78    9.42
   0  -2  -6  108.22    8.67
   0  -2  -6  104.81    8.76
   0   2   6  110.36    8.47
   0  -2  -6  101.96    5.88
   0  -2  -7   18.84    3.33
   0   2   7   15.39    3.74
   0  -2  -7   23.77    4.24
   0   2   7   12.99    3.23
   0  -2  -7   24.66    4.66
   0   2   7   28.60    5.19
   0  -2  -7   25.74    3.14
   0  -2  -7   24.31    4.58
   0  -2  -7   19.96    4.15
   0  -2  -7   18.25    3.52
   0  -2  -8    2.77    1.90
   0   2   8    2.24    2.02
   0  -2  -8    3.32    2.26
   0  -2  -8    2.15    1.31
   0  -2  -8    1.53    0.95
   0   2   8    0.70    0.80
   0   2   8    2.53    1.09
   0  -2  -8    0.48    0.97
   0   2   8    2.12    1.68
   0  -2  -9    1.49    1.12
   0  -2  -9    2.78    0.87
   0   2   9    2.53    2.06
   0  -2  -9    3.85    1.82
   0   2   9    1.27    0.86
   0   2   9    3.58    1.69
   0  -2 -10   17.34    3.38
   0   2  10   16.31    3.03
   0  -2 -10   28.17    5.95
   0   2  10   27.42    6.02
   0  -2 -10   18.98    5.05
   0   2  10   24.62    5.30
   0  -2 -11    4.40    2.06
   0   2  11    2.50    1.67
   0   2  11    2.08    1.23
   0  -2 -11    2.62    1.53
   0   2  12    6.24    1.78
   0   2  12    5.41    1.80
   0  -2 -12    5.84    2.13
   0   2  12    6.60    2.14
   0  -2 -12    5.60    2.85
   0   2  12    8.91    3.73
   0  -2 -13   -0.80    2.27
   0   2  13    0.38    0.74
   0  -2 -13    1.14    0.89
   0   2  13   -1.49    2.22
   0   2  13   -2.34    3.08
   0   2  13   -1.74    1.63
   0   2  14    4.72    1.97
   0  -2 -14    3.43    2.36
   0  -2 -14    3.09    1.65
   0   2  14    5.97    3.40
   0   2  14    4.54    1.53
   0   2  14    2.58    2.43
   0  -2 -15   51.00   10.00
   0   2  15   48.58    9.58
   0  -2 -15   44.80    5.89
   0   2  15   59.60   10.30
   0   2  16    4.08    2.58
   0  -2 -16    2.47    2.25
   0  -2 -17   27.65    8.04
   0   2  17   15.75    5.81
   0   2  17   22.41    7.42
   0   2  18    4.06    2.41
   0  -2 -18    4.52    3.80
   0  -2 -19   38.19   10.20
   0   2  19   39.29    9.81
   0   2  20    1.63    2.15
   0  -2 -20    4.53    3.73
   0  -3  19    0.98    2.60
   0  -3  19    0.53    3.40
   0  -3  18   16.94    7.02
   0  -3  18   15.21    7.17
   0  -3  17    1.42    1.85
   0  -3  17    1.88    1.40
   0  -3  16   11.93    5.10
   0  -3  16   13.56    5.79
   0  -3  15   -1.51    2.86
   0   3 -15   -1.13    3.52
   0  -3  15    1.02    2.75
   0  -3  14    0.00    1.62
   0   3 -14   -3.01    3.34
   0  -3  14    0.56    2.72
   0  -3  13    5.45    3.85
   0   3 -13   -0.50    1.96
   0  -3  13    3.17    2.82
   0  -3  12   -0.17    1.06
   0  -3  12    4.37    2.84
   0   3 -12    0.35    0.47
   0   3 -12    3.83    1.88
   0  -3  11   10.10    4.05
   0   3 -11   10.12    4.07
   0   3 -11    9.45    2.87
   0  -3  11    7.39    3.17
   0   3 -10   28.91    2.25
   0  -3  10   48.27    8.36
   0  -3  10   39.77    7.81
   0   3 -10   37.99    7.03
   0   3 -10   44.54    5.82
   0   3  -9   25.79    5.66
   0  -3   9   16.54    4.29
   0  -3   9   25.15    6.11
   0   3  -9   20.15    2.38
   0   3  -9   24.44    4.32
   0  -3   8    4.34    2.15
   0   3  -8    0.47    1.53
   0  -3   8    2.89    1.41
   0   3  -8    1.98    0.74
   0   3  -8    3.44    0.99
   0   3  -8    5.47    2.06
   0  -3   7    1.16    0.80
   0   3  -7   -2.16    2.80
   0   3  -7   -0.10    0.55
   0   3  -7    1.05    0.87
   0  -3   7    0.93    1.57
   0   3  -7    0.50    1.72
   0  -3   7   -0.54    1.47
   0  -3   7   -1.44    1.18
   0   3  -7    1.22    1.24
   0  -3   7    1.39    1.06
   0   3  -6    4.38    2.03
   0  -3   6    6.82    2.43
   0  -3   6    3.79    1.20
   0   3  -6    4.76    1.30
   0   3  -6    3.08    0.88
   0  -3   6    7.20    2.99
   0   3  -6    9.10    2.74
   0   3  -6    4.91    1.62
   0   3  -6    6.81    2.31
   0  -3   6    6.27    2.32
   0  -3   6    3.01    1.26
   0  -3   6    6.89    2.58
   0  -3   5   16.31    3.96
   0   3  -5   18.11    4.05
   0  -3   5   22.04    4.27
   0   3  -5   25.15    4.09
   0  -3   5   17.80    3.39
   0  -3   5   20.50    4.38
   0   3  -5   22.26    3.78
   0   3  -5   20.30    2.87
   0   3  -5   24.82    3.94
   0   3  -5   18.67    3.69
   0  -3   5   24.16    4.16
   0   3  -5   23.44    3.87
   0  -3   5   18.71    3.65
   0  -3   4   36.81    5.42
   0   3  -4   38.74    5.47
   0   3  -4   34.88    4.18
   0   3  -4   40.24    4.84
   0  -3   4   33.91    5.07
   0  -3   4   36.86    4.44
   0  -3   4   34.48    4.59
   0   3  -4   36.04    5.41
   0   3  -4   36.20    3.97
   0   3  -4   34.11    4.23
   0   3  -4   40.09    5.87
   0   3  -4   33.26    4.44
   0  -3   4   33.98    5.03
   0  -3   4   37.69    4.79
   0   3  -3  207.10   12.18
   0   3  -3  197.16    9.04
   0  -3   3  231.01   11.33
   0   3  -3  207.12   11.45
   0  -3   3  222.24   11.93
   0   3  -3  215.13    9.88
   0  -3   3  244.33   10.88
   0   3  -3  203.56    8.79
   0   3  -3  223.19   11.81
   0   3  -3  226.24   12.43
   0  -3   3  206.18    9.31
   0  -3   3  203.34   12.08
   0   3  -3  244.93   11.02
   0  -3   3  215.54   12.33
   0   3  -3  233.37   11.16
   0  -3   2  116.41    8.55
   0   3  -2  113.42    6.70
   0   3  -2  115.52    8.51
   0   3  -2  110.24    8.22
   0   3  -2  115.37    7.58
   0   3  -2  114.34    7.94
   0   3  -2  116.64    8.55
   0  -3   2  114.49    7.97
   0  -3   2  115.55    7.54
   0   3  -2  110.28    7.30
   0  -3   2  107.38    6.56
   0  -3   2  111.59    5.92
   0   3  -2  114.52    6.04
   0  -3   2  105.68    7.12
   0  -3   2  108.38    8.25
   0   3  -1   28.08    3.16
   0  -3   1   38.11    4.71
   0   3  -1   40.31    4.83
   0   3  -1   38.83    4.54
   0  -3   1   43.28    3.02
   0   3  -1   41.56    2.92
   0  -3   1   28.09    3.09
   0   3  -1   36.62    4.21
   0  -3   1   41.97    4.48
   0  -3   1   44.26    4.96
   0  -3   1   35.69    4.03
   0   3  -1   37.06    4.68
   0   3  -1   37.98    4.73
   0   3  -1   37.53    4.29
   0  -3   1   42.65    4.68
   0  -3   0   47.13    5.03
   0   3   0   44.57    2.36
   0   3   0   45.53    4.96
   0   3   0   46.03    4.81
   0  -3   0   50.55    3.81
   0   3   0   45.71    4.71
   0   3   0   49.25    5.38
   0  -3   0   46.92    4.96
   0   3   0   50.61    3.82
   0   3   0   49.17    4.46
   0   3   0   50.17    4.67
   0  -3   0   40.05    4.93
   0   3   0   55.32    4.03
   0  -3   0   45.58    4.82
   0  -3   0   45.24    4.42
   0  -3  -1    6.50    2.13
   0  -3  -1    8.42    2.10
   0   3   1    7.05    2.14
   0   3   1    6.54    1.78
   0   3   1    9.77    2.17
   0   3   1   13.72    1.99
   0   3   1   14.51    1.96
   0   3   1    8.09    1.05
   0   3   1    7.45    1.85
   0   3   1    5.79    1.87
   0   3   1   13.65    1.97
   0  -3  -1   12.32    1.89
   0  -3  -2   16.60    2.31
   0   3   2    9.40    1.36
   0   3   2    6.04    1.50
   0  -3  -2    7.05    2.02
   0   3   2   16.05    2.39
   0   3   2   15.55    2.31
   0   3   2    8.72    1.68
   0  -3  -2   15.39    2.20
   0  -3  -2    8.12    2.32
   0  -3  -2   10.03    1.56
   0   3   2    9.61    2.42
   0   3   2    9.56    2.40
   0   3   3    0.47    0.85
   0  -3  -3    0.85    0.73
   0   3   3    0.40    0.50
   0  -3  -3    0.87    0.61
   0   3   3    1.57    0.79
   0  -3  -3    1.04    0.65
   0   3   3    0.67    0.34
   0  -3  -3    2.20    0.98
   0  -3  -3    1.78    1.02
   0   3   3   -0.23    0.85
   0   3   3    4.23    1.82
   0   3   3    1.81    0.91
   0   3   3    2.02    0.94
   0  -3  -3    0.44    1.06
   0   3   3    1.84    0.90
   0   3   4  340.68   15.34
   0   3   4  335.59   12.41
   0  -3  -4  330.32   12.79
   0  -3  -4  349.83   12.78
   0  -3  -4  329.54   13.29
   0   3   4  327.07   12.47
   0   3   4  329.12   12.75
   0   3   4  332.72   11.54
   0  -3  -4  333.43   12.88
   0  -3  -4  332.10   15.52
   0  -3  -4  340.73   14.92
   0   3   4  333.10   10.82
   0   3   4  347.70   15.04
   0  -3  -5   10.03    2.95
   0   3   5   12.55    3.28
   0  -3  -5   14.18    3.51
   0  -3  -5    8.60    2.50
   0  -3  -5   15.18    3.00
   0   3   5   12.61    2.65
   0  -3  -5   13.85    2.99
   0  -3  -5    5.91    2.00
   0   3   5    7.27    1.69
   0   3   5   15.07    3.30
   0  -3  -5    7.43    1.74
   0   3   5   13.92    3.14
   0  -3  -6   27.82    4.74
   0  -3  -6   32.12    5.02
   0   3   6   32.69    4.97
   0  -3  -6   32.94    4.35
   0  -3  -6   31.57    3.44
   0  -3  -6   38.08    6.00
   0  -3  -6   30.68    4.68
   0  -3  -6   27.10    4.49
   0   3   6   33.98    4.87
   0   3   6   32.83    5.53
   0   3   6   32.20    4.58
   0  -3  -7   46.68    4.32
   0  -3  -7   46.41    5.29
   0   3   7   44.48    5.72
   0  -3  -7   50.22    6.15
   0   3   7   46.69    6.85
   0  -3  -7   40.21    6.37
   0   3   7   39.55    5.77
   0  -3  -7   47.25    6.23
   0  -3  -7   49.42    6.41
   0  -3  -7   42.99    5.92
   0   3   8  237.45   15.95
   0  -3  -8  241.09   15.19
   0  -3  -8  239.94   13.82
   0   3   8  224.22   13.88
   0  -3  -8  220.69   14.58
   0   3   8  240.66   15.08
   0  -3  -8  228.51   11.83
   0  -3  -8  223.27    9.98
   0   3   9  115.51   11.87
   0   3   9  112.93   11.32
   0   3   9  128.55   11.20
   0  -3  -9  119.58    9.97
   0  -3  -9   97.96    7.06
   0  -3  -9   98.95   10.53
   0   3  10    0.88    1.73
   0  -3 -10    3.70    2.32
   0  -3 -10    1.09    0.84
   0  -3 -10    2.59    2.21
   0   3  10    1.94    0.97
   0   3  10    0.41    1.20
   0  -3 -11   21.08    4.42
   0  -3 -11   21.01    3.64
   0  -3 -11   24.75    5.97
   0   3  11   17.03    2.85
   0   3  11   16.87    5.68
   0  -3 -12   66.50    8.00
   0   3  12   72.99   10.72
   0   3  12   55.54    5.38
   0  -3 -12   80.82   11.25
   0  -3 -12   66.79    6.73
   0   3  13   31.14    4.31
   0  -3 -13   41.31    8.72
   0  -3 -13   36.49    5.18
   0  -3 -13   38.88    6.08
   0   3  13   37.01    7.86
   0  -3 -14    3.83    1.62
   0   3  14    3.48    2.69
   0   3  14    2.25    3.05
   0  -3 -14    5.19    2.08
   0  -3 -14    3.90    1.91
   0   3  15    8.07    4.54
   0  -3 -15    7.92    4.18
   0   3  15    9.94    4.24
   0  -3 -15    9.35    2.96
   0  -3 -15    6.92    2.52
   0   3  16    6.26    3.65
   0   3  16   12.91    5.72
   0  -3 -16   12.15    5.01
   0   3  17   26.83    7.63
   0   3  17   27.82    7.70
   0  -3 -17   29.77    8.39
   0   3  18   -5.96    3.69
   0  -3 -18    3.05    3.39
   0   3  18   -0.83    2.06
   0  -3 -19   -0.29    1.98
   0   3  19    1.96    2.07
   0   3  20    4.35    3.48
   0  -3 -20   -0.15    2.44
   0  -4  19    4.85    3.64
   0  -4  18    1.52    3.57
   0  -4  18   -0.23    1.58
   0  -4  17    3.41    3.53
   0  -4  17   -2.91    3.54
   0  -4  16    5.26    3.93
   0  -4  16    7.99    4.56
   0  -4  15    5.37    3.42
   0   4 -15    5.47    3.12
   0  -4  15    1.87    1.97
   0   4 -14   -0.46    2.56
   0  -4  14    1.91    1.88
   0  -4  14   -1.72    2.40
   0   4 -13   -3.93    2.58
   0  -4  13   -0.59    1.90
   0  -4  13    2.83    2.35
   0  -4  12   11.85    4.34
   0  -4  12    5.70    2.35
   0   4 -12    8.63    3.61
   0  -4  11  146.58   15.81
   0  -4  11  142.20   14.45
   0   4 -11  139.59   14.39
   0  -4  10    2.28    0.76
   0   4 -10    2.84    1.23
   0   4 -10    1.14    1.48
   0  -4  10    1.96    1.14
   0  -4   9   -1.49    2.04
   0   4  -9   -0.86    1.69
   0   4  -9    0.42    1.26
   0   4  -9   -1.42    0.77
   0  -4   9   -1.52    1.66
   0   4  -8    0.08    2.00
   0   4  -8   -0.18    0.70
   0   4  -8    2.49    1.59
   0  -4   8    2.40    1.82
   0  -4   8    0.70    1.46
   0   4  -8    3.65    1.72
   0   4  -7   67.78    5.93
   0   4  -7   73.45    8.13
   0   4  -7   75.58    8.35
   0   4  -7   68.48    9.14
   0   4  -7   69.54    8.19
   0  -4   7   74.73    8.56
   0  -4   7   62.17    7.66
   0   4  -7   66.17    7.70
   0  -4   7   78.79    9.78
   0   4  -6   18.27    3.74
   0   4  -6   18.83    4.01
   0   4  -6   18.94    4.53
   0  -4   6   17.92    4.61
   0  -4   6   17.89    3.78
   0   4  -6   16.35    3.64
   0   4  -6   15.32    2.82
   0   4  -6   19.96    4.07
   0  -4   6   20.71    4.33
   0  -4   6   15.19    3.65
   0   4  -5    2.61    1.59
   0   4  -5   -0.71    1.03
   0   4  -5    1.32    0.99
   0   4  -5    2.76    2.30
   0   4  -5    0.40    0.93
   0   4  -5   -0.92    1.17
   0  -4   5    0.17    0.91
   0  -4   5    3.41    1.80
   0  -4   5   -0.52    1.71
   0  -4   5    0.40    0.78
   0   4  -5    0.93    1.84
   0  -4   5   -1.41    2.15
   0   4  -5    0.88    1.07
   0  -4   5   -1.24    2.06
   0   4  -4   79.68    7.03
   0   4  -4   76.93    8.88
   0   4  -4   73.33    7.43
   0   4  -4   69.19    6.77
   0   4  -4   77.67    6.32
   0   4  -4   82.04    8.73
   0   4  -4   76.63    8.25
   0  -4   4   75.94    8.19
   0  -4   4   80.94    8.79
   0  -4   4   77.03    6.69
   0   4  -4   78.06    6.73
   0  -4   4   72.81    7.41
   0  -4   4   63.24    6.57
   0  -4   4   79.24    8.69
   0   4  -4   74.33    8.27
   0   4  -3   44.59    4.16
   0  -4   3   41.35    5.12
   0   4  -3   54.96    5.70
   0   4  -3   46.92    5.88
   0  -4   3   45.52    5.47
   0  -4   3   46.98    6.25
   0   4  -3   47.25    4.67
   0  -4   3   45.92    5.20
   0  -4   3   52.05    6.40
   0   4  -3   46.87    5.49
   0   4  -3   47.31    6.40
   0   4  -3   53.25    6.70
   0  -4   3   43.03    4.43
   0   4  -3   49.86    5.76
   0  -4   3   47.31    6.41
   0   4  -3   54.18    6.89
   0   4  -2    1.20    1.43
   0   4  -2   -0.15    0.72
   0  -4   2    2.80    1.64
   0   4  -2    2.20    1.08
   0  -4   2    2.59    1.63
   0  -4   2    2.13    1.53
   0   4  -2    3.53    2.14
   0   4  -2    1.65    1.19
   0  -4   2    2.86    1.30
   0  -4   2    1.53    0.96
   0  -4   2    1.45    0.83
   0   4  -2    1.68    1.01
   0   4  -2    1.35    1.30
   0  -4   2    2.96    1.98
   0   4  -2    1.24    0.89
   0  -4   1   31.16    4.64
   0   4  -1   29.71    4.53
   0   4  -1   30.27    3.65
   0   4  -1   31.74    4.72
   0  -4   1   33.77    4.97
   0  -4   1   28.77    3.55
   0   4  -1   31.98    4.45
   0  -4   1   28.88    4.31
   0   4  -1   32.31    4.52
   0   4  -1   34.33    5.27
   0  -4   1   31.90    4.54
   0  -4   1   26.85    4.50
   0   4  -1   32.03    3.68
   0   4  -1   27.67    2.51
   0   4  -1   32.50    4.98
   0   4   0  177.70    5.40
   0   4   0  183.04   11.68
   0  -4   0  158.74    9.63
   0   4   0  174.25   11.15
   0   4   0  173.57    9.75
   0  -4   0  190.82   11.11
   0  -4   0  179.19   11.80
   0   4   0  160.43    8.03
   0  -4   0  156.89    7.77
   0  -4   0  181.38   11.40
   0   4   0  180.07   10.92
   0   4   0  180.81   11.33
   0   4   0  171.61    5.10
   0   4   0  167.40    9.97
   0   4   0  156.75    7.76
   0   4   1   13.58    2.61
   0   4   1   13.43    1.45
   0  -4  -1   18.52    2.59
   0   4   1   23.16    2.93
   0   4   1   22.06    2.84
   0  -4  -1   11.30    3.06
   0   4   1   19.53    2.71
   0  -4  -1   14.84    3.27
   0   4   1    9.94    2.43
   0   4   1   12.38    2.83
   0   4   1   13.82    2.56
   0   4   1   12.97    3.02
   0   4   1   13.84    2.86
   0   4   2  226.83    7.68
   0  -4  -2  226.20    7.69
   0   4   2  232.93    9.86
   0   4   2  231.82    9.56
   0  -4  -2  231.90   13.44
   0   4   2  234.51   10.01
   0   4   2  231.60   10.80
   0   4   2  244.59   13.60
   0   4   2  245.95   13.13
   0  -4  -2  242.77    9.76
   0  -4  -2  229.17   12.93
   0   4   2  247.83   13.70
   0   4   2  228.40   12.33
   0   4   3  191.07    9.45
   0   4   3  200.02   10.23
   0   4   3  215.09    7.93
   0  -4  -3  197.93    9.54
   0   4   3  221.32    9.88
   0   4   3  218.30   13.28
   0  -4  -3  219.15   13.47
   0   4   3  227.50   13.59
   0   4   3  214.05    8.85
   0   4   3  187.65    9.40
   0  -4  -3  213.19    8.85
   0   4   3  225.71   12.47
   0  -4  -3  195.96    9.39
   0  -4  -3  214.78   12.35
   0  -4  -4   13.64    3.44
   0   4   4   12.09    2.17
   0   4   4   11.30    2.90
   0   4   4   16.31    2.83
   0   4   4   14.34    3.68
   0  -4  -4   14.36    3.14
   0   4   4   12.25    2.81
   0  -4  -4   16.19    3.07
   0   4   4   11.12    2.34
   0  -4  -4   14.91    2.92
   0   4   4   12.33    2.18
   0   4   4   11.97    2.38
   0  -4  -4    9.94    2.15
   0  -4  -4   12.74    3.58
   0   4   4   12.27    2.40
   0  -4  -5   29.30    4.49
   0  -4  -5   30.34    4.41
   0  -4  -5   31.40    4.44
   0  -4  -5   34.29    4.52
   0   4   5   33.38    4.66
   0   4   5   34.30    4.21
   0   4   5   33.92    5.44
   0   4   5   29.05    4.24
   0   4   5   37.27    4.92
   0   4   5   33.96    5.44
   0   4   5   30.89    3.83
   0  -4  -5   31.70    5.42
   0  -4  -5   33.19    5.71
   0  -4  -6  176.63   11.49
   0  -4  -6  215.78   12.45
   0   4   6  224.57   11.70
   0   4   6  214.72   14.55
   0   4   6  169.18    8.85
   0   4   6  211.00   13.76
   0   4   6  222.24   12.58
   0  -4  -6  173.51   11.48
   0  -4  -6  225.81   12.79
   0  -4  -6  206.72   13.67
   0  -4  -6  213.63   14.82
   0   4   7   21.93    4.53
   0  -4  -7   24.45    4.28
   0  -4  -7   26.57    4.75
   0   4   7   23.51    4.36
   0  -4  -7   17.04    3.83
   0   4   7   22.74    4.12
   0   4   7   16.03    4.04
   0  -4  -7   23.80    4.76
   0  -4  -7   20.13    3.06
   0  -4  -7   20.36    4.20
   0   4   8    0.94    1.12
   0  -4  -8    1.43    1.76
   0   4   8   -0.51    1.64
   0  -4  -8    1.95    1.45
   0  -4  -8    1.66    1.47
   0   4   8   -0.18    1.43
   0  -4  -8    1.10    0.39
   0   4   9    0.98    0.78
   0  -4  -9    1.60    0.83
   0   4   9    5.78    2.63
   0   4   9    1.10    1.47
   0  -4  -9    1.42    1.27
   0  -4  -9    4.00    1.51
   0  -4  -9    2.76    1.99
   0  -4 -10   -0.38    0.82
   0  -4 -10    0.27    1.57
   0  -4 -10    2.68    1.83
   0   4  10    1.63    2.27
   0   4  10    2.33    1.85
   0  -4 -10    0.81    1.65
   0  -4 -11  185.07   16.06
   0  -4 -11  176.24   13.95
   0  -4 -11  167.74   10.02
   0   4  11  187.08   15.67
   0  -4 -11  165.54   11.73
   0   4  11  146.04    6.96
   0   4  11  178.93   16.64
   0  -4 -12   -1.06    1.45
   0  -4 -12   -0.35    0.82
   0  -4 -12   -2.63    2.21
   0  -4 -12    0.08    0.54
   0   4  12   -0.57    0.65
   0  -4 -13   71.63    7.95
   0  -4 -13   82.69   10.08
   0  -4 -13   87.42   12.27
   0   4  13   75.04    5.44
   0   4  13   93.75   12.94
   0  -4 -13   92.72    8.13
   0  -4 -14   32.24    7.92
   0  -4 -14   20.78    4.19
   0   4  14   27.28    7.14
   0  -4 -14   28.92    4.63
   0  -4 -14   31.26    6.19
   0  -4 -15   -0.05    1.24
   0  -4 -15    1.80    1.24
   0  -4 -15   -0.43    1.50
   0  -4 -15    3.88    2.62
   0   4  15    0.80    0.74
   0   4  16   -0.84    1.11
   0  -4 -16    0.79    0.81
   0  -4 -16    2.05    2.76
   0   4  16   -2.51    3.00
   0  -4 -17    0.82    2.43
   0   4  17    3.83    2.24
   0   4  17    3.24    1.80
   0   4  18    3.68    2.65
   0   4  18    2.60    4.26
   0  -4 -18    0.21    1.00
   0   4  19    2.39    3.05
   0  -4 -19    0.19    2.69
   0   4  19    7.41    5.41
   0   4  20   11.39    5.08
   0  -4 -20   18.76    7.43
   0  -5  18    3.50    3.56
   0  -5  18    1.57    0.96
   0  -5  17    0.76    2.75
   0  -5  17    2.49    2.13
   0  -5  16    1.16    2.60
   0  -5  16    2.55    2.42
   0  -5  15    6.09    3.50
   0  -5  15    6.90    3.78
   0  -5  14    2.81    2.64
   0   5 -14   -1.40    3.26
   0  -5  14    2.26    1.60
   0   5 -13   50.63    9.62
   0  -5  13   51.52   10.37
   0  -5  13   53.89   10.24
   0   5 -12    1.38    3.24
   0  -5  12    0.23    1.70
   0  -5  12    2.95    2.80
   0   5 -11   54.75    9.04
   0  -5  11   52.77    8.96
   0  -5  11   41.89    8.47
   0   5 -10    4.54    1.19
   0  -5  10    6.21    2.55
   0  -5  10    8.82    3.41
   0   5 -10    5.19    2.94
   0  -5   9    0.26    2.33
   0   5  -9   -3.38    3.66
   0  -5   9    2.48    1.71
   0   5  -9    0.48    1.53
   0   5  -9    2.38    0.77
   0   5  -8  140.06   15.14
   0   5  -8  155.61   12.94
   0  -5   8  146.73   14.80
   0  -5   8  130.65   12.36
   0   5  -8  125.46    9.11
   0   5  -7   11.70    3.33
   0  -5   7   15.74    4.04
   0   5  -7    9.21    2.78
   0   5  -7    9.59    2.55
   0   5  -7   14.81    4.49
   0  -5   7    9.74    3.19
   0   5  -7   13.38    3.80
   0  -5   7    7.75    2.63
   0   5  -6   14.44    3.55
   0   5  -6   14.00    4.74
   0  -5   6   11.48    3.07
   0  -5   6    4.87    2.29
   0   5  -6   14.10    3.47
   0   5  -6   11.16    2.85
   0   5  -6   10.89    3.16
   0  -5   6   15.46    4.59
   0  -5   5   34.16    5.30
   0   5  -5   37.73    5.64
   0  -5   5   30.01    5.18
   0  -5   5   21.34    3.78
   0   5  -5   23.42    4.16
   0   5  -5   28.69    5.11
   0   5  -5   26.21    5.58
   0   5  -5   34.65    6.43
   0   5  -5   21.62    3.69
   0  -5   5   27.50    5.71
   0   5  -5   20.75    3.76
   0  -5   4   80.14    8.98
   0  -5   4   83.59    7.91
   0  -5   4   78.47    8.14
   0   5  -4   93.88   10.45
   0  -5   4   81.99    9.36
   0   5  -4   86.09    8.21
   0   5  -4   76.78    8.06
   0   5  -4   85.42    7.94
   0   5  -4   76.67    6.40
   0   5  -4   83.88    7.09
   0  -5   4   79.96    6.90
   0   5  -4   90.31    9.69
   0  -5   3    9.28    3.35
   0   5  -3   11.89    3.23
   0   5  -3    8.73    1.98
   0  -5   3    8.43    1.94
   0  -5   3    2.60    1.37
   0  -5   3   14.07    3.18
   0  -5   3    8.02    2.54
   0   5  -3   11.23    3.15
   0   5  -3    8.80    1.72
   0   5  -3   14.04    3.20
   0   5  -3    7.92    2.79
   0  -5   3    8.02    2.38
   0  -5   3    9.98    3.00
   0   5  -3    8.82    3.14
   0  -5   2   -1.17    0.46
   0   5  -2   -1.37    2.12
   0  -5   2    1.39    0.90
   0   5  -2    1.47    0.80
   0  -5   2    0.97    1.11
   0  -5   2   -1.44    2.18
   0  -5   2   -0.61    1.11
   0   5  -2   -0.28    0.82
   0   5  -2    0.11    0.74
   0   5  -2    0.97    0.93
   0  -5   2    1.36    0.49
   0   5  -2   -0.99    1.29
   0  -5   2    0.32    1.03
   0   5  -2    2.12    1.36
   0   5  -1   93.81    5.05
   0  -5   1   84.88    8.04
   0  -5   1   97.92    9.63
   0   5  -1   91.98    6.90
   0  -5   1  103.42    9.63
   0  -5   1  107.72    9.80
   0   5  -1  108.38    9.86
   0   5  -1  103.22    9.80
   0  -5   1   89.32    7.00
   0   5  -1   99.96    8.69
   0   5  -1   83.64    6.78
   0   5  -1  104.78    9.52
   0   5  -1  100.80    8.71
   0   5   0   81.00    3.87
   0  -5   0   97.87    9.39
   0   5   0  115.67    7.43
   0   5   0   94.25    9.34
   0   5   0   92.59    9.03
   0   5   0   98.42    9.27
   0  -5   0   92.74    8.60
   0   5   0  100.46    8.71
   0   5   0   92.69    8.89
   0  -5   0  111.33    7.32
   0   5   0   96.20    8.02
   0  -5   0   96.34    9.32
   0   5   0  106.99    7.25
   0   5   0   84.05    3.75
   0   5   1   39.00    6.05
   0   5   1   35.76    5.55
   0   5   1   32.14    5.54
   0   5   1   31.23    3.95
   0   5   1   34.85    2.28
   0  -5  -1   41.83    6.56
   0   5   1   32.88    5.02
   0  -5  -1   31.33    3.76
   0   5   1   31.51    2.45
   0   5   1   29.76    3.73
   0   5   1   31.36    4.97
   0   5   1   34.39    4.71
   0   5   1   29.91    3.66
   0  -5  -1   33.77    5.70
   0   5   2   33.00    5.74
   0  -5  -2   33.51    4.07
   0  -5  -2   32.39    5.92
   0   5   2   26.85    4.90
   0   5   2   34.62    5.45
   0   5   2   28.70    4.97
   0   5   2   30.49    3.93
   0   5   2   34.63    5.72
   0   5   2   34.99    4.15
   0   5   2   26.13    2.58
   0  -5  -2   27.19    5.16
   0   5   2   35.50    4.09
   0   5   2   31.93    4.67
   0   5   3   26.16    4.04
   0   5   3   24.26    3.06
   0  -5  -3   26.06    3.11
   0   5   3   25.27    2.57
   0   5   3   29.66    3.91
   0  -5  -3   24.11    4.72
   0   5   3   26.11    3.82
   0   5   3   21.55    4.40
   0   5   3   25.95    3.70
   0  -5  -3   29.04    3.96
   0  -5  -3   26.24    4.96
   0   5   3   26.29    4.97
   0   5   4   61.56    6.01
   0   5   4   57.98    7.10
   0  -5  -4   59.59    5.96
   0   5   4   52.27    5.70
   0   5   4   60.50    6.22
   0  -5  -4   60.51    5.89
   0  -5  -4   58.91    7.87
   0   5   4   53.53    4.54
   0  -5  -4   63.17    5.51
   0   5   4   54.59    5.43
   0   5   4   52.55    7.13
   0   5   4   53.66    5.10
   0  -5  -4   52.23    6.91
   0   5   5  243.78   12.99
   0  -5  -5  312.06   16.58
   0   5   5  284.84   17.56
   0   5   5  280.20   15.85
   0   5   5  250.65   13.19
   0   5   5  264.18   12.84
   0   5   5  282.60   11.75
   0   5   5  265.17   11.32
   0  -5  -5  287.17   13.07
   0  -5  -5  268.74   13.44
   0   5   5  304.15   13.35
   0  -5  -5  251.71   12.89
   0  -5  -5  307.18   18.17
   0  -5  -6   30.40    4.82
   0   5   6   22.26    3.98
   0   5   6   31.46    4.97
   0   5   6   20.39    2.91
   0   5   6   29.60    5.87
   0  -5  -6   25.85    4.23
   0   5   6   29.35    4.08
   0  -5  -6   22.43    5.14
   0  -5  -6   33.20    5.04
   0  -5  -6   23.02    4.65
   0   5   6   35.90    5.34
   0   5   6   25.31    3.81
   0   5   7   29.68    4.06
   0  -5  -7   31.71    5.25
   0   5   7   22.71    3.79
   0  -5  -7   25.94    4.77
   0   5   7   32.74    6.51
   0   5   7   27.11    4.59
   0  -5  -7   37.87    5.75
   0  -5  -7   32.84    6.15
   0  -5  -7   27.99    4.81
   0   5   7   27.81    3.07
   0   5   8   70.81    6.30
   0   5   8   77.19   10.07
   0   5   8   70.45    7.67
   0  -5  -8   78.11    8.40
   0   5   8   74.80    8.49
   0  -5  -8   81.65    9.94
   0  -5  -8   68.68    8.27
   0   5   9  186.45   14.09
   0   5   9  183.37   13.15
   0   5   9  205.54   16.87
   0  -5  -9  190.76   13.42
   0  -5  -9  177.71   14.15
   0  -5  -9  179.32   14.98
   0   5  10    4.50    2.26
   0  -5 -10    5.44    2.61
   0  -5 -10   10.30    3.95
   0  -5 -10    4.14    1.69
   0   5  10    4.59    2.77
   0  -5 -10    2.99    2.11
   0  -5 -11   36.57    6.74
   0   5  11   37.67    7.01
   0   5  11   40.36    8.25
   0  -5 -11   36.89    4.72
   0  -5 -11   34.57    7.01
   0  -5 -11   39.14    6.15
   0  -5 -12    1.30    0.86
   0   5  12   -0.02    0.26
   0  -5 -12    0.37    2.13
   0  -5 -12    0.04    1.41
   0   5  12    4.13    3.10
   0  -5 -12    1.05    0.71
   0   5  13   74.77   12.03
   0  -5 -13   61.42    9.30
   0  -5 -13   64.17    6.56
   0  -5 -13   72.31   10.88
   0  -5 -13   63.56    8.05
   0   5  14   31.04    8.13
   0  -5 -14   20.30    5.82
   0  -5 -14   14.76    5.02
   0  -5 -14   23.61    4.17
   0  -5 -14   21.24    4.91
   0  -5 -15    0.00    0.97
   0   5  15   -3.17    3.57
   0  -5 -15    1.24    0.77
   0  -5 -15    0.87    1.80
   0   5  16    3.44    2.64
   0   5  16    2.88    3.00
   0  -5 -16    0.72    2.21
   0  -5 -16   -1.13    1.65
   0   5  17   -0.91    2.57
   0   5  17   -1.97    2.39
   0  -5 -17    3.15    3.37
   0   5  18   16.66    6.29
   0   5  18    8.11    4.25
   0  -5 -18   13.38    5.60
   0   5  19   -2.39    2.48
   0   5  19    0.95    2.64
   0  -5 -19   -0.64    2.94
   0   5  20    0.73    1.81
   0  -5 -20    0.93    1.91
   0  -6  17    2.83    3.66
   0  -6  17    3.59    2.96
   0  -6  16   -0.32    1.67
   0  -6  16    1.61    2.08
   0  -6  15   11.06    4.95
   0  -6  15    9.29    5.31
   0  -6  14   24.68    7.92
   0  -6  14   15.75    5.69
   0   6 -14   19.03    7.00
   0  -6  13    1.66    3.58
   0  -6  13    6.12    3.90
   0   6 -13    3.71    3.26
   0  -6  12   16.00    5.88
   0  -6  12   14.43    5.39
   0   6 -12   23.28    6.02
   0   6 -11   11.76    4.34
   0  -6  11    8.20    2.97
   0  -6  11   15.22    4.83
   0   6 -10   80.39   10.78
   0  -6  10   84.59   12.68
   0  -6  10   90.34   11.50
   0  -6   9   -2.17    3.36
   0   6  -9   -0.08    0.71
   0  -6   9    1.04    1.24
   0   6  -9   -1.37    1.65
   0   6  -9    1.06    2.25
   0   6  -8   13.29    4.70
   0  -6   8    8.30    3.66
   0   6  -8    5.47    2.49
   0   6  -8   11.00    3.57
   0   6  -8    6.30    2.28
   0  -6   8   11.61    3.88
   0   6  -7   15.46    3.80
   0   6  -7   14.77    3.99
   0  -6   7   13.54    4.61
   0   6  -7   21.05    4.39
   0  -6   7   11.37    3.52
   0   6  -7   23.77    6.78
   0   6  -7   14.99    4.53
   0  -6   6  108.76   12.52
   0   6  -6  109.90    9.79
   0   6  -6  103.62    9.77
   0   6  -6  106.77   11.02
   0  -6   6  124.52   11.24
   0  -6   6   96.31    9.07
   0   6  -6  115.76   12.52
   0   6  -6  113.36   13.07
   0   6  -6   95.74    8.56
   0  -6   5   32.14    5.93
   0   6  -5   62.56    9.07
   0   6  -5   65.69   10.21
   0  -6   5   59.26    9.16
   0   6  -5   58.10    6.24
   0  -6   5   72.69    7.41
   0   6  -5   54.53    7.82
   0   6  -5   70.42    7.32
   0   6  -4   30.49    6.28
   0   6  -4   13.71    2.50
   0  -6   4   17.26    3.23
   0   6  -4   21.59    4.52
   0   6  -4   19.39    4.55
   0   6  -4   19.90    3.51
   0   6  -4   26.39    4.65
   0  -6   4   22.48    5.50
   0  -6   4   26.28    4.90
   0  -6   3   40.65    5.64
   0   6  -3   47.43    7.76
   0  -6   3   42.60    4.69
   0   6  -3   40.07    4.10
   0  -6   3   42.41    7.15
   0   6  -3   39.98    6.26
   0   6  -3   38.46    4.44
   0  -6   3   49.62    7.31
   0   6  -3   51.10    7.26
   0   6  -3   40.75    5.57
   0   6  -2   10.30    2.12
   0   6  -2   14.54    4.09
   0   6  -2   10.42    1.75
   0  -6   2    7.17    2.40
   0   6  -2    9.87    3.11
   0   6  -2   15.31    4.29
   0   6  -2    6.09    2.13
   0  -6   2    8.57    3.04
   0  -6   2   10.72    3.65
   0  -6   2   14.72    4.02
   0   6  -2    9.52    2.63
   0  -6   2   11.57    3.56
   0  -6   1    2.70    2.03
   0  -6   1   -0.18    0.77
   0  -6   1    5.72    2.71
   0   6  -1    0.49    0.57
   0   6  -1    3.03    2.16
   0   6  -1    0.44    0.73
   0   6  -1    8.05    3.25
   0   6  -1    3.63    2.42
   0   6  -1    1.26    0.67
   0  -6   1    4.36    2.17
   0   6   0   49.66    2.87
   0  -6   0   59.28    5.91
   0   6   0   59.39    5.99
   0  -6   0   62.14    8.34
   0   6   0   50.03    3.06
   0   6   0   61.73    5.94
   0   6   0   57.60    6.90
   0  -6   0   58.40    8.15
   0   6   0   69.28    8.41
   0   6   0   54.65    7.14
   0   6   1  109.59    9.10
   0   6   1   86.16    3.48
   0   6   1  100.39    9.64
   0  -6  -1  101.00   10.49
   0   6   1   93.72    4.18
   0  -6  -1  108.62   10.89
   0   6   1  122.00    8.24
   0   6   1  117.06    8.26
   0   6   1  124.76    8.30
   0   6   1  106.09    9.72
   0   6   2   82.25    8.38
   0  -6  -2   99.11   10.44
   0   6   2   73.11    4.50
   0   6   2   57.50    5.74
   0  -6  -2   62.47    6.10
   0  -6  -2   80.37    9.79
   0   6   2   59.81    5.96
   0   6   2   64.15    6.26
   0   6   2   68.64    8.15
   0   6   2   76.41    7.45
   0   6   3   24.98    3.06
   0   6   3   33.95    4.61
   0   6   3   26.37    2.52
   0   6   3   29.31    5.73
   0  -6  -3   27.07    5.83
   0  -6  -3   27.16    5.27
   0   6   3   35.16    4.54
   0   6   3   29.31    5.57
   0   6   3   33.08    5.05
   0  -6  -3   37.31    4.69
   0   6   3   40.52    4.97
   0   6   4   32.60    3.43
   0   6   4   31.84    4.08
   0  -6  -4   32.93    4.01
   0   6   4   23.37    4.04
   0   6   4   17.79    3.62
   0   6   4   26.81    4.24
   0  -6  -4   30.66    6.07
   0   6   4   29.53    6.06
   0   6   4   19.60    3.55
   0  -6  -4   24.93    4.08
   0   6   4   21.22    4.16
   0  -6  -4   29.85    6.42
   0   6   5   60.97    8.89
   0  -6  -5   68.89    6.91
   0  -6  -5   63.89    8.81
   0  -6  -5   57.20    7.80
   0   6   5   60.29    5.25
   0   6   5   69.78    7.34
   0  -6  -5   67.92    7.01
   0   6   5   69.05    7.21
   0  -6  -5   59.43    5.90
   0   6   5   57.45    6.01
   0   6   5   58.86    6.52
   0   6   5   66.65    6.30
   0   6   6   -2.25    1.62
   0  -6  -6   -0.26    1.04
   0   6   6    0.51    0.46
   0   6   6    1.95    0.91
   0   6   6    0.26    0.79
   0   6   6    1.39    1.45
   0  -6  -6    3.01    1.54
   0   6   6   -0.08    0.67
   0  -6  -6   -0.33    1.41
   0  -6  -6    0.94    1.49
   0  -6  -6   -0.69    1.43
   0   6   6    0.02    1.05
   0   6   7   90.99    8.56
   0  -6  -7   77.39    8.13
   0   6   7   86.85    7.91
   0  -6  -7   96.50   11.75
   0  -6  -7   87.81    9.63
   0  -6  -7   94.63    9.37
   0   6   7   97.54   11.41
   0  -6  -7   91.69    9.31
   0   6   7   85.02    6.48
   0   6   7   86.96    7.69
   0  -6  -8    5.42    2.37
   0   6   8    5.25    1.55
   0   6   8    8.66    3.05
   0   6   8    4.23    1.77
   0   6   8    3.82    1.92
   0   6   8    2.15    2.13
   0  -6  -8    6.96    3.21
   0  -6  -8   10.53    3.65
   0   6   9    2.42    0.94
   0  -6  -9   -1.03    1.71
   0   6   9   -1.25    2.20
   0   6   9    3.41    1.92
   0  -6  -9   -0.39    0.87
   0   6   9    5.71    2.57
   0  -6  -9    3.08    1.91
   0   6   9    1.01    1.11
   0  -6 -10    0.15    1.05
   0  -6 -10   -0.06    1.58
   0   6  10    0.40    0.48
   0   6  10    0.25    1.52
   0  -6 -10   -0.90    1.62
   0   6  10    0.88    1.71
   0  -6 -11    2.49    1.92
   0   6  11    4.52    0.86
   0  -6 -11    6.58    2.68
   0   6  11    7.94    3.58
   0  -6 -11    9.07    3.42
   0   6  12   93.96   13.19
   0  -6 -12   94.09   11.93
   0  -6 -12   86.27   10.03
   0  -6 -12   88.58   11.79
   0  -6 -13    0.07    1.89
   0  -6 -13    3.76    2.47
   0  -6 -13    3.56    2.99
   0   6  13   -0.91    1.80
   0  -6 -14   22.98    5.59
   0  -6 -14   25.42    6.33
   0   6  14   29.02    7.74
   0  -6 -14   25.03    6.64
   0  -6 -15    8.08    3.47
   0  -6 -15    6.84    3.63
   0   6  15    8.12    4.52
   0  -6 -15    7.29    4.01
   0  -6 -16   -0.05    1.64
   0   6  16   -0.47    1.32
   0   6  17    8.41    4.58
   0   6  17    9.69    4.19
   0  -6 -17    6.72    4.31
   0  -6 -17   10.39    4.46
   0   6  18    3.76    2.88
   0  -6 -18    1.48    1.41
   0   6  18    3.10    3.07
   0  -6 -19   -0.42    2.32
   0   6  19    1.85    1.44
   0   6  20    1.21    2.89
   0  -7  17   -2.21    2.51
   0  -7  16    1.33    2.93
   0  -7  16    5.41    3.44
   0  -7  15   -1.07    1.28
   0  -7  15   -1.76    2.16
   0  -7  14   25.01    8.31
   0  -7  14   22.35    6.78
   0  -7  13    0.11    2.47
   0  -7  13   -0.25    0.94
   0  -7  12   23.80    7.58
   0  -7  12   28.36    7.35
   0   7 -12   18.34    5.72
   0  -7  11   20.94    7.25
   0  -7  11   14.34    4.98
   0   7 -11   22.12    6.17
   0  -7  10   -0.03    2.21
   0  -7  10    1.05    1.87
   0   7 -10    1.23    1.58
   0  -7   9   -1.94    2.58
   0   7  -9    2.50    1.43
   0   7  -9    0.04    1.43
   0  -7   9   -0.22    0.93
   0   7  -9   -2.72    2.79
   0   7  -8    8.78    3.49
   0   7  -8   24.61    6.78
   0  -7   8   16.84    5.68
   0   7  -8   17.35    4.59
   0  -7   8   20.31    5.36
   0   7  -7  174.95   12.59
   0  -7   7  238.48   17.05
   0  -7   7  215.34   19.42
   0   7  -7  227.20   20.47
   0   7  -7  213.24   14.84
   0   7  -7  222.85   17.15
   0   7  -6    7.25    4.40
   0  -7   6    4.48    2.09
   0   7  -6    2.33    1.71
   0   7  -6    8.25    4.01
   0   7  -6    3.08    1.48
   0   7  -6    3.58    1.64
   0  -7   6    1.09    1.29
   0  -7   6    3.81    3.27
   0   7  -5   17.07    4.47
   0  -7   5   22.85    4.80
   0   7  -5   14.25    3.03
   0  -7   5   17.50    3.62
   0   7  -5   22.85    4.28
   0   7  -5   20.81    5.83
   0  -7   5   17.34    4.97
   0   7  -5   16.00    4.41
   0  -7   4   15.89    3.13
   0  -7   4   17.36    5.02
   0   7  -4   16.95    4.73
   0   7  -4   17.73    3.07
   0   7  -4   19.07    5.28
   0   7  -4   12.78    3.49
   0  -7   4   17.89    4.11
   0   7  -4   21.15    4.85
   0   7  -4   16.21    3.16
   0  -7   3   23.99    5.35
   0   7  -3   56.29    6.85
   0  -7   3   36.47    5.57
   0   7  -3   31.07    5.89
   0  -7   3   23.94    5.58
   0   7  -3   33.02    6.63
   0   7  -3   20.56    3.21
   0   7  -3   35.19    5.62
   0   7  -3   26.88    5.35
   0   7  -3   21.41    2.78
   0   7  -2   45.77    7.79
   0  -7   2   45.25    6.05
   0   7  -2   39.00    6.48
   0   7  -2   52.54    6.33
   0   7  -2   47.83    6.18
   0  -7   2   42.64    7.37
   0  -7   2   43.07    7.40
   0   7  -2   49.31    7.38
   0   7  -2   33.31    3.06
   0   7  -2   39.62    4.08
   0   7  -1   20.35    2.29
   0   7  -1   34.27    4.95
   0   7  -1   27.05    5.75
   0   7  -1   24.85    4.34
   0  -7   1   31.35    4.81
   0   7  -1   29.54    5.58
   0  -7   1   31.33    6.21
   0   7  -1   19.77    1.82
   0   7  -1   30.19    5.73
   0   7   0   52.53    5.80
   0   7   0   41.49    5.38
   0  -7   0   40.62    6.95
   0   7   0   46.55    7.20
   0   7   0   47.24    6.68
   0  -7   0   49.00    5.73
   0   7   0   31.22    2.29
   0   7   0   43.51    7.16
   0   7   1   18.54    4.60
   0   7   1   23.42    4.93
   0  -7  -1   11.61    4.13
   0   7   1   20.48    4.13
   0   7   1   25.57    4.03
   0   7   1   25.18    4.15
   0  -7  -1   17.55    5.10
   0   7   1   28.51    4.21
   0   7   2  107.32    5.06
   0   7   2  115.96    9.99
   0   7   2  120.06   11.58
   0   7   2  113.00    8.95
   0   7   2  123.44    8.85
   0  -7  -2  114.56   12.62
   0   7   2  118.43   11.03
   0   7   2  130.46    9.50
   0   7   2  112.28   12.40
   0  -7  -2  120.35   12.49
   0  -7  -3    0.53    1.89
   0   7   3    2.01    0.87
   0   7   3    1.63    1.13
   0   7   3    1.36    1.67
   0   7   3    0.60    1.30
   0   7   3    1.67    1.12
   0   7   3    1.66    0.74
   0   7   3    1.13    1.81
   0   7   3    2.53    1.25
   0  -7  -3    2.52    2.40
   0   7   3    0.74    0.40
   0  -7  -3    3.32    1.67
   0   7   4    7.84    2.63
   0   7   4    8.53    1.64
   0  -7  -4    7.22    2.92
   0  -7  -4    6.70    2.15
   0   7   4    6.70    3.03
   0   7   4    5.11    1.89
   0  -7  -4    8.08    3.39
   0   7   4    9.47    2.68
   0   7   4   10.05    2.68
   0   7   4    7.06    1.83
   0   7   4    8.29    2.65
   0  -7  -5   15.15    2.72
   0   7   5   17.60    3.73
   0   7   5   16.94    4.38
   0   7   5   17.70    3.78
   0   7   5   18.45    3.71
   0  -7  -5    8.08    3.00
   0   7   5   17.67    5.27
   0   7   5   21.75    4.22
   0   7   5   14.61    2.45
   0   7   5   18.01    3.21
   0  -7  -5   15.32    4.55
   0  -7  -5   18.42    3.78
   0   7   6   95.25    7.12
   0   7   6  111.81    9.80
   0   7   6   92.00    8.05
   0  -7  -6  117.32    9.86
   0  -7  -6  115.78    9.92
   0  -7  -6  100.74   11.39
   0  -7  -6  100.63   12.22
   0   7   6  109.01   12.84
   0   7   6  101.74    9.54
   0   7   6   99.99    8.50
   0  -7  -6   91.53    8.08
   0   7   6   98.70    9.38
   0   7   7   47.25    5.64
   0   7   7   52.53    9.33
   0   7   7   33.90    5.90
   0   7   7   52.07    5.85
   0   7   7   34.54    5.51
   0  -7  -7   48.24    6.38
   0  -7  -7   48.16    6.84
   0  -7  -7   64.63   10.09
   0  -7  -7   52.72    8.55
   0   7   7   37.25    6.22
   0   7   7   56.38    6.92
   0   7   8    2.58    1.30
   0  -7  -8    5.41    3.27
   0   7   8    5.36    2.78
   0  -7  -8    4.38    2.03
   0   7   8    6.19    2.24
   0   7   8    8.58    2.58
   0   7   8    2.00    0.98
   0  -7  -8    9.36    3.58
   0   7   9    5.57    2.44
   0  -7  -9    1.64    1.08
   0   7   9    2.30    1.68
   0  -7  -9    4.29    3.11
   0   7   9    1.93    1.01
   0  -7  -9    4.27    2.42
   0   7   9    3.85    1.29
   0   7   9    2.94    2.57
   0   7  10   29.16    6.84
   0  -7 -10   26.16    5.88
   0  -7 -10   23.95    5.62
   0   7  10   19.17    2.63
   0  -7 -10   22.60    6.21
   0  -7 -11    5.11    2.39
   0  -7 -11    3.17    2.53
   0  -7 -11    6.17    3.31
   0   7  11    4.94    3.18
   0  -7 -12    4.39    2.68
   0   7  12   13.15    5.59
   0  -7 -12    2.88    2.49
   0  -7 -12    5.92    3.32
   0  -7 -13    2.33    2.02
   0  -7 -13    1.90    1.84
   0  -7 -13   -0.96    2.15
   0   7  13    2.72    2.58
   0  -7 -14    2.79    2.27
   0  -7 -14    3.48    2.32
   0   7  14    0.56    2.18
   0  -7 -14    3.36    2.97
   0   7  15   28.14    8.35
   0  -7 -15   15.98    5.74
   0  -7 -15   19.26    6.13
   0  -7 -15   12.08    4.19
   0  -7 -16    7.89    4.51
   0   7  16   15.98    6.31
   0  -7 -16   13.49    5.07
   0   7  17   -2.94    3.24
   0   7  17   -3.20    2.62
   0  -7 -17   -1.58    1.96
   0  -7 -17   -1.59    2.30
   0  -7 -18   -3.17    2.92
   0   7  18    0.89    1.61
   0  -7 -19    1.88    2.42
   0   7  19    2.93    2.71
   0   7  20    0.01    1.59
   0  -8  16   -0.34    1.19
   0  -8  15   -0.25    1.58
   0  -8  15   -2.86    3.08
   0  -8  14    6.55    4.58
   0  -8  14   14.45    6.80
   0  -8  13   18.47    7.29
   0  -8  13    9.78    4.82
   0  -8  12    1.05    3.29
   0  -8  12    1.02    1.13
   0  -8  11   10.75    4.93
   0  -8  11   15.32    5.87
   0   8 -10   -0.01    0.91
   0  -8  10   -1.26    2.12
   0  -8   9   21.49    6.77
   0   8  -9   19.64    5.08
   0   8  -9   15.24    5.03
   0  -8   9   18.48    5.41
   0   8  -9   11.27    5.34
   0  -8   8    8.39    3.87
   0   8  -8   10.15    4.53
   0  -8   8    5.87    3.86
   0   8  -8   13.30    5.58
   0   8  -8    8.32    3.04
   0   8  -7   -1.01    0.97
   0  -8   7    0.60    1.34
   0   8  -7    0.43    1.56
   0  -8   7    1.91    2.12
   0   8  -7    5.18    3.71
   0  -8   6   54.70    8.24
   0   8  -6   50.22    9.85
   0  -8   6   51.88    9.63
   0  -8   6   37.91    5.90
   0   8  -6   48.76    8.34
   0   8  -6   44.43    6.33
   0   8  -5   25.44    4.32
   0   8  -5   28.35    6.31
   0   8  -5   24.15    6.46
   0  -8   5   37.48    6.43
   0   8  -5   22.68    5.35
   0  -8   5   14.86    3.18
   0  -8   5   25.54    6.53
   0   8  -5   15.84    2.99
   0  -8   4   75.79    8.82
   0   8  -4   73.94   11.51
   0   8  -4   76.23   10.44
   0  -8   4   72.60   10.75
   0   8  -4   56.13    5.19
   0   8  -4   65.10    6.60
   0   8  -4   69.30    9.51
   0   8  -3    1.38    1.01
   0   8  -3    1.40    1.51
   0  -8   3    0.02    1.03
   0   8  -3    1.11    0.80
   0  -8   3   -1.25    2.40
   0   8  -3    0.26    0.48
   0   8  -3    0.50    1.57
   0   8  -3    2.71    1.72
   0  -8   2    3.31    3.18
   0   8  -2    0.35    0.80
   0   8  -2    1.36    1.14
   0   8  -2    1.04    0.90
   0   8  -2    1.71    0.77
   0   8  -2    1.49    1.79
   0  -8   2    2.01    1.26
   0   8  -2    2.89    1.53
   0   8  -2    1.73    1.14
   0   8  -2    1.02    0.53
   0   8  -1   -1.45    1.60
   0   8  -1    0.09    0.78
   0   8  -1   -0.16    1.45
   0  -8   1    0.21    0.84
   0   8  -1    0.62    0.35
   0  -8   1    0.08    1.12
   0   8  -1    1.30    1.59
   0   8   0    8.53    2.58
   0   8   0   11.27    3.89
   0   8   0    4.91    1.72
   0   8   0    5.89    2.13
   0   8   0    8.95    3.66
   0   8   0   11.74    3.86
   0  -8   0    7.75    3.21
   0   8   1   19.56    3.90
   0   8   1   16.77    3.50
   0   8   1   15.43    4.01
   0   8   1   11.62    3.92
   0   8   1   19.66    3.90
   0   8   1   12.13    3.61
   0  -8  -1   12.30    4.04
   0   8   2   46.84    6.17
   0   8   2   49.75    7.30
   0  -8  -2   53.95    9.40
   0  -8  -2   65.27    9.92
   0   8   2   52.31    9.18
   0   8   2   39.35    5.73
   0   8   2   45.90    7.93
   0   8   2   47.88    7.94
   0   8   2   38.38    5.32
   0   8   3   -0.13    0.82
   0   8   3    1.39    0.74
   0   8   3   -0.41    1.27
   0  -8  -3    0.48    1.65
   0  -8  -3    0.58    0.87
   0   8   3   -1.67    1.87
   0  -8  -3    3.21    1.42
   0   8   3    1.11    0.90
   0   8   3   -0.40    1.03
   0   8   3    0.02    1.46
   0   8   4   22.74    2.06
   0   8   4   39.50    5.59
   0  -8  -4   38.14    5.55
   0   8   4   34.77    5.92
   0  -8  -4   34.11    7.51
   0   8   4   44.14    8.36
   0   8   4   36.48    5.47
   0   8   4   32.48    4.96
   0  -8  -4   35.97    6.94
   0   8   4   35.16    6.89
   0   8   4   35.90    5.69
   0   8   5   22.16    4.37
   0   8   5   22.06    4.28
   0  -8  -5   22.69    4.37
   0   8   5   24.06    2.84
   0   8   5   22.76    4.74
   0   8   5   22.68    6.20
   0  -8  -5   22.34    6.00
   0   8   5   18.99    5.39
   0  -8  -5   26.47    6.57
   0   8   5   19.84    4.37
   0   8   5   23.85    3.81
   0  -8  -6    0.33    0.79
   0   8   6    1.81    0.81
   0   8   6   -0.38    2.46
   0   8   6   -0.39    1.02
   0  -8  -6    2.08    1.12
   0  -8  -6    1.53    2.58
   0   8   6   -1.89    1.70
   0   8   6    0.00    0.36
   0   8   6   -0.08    0.72
   0  -8  -6   -0.01    1.12
   0   8   6   -0.91    1.33
   0   8   6   -0.90    1.79
   0   8   7   52.42    9.89
   0   8   7   42.31    5.83
   0  -8  -7   39.11    5.67
   0  -8  -7   50.15    7.05
   0   8   7   35.77    4.52
   0  -8  -7   52.65    9.87
   0  -8  -7   48.35    8.55
   0   8   7   53.27    7.44
   0   8   7   48.35    7.13
   0  -8  -8    2.38    2.24
   0   8   8    1.77    1.27
   0  -8  -8   -1.40    1.88
   0   8   8    0.97    1.46
   0   8   8    0.93    2.30
   0  -8  -8    6.25    3.46
   0   8   9   43.68    8.96
   0   8   9   28.46    4.05
   0  -8  -9   34.47    8.04
   0  -8  -9   37.64    7.70
   0  -8  -9   42.28    7.05
   0  -8 -10    1.41    2.90
   0  -8 -10    1.65    1.65
   0   8  10    3.89    3.33
   0  -8 -10    2.54    1.86
   0  -8 -11    3.96    2.38
   0   8  11    3.96    1.81
   0  -8 -11    5.97    3.70
   0  -8 -11    3.41    2.75
   0   8  12    1.57    1.49
   0  -8 -12    0.73    1.66
   0  -8 -12   -0.66    1.36
   0  -8 -13   11.89    5.18
   0  -8 -13    6.17    3.12
   0  -8 -13    6.82    3.77
   0   8  13   10.89    4.76
   0   8  14    6.51    4.29
   0  -8 -14    1.46    2.82
   0  -8 -14    0.14    2.21
   0  -8 -14    6.98    3.91
   0  -8 -15    0.64    2.69
   0   8  15   -3.55    2.70
   0  -8 -15   -2.15    2.19
   0  -8 -16    2.90    2.59
   0   8  16    1.96    4.43
   0  -8 -16    4.17    3.14
   0  -8 -17    7.21    4.50
   0   8  17    1.73    1.15
   0   8  18    3.09    2.81
   0  -8 -18    0.85    1.93
   0   8  19    0.25    1.08
   0  -8 -19    0.92    1.39
   0   8  20   -3.05    2.88
   0  -9  15   -0.02    0.75
   0  -9  14   -1.80    2.17
   0  -9  13    2.19    2.46
   0  -9  13    3.64    3.38
   0  -9  12    2.76    3.01
   0  -9  12   -3.60    2.78
   0  -9  11    5.27    3.80
   0  -9  11    2.95    1.91
   0  -9  10    1.82    1.48
   0  -9  10    7.75    4.45
   0  -9   9    2.83    2.18
   0  -9   9    1.21    1.81
   0   9  -9   -2.06    2.86
   0   9  -8   -2.37    2.00
   0  -9   8   -0.96    2.14
   0   9  -8   -1.41    1.89
   0  -9   8   -4.06    2.71
   0  -9   7    3.90    2.25
   0   9  -7    0.41    1.95
   0   9  -7    0.79    0.80
   0  -9   7    0.09    2.29
   0   9  -6   50.25   10.65
   0  -9   6   54.65   10.84
   0  -9   6   56.81    8.69
   0   9  -6   52.50    9.07
   0   9  -5   -0.59    0.80
   0   9  -5   -2.49    3.22
   0  -9   5   -0.37    2.46
   0  -9   5    0.67    1.04
   0  -9   4   18.30    4.54
   0   9  -4   21.00    6.07
   0   9  -4   15.57    4.64
   0  -9   4   11.87    3.39
   0   9  -4   16.99    5.89
   0  -9   3    3.25    1.66
   0   9  -3    0.42    1.30
   0   9  -3   -0.75    1.71
   0   9  -3   -0.05    1.94
   0  -9   2   44.11    6.65
   0   9  -2   41.32    7.67
   0   9  -2   37.34    7.45
   0   9  -2   36.77    6.01
   0   9  -2   40.15    8.49
   0   9  -1    5.96    2.43
   0   9  -1    8.32    3.61
   0  -9   1   12.01    5.02
   0   9  -1   10.20    4.39
   0  -9   1    9.23    2.99
   0   9  -1    9.84    3.36
   0   9   0   19.55    4.05
   0   9   0   11.16    3.95
   0   9   0   16.13    3.79
   0   9   0   17.35    4.46
   0   9   0   20.78    4.24
   0  -9   0   20.36    5.78
   0   9   0   18.55    5.29
   0   9   1    5.65    1.93
   0   9   1    3.97    1.46
   0   9   1    4.13    1.96
   0   9   1    4.39    2.97
   0   9   1    4.25    2.51
   0   9   1    9.44    3.56
   0  -9  -1   -3.96    4.30
   0   9   2   74.76   11.58
   0   9   2   75.40   10.61
   0   9   2   79.87    7.97
   0   9   2   73.47    9.15
   0   9   2   77.87   10.44
   0   9   2   73.21    8.03
   0  -9  -2   70.67   11.28
   0   9   2   80.59    8.37
   0   9   3   17.94    4.53
   0   9   3   22.69    6.85
   0  -9  -3   15.95    5.65
   0   9   3   10.69    3.11
   0   9   3   13.29    4.60
   0   9   3   11.79    3.91
   0   9   3   14.75    3.50
   0  -9  -3   22.08    6.40
   0   9   3   11.61    3.12
   0   9   4    3.93    3.35
   0  -9  -4    0.42    0.57
   0   9   4    1.01    0.94
   0  -9  -4    2.52    1.86
   0   9   4    1.72    1.90
   0   9   4    1.76    1.77
   0   9   4    0.17    0.93
   0   9   4   -1.39    2.56
   0  -9  -4   -0.95    2.89
   0   9   5   20.62    6.16
   0  -9  -5   17.05    5.68
   0  -9  -5    7.43    4.02
   0   9   5   11.63    3.44
   0  -9  -5   17.25    3.99
   0   9   5   15.88    4.05
   0   9   5   11.29    3.43
   0   9   5   11.92    3.60
   0   9   5    9.81    4.39
   0   9   6    0.58    1.87
   0   9   6    1.49    0.86
   0   9   6    7.92    3.60
   0  -9  -6    0.44    1.68
   0   9   6    2.41    2.02
   0   9   6   -0.41    1.09
   0  -9  -6    2.54    1.56
   0  -9  -6    4.45    3.38
   0   9   7    8.07    2.98
   0   9   7   11.49    3.67
   0   9   7    3.85    1.87
   0   9   7    7.44    3.78
   0  -9  -7    6.92    4.77
   0  -9  -7   10.86    3.45
   0  -9  -7    7.30    4.00
   0  -9  -8   -0.31    0.94
   0   9   8   -0.09    1.40
   0  -9  -8    4.02    3.35
   0  -9  -8    3.80    1.64
   0   9   8    7.39    4.35
   0   9   8    3.29    1.71
   0   9   9    4.15    3.53
   0  -9  -9    0.04    1.56
   0  -9  -9   -1.25    1.41
   0  -9  -9   -0.87    2.28
   0  -9 -10    0.70    1.00
   0  -9 -10   -3.19    3.37
   0   9  10    1.30    1.10
   0  -9 -10   -1.52    1.13
   0  -9 -11    1.80    2.49
   0   9  11   -1.86    1.92
   0  -9 -11   -2.40    2.74
   0  -9 -11    1.20    1.85
   0   9  12   20.34    7.49
   0  -9 -12   28.20    6.65
   0  -9 -12   22.57    7.13
   0  -9 -12   13.15    4.82
   0  -9 -13   -0.71    1.49
   0   9  13   -5.45    3.72
   0  -9 -13    1.69    2.89
   0  -9 -13    2.45    2.50
   0  -9 -14    7.83    4.57
   0   9  14   11.41    5.70
   0  -9 -14    4.68    3.32
   0  -9 -14    1.97    1.35
   0  -9 -15   -3.74    2.80
   0   9  15    4.49    4.24
   0  -9 -15   -0.06    2.36
   0  -9 -16   10.15    5.21
   0  -9 -16   15.11    5.93
   0  -9 -17    0.66    1.46
   0 -10  14   -3.08    2.85
   0 -10  13    3.74    3.75
   0 -10  12    9.71    5.03
   0 -10  11   -2.42    2.28
   0 -10  11   -0.39    1.46
   0 -10  10    2.46    1.97
   0 -10  10    0.37    1.45
   0 -10   9    0.45    1.69
   0  10  -9   -0.18    2.57
   0 -10   9    0.99    1.64
   0 -10   8   15.02    6.62
   0  10  -8   10.38    4.26
   0 -10   8   10.57    4.24
   0 -10   7   -0.20    1.78
   0 -10   7    7.31    3.34
   0  10  -7    6.72    4.04
   0  10  -7   -0.40    1.23
   0 -10   6   17.66    5.09
   0  10  -6   20.36    6.25
   0 -10   6   10.78    4.95
   0  10  -6   14.63    5.89
   0  10  -5    4.34    2.56
   0 -10   5    4.90    3.11
   0  10  -5    1.61    1.50
   0 -10   5    4.98    3.93
   0  10  -5    5.71    4.44
   0  10  -4   13.51    4.87
   0 -10   4   12.57    3.95
   0  10  -4   14.61    5.92
   0  10  -4    7.81    3.51
   0  10  -3    0.26    1.52
   0 -10   3    0.98    0.50
   0  10  -2   -0.38    1.95
   0 -10   2   -1.36    1.79
   0  10  -2    3.20    2.25
   0  10  -2    0.90    2.11
   0  10  -1    0.18    2.50
   0  10  -1    0.93    2.13
   0  10  -1   -1.10    0.95
   0  10  -1    1.66    1.55
   0 -10   0   -3.80    3.27
   0  10   0    5.98    3.39
   0  10   0    1.99    2.46
   0  10   0    0.55    1.12
   0  10   0   -0.34    0.91
   0  10   1   10.83    4.28
   0  10   1    7.35    3.89
   0  10   1   12.93    3.64
   0  10   1    9.79    3.56
   0 -10  -1    9.14    4.04
   0  10   2    2.19    1.16
   0 -10  -2    0.76    1.62
   0  10   2    1.69    1.40
   0  10   2    0.41    1.93
   0  10   2    3.38    2.76
   0  10   2    1.76    1.89
   0  10   3    1.32    0.83
   0  10   3   -0.68    0.89
   0  10   3   -1.36    1.90
   0 -10  -3    1.80    2.40
   0  10   3   -0.67    1.37
   0  10   4    0.11    1.77
   0 -10  -4    5.89    4.23
   0  10   4    2.01    1.80
   0  10   4    2.13    2.44
   0  10   4   -1.54    2.54
   0  10   4    1.65    1.28
   0  10   5   12.59    4.96
   0 -10  -5    7.28    2.60
   0 -10  -5    5.60    2.68
   0 -10  -5    2.13    3.68
   0  10   5    8.63    3.22
   0  10   5    4.96    3.04
   0  10   5    8.19    3.14
   0  10   5    5.88    2.61
   0  10   6    7.19    3.24
   0 -10  -6    7.61    2.85
   0  10   6    2.84    1.88
   0 -10  -6   12.45    5.40
   0  10   6    9.22    4.10
   0 -10  -6    7.03    5.25
   0  10   6    6.99    4.92
   0  10   6    6.60    3.11
   0  10   7    2.52    3.13
   0 -10  -7    5.12    3.38
   0  10   7    3.81    2.28
   0  10   7    3.14    1.71
   0 -10  -7    3.42    1.74
   0  10   7    9.46    4.57
   0  10   7    5.86    2.84
   0 -10  -7    2.45    3.69
   0 -10  -8    0.26    1.67
   0 -10  -8   -1.16    1.51
   0  10   8   -2.29    3.50
   0 -10  -8   -4.69    4.49
   0  10   8   -1.61    2.52
   0 -10  -9    0.82    2.23
   0  10   9    0.03    2.34
   0 -10  -9   -0.63    1.99
   0 -10  -9    0.60    2.21
   0  10   9    0.71    2.00
   0 -10 -10   -1.37    2.02
   0 -10 -10    5.14    3.06
   0  10  10    6.09    3.86
   0  10  10    2.26    1.96
   0 -10 -11    0.07    1.24
   0  10  11    4.75    3.74
   0 -10 -11    2.33    2.55
   0 -10 -12    2.35    2.31
   0 -10 -12   -3.75    3.21
   0  10  12    6.47    4.32
   0 -10 -13    0.52    2.13
   0 -10 -13    0.30    2.29
   0  10  13    2.67    4.35
   0  10  14    7.42    4.99
   0 -10 -14    5.46    4.72
   0 -10 -14    8.96    4.47
   0 -10 -15   -4.38    3.54
   0 -10 -16    1.78    3.37
   0 -10 -17   -0.01    3.77
   0 -11   9    0.98    1.24
   0  11  -8    5.49    2.85
   0 -11   8    2.68    3.47
   0  11  -7   -1.33    1.78
   0 -11   7    1.15    3.00
   0 -11   6    4.42    4.26
   0  11  -6    6.97    4.24
   0  11  -6   11.14    5.26
   0  11  -5   -2.05    3.17
   0  11  -5    4.58    3.32
   0  11  -4    3.44    3.53
   0  11  -4   -0.23    0.86
   0  11  -3    2.41    1.89
   0  11  -3   -3.46    2.63
   0  11  -3    5.26    3.53
   0  11  -2   -1.60    1.96
   0  11  -2   -1.25    2.97
   0  11  -2    3.65    1.56
   0  11  -1   18.68    6.37
   0  11  -1   27.99    6.88
   0  11  -1   17.01    6.02
   0  11   0    2.19    1.08
   0  11   0   -1.87    1.74
   0  11   0    0.43    1.52
   0  11   1   -0.42    1.54
   0  11   1   -0.08    1.94
   0  11   1   -2.47    2.53
   0 -11  -1   -0.81    3.04
   0  11   1    2.16    2.78
   0  11   2    5.76    3.87
   0 -11  -2    2.66    3.13
   0  11   2    4.36    3.53
   0  11   2    2.30    2.08
   0  11   2   -0.54    2.06
   0  11   3   -0.60    1.62
   0 -11  -3    0.70    1.83
   0  11   3   -0.38    1.49
   0  11   3   -0.64    1.92
   0  11   3   -2.01    1.01
   0  11   4    3.93    1.35
   0  11   4    5.04    3.84
   0  11   4    1.88    1.41
   0  11   4    2.19    1.85
   0  11   5    1.86    1.57
   0  11   5   -0.86    3.81
   0  11   5   -0.30    1.16
   0 -11  -5   -1.14    3.39
   0  11   5    5.49    3.59
   0  11   6   38.34    9.69
   0 -11  -6   35.73    9.26
   0  11   6   25.79    7.61
   0  11   6   30.11    6.63
   0  11   7    3.88    2.99
   0 -11  -7    5.35    3.77
   0  11   7    2.68    2.34
   0 -11  -7    2.23    3.23
   0  11   8    9.02    4.86
   0  11   8    6.09    3.66
   0 -11  -8    6.45    3.58
   0 -11  -8    9.34    4.53
   0  11   9   -0.51    2.13
   0 -11  -9   -0.12    1.27
   0  11   9   -1.71    2.70
   0 -11  -9    2.19    3.27
   0 -11 -10    4.26    3.05
   0  11  10    1.94    2.59
   0  11  10    3.83    2.69
   0 -11 -10    1.93    2.47
   0 -11 -11   -0.05    1.19
   0  11  11   -3.28    3.11
   0 -11 -11    4.14    2.67
   0  11  11    1.92    3.24
   0 -11 -12   10.46    5.85
   0  11  12    9.96    5.52
   0  11  12    5.49    4.86
   0 -11 -12   -0.14    1.29
   0 -11 -13    2.62    3.27
   0  11  13    3.36    4.19
   0 -11 -13    8.24    4.78
   0 -11 -14   -0.19    1.69
   0 -11 -15   -7.43    4.75
   0  12  -5    4.26    3.66
   0  12  -4   -1.30    1.80
   0  12  -4    1.72    2.18
   0  12  -3    3.70    4.32
   0  12  -3    0.10    1.38
   0  12  -3    1.09    2.40
   0  12  -2    6.86    3.95
   0  12  -2    9.05    4.72
   0  12  -2    3.13    1.68
   0  12  -1    4.39    3.06
   0  12  -1    2.89    2.51
   0  12  -1    5.02    3.38
   0  12   0   -3.58    4.12
   0  12   0    5.31    3.88
   0  12   0    3.72    3.11
   0  12   0   -0.86    1.75
   0  12   1   -0.56    2.44
   0  12   1    3.66    3.57
   0  12   1   -0.99    2.60
   0  12   1   -3.93    2.97
   0  12   2    9.20    4.74
   0  12   2    5.40    3.71
   0  12   2    0.22    1.43
   0  12   2    6.26    3.42
   0  12   3    2.90    3.42
   0 -12  -3   -5.16    3.76
   0  12   3    4.45    2.97
   0  12   3   -0.22    1.38
   0  12   4    5.45    3.18
   0  12   4   -0.68    1.27
   0  12   4    2.08    2.85
   0 -12  -4    0.79    2.61
   0  12   5    2.45    1.83
   0  12   5    1.62    1.33
   0 -12  -5   -2.81    3.86
   0  12   6    8.01    5.32
   0  12   6   11.65    5.52
   0 -12  -6    4.64    4.25
   0  12   7   14.18    6.11
   0  12   7    5.08    3.97
   0 -12  -7   12.87    6.40
   0  12   8    3.75    3.21
   0  12   8    1.75    1.95
   0 -12  -8    6.70    4.54
   0  12   9    3.83    3.71
   0  12   9    7.38    4.72
   0 -12  -9    5.89    4.55
   0  12  10    3.45    4.24
   0 -12 -10    3.42    3.81
   0  12  10    0.59    2.69
   0  12  11   -1.30    2.13
   0 -12 -11    3.40    3.68
   0 -12 -11    1.95    2.49
   0 -12 -12    0.27    1.86
   0  12  12    1.34    2.18
   0 -12 -13   -0.78    1.72
   0  13  -2   -5.68    4.07
   0  13  -2    1.94    1.79
   0  13  -1   -1.92    2.25
   0  13  -1   -6.05    4.10
   0  13   0   10.67    5.65
   0  13   0   10.58    5.07
   0  13   0    3.95    2.64
   0  13   1    2.24    4.12
   0  13   1    0.16    1.17
   0  13   1    7.70    4.12
   0  13   2   -5.91    3.81
   0  13   2    3.09    2.53
   0  13   2    4.75    6.01
   0  13   3   -2.78    2.71
   0  13   3    2.95    3.35
   0  13   3    2.37    4.02
   0  13   4    6.22    3.95
   0  13   4   -0.79    3.97
   0  13   5   -3.47    3.35
   0 -13  -5    7.57    2.82
   0  13   5    3.70    3.39
   0  13   6    1.44    2.12
   0 -13  -6    2.94    2.43
   0  13   6   -1.56    2.42
   0  13   7   -1.73    2.33
   0 -13  -7    4.17    4.68
   0  13   8    3.84    3.04
   0  13   9    4.44    3.51
   0  13  10    1.66    3.38
   0  14   2    3.89    3.31
   0  14   3    0.77    1.79
   0  14   4   -0.34    1.31
   0  14   5    2.28    2.68
   0  14   6    2.88    5.48
   0  14   7    1.93    2.43
   0  14   8    4.27    3.69
  -1  14   4  -10.62    5.66
  -1  14   3    0.20    1.85
  -1  14   2    0.23    2.83
  -1  14   1   -2.56    2.89
  -1  13   8    3.64    3.37
  -1  13   7    0.19    1.26
  -1  13   6    6.60    5.49
  -1  13   5    1.50    3.69
  -1  13   4    2.11    1.92
   1 -13  -3   -1.10    2.19
  -1  13   3    9.33    4.58
  -1  13   2    0.49    2.63
   1 -13  -2    6.41    4.81
  -1  13   1   -4.52    3.56
  -1  13   0    1.38    2.11
  -1  13  -1    3.36    3.23
  -1  13  -2    9.92    4.30
  -1  13  -3   -8.83    4.80
   1 -12 -12   -0.93    1.88
   1 -12 -11    6.04    4.11
  -1  12  10   -6.99    4.57
   1 -12 -10    1.75    2.40
  -1  12   9   -1.66    2.41
   1 -12  -9    2.96    4.20
   1 -12  -9   -0.33    1.36
   1 -12  -8    0.71    2.98
   1 -12  -8    6.61    5.54
  -1  12   8   -4.60    3.63
   1 -12  -7   15.01    6.95
  -1  12   7   13.74    6.39
  -1  12   7   11.85    6.57
   1 -12  -7    7.27    5.20
  -1  12   6   10.22    6.56
   1 -12  -6    0.90    2.48
  -1  12   6    5.79    4.34
   1 -12  -5   -5.73    4.18
  -1  12   5   -0.04    2.02
  -1  12   5    3.53    4.71
  -1  12   4   -0.56    1.97
   1 -12  -4    2.96    3.73
  -1  12   4   -0.82    1.94
  -1  12   3    5.23    4.18
   1 -12  -3   -1.74    2.43
  -1  12   3    4.40    3.91
  -1  12   2    0.57    1.79
  -1  12   2   -0.03    1.49
  -1  12   1    2.90    2.90
   1 -12  -1    1.64    3.06
  -1  12   1   -0.46    1.41
  -1  12   0    0.87    2.90
   1 -12   0    6.58    4.06
  -1  12   0    4.91    3.93
  -1  12  -1    2.31    3.31
  -1  12  -2    6.90    3.93
  -1  12  -3    2.85    3.30
  -1  12  -4    0.48    1.18
  -1  12  -5    4.72    3.75
  -1  12  -6    3.84    3.35
   1 -11 -13    6.14    4.68
  -1  11  12   -2.18    2.67
   1 -11 -12   -0.26    1.28
   1 -11 -12    0.51    1.68
   1 -11 -11   -3.34    3.00
  -1  11  11   -4.82    3.75
   1 -11 -10    0.17    2.13
  -1  11  10    1.18    1.67
   1 -11 -10    4.32    3.40
  -1  11  10    3.87    3.46
   1 -11  -9   -1.42    2.26
  -1  11   9   -2.59    2.90
   1 -11  -9    0.56    1.44
  -1  11   9    0.33    2.14
  -1  11   8   -2.65    3.35
   1 -11  -8   -0.25    1.72
   1 -11  -8   -4.45    3.37
  -1  11   8   -0.07    1.56
  -1  11   7    3.62    3.02
  -1  11   7    0.29    2.28
   1 -11  -7    2.69    2.46
   1 -11  -7    6.13    5.01
  -1  11   6   13.24    5.70
  -1  11   6    7.14    5.43
   1 -11  -6    0.04    2.76
   1 -11  -6    8.31    4.91
   1 -11  -5    7.49    4.96
  -1  11   5    5.34    3.03
  -1  11   5    2.82    2.95
   1 -11  -5    7.09    4.63
   1 -11  -4    3.02    2.75
  -1  11   4    0.45    1.32
   1 -11  -4   -2.35    3.65
  -1  11   4   -1.88    1.39
  -1  11   3    1.11    2.47
   1 -11  -3   -3.32    4.28
  -1  11   3    0.38    2.13
  -1  11   2   -1.83    2.20
   1 -11  -2   -4.30    4.24
  -1  11   2   -0.07    1.91
  -1  11   1    0.96    1.79
  -1  11   1    4.54    2.46
  -1  11   1    1.10    2.19
   1 -11  -1    1.55    2.46
  -1  11   0    2.19    2.40
  -1  11   0    6.18    4.23
  -1  11  -1    2.25    2.09
   1 -11   1    6.96    4.22
  -1  11  -1    7.71    3.72
  -1  11  -2    6.29    3.89
  -1  11  -2    6.10    3.83
   1 -11   2    2.82    1.34
  -1  11  -3   -0.85    2.02
  -1  11  -4   -0.27    1.54
  -1  11  -5    3.03    3.51
  -1  11  -6   -4.68    3.29
  -1  11  -7    1.59    2.58
   1 -11   7   -1.07    1.95
   1 -11   8    2.84    3.12
  -1  11  -8    8.98    5.35
  -1  11  -9    0.14    1.93
   1 -11   9   -0.09    2.52
   1 -10 -15    3.38    2.95
   1 -10 -14   -2.35    2.43
   1 -10 -14    1.93    2.45
   1 -10 -13    5.28    4.14
   1 -10 -13    4.76    3.76
   1 -10 -12    2.16    2.61
   1 -10 -12    3.05    4.64
  -1  10  12    2.36    3.28
  -1  10  12    2.86    2.99
  -1  10  11    5.21    4.05
   1 -10 -11    5.25    4.09
   1 -10 -11    6.05    3.94
  -1  10  11    4.96    4.08
  -1  10  10    2.02    2.12
  -1  10  10    1.68    1.56
   1 -10 -10    0.49    3.05
   1 -10 -10   -0.68    2.06
  -1  10   9   -4.93    3.47
  -1  10   9   -0.26    3.24
   1 -10  -9    4.09    2.35
   1 -10  -9    0.94    1.88
  -1  10   8   -2.69    2.77
   1 -10  -8    1.73    3.29
   1 -10  -8   -4.09    3.01
  -1  10   8   -0.11    2.91
  -1  10   7    1.59    1.55
   1 -10  -7    5.77    4.00
  -1  10   7    3.85    3.66
   1 -10  -6   14.02    5.32
  -1  10   6   21.48    7.04
   1 -10  -6   16.50    6.72
  -1  10   6   17.14    6.02
   1 -10  -5    5.47    3.27
  -1  10   5    2.96    3.24
   1 -10  -5    0.71    1.42
  -1  10   5    5.16    4.09
   1 -10  -4    0.37    2.52
   1 -10  -4    3.92    3.48
  -1  10   4   -2.25    2.30
  -1  10   4    5.07    4.02
  -1  10   4    1.09    1.81
  -1  10   4    1.05    1.49
   1 -10  -3    5.37    4.55
   1 -10  -3    3.41    2.36
  -1  10   3    0.96    1.49
  -1  10   3    2.32    3.12
  -1  10   3   -0.55    1.08
  -1  10   3   -1.38    1.49
  -1  10   2   21.92    5.02
  -1  10   2   19.34    6.15
  -1  10   2   23.63    6.76
  -1  10   2   18.89    5.55
   1 -10  -2   27.33    7.81
   1 -10  -2   22.74    6.52
  -1  10   1   -0.80    1.93
   1 -10  -1   -2.07    1.82
  -1  10   1   -0.03    1.95
  -1  10   1   -2.38    1.18
  -1  10   1    3.53    3.16
  -1  10   0    9.79    4.12
  -1  10   0   10.73    4.38
  -1  10   0    9.30    4.10
   1 -10   0    7.38    4.43
   1 -10   1    9.08    4.83
  -1  10  -1    2.32    2.18
  -1  10  -1    4.00    2.77
  -1  10  -1   -0.82    2.28
  -1  10  -2   31.48    6.94
   1 -10   2   28.96    7.68
  -1  10  -2   29.21    7.54
  -1  10  -2   37.46    9.00
  -1  10  -3    5.26    2.56
   1 -10   3    3.42    2.59
  -1  10  -3    2.47    2.39
  -1  10  -3    9.43    4.00
  -1  10  -4   -2.90    3.13
  -1  10  -5   11.79    5.01
   1 -10   5    3.65    3.15
   1 -10   6    3.26    2.52
  -1  10  -6    5.30    3.10
   1 -10   7    1.70    2.70
  -1  10  -7    0.99    1.77
   1 -10   8   -0.93    2.32
  -1  10  -8    3.00    3.83
  -1  10  -9   -0.91    1.99
   1 -10   9    2.13    2.43
   1 -10  10    4.52    2.89
  -1  10 -10   -2.14    2.34
  -1  10 -11   -1.09    1.79
   1 -10  11    0.13    2.22
   1  -9 -17    1.38    3.31
   1  -9 -16    7.46    5.30
   1  -9 -15    2.21    2.59
  -1   9  14   -0.03    1.80
   1  -9 -14    2.22    2.26
   1  -9 -14    0.57    1.50
   1  -9 -13    1.62    3.37
  -1   9  13    9.13    5.77
   1  -9 -13    3.95    2.56
   1  -9 -12    3.80    3.45
   1  -9 -12    6.93    5.17
  -1   9  12    5.32    3.73
   1  -9 -11   -1.15    1.18
   1  -9 -11   -3.33    2.94
  -1   9  11    0.64    2.17
  -1   9  10    1.55    2.23
  -1   9  10    3.83    3.07
   1  -9 -10   -0.16    1.14
  -1   9   9   -1.11    2.24
   1  -9  -9   -3.27    2.61
   1  -9  -9   -1.38    1.06
  -1   9   9    0.36    2.04
   1  -9  -9   -4.45    3.28
   1  -9  -8   14.94    3.93
  -1   9   8   15.25    6.34
   1  -9  -8    7.40    4.26
  -1   9   8   11.00    4.21
   1  -9  -8    8.41    4.02
   1  -9  -7   -0.65    1.66
   1  -9  -7    5.57    3.47
  -1   9   7    2.60    1.22
  -1   9   7    1.66    2.30
  -1   9   7   -1.66    2.37
   1  -9  -7   -0.33    1.34
  -1   9   6   -2.07    3.28
  -1   9   6   -1.58    1.60
  -1   9   6    1.45    1.45
   1  -9  -6    0.59    2.71
   1  -9  -6   -0.85    1.37
  -1   9   6    2.66    2.05
   1  -9  -6    2.51    1.60
  -1   9   5    4.52    1.71
   1  -9  -5   10.04    2.74
  -1   9   5    5.47    2.67
   1  -9  -5    2.66    2.26
  -1   9   5    7.95    2.70
  -1   9   5    5.97    2.83
   1  -9  -5    6.66    3.52
  -1   9   4   19.09    3.66
   1  -9  -4   13.27    5.14
   1  -9  -4   18.03    6.06
  -1   9   4   16.09    5.14
  -1   9   4   17.35    3.98
  -1   9   4   27.59    7.62
  -1   9   4   16.47    4.60
   1  -9  -3    2.62    2.21
   1  -9  -3    4.19    2.74
  -1   9   3    7.52    3.83
  -1   9   3    8.17    2.21
  -1   9   3    5.71    2.11
  -1   9   3    0.93    1.66
  -1   9   3    7.69    2.19
  -1   9   2   -0.96    0.87
  -1   9   2    2.55    2.53
  -1   9   2   -2.83    2.01
   1  -9  -2    5.58    3.88
   1  -9  -2    3.54    2.20
  -1   9   2   -1.00    1.75
  -1   9   2    0.30    0.91
   1  -9  -1   14.71    5.45
  -1   9   1   14.76    4.19
  -1   9   1   16.28    5.00
  -1   9   1   11.44    4.25
   1  -9  -1   18.84    5.87
  -1   9   1   20.23    3.82
  -1   9   0    2.61    2.12
  -1   9   0    1.77    1.30
   1  -9   0    7.05    3.71
  -1   9   0    5.46    3.46
  -1   9   0    2.28    2.17
  -1   9  -1   24.06    5.57
  -1   9  -1   36.17    5.32
  -1   9  -1   29.26    7.07
  -1   9  -1   28.92    6.82
   1  -9   1   21.71    6.49
  -1   9  -2   -0.42    1.34
   1  -9   2    1.21    1.08
  -1   9  -2   -1.47    2.49
  -1   9  -2    1.71    2.18
   1  -9   2    0.13    1.44
  -1   9  -3   24.99    6.25
  -1   9  -3   26.23    7.19
  -1   9  -3   16.86    5.75
   1  -9   3   19.70    6.18
   1  -9   3   21.84    4.40
  -1   9  -4    9.76    4.93
   1  -9   4    7.43    2.85
   1  -9   4   11.45    4.45
   1  -9   4    6.37    3.68
  -1   9  -4    5.80    3.42
   1  -9   5   46.74    7.09
   1  -9   5   44.80    9.44
  -1   9  -5   44.46    8.96
   1  -9   6   25.41    7.44
   1  -9   6   29.22    5.97
  -1   9  -6   24.12    6.39
   1  -9   7    4.78    3.18
   1  -9   7    5.36    2.82
  -1   9  -7    4.23    3.13
   1  -9   8   -1.10    2.47
  -1   9  -8    1.05    1.91
   1  -9   8    3.55    2.43
   1  -9   9    2.11    1.64
  -1   9  -9   -2.06    2.87
   1  -9   9   -3.02    2.20
   1  -9  10    2.23    1.87
  -1   9 -10   -0.41    2.35
   1  -9  10   -1.98    1.64
   1  -9  11   -4.57    3.59
  -1   9 -11   -3.30    2.77
   1  -9  12    1.26    2.83
   1  -9  12    2.32    2.41
   1  -9  13   -6.15    4.34
   1  -9  13   -1.35    1.78
   1  -9  14    2.69    2.92
   1  -9  15    2.68    2.88
   1  -8 -17    0.71    1.59
   1  -8 -16    5.26    4.08
  -1   8  16    1.65    2.85
   1  -8 -15    0.68    1.17
   1  -8 -15    1.34    2.14
   1  -8 -14    4.81    3.76
  -1   8  14   -0.95    1.18
  -1   8  14    5.74    3.18
   1  -8 -14    1.25    0.87
   1  -8 -14    2.11    1.53
   1  -8 -13   -0.79    2.23
   1  -8 -13   -2.43    2.46
   1  -8 -13   -6.00    3.33
  -1   8  13    0.37    1.41
   1  -8 -12    5.27    3.32
   1  -8 -12    6.32    2.89
  -1   8  12    2.30    2.15
   1  -8 -12   -0.44    2.14
   1  -8 -11    1.37    2.18
  -1   8  11   -2.70    2.95
   1  -8 -11    2.50    2.60
   1  -8 -11    3.18    2.74
  -1   8  10   12.96    5.25
   1  -8 -10    9.89    5.19
   1  -8 -10    8.31    3.11
   1  -8 -10    8.19    3.98
   1  -8  -9   18.89    6.59
  -1   8   9   24.07    6.90
   1  -8  -9   16.70    4.12
   1  -8  -9   21.22    5.94
   1  -8  -8   18.41    5.69
   1  -8  -8   18.33    6.59
   1  -8  -8   14.52    3.90
  -1   8   8   16.08    6.02
   1  -8  -7   18.08    5.76
   1  -8  -7   20.51    6.33
  -1   8   7   25.27    6.82
   1  -8  -7   17.59    4.12
  -1   8   7   20.48    6.26
  -1   8   6   10.73    2.98
  -1   8   6    6.30    3.33
  -1   8   6   11.72    3.05
  -1   8   6    9.98    3.75
  -1   8   6   14.31    3.52
   1  -8  -6   15.90    5.07
   1  -8  -6   14.72    5.48
   1  -8  -6   10.96    3.12
  -1   8   5   92.09    8.07
   1  -8  -5   73.07   11.37
  -1   8   5   78.12   11.24
   1  -8  -5   98.47    8.39
  -1   8   5   80.73   12.39
  -1   8   5   82.00    8.68
  -1   8   5   72.73    7.68
   1  -8  -5   79.68   11.67
  -1   8   4    3.06    1.60
  -1   8   4   -0.93    1.09
  -1   8   4    0.19    0.42
  -1   8   4   -1.26    1.46
   1  -8  -4    3.35    1.83
  -1   8   4   -0.29    1.12
   1  -8  -4    4.50    3.47
  -1   8   4   -0.31    1.04
  -1   8   4    0.91    0.92
   1  -8  -4   -0.45    0.51
   1  -8  -3   14.22    4.69
  -1   8   3   19.62    4.83
   1  -8  -3   24.43    6.52
  -1   8   3   31.29    7.18
  -1   8   3   12.51    4.39
  -1   8   3   15.58    3.17
  -1   8   3   20.81    3.57
  -1   8   3   18.50    4.04
  -1   8   3   20.74    3.45
  -1   8   2   23.66    4.69
   1  -8  -2   19.44    5.13
  -1   8   2   32.93    4.19
  -1   8   2   29.01    5.94
  -1   8   2   25.08    6.42
   1  -8  -2   22.61    5.44
  -1   8   2   32.67    4.44
  -1   8   2   27.38    4.08
  -1   8   2   24.58    5.74
  -1   8   1   67.67    8.14
  -1   8   1   67.91    6.53
   1  -8  -1   85.86   12.21
  -1   8   1   72.95   10.45
  -1   8   1   66.50    9.47
  -1   8   1   53.82    5.86
   1  -8  -1   82.01   11.88
  -1   8   1   62.90    5.95
  -1   8   0   15.88    3.22
  -1   8   0   13.65    2.92
  -1   8   0   13.06    3.92
  -1   8   0   19.76    5.64
   1  -8   0   17.30    5.27
  -1   8   0   15.83    3.99
  -1   8   0   17.30    3.16
   1  -8   0   12.06    4.55
  -1   8  -1   -0.32    1.95
   1  -8   1   -1.17    1.58
  -1   8  -1    2.88    1.37
  -1   8  -1    1.48    1.39
  -1   8  -1    3.06    1.39
  -1   8  -1    0.61    0.55
   1  -8   2    2.92    1.70
  -1   8  -2    0.78    2.22
  -1   8  -2    3.08    1.11
  -1   8  -2    4.79    2.91
   1  -8   2    7.38    2.39
  -1   8  -2    6.66    2.21
  -1   8  -2    5.72    2.01
  -1   8  -3   30.18    7.58
   1  -8   3   17.16    3.85
   1  -8   3   23.50    6.52
  -1   8  -3   18.17    3.85
  -1   8  -3   20.98    4.18
  -1   8  -3   20.10    5.75
   1  -8   3   28.34    6.67
  -1   8  -3   18.39    5.25
  -1   8  -4   18.47    4.95
   1  -8   4   33.70    5.57
  -1   8  -4   25.66    4.92
  -1   8  -4   30.08    7.55
  -1   8  -4   20.75    5.42
   1  -8   4   18.11    5.07
   1  -8   4   21.65    5.80
   1  -8   5    0.38    0.56
  -1   8  -5    2.41    2.35
   1  -8   5    2.41    2.67
  -1   8  -5   -0.75    0.83
  -1   8  -6   18.46    5.26
   1  -8   6   14.57    3.98
   1  -8   6   11.96    4.23
   1  -8   7   -1.00    1.84
   1  -8   7   -0.44    1.12
  -1   8  -8   12.60    4.63
   1  -8   8   12.72    4.15
   1  -8   8   11.20    5.07
  -1   8  -9   -0.25    2.58
   1  -8   9   -0.40    1.47
   1  -8   9   -6.19    4.43
   1  -8  10   -3.21    1.74
   1  -8  10   -3.79    2.48
  -1   8 -10   -3.09    2.40
   1  -8  11    0.32    1.67
   1  -8  11    4.22    2.63
   1  -8  12   -0.16    1.81
   1  -8  12   -0.35    2.55
   1  -8  13    2.02    2.85
   1  -8  13    9.02    5.43
   1  -8  14    0.71    1.09
   1  -8  14   -1.52    2.99
   1  -8  15    0.61    2.06
   1  -8  16   -0.82    1.55
  -1   7  20    2.02    3.61
  -1   7  19    4.09    2.59
   1  -7 -19    0.31    2.54
   1  -7 -18    3.67    3.40
  -1   7  18   -0.61    1.38
  -1   7  17   -0.16    1.53
   1  -7 -17   -2.01    2.29
   1  -7 -17   -0.89    1.59
  -1   7  16    4.62    2.97
   1  -7 -16   10.06    5.04
   1  -7 -16    5.11    3.86
  -1   7  16    4.32    3.01
   1  -7 -15    2.34    3.46
  -1   7  15    0.11    1.71
   1  -7 -15    1.27    2.58
   1  -7 -15   -0.95    1.76
  -1   7  15   -1.30    1.52
  -1   7  14   18.01    5.39
   1  -7 -14   21.30    6.85
   1  -7 -14   21.36    6.22
  -1   7  14   23.63    7.49
   1  -7 -14   14.03    4.77
  -1   7  13    0.89    1.33
   1  -7 -13    1.73    2.24
   1  -7 -13    0.35    1.95
   1  -7 -12    6.38    3.24
  -1   7  12    6.13    3.68
   1  -7 -12    2.47    2.36
   1  -7 -12    7.65    3.63
  -1   7  11   29.98    7.59
   1  -7 -11   34.00    6.90
   1  -7 -11   31.75    6.83
   1  -7 -11   30.10    7.54
   1  -7 -10    1.28    1.24
   1  -7 -10    0.36    1.69
  -1   7  10   -2.85    3.17
   1  -7 -10    3.41    3.36
  -1   7   9    2.46    1.43
   1  -7  -9    1.73    1.71
   1  -7  -9    5.31    2.71
   1  -7  -9    8.18    4.14
  -1   7   9    1.99    1.66
   1  -7  -8    9.09    4.53
  -1   7   8   10.69    2.87
  -1   7   8    5.75    2.24
  -1   7   8    8.40    3.46
   1  -7  -8    8.02    3.14
   1  -7  -8    8.58    3.01
   1  -7  -7  108.71    9.80
  -1   7   7   97.34    7.73
  -1   7   7  117.78   14.15
  -1   7   7   99.01    7.39
   1  -7  -7  109.31    9.74
   1  -7  -7  106.60   12.53
   1  -7  -7   91.31    8.65
  -1   7   7  103.87    9.10
   1  -7  -7  115.44   14.05
   1  -7  -6    2.89    1.31
   1  -7  -6    4.35    2.96
   1  -7  -6    0.57    0.32
   1  -7  -6    4.17    3.20
  -1   7   6   -0.53    0.99
  -1   7   6    2.53    2.16
   1  -7  -6   -0.34    1.16
  -1   7   6   -1.70    1.47
  -1   7   6    1.03    1.00
  -1   7   6    2.36    1.26
   1  -7  -5   26.51    6.64
   1  -7  -5   20.15    3.28
   1  -7  -5   21.96    3.90
  -1   7   5   19.86    3.79
  -1   7   5   22.44    5.97
   1  -7  -5   21.04    5.63
  -1   7   5   17.41    2.35
  -1   7   5   23.08    5.82
  -1   7   5   19.38    3.60
   1  -7  -4   25.23    6.08
  -1   7   4   22.49    3.79
  -1   7   4   20.47    3.76
  -1   7   4   18.55    5.04
  -1   7   4   21.90    4.30
   1  -7  -4   17.72    5.32
  -1   7   4   26.64    4.00
  -1   7   4   21.89    5.84
  -1   7   4   23.24    3.82
   1  -7  -4   26.34    4.05
   1  -7  -4   18.21    2.56
   1  -7  -3   80.02   11.15
  -1   7   3   80.26    8.80
  -1   7   3   62.32    6.79
  -1   7   3   61.12    5.93
  -1   7   3   61.17    6.11
   1  -7  -3   82.95   11.14
  -1   7   3   75.65   10.22
   1  -7  -3   59.56    5.73
  -1   7   3   86.70   11.69
  -1   7   3   64.26    5.90
   1  -7  -2   87.81   11.10
  -1   7   2   96.66   11.96
  -1   7   2   94.58    7.34
  -1   7   2  110.90    7.50
  -1   7   2  111.04    7.88
  -1   7   2   90.73    9.74
  -1   7   2   95.52   11.28
  -1   7   2   88.27    8.25
   1  -7  -2   85.30   11.17
  -1   7   1   12.45    3.31
  -1   7   1    7.07    1.74
  -1   7   1    7.81    2.06
  -1   7   1    9.85    2.31
  -1   7   1   12.26    3.87
   1  -7  -1    8.44    3.92
   1  -7  -1   14.12    4.94
  -1   7   1   11.10    4.02
  -1   7   0   37.25    7.10
  -1   7   0   32.19    4.34
  -1   7   0   35.41    4.37
  -1   7   0   35.70    4.46
  -1   7   0   31.08    6.23
  -1   7   0   30.96    5.38
   1  -7   0   31.59    6.56
   1  -7   0   32.75    6.87
   1  -7   1    2.70    1.28
  -1   7  -1    1.17    0.78
   1  -7   1    0.99    1.19
  -1   7  -1    2.26    1.43
  -1   7  -1    3.17    2.30
  -1   7  -1    1.77    1.09
   1  -7   1    0.64    1.40
  -1   7  -1    1.18    0.44
   1  -7   2   27.04    4.24
  -1   7  -2   22.08    5.49
  -1   7  -2   21.06    3.72
  -1   7  -2   23.74    5.26
   1  -7   2   19.00    4.87
  -1   7  -2   24.01    5.68
   1  -7   2   16.69    4.70
  -1   7  -2   24.61    3.93
  -1   7  -3   -0.48    1.50
   1  -7   3   -0.06    0.44
  -1   7  -3    0.59    1.05
   1  -7   3   -0.68    1.03
  -1   7  -3   -0.73    1.17
   1  -7   3    1.07    1.50
  -1   7  -3    4.09    2.89
  -1   7  -3    1.19    1.49
  -1   7  -4   -0.85    2.25
  -1   7  -4    0.98    1.41
   1  -7   4   -0.37    0.66
  -1   7  -4    0.51    0.64
   1  -7   4    0.67    1.89
  -1   7  -4    3.67    2.46
  -1   7  -4   -0.30    0.54
   1  -7   4   -1.23    0.85
   1  -7   4    1.10    0.76
   1  -7   5    0.68    0.91
  -1   7  -5    4.91    2.72
  -1   7  -5    1.89    1.04
  -1   7  -5    2.50    1.87
   1  -7   5   -1.16    3.33
   1  -7   5    2.15    1.25
   1  -7   5    1.57    1.31
   1  -7   6   68.78    8.37
  -1   7  -6   61.38    9.54
   1  -7   6   77.92   11.32
  -1   7  -6   50.33    5.66
   1  -7   6   48.13    6.11
  -1   7  -6   65.71   10.85
   1  -7   7   37.52    5.75
  -1   7  -7   59.11    9.59
   1  -7   7   55.72    7.93
   1  -7   7   49.07    9.25
  -1   7  -7   40.71    5.70
   1  -7   8   -1.18    2.56
  -1   7  -8   -0.86    1.13
   1  -7   8    0.57    0.60
   1  -7   9    6.82    3.28
  -1   7  -9    5.99    2.98
   1  -7   9    7.01    3.11
   1  -7  10   15.69    5.81
   1  -7  10   15.93    4.77
  -1   7 -10   13.02    4.69
   1  -7  11   20.61    7.37
   1  -7  11   27.01    6.73
   1  -7  12    1.88    3.02
   1  -7  12   -0.66    1.66
   1  -7  13    3.80    2.33
   1  -7  13    1.40    1.43
   1  -7  14   -1.50    1.72
   1  -7  14   -0.88    1.65
   1  -7  15   10.62    5.18
   1  -7  15   13.68    6.04
   1  -7  16    0.56    2.10
   1  -7  16    2.32    1.92
   1  -7  17   -1.04    1.78
  -1   6  20    3.80    3.35
   1  -6 -19    1.07    2.77
  -1   6  19   -1.92    2.24
   1  -6 -18   -2.51    2.62
  -1   6  18    4.41    3.72
   1  -6 -17    3.73    2.80
   1  -6 -17    5.65    3.29
  -1   6  17    6.17    3.82
  -1   6  17    1.81    2.47
   1  -6 -16   -1.77    1.71
  -1   6  16    0.54    0.81
   1  -6 -16    3.01    3.22
  -1   6  16    2.72    1.90
   1  -6 -15   -1.61    3.40
  -1   6  15    1.84    2.78
  -1   6  15    3.60    2.04
   1  -6 -15    0.01    1.37
   1  -6 -15    0.31    1.45
   1  -6 -14   11.41    4.81
   1  -6 -14   13.57    4.45
   1  -6 -14    8.51    3.99
  -1   6  14   11.82    4.71
  -1   6  14   25.76    8.00
   1  -6 -13   23.06    5.56
   1  -6 -13   27.44    6.85
  -1   6  13   25.59    7.84
   1  -6 -13   25.56    6.47
  -1   6  12    0.26    2.07
   1  -6 -12    3.54    2.27
   1  -6 -12    0.91    2.10
   1  -6 -12    0.39    1.36
   1  -6 -11   19.58    5.37
   1  -6 -11   23.78    6.44
  -1   6  11   16.19    5.98
   1  -6 -11   14.12    4.61
   1  -6 -10    3.03    2.29
  -1   6  10   -4.30    3.28
   1  -6 -10    1.08    2.45
   1  -6 -10    0.67    1.10
  -1   6   9   22.20    5.67
   1  -6  -9   23.32    5.38
  -1   6   9   21.77    4.52
   1  -6  -9   29.54    6.26
   1  -6  -9   22.71    5.85
  -1   6   8   -2.82    3.07
   1  -6  -8    1.08    1.29
  -1   6   8   -0.56    0.74
   1  -6  -8   -0.62    2.17
  -1   6   8   -0.79    1.06
   1  -6  -8   -0.05    1.02
   1  -6  -7    0.50    0.81
  -1   6   7    1.89    1.96
  -1   6   7    1.03    0.53
   1  -6  -7   -4.85    3.12
  -1   6   7    1.92    0.98
  -1   6   7    1.85    0.96
   1  -6  -7    1.86    1.03
   1  -6  -7    3.26    1.61
   1  -6  -7    2.14    2.27
  -1   6   6   38.49    4.54
   1  -6  -6   35.56    5.04
  -1   6   6   44.92    8.09
   1  -6  -6   41.60    5.57
   1  -6  -6   37.67    6.78
  -1   6   6   34.54    4.12
   1  -6  -6   43.62    5.68
   1  -6  -6   32.96    6.99
  -1   6   6   41.05    5.33
  -1   6   5    5.04    2.10
   1  -6  -5    7.27    2.00
   1  -6  -5    4.03    1.59
   1  -6  -5    1.89    1.15
   1  -6  -5   13.53    4.35
  -1   6   5   10.30    2.20
  -1   6   5    8.31    3.46
   1  -6  -5    7.66    4.11
  -1   6   5    2.11    1.13
  -1   6   4  189.20   10.27
   1  -6  -4  184.40   10.14
   1  -6  -4  193.23   16.06
  -1   6   4  183.16   11.19
   1  -6  -4  180.24   14.72
  -1   6   4  181.87   11.97
  -1   6   4  171.07   10.03
  -1   6   4  171.44   10.07
  -1   6   4  167.44    6.79
  -1   6   4  205.13   16.62
  -1   6   4  195.02   15.40
   1  -6  -4  170.23    8.80
  -1   6   3    2.30    0.99
  -1   6   3   -2.11    2.64
   1  -6  -3    3.33    1.66
  -1   6   3    1.11    0.69
  -1   6   3    2.10    0.98
   1  -6  -3    3.48    2.19
  -1   6   3    3.03    1.12
  -1   6   3    2.57    2.05
  -1   6   3    1.02    1.33
   1  -6  -3    1.70    0.58
   1  -6  -3    1.47    0.65
  -1   6   2   89.39    7.53
  -1   6   2   87.94    6.55
  -1   6   2   92.95   10.40
   1  -6  -2  101.64   11.26
   1  -6  -2   98.53   11.01
  -1   6   2  102.13   11.61
  -1   6   2   92.66    9.03
   1  -6  -2   83.10    6.15
  -1   6   2   95.16    6.45
  -1   6   2   83.41    6.38
  -1   6   1    0.15    1.57
  -1   6   1    0.30    0.56
  -1   6   1    1.15    0.58
  -1   6   1   -0.41    0.96
   1  -6  -1    2.73    1.92
  -1   6   1    1.92    0.75
   1  -6  -1    4.22    3.06
  -1   6   1    1.47    0.90
   1  -6  -1    3.10    1.80
  -1   6   0  205.59   12.50
  -1   6   0  203.99    9.90
   1  -6   0  203.16   14.36
  -1   6   0  212.78   15.39
  -1   6   0  203.93   14.40
   1  -6   0  216.99   16.14
  -1   6   0  211.35    9.64
  -1   6   0  218.55   10.10
   1  -6   0  212.65   16.18
  -1   6  -1   -0.10    1.14
   1  -6   1    2.31    1.11
  -1   6  -1    1.68    0.90
  -1   6  -1    3.09    1.63
   1  -6   1   -1.87    1.57
   1  -6   1    2.40    2.25
  -1   6  -1    3.05    1.13
  -1   6  -1    2.50    0.87
  -1   6  -2    4.76    2.08
   1  -6   2    5.09    2.11
  -1   6  -2    5.47    1.83
  -1   6  -2    4.22    1.59
  -1   6  -2    0.98    1.13
  -1   6  -2    4.46    1.86
   1  -6   2    3.19    1.96
   1  -6   2    4.03    1.64
   1  -6   2    5.69    2.50
   1  -6   2    4.02    2.31
  -1   6  -3   37.53    6.09
  -1   6  -3   38.90    4.99
   1  -6   3   31.15    3.36
  -1   6  -3   26.09    2.37
   1  -6   3   33.55    6.55
   1  -6   3   34.52    6.04
  -1   6  -3   35.97    6.95
  -1   6  -3   29.43    4.43
   1  -6   3   35.24    4.80
  -1   6  -3   38.61    6.72
  -1   6  -4    1.07    0.96
   1  -6   4    7.31    2.51
   1  -6   4    2.81    1.22
  -1   6  -4    2.30    1.15
  -1   6  -4    9.46    4.55
  -1   6  -4    4.69    2.14
   1  -6   4    6.64    2.51
   1  -6   4    7.57    2.15
  -1   6  -4    6.98    1.68
  -1   6  -5  119.45    7.91
  -1   6  -5  133.69   14.23
  -1   6  -5  173.24   11.98
   1  -6   5  147.09   11.01
  -1   6  -5  136.64   12.91
   1  -6   5  143.18   12.07
   1  -6   5  119.20    8.66
   1  -6   5  152.67   14.65
  -1   6  -6    4.34    2.02
  -1   6  -6    1.24    0.94
   1  -6   6    4.05    2.94
  -1   6  -6    4.46    3.75
   1  -6   6    1.96    1.68
   1  -6   6    3.23    1.87
   1  -6   7  153.57   15.76
  -1   6  -7  148.35   14.30
  -1   6  -7  135.81   10.48
   1  -6   7  144.50   12.63
   1  -6   7  120.01   10.42
  -1   6  -8    0.83    1.13
   1  -6   8   -0.08    0.94
   1  -6   8    3.43    2.67
  -1   6  -8    4.19    1.93
  -1   6  -9    0.05    2.06
   1  -6   9   -0.15    0.75
   1  -6   9    2.70    2.33
   1  -6  10    4.23    3.60
   1  -6  10    7.46    3.35
  -1   6 -10    3.58    2.11
   1  -6  11    1.89    1.84
   1  -6  11    0.25    2.25
   1  -6  12   15.39    5.05
   1  -6  12    7.61    2.92
   1  -6  13   27.11    6.96
   1  -6  13   23.58    7.67
   1  -6  14   21.18    6.56
   1  -6  14    6.67    2.64
   1  -6  15    0.93    1.88
   1  -6  15   11.75    5.07
   1  -6  16    2.14    2.29
   1  -6  16    1.05    2.54
   1  -6  17    0.54    1.41
   1  -6  17   -3.29    2.91
   1  -6  18   16.48    6.79
  -1   5  20    0.53    1.41
  -1   5  19    4.02    3.15
   1  -5 -19    2.20    3.28
  -1   5  18    5.54    3.96
   1  -5 -18    2.07    1.37
   1  -5 -17    0.55    2.10
  -1   5  17   -0.19    1.54
  -1   5  17    0.20    2.15
  -1   5  16    1.39    2.77
   1  -5 -16    0.34    1.34
   1  -5 -16   -1.31    2.22
  -1   5  16   -0.16    0.91
   1  -5 -15    3.65    2.56
   1  -5 -15   11.29    4.72
  -1   5  15    6.87    4.26
   1  -5 -15    4.79    2.91
  -1   5  15    5.45    3.28
   1  -5 -14   -0.17    1.23
   1  -5 -14   -2.39    1.95
   1  -5 -14    2.81    2.88
  -1   5  14   -0.12    0.72
   1  -5 -13   17.26    5.48
  -1   5  13   19.21    6.32
  -1   5  13   16.71    5.79
   1  -5 -13   12.34    4.32
   1  -5 -13   19.82    5.03
  -1   5  12    8.55    4.21
   1  -5 -12    3.08    1.19
   1  -5 -12    9.68    3.82
   1  -5 -12    3.72    2.70
  -1   5  11    2.86    3.28
   1  -5 -11   -1.12    1.68
   1  -5 -11    0.12    1.56
   1  -5 -11    1.88    1.38
   1  -5 -10   26.15    5.90
   1  -5 -10   21.61    5.11
   1  -5 -10   18.68    4.80
  -1   5  10   18.93    5.21
   1  -5  -9   -0.42    1.33
   1  -5  -9    1.49    1.16
   1  -5  -9    0.40    1.57
  -1   5   9    1.31    1.18
  -1   5   9    0.19    2.09
   1  -5  -8    9.13    3.18
  -1   5   8    7.46    3.03
  -1   5   8    9.31    2.87
   1  -5  -8   14.66    4.38
   1  -5  -8    3.45    1.94
  -1   5   7    1.77    1.20
   1  -5  -7   -0.09    1.76
   1  -5  -7    2.89    1.66
   1  -5  -7    2.36    1.76
   1  -5  -7    1.54    1.38
  -1   5   7   -2.65    2.37
  -1   5   7    1.56    0.97
   1  -5  -7    2.70    1.26
  -1   5   6  305.41   10.07
  -1   5   6  294.33   12.49
   1  -5  -6  340.68   18.96
   1  -5  -6  331.38   15.61
  -1   5   6  326.00   13.80
  -1   5   6  359.21   21.71
   1  -5  -6  294.35   14.74
   1  -5  -6  301.52   15.02
   1  -5  -6  345.41   20.39
   1  -5  -5   66.11    8.90
  -1   5   5   53.52    4.77
  -1   5   5   62.87    8.87
  -1   5   5   54.66    4.97
   1  -5  -5   57.32    5.86
   1  -5  -5   60.63    6.14
   1  -5  -5   56.29    7.57
   1  -5  -5   63.46    6.31
  -1   5   5   60.81    5.87
   1  -5  -4   13.85    3.81
  -1   5   4    9.86    2.23
  -1   5   4   10.52    1.91
   1  -5  -4   12.39    2.39
   1  -5  -4   10.65    2.89
  -1   5   4   10.11    2.50
  -1   5   4   10.66    2.32
  -1   5   4   12.91    3.39
   1  -5  -4   12.78    2.62
   1  -5  -4   11.91    2.57
  -1   5   3    3.55    1.55
  -1   5   3   -2.52    3.04
   1  -5  -3    2.07    1.53
   1  -5  -3    3.55    1.22
  -1   5   3    2.80    1.32
  -1   5   3    4.58    2.01
  -1   5   3    3.08    0.81
  -1   5   3    3.94    1.48
   1  -5  -3    2.77    1.11
   1  -5  -3    4.64    2.23
  -1   5   3    2.12    1.01
  -1   5   2    0.63    0.84
  -1   5   2    0.07    0.96
  -1   5   2    1.90    1.33
   1  -5  -2    1.09    0.75
  -1   5   2   -0.67    0.80
  -1   5   2    0.24    1.25
   1  -5  -2    0.52    0.77
  -1   5   2    0.19    0.35
  -1   5   2    0.01    0.52
  -1   5   2   -1.86    1.85
   1  -5  -2    1.19    1.81
   1  -5  -2    0.65    0.54
   1  -5  -2   -1.80    2.19
  -1   5   1   97.27    8.60
   1  -5  -1   91.04    9.78
  -1   5   1   94.87    9.61
  -1   5   1   98.69    9.45
  -1   5   1  107.10    6.27
  -1   5   1  100.91    6.18
  -1   5   1  106.60    6.05
   1  -5  -1   91.12    9.63
  -1   5   1   95.87    7.27
   1  -5  -1   93.60    8.41
  -1   5   0   23.12    4.67
  -1   5   0   10.22    1.94
   1  -5   0   27.94    4.98
   1  -5   0   16.57    4.16
  -1   5   0   12.54    2.17
   1  -5   0   26.19    5.42
  -1   5   0   25.61    5.09
  -1   5   0   11.82    2.24
  -1   5   0   21.59    4.81
   1  -5   0   29.67    5.57
  -1   5   0   25.41    4.19
  -1   5  -1  231.50    9.69
   1  -5   1  240.52   15.23
   1  -5   1  236.53   14.74
  -1   5  -1  223.08    9.80
  -1   5  -1  232.48   12.70
  -1   5  -1  226.32   14.53
   1  -5   1  218.96   14.14
  -1   5  -1  220.57   14.51
   1  -5   1  227.47    9.83
   1  -5   1  251.35   16.30
   1  -5   1  233.05   14.84
  -1   5  -2   12.53    2.50
   1  -5   2   16.38    3.52
  -1   5  -2   11.79    3.03
  -1   5  -2    9.70    3.17
  -1   5  -2   13.55    3.75
   1  -5   2   15.88    1.94
   1  -5   2   14.27    3.65
  -1   5  -2   11.05    2.29
   1  -5   2   17.61    4.22
  -1   5  -2   15.68    4.02
   1  -5   2   13.51    3.55
   1  -5   2   14.63    3.72
   1  -5   2   16.70    4.13
   1  -5   2   11.86    2.49
  -1   5  -3   21.21    4.09
  -1   5  -3   25.90    5.13
   1  -5   3   21.17    3.67
  -1   5  -3   25.29    5.52
  -1   5  -3   24.17    2.68
  -1   5  -3   28.54    5.46
   1  -5   3   28.04    5.03
   1  -5   3   23.37    4.95
   1  -5   3   29.52    3.41
   1  -5   3   30.83    5.29
  -1   5  -3   21.53    3.47
   1  -5   4    0.49    1.60
  -1   5  -4    0.30    1.37
  -1   5  -4   -3.11    2.89
  -1   5  -4    0.02    0.95
  -1   5  -4    0.01    0.90
   1  -5   4   -0.06    0.50
   1  -5   4    1.62    1.44
  -1   5  -4    3.85    2.47
   1  -5   4    1.49    0.89
   1  -5   4    0.99    0.96
  -1   5  -4   -0.12    0.58
  -1   5  -5   66.31    8.50
  -1   5  -5   67.13    6.61
  -1   5  -5   67.33    7.17
   1  -5   5   66.88    7.13
   1  -5   5   78.74    9.96
   1  -5   5   70.17    6.63
  -1   5  -5   66.42    7.43
  -1   5  -5   67.26    9.40
   1  -5   5   63.09    7.54
  -1   5  -5   66.86    6.09
  -1   5  -6   33.11    6.10
   1  -5   6   41.79    5.93
  -1   5  -6   20.98    3.70
  -1   5  -6   24.53    4.24
   1  -5   6   17.49    3.42
  -1   5  -6   27.32    6.07
   1  -5   6   30.19    6.28
  -1   5  -6   28.86    4.52
   1  -5   7  133.00   10.81
  -1   5  -7  130.93    9.98
  -1   5  -7  143.44   11.35
  -1   5  -7  131.19   10.27
   1  -5   7  133.69   13.78
  -1   5  -7  138.19   13.01
   1  -5   7  110.98   10.37
  -1   5  -8  146.91   13.83
   1  -5   8  141.56   14.52
   1  -5   8  154.05   13.08
  -1   5  -8  136.62   11.84
   1  -5   9    2.62    1.47
   1  -5   9   -0.65    1.02
  -1   5  -9   -0.60    2.45
   1  -5  10    3.97    2.13
   1  -5  10    3.64    2.52
   1  -5  11   36.87    8.23
   1  -5  11   29.05    6.66
   1  -5  12   39.59    7.95
   1  -5  12   29.37    7.36
   1  -5  13    1.29    1.83
   1  -5  13   -0.03    1.08
   1  -5  14    0.81    1.16
   1  -5  14    7.51    3.74
   1  -5  15   -0.35    2.29
   1  -5  15    5.28    4.29
   1  -5  16    9.47    4.55
   1  -5  16   12.04    5.96
   1  -5  17    1.73    1.53
   1  -5  17   -0.10    2.53
   1  -5  18    2.51    2.50
   1  -5  18    5.53    4.04
  -1   4  20    5.32    3.94
   1  -4 -19    0.44    2.11
  -1   4  19    3.94    3.62
   1  -4 -18    0.21    1.44
  -1   4  18   -3.09    2.72
  -1   4  18    0.63    3.39
  -1   4  17    1.25    2.71
   1  -4 -17   -0.36    1.61
  -1   4  17    1.77    2.27
   1  -4 -16   -0.74    1.82
  -1   4  16    1.07    3.02
  -1   4  16    2.58    2.83
   1  -4 -16    3.18    3.38
   1  -4 -15   -2.38    3.11
   1  -4 -15   -3.43    2.15
   1  -4 -15    0.90    1.08
  -1   4  15    3.16    2.40
  -1   4  15   -3.44    2.50
   1  -4 -14   30.23    7.59
  -1   4  14   30.26    7.73
   1  -4 -14   22.32    5.04
   1  -4 -14   22.49    5.48
  -1   4  14   32.52    7.21
   1  -4 -13    1.18    1.57
  -1   4  13   -3.09    2.20
  -1   4  13    0.95    2.13
   1  -4 -13    3.03    1.80
   1  -4 -13    1.58    1.12
   1  -4 -13    1.59    0.95
   1  -4 -12  103.71   12.43
  -1   4  12  104.75   12.10
   1  -4 -12   87.93   10.74
   1  -4 -12   94.35    6.15
  -1   4  12   98.05   13.05
   1  -4 -12   86.00    9.66
   1  -4 -11   14.36    3.86
   1  -4 -11   17.09    4.95
   1  -4 -11   18.55    4.97
  -1   4  11   18.46    6.14
   1  -4 -10    9.39    2.79
  -1   4  10   15.65    4.67
   1  -4 -10   14.89    4.43
   1  -4 -10   12.68    3.84
  -1   4   9   -0.13    1.92
   1  -4  -9    4.46    2.04
   1  -4  -9    0.77    1.02
   1  -4  -9    2.34    1.94
  -1   4   8  169.53   12.05
  -1   4   8  180.20   15.26
   1  -4  -8  177.56   12.85
   1  -4  -8  149.03   12.23
   1  -4  -8  165.32   13.64
  -1   4   7   16.35    5.06
   1  -4  -7    8.87    2.86
  -1   4   7    5.90    2.09
   1  -4  -7    8.57    3.49
   1  -4  -7    8.12    2.89
   1  -4  -7    8.56    2.75
   1  -4  -7   10.39    3.04
  -1   4   6    3.93    2.41
   1  -4  -6   -0.10    0.69
  -1   4   6   -0.03    0.53
  -1   4   6    1.07    0.82
   1  -4  -6   -0.77    0.77
   1  -4  -6    0.26    0.85
   1  -4  -6    1.56    1.47
   1  -4  -6    1.06    1.40
   1  -4  -5  137.60    9.19
   1  -4  -5  126.02   11.29
   1  -4  -5  127.93   10.49
  -1   4   5  127.01    7.90
  -1   4   5  128.93    5.76
   1  -4  -5  131.00    8.97
   1  -4  -5  136.01    9.11
  -1   4   5  135.99   12.18
  -1   4   5  137.52    7.44
   1  -4  -5  131.30   12.06
   1  -4  -4   15.32    3.94
   1  -4  -4   12.78    2.68
  -1   4   4    6.84    1.95
  -1   4   4   12.46    2.23
   1  -4  -4   13.86    4.09
   1  -4  -4    3.43    1.61
  -1   4   4   11.11    3.38
   1  -4  -4    4.09    1.56
  -1   4   4    9.87    1.89
   1  -4  -3  236.39    9.63
  -1   4   3  202.85    7.25
  -1   4   3  225.00    9.45
   1  -4  -3  226.05   14.61
   1  -4  -3  214.08    8.93
  -1   4   3  219.65    9.70
  -1   4   3  235.86   14.02
  -1   4   3  243.55   14.95
   1  -4  -3  238.13    9.63
  -1   4   3  227.24    9.52
  -1   4   3  230.90   14.79
   1  -4  -3  220.97   13.58
   1  -4  -2    9.24    3.03
  -1   4   2   10.42    1.77
   1  -4  -2    8.76    1.42
  -1   4   2   11.63    1.85
  -1   4   2   12.09    2.62
  -1   4   2   10.03    3.07
  -1   4   2    8.12    2.68
  -1   4   2   11.36    1.88
   1  -4  -2    9.35    2.04
  -1   4   2    7.46    2.40
  -1   4   2   11.66    1.85
  -1   4   2    8.56    2.42
  -1   4   2    7.93    2.40
   1  -4  -2   12.48    1.91
   1  -4  -2    9.59    3.50
  -1   4   1  473.62   16.76
  -1   4   1  465.10   11.13
  -1   4   1  475.80   19.85
  -1   4   1  457.70   11.54
  -1   4   1  475.60   11.55
   1  -4  -1  489.99   20.29
  -1   4   1  462.20   18.05
  -1   4   1  491.40   20.40
  -1   4   1  457.66   18.90
   1  -4  -1  473.30   20.04
   1  -4  -1  454.34   11.16
  -1   4   1  467.38   13.89
   1  -4  -1  460.40   16.48
   1  -4   0    9.95    3.24
  -1   4   0    5.89    2.21
  -1   4   0    6.58    1.31
   1  -4   0    7.59    2.08
  -1   4   0    7.25    1.94
  -1   4   0    4.81    1.72
  -1   4   0    7.44    1.42
   1  -4   0    9.70    2.98
  -1   4   0    3.26    1.31
  -1   4   0    7.10    2.43
   1  -4   0    6.00    2.08
  -1   4   0   10.44    2.57
   1  -4   1   89.16    7.09
  -1   4  -1   89.54    7.04
  -1   4  -1   90.44    5.54
  -1   4  -1   86.91    8.36
  -1   4  -1   84.52    5.26
   1  -4   1   87.70    8.25
  -1   4  -1   95.98    8.61
   1  -4   1   98.07    8.56
   1  -4   1   86.36    8.07
   1  -4   1   99.48    8.83
   1  -4   1   96.50    9.17
  -1   4  -1   84.80    8.67
   1  -4   1   92.92    5.51
  -1   4  -1  101.33    8.88
  -1   4  -1   89.70    8.30
  -1   4  -2   -0.42    1.01
   1  -4   2    1.56    1.17
   1  -4   2    2.00    2.12
  -1   4  -2    1.13    0.47
  -1   4  -2   -0.03    0.90
  -1   4  -2    2.42    1.68
   1  -4   2    3.52    1.15
  -1   4  -2    1.45    1.25
  -1   4  -2    1.01    1.36
   1  -4   2    3.66    2.08
   1  -4   2    1.28    0.98
   1  -4   2    0.45    0.39
   1  -4   2   -1.70    2.14
   1  -4   2    1.70    0.80
  -1   4  -2    1.90    1.61
  -1   4  -2    2.85    1.20
  -1   4  -3    7.26    2.32
   1  -4   3    3.49    1.11
   1  -4   3    4.37    1.46
   1  -4   3    6.44    2.32
   1  -4   3    5.42    2.47
  -1   4  -3    6.16    2.15
   1  -4   3    6.00    2.18
  -1   4  -3    4.41    2.06
   1  -4   3    4.11    1.27
  -1   4  -3   10.74    3.45
   1  -4   3    4.50    2.69
   1  -4   3    3.64    1.87
  -1   4  -3    4.32    1.39
  -1   4  -3    5.50    2.35
  -1   4  -3    4.37    1.60
  -1   4  -3    4.08    1.13
  -1   4  -4   88.02    8.97
  -1   4  -4   85.03    7.60
  -1   4  -4   84.65    9.29
  -1   4  -4   83.17    6.48
   1  -4   4   94.46    7.43
  -1   4  -4  102.48    7.69
  -1   4  -4   84.16    5.91
   1  -4   4   73.32    5.95
   1  -4   4   88.26    8.75
  -1   4  -4   93.65    9.07
   1  -4   4   86.82    9.20
   1  -4   4   82.53    8.35
   1  -4   4   75.90    7.06
   1  -4   4   80.18    8.82
  -1   4  -5    8.70    2.25
  -1   4  -5    6.84    2.08
  -1   4  -5    8.78    3.19
   1  -4   5    6.11    2.67
  -1   4  -5    8.93    2.57
   1  -4   5   10.54    2.66
   1  -4   5   11.46    2.65
   1  -4   5    4.32    1.97
   1  -4   5    5.75    2.66
  -1   4  -5   10.13    3.80
   1  -4   5    4.17    1.86
  -1   4  -6   75.31    6.78
  -1   4  -6   79.17    8.96
   1  -4   6   85.77    9.89
   1  -4   6   75.42    7.80
  -1   4  -6   76.67    7.61
  -1   4  -6   69.97    6.82
   1  -4   6   78.21    7.48
  -1   4  -7   -0.45    1.54
  -1   4  -7   -0.85    1.56
   1  -4   7    3.87    1.47
   1  -4   7   -0.40    1.12
  -1   4  -7   -0.97    0.81
   1  -4   7   -0.75    1.91
  -1   4  -7    0.30    0.58
  -1   4  -8   -0.21    1.23
  -1   4  -8    2.39    1.49
  -1   4  -8    1.81    1.26
   1  -4   8    0.48    0.82
   1  -4   8   -2.30    2.21
   1  -4   9   -1.78    1.02
  -1   4  -9    1.91    1.60
   1  -4   9   -0.68    1.58
  -1   4 -10   17.24    4.64
   1  -4  10   16.66    4.92
   1  -4  10   21.00    5.76
   1  -4  11    0.97    1.89
   1  -4  11   -1.24    1.58
   1  -4  12   51.48    9.33
   1  -4  12   48.96    9.30
   1  -4  13    0.46    1.23
   1  -4  13    2.59    2.30
   1  -4  14   26.63    7.71
   1  -4  14   25.40    6.95
   1  -4  15   14.23    5.78
   1  -4  15   13.58    5.75
   1  -4  16    0.52    1.77
   1  -4  16   -0.44    1.79
   1  -4  17   -6.05    3.78
   1  -4  17    1.07    2.99
   1  -4  18   -0.87    2.15
   1  -4  18    5.45    4.36
   1  -4  19    1.86    2.74
   1  -4  19    5.28    4.94
  -1   3  20    0.38    2.19
  -1   3  19    0.53    2.39
   1  -3 -19    1.87    2.49
  -1   3  19    3.92    3.86
  -1   3  18    8.89    5.73
   1  -3 -18    7.09    4.43
  -1   3  18    4.31    3.60
   1  -3 -17    0.86    1.26
  -1   3  17   -0.33    1.63
  -1   3  16    4.50    2.89
   1  -3 -16    3.77    2.79
  -1   3  16    5.39    3.00
   1  -3 -16    2.59    2.46
  -1   3  15    9.43    4.63
  -1   3  15    5.80    2.31
   1  -3 -15    8.78    4.81
   1  -3 -15    3.99    2.51
  -1   3  15    7.15    3.36
   1  -3 -14   -0.78    1.83
  -1   3  14    3.84    2.85
  -1   3  14    1.21    1.42
   1  -3 -14   -4.08    2.82
   1  -3 -14   -0.92    1.12
   1  -3 -13   22.21    3.42
   1  -3 -13   15.38    4.68
   1  -3 -13   25.74    5.36
  -1   3  13   30.06    7.69
  -1   3  13   21.19    5.88
   1  -3 -12   73.57   10.74
  -1   3  12   84.35   12.11
   1  -3 -12   63.27    5.61
  -1   3  12   72.33   10.22
   1  -3 -12   62.75    8.33
   1  -3 -11   71.21    8.66
   1  -3 -11   87.25   11.07
   1  -3 -11   81.84    5.97
  -1   3  11   92.96   10.88
   1  -3 -11   68.84    9.76
  -1   3  11   87.43   11.76
   1  -3 -10   23.05    3.06
   1  -3 -10   32.29    5.88
   1  -3 -10   23.78    5.96
   1  -3 -10   41.55    7.35
  -1   3  10   35.01    7.70
   1  -3  -9  275.63    9.55
   1  -3  -9  286.65   17.87
   1  -3  -9  312.47   17.92
  -1   3   9  291.04   19.28
   1  -3  -9  292.63   16.82
  -1   3   8    1.50    1.66
  -1   3   8    2.20    1.17
   1  -3  -8   -1.93    0.82
   1  -3  -8   -0.07    0.31
   1  -3  -8    2.05    2.03
   1  -3  -8   -1.02    0.95
   1  -3  -7    1.90    1.12
   1  -3  -7    0.04    0.65
  -1   3   7   -0.66    0.78
   1  -3  -7    0.13    0.96
   1  -3  -7    1.81    1.45
  -1   3   7    2.64    2.04
   1  -3  -7    2.38    1.82
   1  -3  -6    3.44    1.29
   1  -3  -6    0.78    1.35
   1  -3  -6    0.36    1.01
   1  -3  -6    2.21    1.49
   1  -3  -6    0.76    1.03
   1  -3  -6    3.58    1.91
  -1   3   6    3.28    1.44
  -1   3   6    1.04    1.19
   1  -3  -6    2.80    1.58
   1  -3  -5  207.04   11.35
  -1   3   5  204.49   10.36
   1  -3  -5  193.11   10.83
   1  -3  -5  181.07   10.34
  -1   3   5  213.26   13.93
  -1   3   5  174.46    6.75
   1  -3  -5  203.09   12.27
   1  -3  -5  222.58   14.52
   1  -3  -5  204.27   13.10
   1  -3  -5  208.83   10.67
   1  -3  -4   75.46    8.06
   1  -3  -4   77.15    7.18
   1  -3  -4   67.46    5.73
   1  -3  -4   75.79    7.74
  -1   3   4   75.68    5.55
  -1   3   4   68.97    4.50
   1  -3  -4   71.81    6.06
  -1   3   4   70.20    3.57
   1  -3  -4   71.86    5.54
   1  -3  -4   66.40    5.67
  -1   3   4   74.16    7.80
   1  -3  -3  114.59    6.52
   1  -3  -3  114.65    6.55
   1  -3  -3  134.00    9.96
  -1   3   3  131.92    5.93
   1  -3  -3  128.36    6.24
   1  -3  -3  133.54    9.48
   1  -3  -3  134.56    7.17
  -1   3   3  134.50   10.29
  -1   3   3  129.63    6.20
  -1   3   2  238.80   13.17
  -1   3   2  228.37    8.90
  -1   3   2  232.95   12.46
  -1   3   2  229.14   12.28
   1  -3  -2  250.26    8.12
  -1   3   2  239.56    8.03
  -1   3   2  238.46   12.82
  -1   3   2  239.92    7.93
   1  -3  -2  220.45    8.79
   1  -3  -2  218.45    7.56
  -1   3   2  214.57    6.23
   1  -3  -2  223.50   12.53
   1  -3  -2  225.51   12.19
   1  -3  -2  254.80    8.18
   1  -3  -1  137.91    9.73
  -1   3   1  132.98    8.44
  -1   3   1  151.16   10.08
   1  -3  -1  104.73    4.49
   1  -3  -1  141.04    9.69
  -1   3   1  134.41    7.81
  -1   3   1  104.69    4.59
   1  -3  -1  136.81    7.74
   1  -3  -1  126.53    4.21
  -1   3   1  103.04    4.59
  -1   3   1  124.95    5.99
  -1   3   1  151.97   10.05
  -1   3   1  121.59    9.08
   1  -3   0   26.07    4.33
  -1   3   0   35.32    4.27
  -1   3   0   27.77    4.06
  -1   3   0   30.93    4.15
  -1   3   0   32.13    4.60
  -1   3   0   34.91    2.56
  -1   3   0   35.46    2.52
   1  -3   0   33.71    4.53
   1  -3   0   31.57    3.94
  -1   3   0   31.91    4.53
  -1   3   0   35.47    3.55
   1  -3   0   36.16    2.58
   1  -3   0   29.55    4.29
  -1   3  -1    3.82    1.86
   1  -3   1    2.43    1.48
   1  -3   1    3.50    1.43
   1  -3   1    3.07    1.46
  -1   3  -1    2.19    0.73
   1  -3   1    4.70    1.46
  -1   3  -1    3.98    1.87
   1  -3   1    1.44    1.51
  -1   3  -1    4.45    1.81
  -1   3  -1    3.23    0.87
  -1   3  -1    3.65    0.71
  -1   3  -1    5.70    1.64
   1  -3   1    1.77    1.07
   1  -3   1    3.35    0.89
   1  -3   2  104.49    8.45
   1  -3   2   91.35    5.33
   1  -3   2  100.02    8.26
  -1   3  -2  109.86    8.61
  -1   3  -2   98.57    7.19
  -1   3  -2  115.08    8.91
  -1   3  -2   97.46    7.55
   1  -3   2  100.07    7.59
   1  -3   2   99.03    8.32
   1  -3   2  102.99    7.31
   1  -3   2   99.85    4.85
   1  -3   2   97.51    8.00
  -1   3  -2   93.66    5.48
  -1   3  -2  100.09    8.15
  -1   3  -2  105.58    8.50
  -1   3  -2   97.81    4.20
  -1   3  -3    0.57    0.77
   1  -3   3    0.32    0.95
  -1   3  -3    0.19    0.58
  -1   3  -3    1.47    1.13
   1  -3   3    1.28    1.11
  -1   3  -3   -0.99    0.98
  -1   3  -3    2.13    2.08
   1  -3   3    0.47    0.76
   1  -3   3    1.20    0.63
  -1   3  -3    1.20    1.31
   1  -3   3    0.71    1.17
  -1   3  -3    0.37    0.85
   1  -3   3   -0.88    1.20
   1  -3   3    0.08    0.51
   1  -3   3   -0.25    0.63
  -1   3  -4   82.67    6.44
   1  -3   4   91.12    8.85
   1  -3   4   83.06    7.76
   1  -3   4   78.01    7.78
  -1   3  -4   85.71    8.74
   1  -3   4   84.91    6.37
   1  -3   4   66.43    6.00
  -1   3  -4   92.50    6.69
  -1   3  -4   81.41    8.23
  -1   3  -4   93.47    8.25
  -1   3  -4   79.95    5.89
  -1   3  -4   79.98    7.78
   1  -3   4   86.40    6.59
   1  -3   4   79.44    8.02
   1  -3   5   33.71    5.45
  -1   3  -5   35.55    4.61
  -1   3  -5   33.99    5.04
   1  -3   5   35.12    5.51
   1  -3   5   35.84    4.60
  -1   3  -5   33.98    4.35
   1  -3   5   27.62    4.90
   1  -3   5   32.28    3.86
   1  -3   5   32.44    4.32
  -1   3  -5   32.40    3.87
  -1   3  -5   36.17    5.37
   1  -3   5   33.41    5.68
  -1   3  -6   14.55    2.54
  -1   3  -6   15.92    3.31
  -1   3  -6   13.98    3.36
   1  -3   6   13.21    3.47
  -1   3  -6   13.17    3.73
   1  -3   6   19.86    4.58
   1  -3   6   16.32    3.53
   1  -3   6   17.90    4.05
   1  -3   6   11.64    3.53
  -1   3  -6   15.38    3.07
   1  -3   6   13.00    3.01
   1  -3   7    0.19    0.77
  -1   3  -7    2.13    1.60
  -1   3  -7    2.06    1.40
  -1   3  -7    4.38    2.00
   1  -3   7    4.14    2.11
   1  -3   7    3.64    1.93
  -1   3  -7    2.90    1.68
  -1   3  -8   28.67    5.16
  -1   3  -8   43.01    5.68
  -1   3  -8   30.29    5.23
   1  -3   8   38.42    6.07
   1  -3   8   35.42    6.50
  -1   3  -8   32.38    5.31
   1  -3   8   26.22    5.07
   1  -3   9   10.64    3.47
   1  -3   9   10.58    3.27
  -1   3  -9    9.38    2.89
  -1   3  -9    9.19    2.56
  -1   3  -9    9.07    2.92
   1  -3  10   -0.01    1.59
  -1   3 -10   -1.74    2.71
   1  -3  10    0.15    1.78
  -1   3 -10   -0.91    1.38
  -1   3 -11   23.28    4.22
  -1   3 -11   19.67    4.91
   1  -3  11   18.01    5.15
   1  -3  11   26.19    5.85
   1  -3  12   -0.20    2.05
   1  -3  12    0.55    1.68
  -1   3 -12    3.08    1.66
   1  -3  13   39.30    8.23
   1  -3  13   45.45    8.45
   1  -3  14   13.61    5.01
   1  -3  14   20.25    6.10
   1  -3  15    3.05    3.44
   1  -3  15    2.10    3.19
   1  -3  16    1.43    1.56
   1  -3  16    8.59    4.44
   1  -3  17   18.38    7.11
   1  -3  17   13.54    5.29
   1  -3  18    3.89    3.26
   1  -3  18    2.62    1.49
   1  -3  19    5.45    2.74
   1  -3  19   -0.21    2.14
  -1   2  20    2.90    2.46
   1  -2 -19    6.23    6.10
  -1   2  19    8.69    4.69
  -1   2  18   -6.12    5.46
   1  -2 -18    1.67    3.14
  -1   2  18    0.90    2.86
  -1   2  17   13.67    5.80
  -1   2  17   15.31    6.09
   1  -2 -17   10.38    4.84
  -1   2  16    7.43    4.52
  -1   2  16    9.08    3.73
   1  -2 -16    6.68    3.52
   1  -2 -15   58.88    6.85
   1  -2 -15   51.81    7.24
   1  -2 -15   62.48   11.33
  -1   2  15   68.54   11.83
  -1   2  15   51.42    6.50
  -1   2  15   71.52   12.24
  -1   2  14    0.48    2.11
  -1   2  14   -1.99    2.30
   1  -2 -14   -2.11    1.83
  -1   2  14    0.02    0.62
   1  -2 -14   -4.83    4.22
   1  -2 -14   -0.99    1.76
  -1   2  13    1.11    1.71
   1  -2 -13    0.89    0.61
   1  -2 -13    2.19    2.21
  -1   2  13    1.39    0.96
   1  -2 -13   -0.24    2.51
  -1   2  13    2.82    1.17
  -1   2  13    2.38    1.11
  -1   2  12    1.42    2.11
  -1   2  12    0.28    2.10
  -1   2  12   -0.42    0.93
   1  -2 -12    0.69    0.74
   1  -2 -12    2.94    1.62
  -1   2  11  258.66   10.78
   1  -2 -11  323.80   21.05
   1  -2 -11  290.89   16.02
  -1   2  11  310.77   21.63
  -1   2  11  266.46   18.62
   1  -2 -10   18.15    4.56
  -1   2  10   19.01    4.43
   1  -2 -10   17.10    3.80
   1  -2 -10   21.04    3.06
  -1   2  10   15.83    2.41
  -1   2  10   27.52    5.97
  -1   2   9   21.46    2.47
   1  -2  -9   18.16    2.63
  -1   2   9   31.36    6.35
  -1   2   9   18.57    4.24
   1  -2  -9   30.91    5.76
   1  -2  -9   23.41    4.36
  -1   2   8   13.21    1.62
  -1   2   8   10.26    2.81
  -1   2   8   10.31    3.63
   1  -2  -8   16.28    2.28
   1  -2  -8   10.41    2.82
   1  -2  -8   16.43    3.99
   1  -2  -7   65.83    6.93
  -1   2   7   65.30    7.19
   1  -2  -7   69.78    8.46
   1  -2  -7   64.05    7.55
   1  -2  -7   57.62    3.82
   1  -2  -7   70.08    7.71
  -1   2   7   62.44    8.10
  -1   2   6   55.27    6.07
   1  -2  -6   54.78    6.04
   1  -2  -6   58.39    3.38
   1  -2  -6   63.58    6.98
   1  -2  -6   64.03    7.71
   1  -2  -6   60.65    6.53
  -1   2   6   57.94    7.22
   1  -2  -5    4.51    1.72
   1  -2  -5    4.32    2.18
   1  -2  -5    5.76    2.08
   1  -2  -5    4.81    0.86
   1  -2  -5    4.28    1.83
  -1   2   5    5.39    1.65
  -1   2   5    4.31    2.13
  -1   2   4    8.38    2.29
  -1   2   4    9.10    1.12
   1  -2  -4    8.36    2.03
   1  -2  -4    9.23    2.04
  -1   2   4    5.04    1.54
   1  -2  -4    6.02    2.26
   1  -2  -4    6.41    1.88
   1  -2  -4    6.07    1.73
   1  -2  -4    4.83    1.33
  -1   2   3    1.97    1.47
   1  -2  -3    2.33    0.92
   1  -2  -3    0.48    0.69
   1  -2  -3    3.93    1.96
  -1   2   3    0.20    0.42
   1  -2  -3    1.04    0.74
  -1   2   3    2.59    1.09
   1  -2  -3    1.42    1.33
   1  -2  -3    1.49    0.99
   1  -2  -3    3.47    1.74
   1  -2  -2  317.63   13.22
   1  -2  -2  289.85   12.51
   1  -2  -2  335.43    8.95
  -1   2   2  307.25   13.08
   1  -2  -2  282.45   11.89
   1  -2  -2  288.43    7.49
  -1   2   2  277.37    7.78
   1  -2  -2  272.77    7.69
   1  -2  -2  345.61    9.03
   1  -2  -2  275.74    8.73
  -1   2   1   27.85    3.53
  -1   2   1   24.06    3.60
  -1   2   1   27.56    1.97
   1  -2  -1   22.24    3.34
   1  -2  -1   22.96    2.39
   1  -2  -1   22.06    1.85
   1  -2  -1   27.30    3.61
  -1   2   1   27.38    2.78
   1  -2   0 1069.69   15.32
   1  -2   0 1112.96   22.50
   1  -2   0 1079.31   19.62
   1  -2   0 1041.78   21.98
  -1   2   0 1108.88   20.22
  -1   2   0 1093.49   15.23
  -1   2   0 1128.03   23.24
   1  -2   0 1120.97   22.91
  -1   2   0 1064.65   22.10
   1  -2   0 1090.13   19.97
  -1   2   0 1070.32   19.67
   1  -2   1  126.80    7.61
  -1   2  -1  127.40    7.19
   1  -2   1  119.46    5.90
  -1   2  -1  114.47    6.87
  -1   2  -1  133.52    7.92
   1  -2   1  119.74    7.03
   1  -2   1  109.83    7.21
  -1   2  -1  103.66    7.00
  -1   2  -1  107.84    6.94
   1  -2   1  108.24    6.82
   1  -2   1  115.09    6.94
  -1   2  -1  120.86    5.95
   1  -2   2   99.72    7.32
   1  -2   2   97.22    4.18
   1  -2   2  100.08    6.42
  -1   2  -2   92.60    6.77
  -1   2  -2   80.80    4.45
   1  -2   2   98.19    6.90
  -1   2  -2   98.27    7.50
   1  -2   2   88.48    4.65
   1  -2   2   98.76    4.79
  -1   2  -2   91.30    6.62
  -1   2  -2  101.64    6.37
  -1   2  -2   93.13    7.02
   1  -2   2   93.45    6.87
  -1   2  -2   93.72    4.24
   1  -2   2   93.60    6.14
   1  -2   2   97.04    7.04
   1  -2   3  408.39   14.31
  -1   2  -3  407.63   11.25
   1  -2   3  404.36   10.94
   1  -2   3  412.09   12.08
   1  -2   3  447.56   16.42
  -1   2  -3  433.99   12.41
   1  -2   3  508.15   13.33
   1  -2   3  442.41   14.92
  -1   2  -3  446.83   15.66
  -1   2  -3  422.11   14.56
   1  -2   3  396.66   11.62
   1  -2   3  427.11   15.48
  -1   2  -3  466.86   16.05
   1  -2   3  460.55   16.13
  -1   2  -4   74.14    5.85
  -1   2  -4   76.07    6.92
  -1   2  -4   79.66    5.91
   1  -2   4   74.37    7.21
   1  -2   4   75.84    7.13
   1  -2   4   83.53    5.92
   1  -2   4   75.26    6.99
  -1   2  -4   76.92    4.95
   1  -2   4   71.49    5.66
   1  -2   4   76.75    5.96
   1  -2   4   80.43    7.12
  -1   2  -4   76.63    6.43
   1  -2   4   76.00    4.97
  -1   2  -5  162.85    9.69
  -1   2  -5  173.61   11.16
  -1   2  -5  168.88    9.84
   1  -2   5  158.86    6.68
   1  -2   5  167.86    9.82
  -1   2  -5  170.24    9.71
   1  -2   5  180.12   10.16
   1  -2   5  177.23   11.41
   1  -2   5  170.51   11.37
   1  -2   5  183.30   11.62
   1  -2   5  168.21   11.67
   1  -2   5  172.54    9.51
  -1   2  -6   24.34    4.13
   1  -2   6   25.99    4.32
  -1   2  -6   26.59    4.01
   1  -2   6   26.51    4.08
  -1   2  -6   28.30    4.78
   1  -2   6   24.29    4.55
   1  -2   6   28.60    4.94
   1  -2   6   23.70    4.45
   1  -2   6   23.41    4.01
  -1   2  -6   22.84    3.85
   1  -2   6   30.18    5.15
  -1   2  -7  289.61   15.19
   1  -2   7  281.84   15.04
   1  -2   7  291.10   16.40
  -1   2  -7  298.41   15.63
   1  -2   7  277.94   16.14
  -1   2  -7  266.20   11.82
   1  -2   7  274.72   15.08
   1  -2   7  266.75   14.27
  -1   2  -7  278.11   13.34
   1  -2   7  284.40   16.56
  -1   2  -8   16.63    3.99
  -1   2  -8   20.47    3.87
  -1   2  -8   18.34    4.29
   1  -2   8   19.01    4.45
   1  -2   8   23.31    4.71
  -1   2  -8   19.53    3.21
   1  -2   8   16.04    3.98
  -1   2  -9  122.05    8.34
  -1   2  -9  110.51   10.83
   1  -2   9  132.07   11.62
  -1   2 -10    0.65    0.66
   1  -2  10    0.63    0.63
  -1   2 -10   -1.79    2.15
  -1   2 -11  108.90    8.06
   1  -2  11  117.93   12.43
  -1   2 -11  115.87   12.38
  -1   2 -12    7.63    1.99
   1  -2  12    7.90    3.28
   1  -2  13   -0.03    0.82
   1  -2  14    0.12    1.64
   1  -2  15   -0.14    0.95
   1  -2  16   30.59    7.99
   1  -2  17   -2.54    2.42
   1  -2  18    3.49    2.69
   1  -2  18    6.92    4.04
   1  -2  19   -1.67    2.45
   1  -2  19    4.55    4.45
  -1   2 -19    0.19    2.37
   1  -2  20    6.89    5.22
   1  -2  20    4.09    3.27
  -1   1  20   -4.00    3.35
  -1   1  19   14.18    5.55
   1  -1 -19    5.29    3.97
  -1   1  18   -3.01    2.72
   1  -1 -18   -2.22    2.71
   1  -1 -17   31.65    9.09
  -1   1  17   28.28    7.80
  -1   1  16    4.78    3.69
  -1   1  16    1.59    2.01
   1  -1 -15    7.78    4.07
  -1   1  15    3.56    3.12
  -1   1  15    5.68    3.85
  -1   1  14   12.68    3.20
  -1   1  14   15.27    5.33
   1  -1 -14    8.69    2.65
   1  -1 -14   12.07    4.86
  -1   1  14   18.25    5.81
  -1   1  13   -0.12    1.24
   1  -1 -13   -1.00    1.84
  -1   1  13    0.56    0.75
  -1   1  13    1.04    1.15
   1  -1 -13    0.38    0.69
  -1   1  12   17.17    4.90
   1  -1 -12   19.85    3.86
   1  -1 -12   20.81    5.63
  -1   1  12   15.06    4.42
  -1   1  12   19.54    3.87
  -1   1  12   20.12    3.86
  -1   1  11   -0.46    1.54
   1  -1 -11   -2.10    2.38
  -1   1  11    0.58    0.64
  -1   1  11    0.79    0.56
  -1   1  11   -0.50    2.15
   1  -1 -11   -1.51    1.13
   1  -1 -10    7.69    2.80
  -1   1  10    8.44    2.39
  -1   1  10    7.96    3.06
  -1   1  10    7.44    3.39
   1  -1 -10   11.05    2.94
  -1   1  10    8.47    2.16
  -1   1   9    0.06    0.38
  -1   1   9    0.83    0.92
   1  -1  -9    2.51    1.60
   1  -1  -9    0.82    0.60
  -1   1   9   -2.07    2.07
  -1   1   8   63.39    8.13
   1  -1  -8   59.78    7.98
  -1   1   8   60.16    7.45
   1  -1  -8   57.63    5.99
  -1   1   8   49.87    4.48
  -1   1   8   57.58    7.33
   1  -1  -8   65.69    7.83
   1  -1  -7   13.18    3.42
  -1   1   7    6.87    2.41
   1  -1  -7   11.02    3.02
  -1   1   7    9.90    1.75
  -1   1   7   14.55    3.38
   1  -1  -7   11.24    3.14
  -1   1   7   15.76    3.57
   1  -1  -7   14.36    2.89
  -1   1   6  165.56   10.47
   1  -1  -6  162.23   11.48
  -1   1   6  146.46    6.02
  -1   1   6  153.09   10.42
  -1   1   6  165.16   11.50
   1  -1  -6  162.59   10.73
   1  -1  -6  160.81   11.08
  -1   1   5    6.20    1.07
  -1   1   5    8.00    2.09
   1  -1  -5    4.59    1.48
   1  -1  -5    9.41    2.52
   1  -1  -5    8.05    2.19
  -1   1   5    7.81    2.14
  -1   1   5    6.39    2.31
   1  -1  -4  331.65   12.56
   1  -1  -4  359.85   14.38
   1  -1  -4  330.00   13.06
  -1   1   4  326.37   12.34
  -1   1   4  341.67   14.01
   1  -1  -3   46.48    4.82
   1  -1  -3   39.34    3.82
   1  -1  -3   44.92    4.42
  -1   1   3   46.05    4.82
  -1   1   3   44.44    4.00
   1  -1  -2  566.51   15.22
  -1   1   2  567.24   12.18
  -1   1   2  522.26   14.55
   1  -1  -2  564.22   11.91
   1  -1  -1   10.25    1.36
  -1   1   1    8.35    1.87
  -1   1   1    9.95    1.41
  -1   1  -1   48.92    3.80
   1  -1   1   49.73    3.75
  -1   1  -2  341.57    8.42
  -1   1  -2  345.40   10.29
   1  -1   2  346.84   11.64
   1  -1   2  353.67    8.40
   1  -1   2  343.32   11.47
   1  -1   2  356.88   10.40
   1  -1   2  341.62    8.88
   1  -1   2  342.84   10.63
  -1   1  -2  358.46   11.42
   1  -1   3  506.07   12.37
  -1   1  -3  500.92   12.67
   1  -1   3  516.33   15.66
   1  -1   3  499.77   12.49
   1  -1   3  481.94   12.72
  -1   1  -3  571.02   15.93
   1  -1   3  513.23    9.72
   1  -1   3  575.40   16.11
  -1   1  -3  507.93   12.67
   1  -1   4    0.28    0.32
  -1   1  -4    1.65    0.98
   1  -1   4    2.02    1.38
   1  -1   4   -0.28    0.92
  -1   1  -4    1.74    1.08
  -1   1  -4    0.69    1.25
   1  -1   4    0.33    0.63
   1  -1   4    0.10    0.85
   1  -1   5  131.83    9.30
  -1   1  -5  132.83    9.26
   1  -1   5  128.42    8.98
   1  -1   5  133.55    8.63
  -1   1  -5  124.54    6.93
  -1   1  -5  132.23    8.65
  -1   1  -5  138.09    8.79
   1  -1   5  120.89    8.05
   1  -1   6    1.61    1.58
   1  -1   6    0.64    1.14
   1  -1   6    0.68    0.96
   1  -1   6    0.77    0.98
  -1   1  -6    0.66    0.54
  -1   1  -6    0.61    0.85
   1  -1   6   -0.26    0.79
  -1   1  -6    2.17    1.66
   1  -1   7  886.83   26.13
  -1   1  -7  934.09   27.27
   1  -1   7  915.72   26.81
  -1   1  -7  911.69   17.75
   1  -1   7  938.18   27.41
   1  -1   7  931.49   26.58
  -1   1  -7  937.29   28.53
   1  -1   7  939.34   28.25
  -1   1  -7  983.62   27.92
  -1   1  -8  202.95   14.33
   1  -1   8  206.17   13.42
   1  -1   8  213.19   14.45
  -1   1  -8  199.90   13.62
   1  -1   8  199.09   13.37
   1  -1   8  219.01   14.02
  -1   1  -8  214.39    8.79
   1  -1   8  202.68   13.42
  -1   1  -8  208.64   13.93
   1  -1   9   25.73    5.08
   1  -1   9   39.03    6.34
   1  -1   9   28.73    5.24
  -1   1  -9   24.89    4.84
  -1   1  -9   28.15    3.23
   1  -1  10   70.93    8.95
   1  -1  10   59.80    8.00
  -1   1 -10   65.80    8.66
  -1   1 -10   62.18    4.88
   1  -1  10   59.38    8.35
   1  -1  11   -2.07    1.68
   1  -1  12   80.81   10.71
   1  -1  13    1.05    1.99
   1  -1  14   48.73    9.35
   1  -1  15   12.11    5.05
   1  -1  16   21.41    6.62
   1  -1  17   -2.01    2.64
   1  -1  18   15.97    5.95
  -1   1 -18   20.28    7.50
   1  -1  19    5.50    3.25
  -1   1 -19    5.94    3.83
   1  -1  20   -0.41    1.01
  -1   0  20   -4.77    3.67
   1   0 -19    3.00    2.85
  -1   0  19    7.11    5.02
  -1   0  18    6.23    3.99
  -1   0  17    0.18    1.42
  -1   0  16   24.80    7.13
   1   0 -16   30.80    8.35
  -1   0  15    2.68    2.09
   1   0 -15    1.48    1.42
   1   0 -14  194.32   19.01
  -1   0  14  152.89   16.50
   1   0 -14  144.53    9.31
  -1   0  14  144.39   10.46
  -1   0  13   22.72    4.05
  -1   0  13   17.70    4.08
   1   0 -13   17.28    3.06
  -1   0  13   21.32    6.05
   1   0 -13   22.03    5.95
  -1   0  12   15.65    4.95
  -1   0  12   19.04    3.66
  -1   0  12   16.98    5.21
  -1   0  12   17.55    3.88
   1   0 -12   16.40    3.17
   1   0 -12   23.71    6.19
  -1   0  11   -0.13    0.92
  -1   0  11   -0.74    1.81
   1   0 -11    0.58    1.14
   1   0 -11    1.38    1.02
  -1   0  11    0.26    0.44
  -1   0  11    0.46    0.67
   1   0 -10    6.69    2.43
  -1   0  10    7.81    2.34
   1   0 -10    7.82    1.93
  -1   0  10   10.42    3.84
  -1   0  10    9.33    3.15
  -1   0  10   13.39    2.77
   1   0  -9    0.54    1.54
  -1   0   9    1.51    1.56
  -1   0   9    1.85    1.09
  -1   0   9    4.27    1.75
  -1   0   9   -0.81    1.05
  -1   0   9    2.01    1.29
  -1   0   8   28.00    4.00
  -1   0   8   33.27    4.24
  -1   0   8   30.99    5.75
   1   0  -8   31.63    5.54
  -1   0   8   33.01    5.31
  -1   0   8   35.45    5.74
   1   0  -8   33.06    5.89
  -1   0   8   30.62    5.35
  -1   0   7   97.02    9.15
  -1   0   7   86.83    6.44
  -1   0   7   85.51    6.48
   1   0  -7   99.52    9.40
  -1   0   7   89.08    8.34
  -1   0   7  102.09    9.27
   1   0  -7   96.21    9.22
  -1   0   7   88.57    8.54
   1   0  -7   93.38    9.34
  -1   0   6   28.07    3.49
   1   0  -6   28.77    4.79
  -1   0   6   28.23    4.62
  -1   0   6   22.82    4.10
  -1   0   6   22.54    3.13
   1   0  -6   31.54    4.65
  -1   0   6   22.15    4.02
   1   0  -6   23.06    4.32
  -1   0   5  218.67    8.60
   1   0  -5  233.07   12.24
   1   0  -5  227.35   11.94
  -1   0   5  214.10   11.45
  -1   0   5  221.53   11.63
   1   0  -5  225.10    8.70
   1   0  -5  229.17   12.21
  -1   0   5  227.52   12.09
  -1   0   4    6.05    1.77
   1   0  -4    8.03    2.13
  -1   0   4    8.27    2.21
   1   0  -4    9.49    2.32
   1   0  -4    6.22    1.30
  -1   0   4    7.86    1.54
  -1   0   4    6.12    1.72
  -1   0   4    3.72    1.58
   1   0  -4    7.62    2.12
  -1   0   3  418.54   12.44
   1   0  -3  431.50    9.00
   1   0  -3  421.29   12.93
  -1   0   3  422.52   13.02
  -1   0   3  421.36   11.53
   1   0  -3  425.78   13.03
   1   0  -3  427.22   12.43
  -1   0   3  426.50   13.11
  -1   0   2  290.73    9.13
   1   0  -2  299.75    9.35
   1   0  -2  293.39    9.15
  -1   0   2  284.59    9.16
   1   0  -2  316.69    9.14
  -1   0   2  318.76    9.02
  -1   0   2  291.12    7.90
  -1   0  -3  815.79   17.21
  -1   0  -3  773.07   10.34
   1   0   3  822.12   16.23
   1   0   3  815.29   17.12
  -1   0  -3  790.21   16.24
   1   0   4  208.73    9.98
   1   0   4  179.20    8.80
   1   0   4  169.08    8.58
  -1   0  -4  190.09    9.10
  -1   0  -4  200.04    9.53
   1   0   5    6.47    2.10
   1   0   5    5.60    1.75
  -1   0  -5    5.52    1.79
   1   0   5    3.66    1.69
  -1   0  -5    7.80    2.35
  -1   0  -6   61.15    6.54
   1   0   6   61.13    6.50
   1   0   6   55.51    6.26
  -1   0  -6   51.56    2.76
  -1   0  -6   58.37    6.42
   1   0   7    6.82    2.30
  -1   0  -7    6.90    2.65
   1   0   7    3.15    1.51
   1   0   7    3.60    1.99
  -1   0  -7    4.59    1.87
  -1   0  -8  669.65   25.10
  -1   0  -8  657.99   24.46
   1   0   8  634.73   21.88
   1   0   8  655.11   24.38
   1   0   8  665.82   24.17
   1   0   9   36.44    6.12
   1   0   9   34.93    5.22
   1   0  10  117.80   10.55
   1   0  10  120.18   11.84
   1   0  11   16.93    4.69
   1   0  11   16.13    4.27
   1   0  11   20.86    5.24
   1   0  12   98.93   11.60
   1   0  12  118.80   12.87
   1   0  13    3.78    2.62
   1   0  14    7.27    3.67
   1   0  15    5.57    2.41
   1   0  16   25.01    6.82
  -1   0 -16   22.86    7.03
  -1   0 -17   38.36    9.56
   1   0  17   26.68    7.96
   1   0  18    3.75    3.17
  -1   0 -18    2.19    2.53
  -1   0 -19    6.05    5.73
   1   0  19    5.26    2.69
   1   0  20    3.86    3.13
  -1   0 -20   -0.62    1.67
  -1  -1  19    2.63    4.03
  -1  -1  18    2.18    2.32
  -1  -1  17   -1.93    2.19
   1   1 -17   -6.14    3.28
  -1  -1  16   52.56   10.39
   1   1 -16   38.45    9.59
  -1  -1  15    0.18    1.18
   1   1 -15   -0.47    1.99
  -1  -1  14   -0.49    2.62
   1   1 -14    4.14    1.74
  -1  -1  14    0.01    1.11
  -1  -1  13    3.36    2.69
   1   1 -13    3.99    1.27
  -1  -1  13    2.94    1.81
  -1  -1  12   14.39    3.28
   1   1 -12   12.18    2.29
   1   1 -12   17.42    5.27
  -1  -1  12   13.95    4.72
  -1  -1  11  118.41   10.93
   1   1 -11  129.79   13.70
  -1  -1  11  123.50    9.31
  -1  -1  11  123.62   12.98
  -1  -1  10    6.60    3.18
  -1  -1  10    4.93    1.88
   1   1 -10    2.49    1.65
  -1  -1  10    2.54    0.99
  -1  -1   9  146.35   11.06
  -1  -1   9  142.87   12.63
   1   1  -9  171.88   14.06
  -1  -1   9  144.61    9.45
  -1  -1   8   45.89    5.18
   1   1  -8   47.25    7.04
  -1  -1   8   43.45    6.55
  -1  -1   8   46.32    5.82
  -1  -1   8   44.46    6.57
   1   1  -8   43.15    6.57
  -1  -1   7  836.96   20.95
  -1  -1   7  858.57   27.02
  -1  -1   7  866.67   23.85
  -1  -1   7  818.24   26.37
  -1  -1   7  894.44   28.11
   1   1  -7  914.74   24.42
   1   1  -7  895.62   28.63
   1   1  -7  875.21   27.88
   1   1  -7  926.39   28.74
   1   1  -6   55.34    5.67
   1   1  -6   51.55    6.38
  -1  -1   6   56.58    6.50
  -1  -1   6   54.41    6.57
  -1  -1   6   48.40    6.09
   1   1  -6   50.00    6.27
   1   1  -6   44.84    5.83
  -1  -1   6   56.71    6.69
  -1  -1   6   51.19    5.53
  -1  -1   6   53.93    5.05
   1   1  -5   18.54    3.26
   1   1  -5   25.49    4.13
   1   1  -5   14.63    2.64
  -1  -1   5   20.89    2.93
   1   1  -5   17.37    3.57
  -1  -1   5   18.98    3.51
  -1  -1   5   17.37    3.13
  -1  -1   5   24.09    3.92
  -1  -1   5   14.99    3.22
  -1  -1   5   19.31    3.00
   1   1  -5   21.29    3.26
  -1  -1   4   16.19    2.87
   1   1  -4   13.02    2.50
  -1  -1   4   11.26    2.23
   1   1  -4    5.42    1.71
  -1  -1   4    6.01    1.88
  -1  -1   4   14.07    2.73
   1   1  -4   15.54    3.15
  -1  -1   4   21.79    3.61
  -1  -1   4   13.16    2.81
   1   1  -4   16.13    2.93
   1   1  -4   18.65    2.94
   1   1  -3  242.21    9.17
  -1  -1   3  240.41    9.95
  -1  -1   3  248.91    9.14
  -1  -1   3  260.44   10.35
   1   1  -3  264.83   10.58
   1   1  -3  237.63    9.78
   1   1  -3  231.16    9.95
   1   1  -3  248.83    9.20
   1   1  -3  247.58   10.27
  -1  -1   3  239.31    9.58
  -1  -1   3  244.24    9.31
  -1  -1   3  229.71   10.02
  -1  -1   2  457.09   12.23
  -1  -1   2  447.45   11.08
   1   1  -2  463.05   12.47
   1   1  -2  452.55   11.45
   1   1  -2  472.08   12.25
  -1  -1   2  464.50   11.54
   1   1  -2  464.38   11.59
   1   1  -2  445.27   11.19
  -1  -1   2  480.80   12.46
   1   1  -2  471.89   12.35
  -1  -1   2  443.05   12.20
  -1  -1  -3   81.63    5.45
   1   1   3   79.80    4.96
  -1  -1  -3   61.92    4.69
   1   1   3   78.11    4.15
  -1  -1  -3   60.06    4.60
   1   1   3   61.80    4.71
  -1  -1  -3   77.16    5.01
   1   1   4  510.97   15.17
  -1  -1  -4  568.70   15.97
  -1  -1  -4  532.72   15.56
   1   1   4  536.19   15.22
  -1  -1  -4  599.86   16.44
   1   1   4  508.86   10.43
  -1  -1  -4  539.44   15.29
   1   1   5   56.18    5.58
   1   1   5   56.84    5.66
  -1  -1  -5   58.06    5.76
  -1  -1  -5   61.82    5.98
   1   1   5   52.75    5.60
  -1  -1  -5   54.08    5.59
   1   1   5   54.29    3.53
  -1  -1  -5   64.74    6.01
  -1  -1  -6   97.75    8.18
  -1  -1  -6  100.30    8.35
   1   1   6   95.89    8.23
  -1  -1  -6   98.47    8.12
  -1  -1  -6   97.52    4.88
   1   1   6   99.99    8.35
  -1  -1  -6   95.60    8.32
   1   1   6   89.78    4.72
   1   1   6   97.37    7.98
   1   1   7    2.08    1.36
  -1  -1  -7    0.76    1.69
   1   1   7    1.27    1.41
  -1  -1  -7    0.69    1.04
  -1  -1  -7    0.68    0.55
  -1  -1  -7    0.48    0.49
   1   1   7    3.86    2.21
   1   1   8  261.77    6.13
   1   1   8  310.41   16.80
   1   1   8  307.01   16.38
  -1  -1  -8  304.97   17.03
  -1  -1  -8  293.55    9.23
  -1  -1  -8  298.18   16.79
   1   1   8  305.26   16.60
   1   1   9  219.87   15.19
  -1  -1  -9  196.57    7.77
   1   1   9  179.90    5.50
   1   1   9  212.76   14.97
   1   1  10    2.36    0.61
   1   1  10    1.45    1.36
   1   1  10    1.17    1.37
   1   1  10    2.33    1.34
   1   1  11  106.57   11.75
   1   1  11   94.54    9.15
   1   1  11  102.38   11.39
  -1  -1 -11   90.54   10.99
   1   1  12   -1.66    2.27
  -1  -1 -12   -0.87    1.52
   1   1  12    0.20    1.29
   1   1  13   15.32    3.93
   1   1  13   14.95    4.63
  -1  -1 -13   14.57    4.66
   1   1  13   12.53    4.54
  -1  -1 -14   34.66    7.74
   1   1  14   38.85    8.15
   1   1  15   60.38   10.32
  -1  -1 -15   55.80   10.67
  -1  -1 -16    9.50    4.49
   1   1  16    8.04    3.86
  -1  -1 -17   21.44    7.81
   1   1  17   18.59    6.24
  -1  -1 -18    6.04    4.65
   1   1  18    5.35    3.57
   1   1  19   12.04    5.77
  -1  -1 -19   17.86    7.23
   1   1  20   -0.83    2.33
  -1  -1 -20    1.91    3.16
   1   1  21   -0.50    1.43
  -1  -2  20    1.27    3.87
  -1  -2  19    0.55    2.14
  -1  -2  19   -0.09    0.92
  -1  -2  18    4.15    1.79
  -1  -2  18    3.48    2.97
   1   2 -17    5.67    4.84
  -1  -2  17    3.71    2.58
  -1  -2  17    9.97    5.14
  -1  -2  16    6.52    3.35
   1   2 -16   10.08    4.40
  -1  -2  15    5.49    3.24
   1   2 -15    4.13    1.93
  -1  -2  14    8.51    3.90
   1   2 -14    8.98    3.24
  -1  -2  13   28.19    7.46
   1   2 -13   19.40    2.15
   1   2 -13   29.08    6.94
  -1  -2  12   -0.08    1.57
   1   2 -12    0.03    1.79
  -1  -2  11   58.89    6.84
  -1  -2  11   72.86   10.08
   1   2 -11   61.67    9.44
  -1  -2  10    7.37    2.45
   1   2 -10   12.31    3.96
  -1  -2  10    6.82    2.78
   1   2  -9  144.90   11.96
  -1  -2   9  124.72    9.47
  -1  -2   9  138.22   12.61
   1   2  -9  143.15   12.92
  -1  -2   9  138.92   11.76
  -1  -2   8   48.49    6.74
  -1  -2   8   61.39    7.90
  -1  -2   8   50.70    5.78
   1   2  -8   51.48    5.81
   1   2  -8   58.74    7.88
   1   2  -8   56.36    7.18
  -1  -2   7  298.96   16.54
   1   2  -7  318.76   13.87
   1   2  -7  314.43   16.14
  -1  -2   7  335.54   17.82
  -1  -2   7  306.34   17.07
   1   2  -7  326.36   17.34
  -1  -2   7  299.45   13.64
  -1  -2   7  304.50   15.97
   1   2  -7  319.33   17.22
  -1  -2   6  632.56   23.17
  -1  -2   6  665.44   22.22
   1   2  -6  686.11   23.48
  -1  -2   6  544.89   21.40
  -1  -2   6  606.61   18.63
   1   2  -6  679.62   23.66
  -1  -2   6  677.30   23.47
   1   2  -6  639.00   22.54
   1   2  -6  655.47   22.40
   1   2  -6  594.96   21.70
   1   2  -6  591.84   18.30
  -1  -2   5   25.26    4.18
  -1  -2   5   25.32    4.47
  -1  -2   5   23.90    3.82
   1   2  -5   26.91    4.32
  -1  -2   5   22.53    4.01
   1   2  -5   23.77    4.10
  -1  -2   5   26.80    4.33
   1   2  -5   25.66    3.67
  -1  -2   5   24.01    4.01
   1   2  -5   22.45    3.96
  -1  -2   5   22.62    3.73
   1   2  -5   23.39    4.04
   1   2  -4   85.79    6.99
  -1  -2   4   81.37    6.97
  -1  -2   4   80.14    6.28
   1   2  -4   80.90    7.21
  -1  -2   4   78.13    7.14
   1   2  -4   85.32    6.51
  -1  -2   4   74.12    5.96
  -1  -2   4   81.35    7.01
  -1  -2   4   87.01    7.18
   1   2  -4   79.63    6.97
  -1  -2   4   79.30    7.01
   1   2  -4   79.95    7.09
   1   2  -3    5.60    1.62
  -1  -2   3    8.18    2.40
  -1  -2   3    4.49    1.35
   1   2  -3    2.16    1.47
  -1  -2   3    9.10    2.55
  -1  -2   3    2.35    1.46
   1   2  -3    6.33    1.75
   1   2  -3    2.24    1.31
  -1  -2   3    3.12    1.33
  -1  -2   3    6.15    2.05
   1   2  -3    2.87    1.61
  -1  -2   3    3.72    1.48
   1   2  -2  318.52   12.03
   1   2  -2  310.73   11.46
   1   2  -2  305.52   11.10
   1   2  -2  306.34   10.75
  -1  -2   2  303.46   11.36
   1   2  -2  303.33   11.23
  -1  -2   2  307.23   10.81
   1   2  -2  320.27   11.93
  -1  -2   2  308.98   11.25
  -1  -2   2  319.24   12.00
  -1  -2   2  294.91    8.56
  -1  -2   2  307.12   11.86
  -1  -2   2  306.20   11.19
  -1  -2   1  264.30   10.02
   1   2  -1  308.29   10.05
  -1  -2   1  279.45    9.97
  -1  -2   1  301.64    9.93
  -1  -2   1  264.98    6.56
  -1  -2   1  288.68   10.34
   1   2  -1  275.51    9.90
   1   2  -1  276.97    6.55
   1   2  -1  255.66    9.99
   1   2  -1  293.29   10.39
  -1  -2   1  245.82    8.53
   1   2  -1  269.18   10.13
   1   2  -1  246.56    8.48
  -1  -2   0  417.89   10.91
  -1  -2   0  464.49   12.10
   1   2   0  447.35   11.91
  -1  -2   0  413.37   11.28
   1   2   0  405.04   10.78
   1   2   0  413.18   11.13
   1   2   1  322.79    9.62
  -1  -2  -1  321.63    9.51
   1   2   1  341.35   10.39
  -1  -2  -1  322.64    9.39
   1   2   1  318.29    9.39
   1   2   2    9.62    1.88
  -1  -2  -2   11.48    1.90
  -1  -2  -2   12.58    2.01
  -1  -2  -2   15.13    2.21
   1   2   2   10.84    1.69
  -1  -2  -2    7.69    1.46
   1   2   2   14.65    2.15
   1   2   2   13.70    2.03
   1   2   2    8.03    1.44
  -1  -2  -2   15.51    2.28
   1   2   2   12.90    2.00
   1   2   2   10.94    1.81
  -1  -2  -3  188.35    8.59
  -1  -2  -3  205.52    6.72
   1   2   3  199.21    6.68
   1   2   3  193.52    9.05
   1   2   3  178.63    8.65
   1   2   3  208.95    8.67
  -1  -2  -3  195.96    7.99
   1   2   3  192.25    7.80
  -1  -2  -3  196.40    8.49
  -1  -2  -3  203.24    8.65
   1   2   3  208.32    8.77
   1   2   3  205.46    8.68
  -1  -2  -3  204.48    8.67
  -1  -2  -3  194.46    8.73
   1   2   4   23.65    3.48
   1   2   4   21.32    2.99
  -1  -2  -4   16.80    2.55
  -1  -2  -4   17.21    2.92
  -1  -2  -4   14.31    2.65
   1   2   4   24.20    3.46
  -1  -2  -4   22.25    3.10
  -1  -2  -4   20.61    2.11
  -1  -2  -4   26.84    3.68
   1   2   4   17.62    2.95
  -1  -2  -4   23.25    3.52
   1   2   4   20.30    2.18
   1   2   4   17.57    3.11
  -1  -2  -5  201.83   10.83
  -1  -2  -5  215.51    9.29
   1   2   5  198.89   10.75
   1   2   5  197.45    8.96
   1   2   5  214.68   11.25
   1   2   5  181.27   10.54
   1   2   5  195.22   10.25
   1   2   5  202.13   11.04
  -1  -2  -5  197.19    8.96
  -1  -2  -5  229.21   11.39
  -1  -2  -5  209.61   11.19
  -1  -2  -5  197.41   10.70
  -1  -2  -5  186.24    6.45
  -1  -2  -6    4.11    1.48
   1   2   6    2.27    1.15
  -1  -2  -6    2.71    1.47
   1   2   6    2.46    1.13
  -1  -2  -6    5.15    1.87
  -1  -2  -6    3.43    1.27
   1   2   6    2.61    1.00
  -1  -2  -6    2.18    0.59
   1   2   6    2.70    1.46
  -1  -2  -6    3.53    1.57
   1   2   7   19.40    4.14
  -1  -2  -7   17.08    3.79
   1   2   7   15.91    3.72
   1   2   7   14.06    2.51
   1   2   7   11.73    2.94
  -1  -2  -7   13.98    3.51
  -1  -2  -7   15.35    3.63
  -1  -2  -7   13.40    3.44
  -1  -2  -7   12.63    2.44
  -1  -2  -8   56.88    7.25
   1   2   8   50.64    6.78
   1   2   8   52.38    6.73
  -1  -2  -8   55.45    7.14
  -1  -2  -8   52.89    5.04
  -1  -2  -8   49.83    7.33
   1   2   8   56.34    6.93
  -1  -2  -8   52.67    7.08
   1   2   8   55.53    5.16
   1   2   9  531.14   23.79
   1   2   9  508.96   22.36
  -1  -2  -9  494.45   23.28
  -1  -2  -9  502.86   16.07
   1   2   9  530.16   23.26
  -1  -2 -10   21.07    3.40
   1   2  10   19.12    4.91
  -1  -2 -10   14.89    4.14
   1   2  10   13.78    4.02
   1   2  11   42.28    7.68
  -1  -2 -11   45.60    5.09
   1   2  11   36.95    5.54
   1   2  11   49.94    7.87
  -1  -2 -11   36.24    6.98
   1   2  11   37.77    3.19
   1   2  12   29.36    6.70
  -1  -2 -12   32.17    4.34
   1   2  12   26.73    4.79
   1   2  12   31.30    6.84
   1   2  12   21.42    2.36
  -1  -2 -12   28.38    6.49
   1   2  13   73.26   10.94
   1   2  13   70.19    8.07
  -1  -2 -13   71.67   11.14
   1   2  13   74.46   10.71
   1   2  13   58.67    3.90
   1   2  14   40.74    2.95
  -1  -2 -14   56.71   10.18
   1   2  14   52.76    9.29
   1   2  14   52.50    9.13
   1   2  14   41.38    6.40
   1   2  15   -0.83    2.21
  -1  -2 -15    3.37    2.66
   1   2  15   -0.90    2.79
  -1  -2 -16   31.55    8.13
   1   2  16   21.01    6.80
  -1  -2 -17    2.75    1.90
   1   2  17    1.66    1.57
  -1  -2 -18   17.63    6.98
   1   2  18   16.35    6.22
  -1  -2 -19    3.72    3.99
   1   2  19    4.49    3.59
   1   2  20    6.15    3.90
  -1  -2 -20    1.00    1.99
   1   2  21    2.99    4.00
  -1  -3  20    4.78    4.00
  -1  -3  19    5.51    4.14
  -1  -3  19    1.69    2.08
  -1  -3  18   -2.78    2.82
  -1  -3  18   -1.60    1.61
  -1  -3  17   13.02    5.89
   1   3 -17    7.66    5.19
  -1  -3  17   11.75    5.43
   1   3 -16   -2.11    3.66
  -1  -3  16   -5.06    3.39
  -1  -3  16    4.34    3.60
   1   3 -15   32.18    8.48
  -1  -3  15   30.87    8.29
  -1  -3  15   34.96    8.40
  -1  -3  14    6.58    3.61
   1   3 -14    2.15    3.45
  -1  -3  14    1.11    3.33
  -1  -3  13   15.32    5.68
   1   3 -13    6.34    2.86
  -1  -3  13   12.36    4.11
  -1  -3  12    8.72    4.40
   1   3 -12    2.60    2.65
  -1  -3  12    6.75    2.89
   1   3 -11    4.32    1.85
  -1  -3  11    5.36    2.77
   1   3 -11    5.25    3.07
  -1  -3  11    6.61    3.44
  -1  -3  10  109.75   12.11
   1   3 -10  147.35   13.69
  -1  -3  10  117.31   12.55
   1   3 -10  121.96   13.20
   1   3 -10  107.25    9.47
   1   3  -9    3.15    2.56
   1   3  -9    1.30    1.15
  -1  -3   9   -0.48    1.00
  -1  -3   9    2.32    1.48
   1   3  -9    0.15    1.52
   1   3  -8   87.52    9.84
  -1  -3   8   82.37    9.63
   1   3  -8   93.03   10.07
  -1  -3   8   69.71    8.80
  -1  -3   8   78.10    8.80
   1   3  -8   86.05    8.17
  -1  -3   7   21.03    4.69
   1   3  -7   19.10    3.83
  -1  -3   7   16.68    4.02
   1   3  -7   15.93    4.02
  -1  -3   7   17.99    4.10
  -1  -3   7   18.97    4.38
   1   3  -7   22.39    4.84
  -1  -3   7   20.83    4.14
   1   3  -7   14.76    3.86
  -1  -3   6  515.46   22.50
  -1  -3   6  546.93   22.20
   1   3  -6  552.42   22.51
   1   3  -6  506.94   18.82
   1   3  -6  533.61   21.11
  -1  -3   6  546.91   21.64
   1   3  -6  529.00   21.21
  -1  -3   6  537.21   22.15
  -1  -3   6  500.35   19.07
  -1  -3   6  492.08   20.44
   1   3  -5  144.19   10.15
  -1  -3   5  149.55    9.52
   1   3  -5  150.23   11.60
   1   3  -5  138.62   10.43
   1   3  -5  141.13   10.86
  -1  -3   5  133.42   10.35
  -1  -3   5  142.51   10.83
  -1  -3   5  147.04   11.26
  -1  -3   5  140.86   10.18
   1   3  -5  141.38    9.84
  -1  -3   5  143.24   10.97
  -1  -3   4  113.96    9.28
   1   3  -4  144.46    9.83
   1   3  -4  104.92    7.97
   1   3  -4  114.86    9.28
   1   3  -4  131.43    9.16
  -1  -3   4  117.36    7.75
  -1  -3   4  122.85    9.46
  -1  -3   4  110.21    9.27
  -1  -3   4  104.74    8.03
  -1  -3   4  135.00    9.30
   1   3  -4  119.88    9.70
  -1  -3   3    7.13    1.91
  -1  -3   3    4.20    1.11
  -1  -3   3   12.70    2.70
  -1  -3   3    8.16    2.28
   1   3  -3   13.99    2.85
   1   3  -3   10.24    2.48
  -1  -3   3   10.15    2.68
   1   3  -3    6.49    1.65
   1   3  -3    6.12    1.96
   1   3  -3   11.77    2.70
   1   3  -3    7.73    2.33
  -1  -3   3    7.65    1.72
   1   3  -3    4.30    1.64
  -1  -3   2   55.76    5.94
  -1  -3   2   55.29    5.96
  -1  -3   2   50.81    5.21
   1   3  -2   53.40    5.20
   1   3  -2   55.26    5.80
   1   3  -2   57.67    4.39
   1   3  -2   53.30    5.78
  -1  -3   2   58.23    5.02
  -1  -3   2   50.71    4.17
  -1  -3   2   55.15    6.17
   1   3  -2   59.45    5.04
   1   3  -2   56.90    5.77
   1   3  -2   56.18    5.74
   1   3  -1  184.85    7.25
   1   3  -1  180.06    9.22
   1   3  -1  199.50   10.34
   1   3  -1  168.77    7.58
   1   3  -1  177.77    9.62
   1   3  -1  196.14   10.11
   1   3  -1  177.51    9.90
  -1  -3   1  180.29    7.09
  -1  -3   1  178.56    9.66
   1   3  -1  203.47    9.34
  -1  -3   1  178.76    9.61
  -1  -3   1  201.96    9.25
  -1  -3   1  166.86    7.52
  -1  -3   0  144.74    7.47
   1   3   0  100.11    5.21
   1   3   0  110.32    7.39
   1   3   0  140.55    7.31
   1   3   0  126.63    7.22
  -1  -3   0  119.36    5.58
   1   3   0  115.87    7.48
   1   3   0  111.93    7.14
  -1  -3   0  101.65    7.08
   1   3   0  108.71    7.27
   1   3   0  114.74    5.54
   1   3   1    8.08    1.74
  -1  -3  -1    6.34    1.55
  -1  -3  -1    8.59    1.82
   1   3   1    8.54    1.89
   1   3   1    5.08    1.57
   1   3   1    6.29    1.76
   1   3   2    4.18    1.20
   1   3   2    3.07    1.19
   1   3   2    4.42    1.34
   1   3   2    3.88    1.30
   1   3   2    3.96    1.22
  -1  -3  -2    2.72    1.04
   1   3   2    3.94    1.25
  -1  -3  -2    5.81    1.93
  -1  -3  -2    5.77    1.41
   1   3   2    2.45    0.41
   1   3   2    1.21    1.16
  -1  -3  -3  315.82   11.23
  -1  -3  -3  312.73   13.18
  -1  -3  -3  313.38   11.93
  -1  -3  -3  320.88   11.68
   1   3   3  323.17   13.18
   1   3   3  315.69   12.27
   1   3   3  317.05   11.27
   1   3   3  321.11   11.13
   1   3   3  307.64   12.08
   1   3   3  318.78   12.53
   1   3   3  316.14   11.64
  -1  -3  -3  319.46   11.20
  -1  -3  -3  329.11   12.81
  -1  -3  -3  313.86   11.89
   1   3   4   12.35    2.61
  -1  -3  -4    6.61    2.02
  -1  -3  -4   11.52    2.50
   1   3   4   11.42    2.20
   1   3   4   14.60    2.52
   1   3   4    8.33    2.25
  -1  -3  -4    6.30    2.24
   1   3   4    6.73    2.17
  -1  -3  -4    9.85    2.23
  -1  -3  -4    9.72    2.58
  -1  -3  -4   10.23    2.54
   1   3   4    7.86    1.91
   1   3   4   10.98    2.57
  -1  -3  -4   11.82    2.27
   1   3   5   30.12    3.36
   1   3   5   27.13    4.27
   1   3   5   27.28    4.19
   1   3   5   24.14    4.16
   1   3   5   25.46    4.19
  -1  -3  -5   29.26    4.38
  -1  -3  -5   26.50    4.06
  -1  -3  -5   28.25    4.27
  -1  -3  -5   28.17    3.24
   1   3   5   26.98    3.53
  -1  -3  -5   29.69    4.17
  -1  -3  -5   30.40    4.61
   1   3   5   30.30    4.35
  -1  -3  -5   27.28    3.54
   1   3   6    0.04    0.88
  -1  -3  -6    0.71    1.19
   1   3   6    0.60    0.58
  -1  -3  -6    0.60    0.84
  -1  -3  -6    0.52    0.92
  -1  -3  -6    1.83    1.04
  -1  -3  -6   -0.51    1.33
   1   3   6    1.54    1.44
  -1  -3  -6    0.85    1.27
   1   3   6   -0.85    1.20
   1   3   6    0.97    0.67
  -1  -3  -6    1.32    0.86
   1   3   6    2.64    1.41
  -1  -3  -7   15.07    3.14
  -1  -3  -7   11.36    2.89
  -1  -3  -7   10.05    2.30
  -1  -3  -7   10.26    3.05
  -1  -3  -7   10.26    2.04
   1   3   7   11.93    2.97
  -1  -3  -7   11.16    3.16
  -1  -3  -7   14.77    3.37
   1   3   7   13.84    3.46
   1   3   7   12.31    3.28
   1   3   7   12.60    2.90
  -1  -3  -8  198.23   11.60
   1   3   8  196.76   13.64
  -1  -3  -8  175.63   12.91
   1   3   8  205.15   13.32
  -1  -3  -8  167.74   12.76
  -1  -3  -8  188.86    8.86
  -1  -3  -8  206.63   14.22
  -1  -3  -8  179.05   10.15
   1   3   8  192.11   13.93
   1   3   8  203.99   11.66
   1   3   9    0.51    1.43
   1   3   9    1.29    1.72
  -1  -3  -9    1.23    0.81
  -1  -3  -9    2.03    1.64
   1   3   9    2.97    1.46
  -1  -3  -9    1.12    1.02
  -1  -3  -9    1.48    1.11
   1   3   9    1.35    1.59
  -1  -3 -10  110.97    7.30
   1   3  10  123.49   12.26
  -1  -3 -10  114.78    8.88
  -1  -3 -10  116.04    9.24
  -1  -3 -10  119.98   12.01
   1   3  10  129.99   12.23
   1   3  11   -3.09    2.90
  -1  -3 -11    2.14    1.36
  -1  -3 -11    1.59    1.16
   1   3  11   -2.62    2.77
  -1  -3 -11    2.29    1.44
  -1  -3 -11    2.23    1.61
   1   3  12  144.86   14.39
  -1  -3 -12  154.86   15.11
  -1  -3 -12  137.99   10.40
   1   3  12  133.65   14.14
  -1  -3 -12  151.03   11.03
  -1  -3 -12  117.25    8.03
  -1  -3 -13   31.63    5.44
   1   3  13   27.88    4.72
   1   3  13   39.61    8.04
  -1  -3 -13   31.77    7.08
  -1  -3 -13   28.69    4.06
   1   3  13   32.47    6.93
  -1  -3 -13   32.61    5.15
  -1  -3 -14   -3.60    2.60
   1   3  14   -5.58    3.97
   1   3  14    0.56    1.14
   1   3  14    0.14    0.44
  -1  -3 -14    0.01    0.82
  -1  -3 -14    1.51    1.58
   1   3  14   -0.48    2.66
  -1  -3 -14    2.44    1.55
  -1  -3 -15    1.77    1.02
  -1  -3 -15    1.21    1.16
  -1  -3 -15    1.35    1.62
   1   3  15   -0.49    2.01
  -1  -3 -16   45.18    7.15
   1   3  16   43.69    8.85
  -1  -3 -16   31.30    7.95
   1   3  16   42.10    9.43
  -1  -3 -17    4.11    2.78
  -1  -3 -17    6.32    3.40
   1   3  17    8.65    4.18
   1   3  18   15.62    6.58
   1   3  18   12.11    5.15
  -1  -3 -18   12.49    5.81
  -1  -3 -19    0.07    1.67
   1   3  19    1.15    2.69
  -1  -3 -20    2.94    3.80
   1   3  20   -1.35    2.39
   1   3  21    2.68    2.82
  -1  -4  19    1.63    2.44
  -1  -4  18   -0.51    2.69
  -1  -4  18    2.67    2.64
  -1  -4  17    4.23    3.62
  -1  -4  17   -0.16    2.41
   1   4 -17    0.89    1.83
  -1  -4  16   14.64    6.29
   1   4 -16   27.33    8.22
  -1  -4  16   17.94    6.72
  -1  -4  15   -0.67    1.23
   1   4 -15    0.93    2.75
  -1  -4  15   -0.41    2.26
  -1  -4  14   23.15    6.85
   1   4 -14   16.23    5.25
  -1  -4  14   20.17    5.95
  -1  -4  13   15.50    5.51
   1   4 -13   15.11    4.98
  -1  -4  13   11.55    4.49
  -1  -4  12   17.76    5.64
   1   4 -12   13.02    4.59
  -1  -4  12   24.17    6.58
  -1  -4  11    5.30    2.79
  -1  -4  11    2.80    1.97
   1   4 -11    7.97    3.91
   1   4 -11    4.58    1.26
   1   4 -10   19.08    5.09
   1   4 -10   19.56    3.05
  -1  -4  10   15.74    4.64
   1   4 -10   18.52    5.65
  -1  -4  10   19.94    5.12
   1   4  -9    3.07    1.07
   1   4  -9    7.24    3.11
   1   4  -9    9.47    3.13
  -1  -4   9    5.41    2.23
  -1  -4   9    0.31    1.77
   1   4  -8  105.56   11.81
  -1  -4   8  118.38   11.81
  -1  -4   8  118.23   12.16
   1   4  -8  104.05    7.48
   1   4  -8  113.72   11.35
   1   4  -8  112.67   10.30
  -1  -4   7   12.24    3.24
   1   4  -7   10.17    2.48
   1   4  -7   13.04    3.93
  -1  -4   7   11.09    3.27
  -1  -4   7   10.85    3.40
   1   4  -7   12.81    3.59
   1   4  -7    9.22    2.96
   1   4  -6   65.13    8.61
   1   4  -6   78.50    9.08
   1   4  -6   55.93    6.77
  -1  -4   6   89.14    9.06
  -1  -4   6   71.58    7.39
  -1  -4   6   66.53    8.42
   1   4  -6   86.40    8.56
   1   4  -6   61.25    7.22
   1   4  -6   62.54    5.91
  -1  -4   6   48.66    6.43
   1   4  -5  146.69   11.07
   1   4  -5  148.14   12.20
  -1  -4   5  140.49   11.74
   1   4  -5  132.06    9.96
   1   4  -5  159.99   11.59
  -1  -4   5  127.36    9.94
  -1  -4   5  133.44    9.55
  -1  -4   5  142.31   11.89
   1   4  -5  136.76    9.02
  -1  -4   5  128.70   11.37
   1   4  -5  148.54   12.15
  -1  -4   5  138.27   10.61
   1   4  -4   29.21    5.09
   1   4  -4   29.50    5.04
  -1  -4   4   24.88    4.10
  -1  -4   4   26.59    4.85
  -1  -4   4   29.35    5.16
   1   4  -4   28.20    4.10
   1   4  -4   32.57    4.98
   1   4  -4   31.05    4.26
  -1  -4   4   34.12    4.54
  -1  -4   4   24.05    4.76
   1   4  -4   29.60    4.32
   1   4  -4   34.44    5.62
  -1  -4   4   32.18    4.86
   1   4  -4   31.26    5.48
   1   4  -3   50.78    6.44
   1   4  -3   51.43    5.17
  -1  -4   3   48.99    6.49
  -1  -4   3   51.35    5.44
   1   4  -3   48.56    5.52
   1   4  -3   48.37    6.32
  -1  -4   3   49.59    6.39
   1   4  -3   45.68    6.35
  -1  -4   3   47.18    4.96
   1   4  -3   49.78    5.35
   1   4  -3   50.35    5.84
  -1  -4   3   46.57    5.52
  -1  -4   3   50.44    6.64
   1   4  -3   46.66    6.00
   1   4  -2    1.89    1.14
   1   4  -2    0.53    0.95
   1   4  -2    2.17    1.03
   1   4  -2   -0.56    1.32
  -1  -4   2    1.67    0.93
  -1  -4   2    3.92    1.94
  -1  -4   2    3.14    1.26
  -1  -4   2    1.40    1.16
   1   4  -2    3.23    1.17
   1   4  -2    1.50    1.08
   1   4  -2    4.67    1.56
  -1  -4   2    2.50    0.99
   1   4  -2    1.78    1.20
  -1  -4   2    1.31    1.41
  -1  -4   1   30.49    3.56
   1   4  -1   37.72    5.03
   1   4  -1   30.61    3.69
  -1  -4   1   23.88    3.63
   1   4  -1   23.96    3.74
  -1  -4   1   28.84    4.89
   1   4  -1   28.94    4.01
   1   4  -1   33.66    3.54
   1   4  -1   33.80    5.04
   1   4  -1   30.84    4.71
   1   4  -1   31.80    4.57
   1   4  -1   32.24    5.03
  -1  -4   0   31.02    3.84
   1   4   0   30.18    3.82
   1   4   0   20.91    3.65
   1   4   0   25.83    3.31
   1   4   0   29.24    3.91
   1   4   0   27.67    4.04
   1   4   0   20.20    3.78
   1   4   0   19.87    3.69
   1   4   0   19.06    2.51
   1   4   0   27.68    4.32
   1   4   1   25.19    4.14
  -1  -4  -1   19.73    3.84
   1   4   1   18.07    2.98
   1   4   1   16.54    2.68
   1   4   1   19.98    3.66
  -1  -4  -1   17.95    2.97
   1   4   1   19.44    3.08
  -1  -4  -1   18.22    2.95
   1   4   1   21.38    2.60
   1   4   1   21.93    3.98
   1   4   1   22.57    3.76
   1   4   2  164.07    9.99
   1   4   2  140.99    8.37
  -1  -4  -2  137.81    8.11
   1   4   2  134.05    7.96
   1   4   2  154.68    7.30
   1   4   2  160.23   10.01
   1   4   2  141.24    9.08
   1   4   2  162.99   10.58
  -1  -4  -2  159.27   10.99
   1   4   2  129.51    8.01
   1   4   3  113.26    7.86
  -1  -4  -3  102.09    8.72
   1   4   3  108.98    7.55
   1   4   3  105.81    8.25
   1   4   3  108.15    7.81
   1   4   3  102.76    8.51
  -1  -4  -3  112.08    7.61
   1   4   3   94.32    7.35
  -1  -4  -3  113.05    7.64
  -1  -4  -3  101.90    6.48
  -1  -4  -3   97.31    7.68
   1   4   3  100.61    6.46
  -1  -4  -4    3.27    1.36
  -1  -4  -4    7.59    2.26
   1   4   4   12.72    2.99
  -1  -4  -4    9.37    2.21
  -1  -4  -4    3.33    1.47
   1   4   4    2.00    1.17
  -1  -4  -4    8.60    2.99
   1   4   4   11.02    3.05
   1   4   4    5.49    1.88
   1   4   4    2.22    1.03
  -1  -4  -4   14.07    2.91
   1   4   4    7.72    2.69
   1   4   4   10.32    2.38
  -1  -4  -5   14.26    2.86
   1   4   5   16.54    3.12
  -1  -4  -5   12.82    3.27
  -1  -4  -5   18.32    3.90
   1   4   5   16.07    3.24
   1   4   5   17.62    3.74
  -1  -4  -5   16.04    3.28
  -1  -4  -5   10.84    2.99
  -1  -4  -5   16.96    3.09
   1   4   5   16.68    3.49
   1   4   5   13.51    3.50
   1   4   5   15.21    2.79
  -1  -4  -5   16.10    3.40
   1   4   5   16.35    3.32
   1   4   6  218.48   10.90
   1   4   6  244.30   12.54
  -1  -4  -6  221.34   12.90
  -1  -4  -6  247.99   13.21
  -1  -4  -6  219.14   13.42
   1   4   6  256.14   13.43
  -1  -4  -6  258.58   12.01
   1   4   6  235.65   14.18
   1   4   6  222.67   12.82
  -1  -4  -6  258.16   15.10
  -1  -4  -6  265.56   14.54
   1   4   6  224.42   13.12
   1   4   6  252.58   14.19
  -1  -4  -6  230.69   11.41
  -1  -4  -7    0.52    1.53
  -1  -4  -7    1.20    1.34
  -1  -4  -7   -0.23    0.56
   1   4   7    0.04    0.87
  -1  -4  -7   -0.71    1.08
   1   4   7   -0.03    0.61
  -1  -4  -7   -0.50    1.54
  -1  -4  -7   -0.61    1.17
  -1  -4  -7   -0.18    0.86
   1   4   7    0.59    0.78
   1   4   7   -0.43    0.87
   1   4   7    0.06    0.71
   1   4   7   -4.13    2.14
  -1  -4  -8    1.78    1.54
   1   4   8    0.53    0.57
  -1  -4  -8    0.81    0.67
   1   4   8    3.24    1.72
   1   4   8    4.03    1.92
  -1  -4  -8    1.14    0.71
   1   4   8    3.53    2.04
  -1  -4  -8    0.20    1.16
   1   4   9    1.77    2.36
  -1  -4  -9    0.04    0.87
   1   4   9   -0.42    1.99
  -1  -4  -9    1.87    0.86
  -1  -4  -9    0.63    1.10
   1   4   9    2.19    1.44
  -1  -4  -9    0.85    1.37
   1   4   9   -1.18    1.68
   1   4  10   90.31    9.11
  -1  -4 -10   89.04    7.83
   1   4  10  100.31   10.81
  -1  -4 -10   95.08    9.45
  -1  -4 -10   95.49   11.11
   1   4  10   85.18   10.49
  -1  -4 -10   87.94    7.29
   1   4  11   18.99    5.12
  -1  -4 -11   22.29    3.98
  -1  -4 -11   15.62    3.19
  -1  -4 -11   17.27    4.72
   1   4  11   10.74    3.43
  -1  -4 -11   19.95    4.26
  -1  -4 -12    4.12    1.83
  -1  -4 -12    0.73    2.04
   1   4  12    5.25    2.37
   1   4  12    2.09    2.24
  -1  -4 -12    1.57    1.18
  -1  -4 -12    2.86    1.66
  -1  -4 -13   -3.64    2.50
   1   4  13   -4.55    3.42
  -1  -4 -13   -2.44    2.22
  -1  -4 -13    1.05    1.57
  -1  -4 -13    1.10    1.60
   1   4  13    0.13    1.79
   1   4  14   38.69    8.27
  -1  -4 -14   31.15    5.30
  -1  -4 -14   37.66    5.22
   1   4  14   37.15    8.30
  -1  -4 -14   36.51    6.19
  -1  -4 -14   32.95    7.88
   1   4  15    9.81    4.21
  -1  -4 -15   12.58    3.52
  -1  -4 -15    9.67    2.67
   1   4  15    8.36    3.79
  -1  -4 -15   13.99    5.60
  -1  -4 -15   12.02    3.67
  -1  -4 -16   17.15    4.31
  -1  -4 -16   11.49    4.49
   1   4  16   22.26    7.93
  -1  -4 -17    5.76    3.86
   1   4  17    4.78    3.60
   1   4  17    4.55    2.95
   1   4  18    2.05    1.78
   1   4  18    7.38    4.30
  -1  -4 -18    5.11    4.05
   1   4  19    6.03    3.71
   1   4  19    0.43    1.90
  -1  -4 -19   10.29    5.56
  -1  -4 -20    4.34    3.62
   1   4  20    0.06    0.89
   1   4  20    6.73    4.94
   1   4  21    6.26    4.55
  -1  -5  18    7.19    4.10
  -1  -5  18    6.90    4.93
  -1  -5  17   -1.30    2.18
  -1  -5  17    0.75    2.55
   1   5 -17   -6.81    4.32
  -1  -5  16   -4.99    3.66
   1   5 -16   -0.09    2.36
  -1  -5  16    0.54    1.19
  -1  -5  15    0.54    1.47
  -1  -5  15    0.49    1.91
   1   5 -15    2.81    3.12
   1   5 -14   10.23    4.72
  -1  -5  14   10.22    4.69
  -1  -5  14    7.95    3.93
  -1  -5  13   40.16    8.81
  -1  -5  13   35.03    8.82
   1   5 -13   31.30    7.66
   1   5 -12    3.27    2.21
  -1  -5  12    3.40    2.77
  -1  -5  12    2.77    2.63
  -1  -5  11    1.62    0.73
   1   5 -11   -0.53    1.12
   1   5 -11    1.06    2.59
  -1  -5  11    3.61    2.59
   1   5 -10   83.34    7.08
  -1  -5  10   91.35   11.78
   1   5 -10   85.01   10.77
  -1  -5  10   98.92   12.93
   1   5 -10   91.67   12.39
  -1  -5   9   24.36    5.89
   1   5  -9   22.70    5.81
  -1  -5   9   33.00    7.17
   1   5  -9   23.42    3.90
   1   5  -9   30.75    6.31
   1   5  -8   -1.59    2.44
   1   5  -8   -0.08    1.11
  -1  -5   8   -1.09    1.34
   1   5  -8    1.70    1.45
  -1  -5   8   -1.98    2.27
   1   5  -7   40.34    7.54
  -1  -5   7   42.07    6.97
   1   5  -7   44.31    6.94
  -1  -5   7   32.95    6.77
   1   5  -7   37.16    5.11
   1   5  -6   -1.91    2.50
   1   5  -6   -0.41    2.12
  -1  -5   6    2.77    1.57
   1   5  -6    0.99    0.82
   1   5  -6    4.36    3.31
  -1  -5   6    1.78    2.17
   1   5  -6    2.88    1.71
   1   5  -6   -0.46    0.92
  -1  -5   6    0.51    1.41
  -1  -5   6    2.74    1.22
   1   5  -5  363.21   20.62
  -1  -5   5  355.34   16.95
   1   5  -5  353.36   16.69
   1   5  -5  342.78   16.21
  -1  -5   5  402.19   19.13
  -1  -5   5  363.05   16.94
  -1  -5   5  363.37   20.49
   1   5  -5  359.08   16.64
   1   5  -5  386.51   20.83
   1   5  -4    1.48    1.25
   1   5  -4    3.39    2.02
  -1  -5   4    1.63    1.54
   1   5  -4    1.34    1.12
  -1  -5   4    0.29    0.63
   1   5  -4    2.52    1.79
   1   5  -4    1.56    0.97
  -1  -5   4    2.57    1.58
  -1  -5   4    0.01    1.61
   1   5  -4    1.31    0.90
  -1  -5   3  171.10   11.77
   1   5  -3  190.31   11.10
  -1  -5   3  182.24   10.51
   1   5  -3  205.55   14.43
   1   5  -3  173.38   11.75
   1   5  -3  190.90   13.48
   1   5  -3  183.20   13.32
  -1  -5   3  184.82   10.77
  -1  -5   3  193.30   13.96
  -1  -5   3  194.89   13.65
  -1  -5   3  202.29   14.42
   1   5  -3  196.90   12.24
   1   5  -3  187.82   10.50
  -1  -5   2    5.75    2.72
   1   5  -2    2.85    1.11
  -1  -5   2    5.22    1.79
   1   5  -2    0.43    1.16
  -1  -5   2    5.24    2.07
   1   5  -2    6.00    2.22
   1   5  -2    4.70    2.03
  -1  -5   2    2.27    0.98
   1   5  -2    4.24    1.54
  -1  -5   2    4.03    1.90
   1   5  -2    7.15    2.18
  -1  -5   2    6.88    2.03
   1   5  -1    1.21    0.71
   1   5  -1   -0.52    0.68
   1   5  -1    3.06    2.07
   1   5  -1    0.78    0.73
   1   5  -1    0.81    1.26
   1   5  -1   -1.07    0.88
   1   5  -1    1.37    1.70
   1   5  -1    0.73    1.27
  -1  -5   1   -0.53    1.08
  -1  -5   1    1.22    0.99
  -1  -5   1    1.17    1.16
   1   5  -1   -0.31    0.69
   1   5   0   81.25    8.41
   1   5   0   75.54    6.71
   1   5   0   82.61    8.50
   1   5   0   88.80    8.89
   1   5   0   71.58    6.52
   1   5   0   78.27    5.38
   1   5   0   74.10    7.50
   1   5   0   82.64    8.24
  -1  -5   0   81.27    8.28
  -1  -5   0   68.54    6.43
   1   5   0   76.40    6.82
   1   5   1    0.24    0.53
   1   5   1    0.80    0.95
  -1  -5  -1    0.07    0.64
  -1  -5  -1    0.30    0.40
   1   5   1   -1.94    1.67
   1   5   1   -0.67    0.78
   1   5   1    0.89    1.61
   1   5   1   -0.23    0.62
   1   5   1    0.51    0.65
   1   5   1   -0.37    0.71
   1   5   1   -1.67    0.87
  -1  -5  -1   -2.32    2.01
   1   5   2    1.57    0.73
   1   5   2    5.79    2.36
   1   5   2    6.41    1.88
  -1  -5  -2    2.12    0.96
   1   5   2    2.22    1.23
   1   5   2    1.81    0.84
  -1  -5  -2    4.46    1.41
   1   5   2    5.25    2.10
   1   5   2    8.03    2.28
   1   5   2    7.97    2.03
   1   5   2    4.74    1.45
   1   5   2    5.26    1.47
   1   5   3    3.36    1.34
   1   5   3    0.07    1.03
  -1  -5  -3    0.83    1.33
   1   5   3    1.20    0.83
  -1  -5  -3    0.18    1.45
  -1  -5  -3    0.86    0.93
   1   5   3   -0.35    1.16
   1   5   3    1.73    1.22
   1   5   3   -1.05    1.03
   1   5   3    0.18    0.72
   1   5   3    1.00    0.98
   1   5   3   -0.67    1.85
   1   5   4   18.45    4.04
   1   5   4    9.36    2.96
   1   5   4    7.77    2.55
   1   5   4   19.16    3.45
   1   5   4    9.59    2.75
  -1  -5  -4   19.44    4.08
   1   5   4   20.02    4.11
  -1  -5  -4   14.82    4.04
   1   5   4   15.84    3.91
  -1  -5  -4    8.89    2.49
  -1  -5  -4   17.16    3.02
  -1  -5  -4    9.26    2.52
   1   5   5    5.62    2.50
   1   5   5    5.89    1.94
   1   5   5    4.62    2.42
  -1  -5  -5    4.58    1.86
   1   5   5    7.62    2.64
   1   5   5    5.96    1.97
  -1  -5  -5    4.34    1.80
  -1  -5  -5    5.69    2.04
   1   5   5    5.92    2.42
  -1  -5  -5    5.79    2.30
  -1  -5  -5    2.73    1.52
  -1  -5  -5    5.68    1.88
   1   5   5    3.59    1.65
  -1  -5  -6   74.69    7.77
   1   5   6   60.98    6.61
  -1  -5  -6   72.18    8.52
   1   5   6   74.79    7.81
   1   5   6   74.25    7.33
   1   5   6   70.10    7.68
   1   5   6   74.97    8.71
  -1  -5  -6   68.39    7.14
  -1  -5  -6   65.13    8.31
   1   5   6   70.37    6.89
  -1  -5  -6   66.79    6.94
   1   5   6   73.96    6.87
  -1  -5  -6   74.13    7.75
  -1  -5  -7  113.07   10.77
   1   5   7  111.82    9.07
   1   5   7  110.15    9.52
  -1  -5  -7  111.16    8.62
   1   5   7  104.04   10.73
  -1  -5  -7  109.77   10.06
   1   5   7   99.21    8.10
   1   5   7   96.41    9.54
  -1  -5  -7  103.98    9.37
  -1  -5  -7  109.81    9.13
   1   5   7  102.67    9.61
  -1  -5  -7  106.48    9.96
   1   5   8   53.55    5.96
   1   5   8   60.49    7.18
  -1  -5  -8   67.63    7.11
  -1  -5  -8   46.77    7.04
   1   5   8   67.98    9.10
  -1  -5  -8   55.12    6.20
   1   5   8   62.10    7.70
   1   5   8   47.67    7.11
  -1  -5  -8   67.97    8.48
  -1  -5  -9   85.95    8.10
  -1  -5  -9   90.64   10.19
  -1  -5  -9   84.99    9.80
   1   5   9   94.93   11.15
   1   5   9   85.07    9.49
   1   5   9   84.95    9.03
  -1  -5  -9   86.23    7.82
  -1  -5 -10    0.46    1.29
   1   5  10    3.00    2.48
  -1  -5 -10    1.77    1.49
  -1  -5 -10    1.13    1.10
  -1  -5 -10    1.81    1.61
   1   5  10    2.20    2.10
  -1  -5 -11    9.71    3.22
  -1  -5 -11    9.42    3.66
  -1  -5 -11   10.29    3.04
   1   5  11   13.31    4.92
   1   5  11   11.19    3.68
  -1  -5 -11    8.28    2.69
  -1  -5 -12   18.20    4.72
   1   5  12   17.71    4.39
  -1  -5 -12   11.89    2.87
   1   5  12   17.16    5.39
  -1  -5 -12   12.88    3.31
  -1  -5 -12   19.78    5.40
  -1  -5 -13   64.25    8.89
   1   5  13   73.32   11.00
   1   5  13   70.44   11.45
  -1  -5 -13   68.87   10.89
  -1  -5 -13   66.75    7.42
  -1  -5 -13   68.68    7.73
   1   5  14    8.32    3.69
  -1  -5 -14    9.84    3.59
   1   5  14   19.51    6.16
  -1  -5 -14   17.70    3.99
  -1  -5 -14    8.38    2.71
  -1  -5 -14   23.13    6.43
   1   5  15    3.68    2.74
  -1  -5 -15   -0.31    1.09
  -1  -5 -15    1.43    1.36
  -1  -5 -15    6.35    3.36
  -1  -5 -15    2.90    1.99
   1   5  15    0.14    2.05
   1   5  16    6.66    4.22
  -1  -5 -16    4.62    3.06
  -1  -5 -16   -2.81    2.34
   1   5  17   21.24    7.26
  -1  -5 -17   22.16    7.36
   1   5  18    2.89    2.74
   1   5  18    4.94    3.53
  -1  -5 -18   -0.50    1.11
  -1  -5 -19    1.53    1.71
   1   5  19    3.98    2.65
   1   5  20   -0.09    1.30
  -1  -5 -20    0.50    2.82
   1   5  21   -4.04    3.36
  -1  -6  17   -0.67    2.48
  -1  -6  17    0.71    2.27
  -1  -6  16    2.09    2.33
  -1  -6  16   -0.02    1.74
  -1  -6  15   21.38    7.42
   1   6 -15   21.55    7.30
  -1  -6  15   22.41    7.19
  -1  -6  14   -3.35    2.17
  -1  -6  14    2.01    2.30
  -1  -6  13    9.50    4.29
   1   6 -13    7.94    4.00
  -1  -6  13    7.02    4.12
  -1  -6  12    3.22    1.66
  -1  -6  12    0.56    1.70
   1   6 -12   -2.00    1.66
   1   6 -11   36.44    7.54
  -1  -6  11   39.21    8.20
  -1  -6  11   38.77    8.76
   1   6 -11   51.62   10.39
  -1  -6  10   -1.20    2.60
  -1  -6  10    3.58    2.83
   1   6 -10    3.08    3.73
   1   6 -10    1.06    1.07
   1   6  -9    9.10    3.59
  -1  -6   9    3.57    2.18
  -1  -6   9    5.33    2.57
   1   6  -9    4.33    3.26
   1   6  -9    3.65    1.68
   1   6  -8   24.60    4.46
   1   6  -8   24.03    6.09
   1   6  -8   21.77    5.31
  -1  -6   8   24.00    6.20
  -1  -6   8   32.83    6.67
  -1  -6   7  127.72   13.87
   1   6  -7  112.53   13.42
   1   6  -7  104.13   12.62
   1   6  -7   98.25    9.29
   1   6  -7  100.92   10.29
  -1  -6   7  127.26   12.49
   1   6  -6   20.03    4.42
   1   6  -6   13.96    3.78
  -1  -6   6   13.64    4.91
   1   6  -6   19.21    5.24
   1   6  -6   14.21    3.88
   1   6  -6   17.64    5.53
   1   6  -6   16.83    4.22
  -1  -6   6    9.73    3.24
  -1  -6   5   68.71    8.34
   1   6  -5   63.95    7.31
   1   6  -5   62.50    9.11
   1   6  -5   67.49    7.83
  -1  -6   5   57.83    7.20
  -1  -6   5   66.86    7.50
   1   6  -5   54.74    7.07
  -1  -6   5   53.51    8.65
   1   6  -5   69.58    9.55
  -1  -6   4   -1.16    1.38
   1   6  -4    1.24    1.41
  -1  -6   4    1.25    1.51
   1   6  -4   -0.44    1.19
   1   6  -4   -1.53    1.52
  -1  -6   4    0.04    0.85
   1   6  -4    1.09    1.34
  -1  -6   4    0.59    1.06
   1   6  -4   -0.36    1.31
   1   6  -3    7.69    3.02
   1   6  -3    3.74    1.93
   1   6  -3    5.80    2.17
  -1  -6   3    8.29    3.68
   1   6  -3    5.06    2.08
  -1  -6   3    4.55    1.73
  -1  -6   3    4.75    1.98
  -1  -6   3    4.38    2.06
   1   6  -3    4.25    2.00
   1   6  -2   72.00    6.18
   1   6  -2   74.60    7.51
   1   6  -2   82.35    8.04
   1   6  -2   78.75    7.93
  -1  -6   2   66.64    8.62
   1   6  -2   89.59    9.48
  -1  -6   2   74.76    7.88
  -1  -6   2   73.06    7.29
   1   6  -2   72.57    9.19
   1   6  -1    6.29    2.07
   1   6  -1   14.12    3.91
   1   6  -1   14.05    3.97
  -1  -6   1    8.92    3.41
   1   6  -1   10.94    2.92
  -1  -6   1   10.83    2.85
   1   6  -1   15.44    2.82
  -1  -6   1   10.20    2.74
   1   6  -1   10.62    2.75
   1   6   0  107.71    8.83
   1   6   0   84.01    5.80
   1   6   0  108.40    8.92
   1   6   0   99.24    9.77
   1   6   0   95.54    9.18
  -1  -6   0  117.42    8.97
   1   6   0  121.36    9.07
  -1  -6   0   97.03    9.94
   1   6   1  159.36   11.62
  -1  -6  -1  159.45   13.04
   1   6   1  132.19    9.44
   1   6   1  146.24    7.60
  -1  -6  -1  129.66    9.37
   1   6   1  133.90    9.69
   1   6   1  162.56   12.25
   1   6   1  138.44   10.31
   1   6   1  150.39    7.38
  -1  -6  -2   17.87    4.43
   1   6   2   20.67    4.48
   1   6   2   25.91    4.14
   1   6   2   23.12    3.96
   1   6   2   21.81    3.06
  -1  -6  -2   20.30    3.62
   1   6   2   24.39    4.47
   1   6   2   20.90    3.72
   1   6   3   16.25    3.97
   1   6   3   17.87    3.93
  -1  -6  -3   27.19    5.68
   1   6   3   17.64    3.45
   1   6   3   15.76    3.33
   1   6   3   20.83    3.10
  -1  -6  -3   15.99    3.28
   1   6   3   21.57    4.67
   1   6   3   15.67    3.30
  -1  -6  -3   26.17    5.32
   1   6   3   26.86    4.82
   1   6   4   18.88    3.65
   1   6   4   18.51    4.42
   1   6   4   17.17    3.79
  -1  -6  -4   18.07    5.11
   1   6   4   21.07    3.57
   1   6   4   17.31    3.81
   1   6   4   19.78    3.94
  -1  -6  -4   15.08    4.02
   1   6   4   13.25    2.98
  -1  -6  -4   16.53    3.00
  -1  -6  -4   20.18    3.71
   1   6   5    2.39    1.59
   1   6   5    4.55    2.29
   1   6   5    2.49    1.45
  -1  -6  -5    2.45    1.50
  -1  -6  -5    2.46    1.42
  -1  -6  -5    4.95    2.30
   1   6   5    1.79    1.50
  -1  -6  -5    0.49    0.51
   1   6   5    6.27    2.03
  -1  -6  -5    5.89    2.02
   1   6   5    7.55    3.09
   1   6   6   77.32    8.18
   1   6   6   70.70    6.63
   1   6   6   83.11    9.72
  -1  -6  -6   83.26    8.41
  -1  -6  -6   83.63    8.52
   1   6   6   70.80    7.95
  -1  -6  -6   70.39    9.18
   1   6   6   67.97    7.03
   1   6   6   75.94    7.77
  -1  -6  -6   72.43    8.18
  -1  -6  -6   71.74    7.27
  -1  -6  -7  199.54   12.94
   1   6   7  173.01   11.66
  -1  -6  -7  181.72   13.24
   1   6   7  166.28   12.80
  -1  -6  -7  208.06   13.85
   1   6   7  196.41   12.07
  -1  -6  -7  203.71   16.02
   1   6   7  206.24   15.96
   1   6   7  166.30   12.61
   1   6   7  210.46   13.43
   1   6   8    1.70    0.99
   1   6   8    1.57    1.58
  -1  -6  -8    2.55    1.38
   1   6   8   -0.10    0.84
  -1  -6  -8   -1.28    0.86
   1   6   8    2.85    1.85
  -1  -6  -8   -0.83    1.43
   1   6   8    1.13    1.79
   1   6   8    1.83    1.64
   1   6   9    4.64    1.36
   1   6   9    4.87    2.03
   1   6   9    6.25    2.35
   1   6   9    6.89    3.10
  -1  -6  -9    2.64    0.79
  -1  -6  -9    1.20    0.68
  -1  -6  -9    2.57    1.38
  -1  -6 -10    2.80    2.16
  -1  -6 -10    1.00    2.43
   1   6  10   -1.49    1.91
  -1  -6 -10   -0.79    1.39
  -1  -6 -10    0.42    0.50
   1   6  10   -0.12    1.14
   1   6  11  128.61   14.20
  -1  -6 -11  117.01    9.91
  -1  -6 -11  112.92   10.33
  -1  -6 -11  119.54   13.03
  -1  -6 -11  119.51   12.96
   1   6  11  117.07   12.39
   1   6  12   16.32    5.16
  -1  -6 -12   10.30    4.32
  -1  -6 -12   14.53    4.82
   1   6  12   15.11    5.13
  -1  -6 -12    7.60    2.59
  -1  -6 -12   11.75    3.48
  -1  -6 -13   34.36    5.42
  -1  -6 -13   31.31    7.29
  -1  -6 -13   24.15    5.87
   1   6  13   32.54    7.84
   1   6  13   37.29    7.65
  -1  -6 -13   26.07    4.94
   1   6  14   61.43   11.37
  -1  -6 -14   53.63    7.05
  -1  -6 -14   44.37    6.55
  -1  -6 -14   51.12    9.96
  -1  -6 -14   53.90    9.03
   1   6  14   48.75    9.42
   1   6  15    2.82    2.85
  -1  -6 -15    1.07    2.25
   1   6  15    5.08    2.45
  -1  -6 -15    1.59    1.36
  -1  -6 -15    1.41    0.95
  -1  -6 -16    4.41    3.01
   1   6  16    5.15    3.20
  -1  -6 -16    1.52    2.24
  -1  -6 -17    4.11    2.69
   1   6  17    4.80    4.25
  -1  -6 -17   -0.53    2.31
  -1  -6 -18    9.50    5.37
   1   6  18    7.38    4.99
   1   6  19    3.91    3.94
  -1  -6 -19   -1.66    2.83
   1   6  19    0.10    2.53
  -1  -6 -20    7.70    5.50
   1   6  20    5.97    3.25
   1   6  21    4.10    4.31
  -1  -7  16    0.68    1.89
   1   7 -16   -6.48    4.18
  -1  -7  16   -3.77    3.44
  -1  -7  15    2.55    3.00
  -1  -7  15    2.08    1.81
  -1  -7  14    0.85    1.34
  -1  -7  14    0.23    1.26
   1   7 -14   -0.37    1.80
  -1  -7  13   13.68    5.45
   1   7 -13   12.40    5.59
  -1  -7  13   12.71    5.44
  -1  -7  12   12.15    5.12
   1   7 -12   22.61    6.78
  -1  -7  12   12.95    5.34
   1   7 -11    7.84    3.83
  -1  -7  11   10.47    4.69
  -1  -7  11    7.90    4.05
   1   7 -11   11.22    5.09
  -1  -7  10   10.29    4.46
  -1  -7  10   17.91    6.27
   1   7 -10    8.36    4.66
   1   7 -10   13.89    4.55
   1   7  -9    1.11    1.72
  -1  -7   9    5.62    2.57
   1   7  -9    7.06    3.66
  -1  -7   9    2.06    1.74
  -1  -7   8    1.01    1.60
  -1  -7   8    0.05    1.87
   1   7  -8   -0.48    1.08
   1   7  -7   46.23    7.44
   1   7  -7   43.25    8.72
  -1  -7   7   45.50    9.03
   1   7  -7   61.64   10.36
   1   7  -7   42.44    6.89
  -1  -7   7   36.00    7.11
  -1  -7   6    0.18    1.75
   1   7  -6   -1.20    1.73
   1   7  -6    0.64    1.25
  -1  -7   6    1.47    1.75
   1   7  -6    0.31    1.22
   1   7  -6    2.62    1.33
   1   7  -5   -0.59    2.24
   1   7  -5   -1.51    1.30
  -1  -7   5   -2.71    2.81
   1   7  -5    0.19    0.88
   1   7  -5    0.00    2.07
  -1  -7   5   -1.16    1.49
   1   7  -5   -0.85    1.31
  -1  -7   5    0.25    1.17
   1   7  -4   50.05    8.18
  -1  -7   4   42.35    5.68
   1   7  -4   51.32    6.27
   1   7  -4   54.71    8.95
  -1  -7   4   48.86    8.37
   1   7  -4   54.32    7.24
  -1  -7   4   54.05    7.46
   1   7  -3    3.37    2.00
  -1  -7   3    1.38    0.76
   1   7  -3    2.47    2.99
   1   7  -3    6.87    3.03
  -1  -7   3    3.95    2.49
   1   7  -3    7.56    2.67
  -1  -7   3    2.17    1.51
   1   7  -3    6.87    2.48
  -1  -7   2    5.26    2.03
   1   7  -2    6.50    2.53
   1   7  -2    5.67    2.98
  -1  -7   2    4.33    2.48
   1   7  -2    6.48    2.16
   1   7  -2    8.66    2.77
   1   7  -2    3.72    1.88
  -1  -7   2    6.60    2.54
   1   7  -2    2.91    1.21
   1   7  -1    3.08    1.66
   1   7  -1    3.92    1.47
   1   7  -1    4.06    1.95
   1   7  -1    4.90    1.91
   1   7  -1    4.16    2.31
  -1  -7   1    3.64    2.08
   1   7  -1    1.60    1.43
   1   7   0   20.02    4.15
   1   7   0   19.31    2.70
   1   7   0   25.47    3.32
   1   7   0   28.45    6.12
  -1  -7   0   23.90    4.44
   1   7   0   24.99    4.47
   1   7   0   22.59    4.92
   1   7   0   20.94    4.55
  -1  -7  -1  115.80   11.84
   1   7   1  118.89   10.83
   1   7   1  114.01    9.65
   1   7   1  123.22    9.69
   1   7   1  114.85   10.26
   1   7   1   96.20    6.11
   1   7   1   94.15    6.19
   1   7   1  121.89   11.58
   1   7   2   -0.48    1.13
   1   7   2    1.43    1.20
  -1  -7  -2    0.61    1.18
   1   7   2    4.43    2.07
   1   7   2    0.80    0.70
   1   7   2    0.93    0.69
   1   7   2   -0.48    1.17
   1   7   2    3.39    1.35
   1   7   2    3.57    1.88
  -1  -7  -2    5.48    2.29
   1   7   3  101.04    9.89
  -1  -7  -3  115.51    9.57
   1   7   3  114.34   11.65
   1   7   3  113.52    9.35
   1   7   3  120.36    9.97
   1   7   3  100.46    6.98
   1   7   3  130.06   10.25
  -1  -7  -3  109.96   12.28
   1   7   3  112.81   10.56
   1   7   4    2.03    2.06
  -1  -7  -4    0.70    0.86
  -1  -7  -4    7.21    3.09
   1   7   4    1.66    2.08
   1   7   4    4.50    1.77
   1   7   4    1.33    0.69
   1   7   4    1.24    1.14
   1   7   4    0.28    1.10
  -1  -7  -4    4.58    2.33
   1   7   4    5.10    2.25
  -1  -7  -5  238.20   12.33
   1   7   5  280.19   15.43
  -1  -7  -5  275.95   15.28
   1   7   5  278.91   15.68
  -1  -7  -5  262.28   19.05
   1   7   5  273.06   15.68
   1   7   5  262.85   18.11
  -1  -7  -5  259.54   17.10
   1   7   5  250.67   12.72
   1   7   5  260.73   14.86
   1   7   6    7.61    2.76
   1   7   6   19.50    4.03
   1   7   6   16.25    3.77
   1   7   6   21.55    3.69
  -1  -7  -6   23.63    5.51
   1   7   6   11.72    3.20
   1   7   6   14.15    4.38
  -1  -7  -6   17.01    3.76
  -1  -7  -6   14.69    3.87
  -1  -7  -6   29.05    6.69
  -1  -7  -7   26.67    4.75
   1   7   7   30.17    6.63
  -1  -7  -7   25.69    5.41
   1   7   7   24.24    4.21
  -1  -7  -7   33.84    5.92
   1   7   7   29.62    5.41
  -1  -7  -7   27.31    6.41
   1   7   7   26.19    4.69
   1   7   7   33.02    5.83
   1   7   7   26.96    4.39
   1   7   8    9.16    4.00
   1   7   8    7.81    2.62
   1   7   8   11.39    3.23
  -1  -7  -8    7.48    3.84
  -1  -7  -8   10.09    3.40
   1   7   8    6.14    2.61
  -1  -7  -8    4.35    2.37
   1   7   8    7.11    3.30
  -1  -7  -9   30.77    7.14
  -1  -7  -9   40.43    6.99
   1   7   9   30.70    5.66
   1   7   9   29.04    5.05
   1   7   9   33.09    7.18
   1   7   9   25.48    3.96
  -1  -7  -9   23.09    5.51
   1   7  10   49.65    8.98
  -1  -7 -10   45.46    8.81
  -1  -7 -10   43.08    6.98
  -1  -7 -10   42.60    7.67
   1   7  10   47.86    7.74
  -1  -7 -11    7.19    3.07
  -1  -7 -11   11.78    3.95
   1   7  11    9.41    4.87
   1   7  11   14.62    4.32
  -1  -7 -11   10.40    4.27
  -1  -7 -12   13.74    4.72
   1   7  12    9.49    4.61
   1   7  12    8.51    3.53
  -1  -7 -12    8.06    3.35
  -1  -7 -12    3.43    1.79
  -1  -7 -13    2.15    2.20
   1   7  13   12.36    4.99
  -1  -7 -13    4.05    2.40
  -1  -7 -13    7.34    3.38
   1   7  13    6.54    3.56
  -1  -7 -14   10.11    3.95
   1   7  14   16.10    5.10
   1   7  14   20.39    6.52
  -1  -7 -14   10.73    3.48
  -1  -7 -14   18.15    6.02
  -1  -7 -15    6.40    3.67
  -1  -7 -15   13.35    5.04
   1   7  15   12.70    5.10
   1   7  16    2.75    3.76
  -1  -7 -16   -0.80    2.76
  -1  -7 -16   -1.10    1.32
  -1  -7 -17    5.63    3.32
   1   7  17    2.66    2.10
  -1  -7 -17    2.24    2.37
   1   7  18    5.98    4.46
  -1  -7 -18    4.52    3.63
  -1  -7 -19   -0.75    1.70
   1   7  19   -0.17    2.15
   1   7  20   -2.12    2.42
  -1  -8  16   -1.82    2.74
  -1  -8  15    2.73    2.75
   1   8 -15   -2.30    2.57
  -1  -8  14    4.32    3.66
   1   8 -14    4.17    2.15
  -1  -8  14    3.70    3.07
   1   8 -13    3.11    2.03
  -1  -8  13   -1.32    2.56
  -1  -8  13    0.03    1.49
  -1  -8  12   -0.69    1.71
   1   8 -12    1.46    1.87
  -1  -8  12   -0.63    1.99
   1   8 -11    1.84    1.82
   1   8 -11   -0.82    2.45
  -1  -8  11   -0.78    2.27
  -1  -8  11    3.96    2.30
  -1  -8  10    2.43    2.02
  -1  -8  10   -0.05    1.42
   1   8 -10    2.53    2.60
   1   8 -10    2.84    3.23
   1   8  -9   20.00    5.48
  -1  -8   9   16.39    5.99
   1   8  -9   26.63    7.80
  -1  -8   9   26.50    6.65
  -1  -8   8   31.21    8.68
   1   8  -8   35.36    7.26
   1   8  -8   30.47    7.64
   1   8  -8   35.96    6.79
  -1  -8   8   36.67    7.82
   1   8  -7   18.15    5.85
   1   8  -7   12.32    3.78
   1   8  -7    5.90    2.80
   1   8  -7    5.38    2.06
  -1  -8   7    9.46    4.36
  -1  -8   7   14.62    4.50
   1   8  -6    0.67    1.35
   1   8  -6    6.35    3.76
   1   8  -6    3.87    2.15
  -1  -8   6    7.55    3.30
  -1  -8   6    6.25    3.32
   1   8  -6    1.61    1.31
   1   8  -5  110.89   11.43
   1   8  -5  136.04   15.56
  -1  -8   5  121.43   14.56
  -1  -8   5  108.92   11.58
   1   8  -5   86.52    8.48
  -1  -8   5   94.10    9.31
   1   8  -5  112.93   10.14
   1   8  -5  134.79   14.73
   1   8  -4   -0.34    2.62
   1   8  -4   -0.20    0.73
   1   8  -4    0.19    0.91
   1   8  -4    1.40    1.79
  -1  -8   4   -0.40    1.73
  -1  -8   4    4.87    2.46
   1   8  -4    1.43    0.50
   1   8  -3   55.36    9.56
   1   8  -3   48.60    5.97
  -1  -8   3   46.72    7.08
   1   8  -3   48.51    8.19
   1   8  -3   44.01    6.97
  -1  -8   3   43.49    8.66
   1   8  -2    3.02    1.93
   1   8  -2    0.45    1.65
  -1  -8   2   -0.66    0.99
   1   8  -2    1.98    1.33
   1   8  -2    1.90    1.33
   1   8  -2   -0.15    1.14
   1   8  -1   43.26    8.15
  -1  -8   1   50.00    6.88
   1   8  -1   39.96    4.48
   1   8  -1   48.75    7.26
   1   8  -1   44.40    7.35
   1   8  -1   52.03    7.09
   1   8   0   -1.20    0.91
   1   8   0    1.28    0.88
   1   8   0   -0.20    1.13
   1   8   0   -3.19    2.64
   1   8   0    2.53    2.10
   1   8   0    0.78    0.82
   1   8   0   -0.84    0.71
  -1  -8   0    1.03    1.04
   1   8   1   42.37    6.96
   1   8   1   32.08    3.56
   1   8   1   39.08    4.02
   1   8   1   43.33    6.08
   1   8   1   36.97    6.93
  -1  -8  -1   33.07    6.88
   1   8   1   46.03    6.34
   1   8   1   40.77    6.06
   1   8   1   39.85    6.62
   1   8   2    1.23    1.11
  -1  -8  -2    1.90    1.33
   1   8   2    2.11    0.87
   1   8   2    2.66    1.80
   1   8   2    2.90    1.74
   1   8   2    5.03    2.37
   1   8   2   -0.70    0.84
   1   8   2    4.39    1.33
   1   8   2    0.98    1.37
   1   8   3   60.32    7.19
   1   8   3   55.48    7.64
   1   8   3   55.15    7.92
   1   8   3   66.68    7.84
   1   8   3   49.83    4.85
  -1  -8  -3   54.92    9.20
  -1  -8  -3   57.07    7.12
   1   8   3   60.74    7.50
   1   8   3   56.96    8.09
   1   8   3   64.71    9.68
  -1  -8  -4   34.54    7.47
   1   8   4   34.67    6.10
   1   8   4   33.13    5.74
   1   8   4   33.45    7.01
  -1  -8  -4   33.27    5.56
   1   8   4   27.63    5.19
   1   8   4   30.21    6.29
   1   8   4   29.43    4.10
   1   8   4   36.02    5.59
   1   8   5   10.46    2.47
   1   8   5    8.74    3.21
  -1  -8  -5    8.96    3.59
   1   8   5   10.79    4.04
   1   8   5    9.05    3.10
  -1  -8  -5   11.64    3.21
  -1  -8  -5    7.85    3.67
   1   8   5    5.89    1.57
   1   8   5    8.39    3.02
   1   8   5   10.36    3.07
  -1  -8  -6    3.07    1.70
  -1  -8  -6    1.17    1.70
   1   8   6   -0.85    1.96
  -1  -8  -6    1.96    1.02
   1   8   6   -0.43    1.05
   1   8   6    0.09    1.28
   1   8   6    2.17    1.57
  -1  -8  -6   -0.99    1.50
   1   8   6   -0.96    1.51
   1   8   6   -1.65    1.60
  -1  -8  -7    0.73    1.22
  -1  -8  -7    4.36    2.73
   1   8   7   -0.46    1.32
   1   8   7   -1.63    1.21
   1   8   7    0.27    1.47
  -1  -8  -7   -0.27    0.59
   1   8   7    0.70    1.40
   1   8   7    0.74    1.10
  -1  -8  -7    1.01    1.13
   1   8   8  118.45    9.90
  -1  -8  -8  117.20   14.33
   1   8   8  131.44   12.68
  -1  -8  -8  125.10   12.04
   1   8   8   98.21    8.97
   1   8   8  120.33   10.97
   1   8   8  128.18   14.72
  -1  -8  -8  112.25   12.25
  -1  -8  -9    6.74    3.40
  -1  -8  -9   10.65    4.62
   1   8   9    9.71    3.30
   1   8   9    3.94    3.06
   1   8   9    8.43    4.13
   1   8   9    8.63    2.66
   1   8   9   14.46    4.13
  -1  -8  -9    2.47    1.97
  -1  -8 -10    7.05    3.14
   1   8  10    5.52    3.23
  -1  -8 -10    7.09    2.93
   1   8  10    5.38    2.22
  -1  -8 -10    0.55    2.13
   1   8  10    9.95    2.62
  -1  -8 -11    1.71    1.98
   1   8  11   -1.61    1.41
  -1  -8 -11   -1.48    1.68
   1   8  11    0.75    1.02
   1   8  11   -1.56    2.18
  -1  -8 -11   -1.13    1.87
   1   8  12    8.68    4.45
  -1  -8 -12    8.33    2.96
  -1  -8 -12   18.53    5.68
   1   8  12    9.85    3.66
  -1  -8 -12    6.67    3.74
   1   8  13    2.62    2.71
  -1  -8 -13    2.36    1.10
  -1  -8 -13   -1.23    2.30
   1   8  13   -3.39    3.24
  -1  -8 -13    0.40    1.22
  -1  -8 -14    0.38    1.43
   1   8  14   -1.52    2.87
  -1  -8 -14    1.68    1.32
   1   8  14    2.29    1.86
  -1  -8 -14    1.20    0.87
  -1  -8 -15    3.75    2.51
  -1  -8 -15    5.99    3.78
  -1  -8 -16    1.39    1.13
  -1  -8 -16    1.57    1.05
   1   8  16   -1.87    2.46
  -1  -8 -17    2.15    3.29
  -1  -8 -17   -0.49    1.72
   1   8  17    2.60    2.86
  -1  -8 -18    0.45    3.28
  -1  -8 -19   -8.00    4.69
   1   8  20   -9.26    4.89
  -1  -9  15    0.70    0.81
  -1  -9  14    2.34    3.21
   1   9 -13    1.89    2.14
  -1  -9  13    1.17    1.74
  -1  -9  13    2.24    2.51
   1   9 -12    3.94    2.90
  -1  -9  12    2.31    2.31
  -1  -9  12   -0.17    1.87
  -1  -9  11    2.23    1.92
   1   9 -11    8.68    3.94
  -1  -9  11   11.39    4.91
   1   9 -10    3.71    2.36
   1   9 -10   -3.73    3.42
  -1  -9  10    5.29    5.52
  -1  -9  10   -3.11    2.48
  -1  -9   9    8.81    4.17
   1   9  -9    4.67    2.70
  -1  -9   9    5.03    3.76
   1   9  -9    4.10    2.12
  -1  -9   8    0.96    1.51
  -1  -9   8    2.92    1.73
   1   9  -8    5.60    3.13
   1   9  -8   -1.34    2.49
   1   9  -8    2.29    2.96
  -1  -9   7    2.01    2.61
   1   9  -7    1.58    2.22
   1   9  -7    2.09    1.54
   1   9  -7    2.26    2.43
  -1  -9   7   -1.38    3.36
   1   9  -7   -3.53    2.24
   1   9  -6    1.27    2.43
   1   9  -6    1.02    1.82
   1   9  -6   -1.03    1.69
   1   9  -6    2.29    2.25
  -1  -9   6   -0.41    1.10
  -1  -9   6    2.44    2.57
   1   9  -5   46.34    7.91
   1   9  -5   40.06    6.03
   1   9  -5   42.70    9.46
  -1  -9   5   52.41    8.71
   1   9  -5   42.31    8.67
  -1  -9   5   47.16    9.42
   1   9  -4    7.18    2.24
  -1  -9   4    5.60    2.78
   1   9  -4    6.17    3.37
  -1  -9   4   10.84    4.12
   1   9  -4    5.03    2.54
  -1  -9   3   23.93    6.52
   1   9  -3   18.53    4.25
  -1  -9   3   28.22    5.70
   1   9  -3   23.12    5.97
   1   9  -3   15.82    5.12
   1   9  -3   14.97    3.00
   1   9  -2   53.04    9.50
  -1  -9   2   41.80    6.97
   1   9  -2   44.81    7.60
   1   9  -2   51.34    8.59
   1   9  -2   41.04    5.03
   1   9  -1   -1.20    1.96
  -1  -9   1    2.36    1.54
   1   9  -1    0.62    0.94
   1   9  -1   -1.12    0.95
   1   9  -1   -0.85    1.38
   1   9  -1   -3.54    2.88
   1   9   0   27.42    3.27
  -1  -9   0   29.80    5.71
   1   9   0   32.90    6.66
   1   9   0   34.51    7.41
   1   9   0   33.41    6.33
   1   9   0   24.33    2.87
   1   9   1   16.11    2.03
   1   9   1   27.35    5.89
   1   9   1   29.52    5.11
   1   9   1   31.79    6.33
   1   9   1   25.26    6.35
   1   9   1   25.33    4.96
   1   9   1   17.97    2.19
   1   9   2   79.62    5.00
   1   9   2  100.68   12.85
   1   9   2   96.50    9.78
  -1  -9  -2   88.84   12.46
   1   9   2   83.23    9.19
   1   9   2   89.79   11.35
   1   9   2   86.34   10.52
   1   9   2   93.76   11.10
   1   9   2   83.69    5.66
   1   9   3   -2.53    2.57
   1   9   3    1.21    0.71
   1   9   3    1.68    1.00
   1   9   3    2.46    1.89
   1   9   3    0.64    1.56
   1   9   3    1.21    1.01
   1   9   3    3.15    1.05
  -1  -9  -3    0.11    2.65
   1   9   3    3.72    2.11
  -1  -9  -4    2.50    2.24
   1   9   4    0.97    1.30
  -1  -9  -4   -0.16    1.15
   1   9   4    2.34    1.32
   1   9   4   -1.44    1.51
   1   9   4   -1.49    2.39
   1   9   4   -2.05    2.29
   1   9   4    1.97    2.11
   1   9   4    0.16    1.18
   1   9   5    1.84    1.01
   1   9   5    3.25    2.00
  -1  -9  -5    3.22    1.99
  -1  -9  -5   -3.42    3.63
   1   9   5    2.67    1.89
   1   9   5    1.33    1.41
   1   9   5    1.09    0.81
   1   9   5    2.31    1.88
   1   9   5    4.88    2.81
   1   9   6   43.54    8.21
   1   9   6   46.35    7.21
   1   9   6   44.21    8.96
  -1  -9  -6   44.71    6.99
   1   9   6   34.68    4.37
  -1  -9  -6   49.50    8.86
   1   9   6   40.13    5.47
  -1  -9  -6   48.17    9.18
   1   9   6   45.47    7.22
   1   9   7   -1.61    1.10
  -1  -9  -7   -0.44    0.75
   1   9   7   -0.58    1.46
   1   9   7    0.88    0.92
   1   9   7    1.31    2.81
  -1  -9  -7    0.36    1.87
   1   9   7    0.81    0.63
  -1  -9  -7   -0.95    2.14
   1   9   8    5.16    3.36
   1   9   8    2.41    1.87
  -1  -9  -8    2.47    1.17
   1   9   8    3.07    1.90
  -1  -9  -8   -0.90    1.84
   1   9   8    2.28    1.79
  -1  -9  -8    1.28    2.27
  -1  -9  -9    9.66    3.54
   1   9   9    5.23    3.87
   1   9   9    3.77    2.13
  -1  -9  -9    2.55    2.76
   1   9   9    3.09    1.35
  -1  -9  -9    3.36    2.74
   1   9   9    7.74    3.17
  -1  -9 -10   -1.27    2.61
  -1  -9 -10   -0.47    1.31
   1   9  10    2.97    1.67
   1   9  10    1.91    1.68
  -1  -9 -10    1.24    1.10
   1   9  10    3.95    2.07
  -1  -9 -11    0.20    1.01
   1   9  11   -1.28    2.40
   1   9  11    0.76    1.78
  -1  -9 -11    1.48    1.53
  -1  -9 -11    2.93    1.64
  -1  -9 -12    3.57    1.84
   1   9  12    5.02    3.16
   1   9  12    4.14    2.69
  -1  -9 -12    2.22    2.22
  -1  -9 -12   -0.92    2.05
  -1  -9 -13    6.44    3.57
   1   9  13    8.79    4.80
  -1  -9 -13    4.28    2.30
  -1  -9 -13    5.32    2.96
   1   9  14    2.63    1.33
  -1  -9 -14    0.43    1.51
  -1  -9 -14    1.41    0.98
  -1  -9 -14    3.91    2.94
   1   9  15   10.88    5.85
  -1  -9 -15    5.99    3.13
  -1  -9 -15    6.74    4.22
  -1  -9 -16   12.21    5.39
   1   9  16    0.95    2.54
  -1  -9 -16   12.45    5.68
   1   9  17    1.22    2.76
  -1  -9 -17    7.93    4.11
  -1  -9 -18   -0.01    2.22
  -1  -9 -19   -3.74    3.26
   1   9  20   -5.70    3.85
  -1 -10  14   -4.59    3.52
  -1 -10  13    4.32    4.10
  -1 -10  12    0.83    1.77
  -1 -10  12    5.34    5.32
  -1 -10  11    7.50    5.13
  -1 -10  11    5.79    3.34
   1  10 -10   -0.07    2.91
  -1 -10  10    0.82    1.58
  -1 -10  10    1.40    1.94
   1  10  -9    4.39    3.05
  -1 -10   9    8.30    4.02
  -1 -10   9    4.16    2.81
  -1 -10   8   13.27    4.67
   1  10  -8   12.28    4.56
  -1 -10   8   10.98    6.22
   1  10  -8   11.08    5.73
  -1 -10   7    1.66    2.20
   1  10  -7   -3.12    2.32
   1  10  -7    4.05    3.82
  -1 -10   7    3.42    2.67
  -1 -10   6    2.52    2.35
   1  10  -6   -0.78    1.55
  -1 -10   6   -0.48    1.43
   1  10  -6    4.03    3.56
   1  10  -6    1.81    1.07
   1  10  -5   28.21    6.48
  -1 -10   5   27.73    7.89
  -1 -10   5   35.40    7.45
   1  10  -5   36.44    8.96
   1  10  -5   29.26    7.58
   1  10  -4   10.41    4.38
   1  10  -4   12.51    3.97
   1  10  -4   16.50    6.19
  -1 -10   4   15.66    4.66
   1  10  -3    0.49    1.40
  -1 -10   3   -1.20    1.31
   1  10  -3    1.82    1.63
   1  10  -3   -0.10    1.93
   1  10  -2    2.84    1.09
   1  10  -2    8.11    3.73
   1  10  -2    5.21    2.36
  -1 -10   2    8.12    3.04
  -1 -10   1    2.68    2.07
   1  10  -1    3.83    2.67
   1  10  -1    1.85    1.97
   1  10  -1    0.81    1.92
   1  10   0   12.00    3.82
   1  10   0   13.91    4.29
   1  10   0   21.28    4.92
   1  10   0   12.81    4.37
   1  10   1   -1.24    1.62
   1  10   1   -0.08    1.11
   1  10   1   -0.81    1.25
   1  10   1   -0.91    1.91
   1  10   2    2.37    1.99
   1  10   2    3.73    1.37
   1  10   2    4.48    2.93
   1  10   2    3.00    1.49
   1  10   2    5.76    2.33
   1  10   3    0.02    1.58
   1  10   3   -2.17    2.11
   1  10   3    1.83    2.33
  -1 -10  -3    0.30    1.82
   1  10   3    1.04    1.99
   1  10   3   -1.61    1.46
   1  10   4   -0.36    1.00
   1  10   4    2.04    1.48
   1  10   4   -0.86    1.50
   1  10   4   -0.28    1.84
   1  10   4    1.23    1.79
  -1 -10  -4   -0.88    2.49
   1  10   5   36.63    4.60
   1  10   5   39.02    7.15
  -1 -10  -5   40.19    6.78
  -1 -10  -5   46.36    9.67
   1  10   5   35.81    7.51
   1  10   5   37.52    6.60
   1  10   5   42.61    7.58
   1  10   5   45.19    9.34
   1  10   6   12.12    4.36
  -1 -10  -6   15.30    4.20
   1  10   6   14.66    5.34
   1  10   6   12.50    3.63
   1  10   6   17.74    4.55
   1  10   6   13.69    3.05
  -1 -10  -6   14.28    5.23
   1  10   6   11.80    4.03
   1  10   7   -0.75    0.84
   1  10   7   -3.60    2.13
   1  10   7    2.54    1.54
  -1 -10  -7    0.15    1.52
   1  10   7    0.13    0.98
   1  10   7    1.58    1.62
  -1 -10  -7   -0.23    0.98
   1  10   8   -2.16    2.93
   1  10   8    0.01    1.64
   1  10   8   -1.81    1.58
  -1 -10  -8   -0.38    1.18
   1  10   8    0.84    0.98
   1  10   8    2.40    1.56
  -1 -10  -8    0.95    1.32
  -1 -10  -8    1.17    1.43
  -1 -10  -9   -1.75    2.63
   1  10   9    2.10    1.66
   1  10   9   -1.45    2.08
   1  10   9   -0.12    1.05
  -1 -10  -9    1.48    0.89
  -1 -10  -9    2.18    2.66
   1  10   9    2.48    2.86
  -1 -10 -10    8.10    3.28
  -1 -10 -10    8.50    4.75
  -1 -10 -10    8.82    4.09
   1  10  10    6.22    4.23
   1  10  10    5.79    2.32
  -1 -10 -11   -0.10    2.79
  -1 -10 -11    0.38    1.25
  -1 -10 -11    0.79    0.95
   1  10  11   -1.70    2.78
  -1 -10 -12    1.83    1.40
  -1 -10 -12    4.02    2.57
  -1 -10 -12   -1.90    3.03
   1  10  12    4.02    2.00
  -1 -10 -13   10.02    5.16
   1  10  13    1.73    3.08
  -1 -10 -13    7.95    3.58
   1  10  14    4.30    3.99
  -1 -10 -14    5.92    4.42
  -1 -10 -14    6.78    3.93
  -1 -10 -14    8.49    4.33
  -1 -10 -15    0.04    1.82
  -1 -10 -15    5.05    3.29
   1  10  15    2.74    4.58
  -1 -10 -16    7.51    5.12
  -1 -10 -16    3.59    2.81
  -1 -11  13    1.48    1.46
  -1 -11  12    3.97    3.58
  -1 -11  11    0.15    2.14
  -1 -11  10    3.00    3.18
  -1 -11  10    5.87    3.58
   1  11  -9    2.63    2.21
  -1 -11   9    1.39    3.77
  -1 -11   9   -1.69    1.91
  -1 -11   8    6.21    3.47
   1  11  -8    0.17    2.66
  -1 -11   8    7.42    3.81
  -1 -11   7    0.51    1.76
  -1 -11   7   -2.90    2.56
   1  11  -7    0.66    2.29
   1  11  -6    0.22    2.83
  -1 -11   6   -0.06    1.24
   1  11  -6   -4.77    3.40
  -1 -11   6    1.36    2.68
   1  11  -6   -2.35    2.10
   1  11  -5    4.32    3.68
   1  11  -5   12.68    5.22
   1  11  -5    2.69    2.14
  -1 -11   5   12.98    4.63
   1  11  -4    1.98    1.19
   1  11  -4    2.96    3.19
  -1 -11   4    6.82    3.14
   1  11  -4    3.39    2.70
   1  11  -3   -1.18    1.22
   1  11  -3   -1.42    1.35
  -1 -11   3    1.50    1.43
   1  11  -3   -0.35    1.00
  -1 -11   2    5.44    2.81
   1  11  -2    6.21    2.65
   1  11  -2    7.94    3.81
   1  11  -2    8.58    4.15
   1  11  -1    3.92    2.42
   1  11  -1    8.90    4.25
   1  11  -1   11.86    4.76
   1  11  -1   11.03    4.43
   1  11   0    1.73    2.38
   1  11   0    9.92    4.69
   1  11   0    6.97    2.77
   1  11   0    6.88    3.30
   1  11   1   -0.84    2.39
   1  11   1   -2.04    2.66
   1  11   1    2.00    1.42
   1  11   1    1.61    1.54
   1  11   1    1.70    1.45
   1  11   2    8.63    3.21
   1  11   2    6.52    3.58
   1  11   2    6.60    3.70
   1  11   2    2.06    2.86
   1  11   2    6.55    3.74
   1  11   3    1.78    1.35
   1  11   3    1.53    2.65
   1  11   3    0.48    1.73
   1  11   3   -0.50    0.64
   1  11   3   -0.01    2.38
   1  11   4   -0.77    1.72
   1  11   4    2.23    1.95
   1  11   4   -1.91    1.37
   1  11   4   -0.07    1.38
   1  11   4   -1.15    2.20
  -1 -11  -4   -1.00    2.57
   1  11   5    8.21    3.63
   1  11   5    4.08    1.20
   1  11   5    5.36    2.47
   1  11   5    0.78    1.50
   1  11   5    8.08    2.97
  -1 -11  -5    8.94    4.25
  -1 -11  -6    9.06    3.60
   1  11   6   10.54    3.63
   1  11   6   14.90    6.46
   1  11   6   10.89    4.38
  -1 -11  -6    6.29    4.55
   1  11   6   11.75    4.43
   1  11   6    4.85    3.07
  -1 -11  -7   44.67   10.42
   1  11   7   33.74    6.82
   1  11   7   36.60    7.21
   1  11   7   44.91    7.61
  -1 -11  -7   53.94    8.36
   1  11   7   44.16    9.09
   1  11   7   37.35    9.46
   1  11   8    3.90    2.90
   1  11   8   -0.65    1.46
   1  11   8    1.87    1.10
  -1 -11  -8    0.29    1.40
   1  11   9    0.32    1.93
  -1 -11  -9    6.49    3.33
   1  11   9    4.79    3.02
   1  11   9   10.35    4.83
  -1 -11  -9    4.93    2.37
  -1 -11 -10    1.43    2.28
   1  11  10   -0.51    2.56
   1  11  10    2.34    3.73
   1  11  11   -4.45    3.30
   1  11  11    7.40    4.40
  -1 -11 -11    2.68    3.00
  -1 -11 -12    0.51    1.95
   1  11  12    7.28    4.19
  -1 -11 -13    1.55    1.19
   1  11  13    3.41    3.03
  -1 -11 -14    3.60    3.68
   1  11  14    2.24    2.45
   1  12  -6    2.35    2.06
   1  12  -5   -0.78    1.89
   1  12  -5    1.04    2.45
   1  12  -4   10.00    5.12
   1  12  -4   12.30    5.57
   1  12  -3   14.14    6.59
   1  12  -3   10.56    5.09
   1  12  -3   14.16    5.13
   1  12  -2    4.64    3.29
   1  12  -2   -0.85    1.27
   1  12  -2    0.03    2.13
   1  12  -1   17.76    6.70
   1  12  -1   11.31    4.54
   1  12  -1   10.36    4.38
   1  12   0    6.28    3.26
   1  12   0    0.67    1.48
   1  12   0    3.48    2.40
   1  12   1    4.33    2.76
   1  12   1    0.55    2.58
   1  12   1    4.92    3.67
   1  12   1    2.08    2.34
   1  12   2    1.49    3.72
   1  12   2    5.37    3.19
   1  12   2    1.89    2.35
   1  12   2    1.00    1.03
   1  12   3    4.15    2.71
   1  12   3    2.84    2.97
   1  12   3   -4.03    4.31
   1  12   3    4.92    2.66
   1  12   4    0.30    2.47
   1  12   4    0.37    1.32
   1  12   4    3.70    2.73
   1  12   5    2.64    2.02
   1  12   5    0.77    1.67
   1  12   5    0.74    1.71
   1  12   5    2.41    1.36
   1  12   6   17.26    5.01
   1  12   6   33.36   10.17
   1  12   6   20.34    5.86
   1  12   6   23.90    6.82
   1  12   7    4.11    2.85
   1  12   7    6.41    3.50
  -1 -12  -7    3.55    1.39
  -1 -12  -8    6.58    4.35
   1  12   8    4.00    2.28
   1  12   8    5.32    3.95
   1  12   9    4.43    2.56
   1  12   9    0.22    1.15
  -1 -12  -9    2.40    3.05
   1  12  10   14.55    7.05
   1  12  10   12.93    6.02
  -1 -12 -10   12.10    6.86
   1  12  11    0.36    1.49
  -1 -12 -11    0.73    2.63
  -1 -12 -12    3.53    4.54
   1  12  12    4.87    3.80
   1  12  12    5.39    3.98
   1  12  13   -0.14    1.42
   1  13  -4    1.70    3.86
   1  13  -4    5.41    4.76
   1  13  -3    2.88    3.47
   1  13  -3    5.56    4.27
   1  13  -2    5.81    4.88
   1  13  -2   -1.81    2.20
   1  13  -1   -0.55    1.65
   1  13  -1    1.61    1.63
   1  13   0   13.12    6.03
   1  13   0    9.20    4.68
   1  13   0    9.38    5.64
   1  13   0    7.54    4.04
   1  13   1   -4.00    2.98
   1  13   1   -2.67    2.74
   1  13   1    4.63    4.73
   1  13   1    2.24    2.05
   1  13   2   16.98    5.82
   1  13   2    0.32    2.43
   1  13   2    5.63    2.76
   1  13   2   11.87    5.79
   1  13   3    4.48    3.75
   1  13   3    0.69    1.09
   1  13   3    0.82    3.16
   1  13   4    8.18    4.66
   1  13   4    8.13    4.18
   1  13   4   16.98    6.81
   1  13   5    2.92    2.59
   1  13   5    4.25    3.03
   1  13   5   -1.33    1.92
   1  13   6    4.39    3.12
   1  13   6    0.43    2.02
   1  13   7    2.66    2.62
   1  13   7    1.52    3.04
   1  13   8    4.80    4.89
   1  13   8    1.28    1.35
   1  13   9   -0.25    1.30
   1  13   9    0.53    0.94
   1  13  10    0.10    2.78
   1  13  11   -0.22    1.22
   1  13  12    2.14    2.67
   1  14  -3    6.49    4.15
   1  14  -1   -0.01    2.39
   1  14   0    1.63    2.37
   1  14   0    2.40    2.55
   1  14   1    2.68    2.90
   1  14   1   -3.09    3.25
   1  14   2    1.24    2.56
   1  14   2    1.79    3.04
   1  14   3   -1.48    2.17
   1  14   3    1.24    3.86
   1  14   4   -3.11    3.22
   1  14   4    2.15    2.42
   1  14   5    4.43    4.48
   1  14   6   -3.49    3.09
   1  14   7    1.15    1.96
   1  14   8   -1.08    1.95
   1  14   9    4.36    3.56
   1  14  10    2.62    3.38
  -2  13   4   -0.19    1.32
  -2  13   3   -1.42    2.27
  -2  13   2    0.47    1.45
  -2  13   1    1.75    4.56
  -2  13   0   -7.11    4.57
  -2  13  -1   -7.17    4.62
  -2  13  -2    6.35    5.18
  -2  13  -3   -7.87    4.79
  -2  13  -4    5.67    4.51
   2 -12  -8    0.93    3.36
  -2  12   8    2.07    4.07
  -2  12   7   -3.35    3.27
   2 -12  -7    4.49    4.56
   2 -12  -6    9.36    6.49
  -2  12   6   14.58    6.63
   2 -12  -5    2.07    2.76
   2 -12  -5   -1.17    2.13
  -2  12   5    1.83    3.80
   2 -12  -4   -8.42    5.10
  -2  12   4    3.15    4.31
   2 -12  -4    3.00    3.27
  -2  12   3   -0.83    1.76
   2 -12  -3   -1.83    2.57
  -2  12   2   -1.18    2.21
  -2  12   2    1.80    2.41
   2 -12  -2    0.46    1.34
  -2  12   1   -4.01    3.37
   2 -12  -1   -2.15    2.70
  -2  12   1    0.26    1.62
  -2  12   0   -1.03    1.92
  -2  12   0    4.49    4.64
   2 -12   0    5.25    4.29
   2 -12   1    6.49    4.51
  -2  12  -1    8.62    4.88
   2 -12   2    2.16    2.04
  -2  12  -2   -0.31    1.61
  -2  12  -3    0.74    2.42
  -2  12  -4    1.43    2.13
  -2  12  -5    1.13    1.24
  -2  12  -6   -5.30    3.84
  -2  12  -7    3.00    3.39
   2 -11 -13   -3.97    3.39
   2 -11 -12    1.33    2.12
   2 -11 -11   -3.09    2.99
   2 -11 -10    2.39    2.35
  -2  11  10   -4.60    3.76
   2 -11 -10    0.79    2.79
   2 -11  -9   -1.08    1.94
  -2  11   9   -4.59    3.72
   2 -11  -9    2.90    5.23
   2 -11  -8    4.63    4.53
   2 -11  -8    2.79    3.17
  -2  11   8   -0.28    2.29
  -2  11   8   -5.42    4.12
  -2  11   7    1.55    2.89
   2 -11  -7    1.07    1.99
   2 -11  -7    0.85    2.26
  -2  11   7   -5.46    3.89
   2 -11  -6   10.25    5.63
   2 -11  -6   22.52    8.00
  -2  11   6   17.38    6.85
  -2  11   6   18.53    7.50
   2 -11  -5    5.86    4.51
  -2  11   5   15.01    6.77
  -2  11   5   12.40    6.14
   2 -11  -5   11.97    6.29
   2 -11  -4    1.36    1.94
  -2  11   4    1.32    2.26
  -2  11   4    1.37    2.01
   2 -11  -4   -3.80    1.74
  -2  11   3    0.17    1.13
  -2  11   3    4.46    2.45
   2 -11  -3   -4.11    3.45
   2 -11  -3   -0.91    2.28
   2 -11  -2    0.81    2.20
  -2  11   2    0.04    1.12
  -2  11   2   -1.45    3.28
   2 -11  -2    1.74    2.45
  -2  11   1    1.59    2.49
   2 -11  -1   -0.19    1.49
  -2  11   1   -1.19    3.07
   2 -11   0    0.62    1.53
  -2  11   0    0.26    1.35
   2 -11   1   -4.54    3.49
  -2  11  -1   -0.82    2.44
  -2  11  -2   -1.40    2.01
   2 -11   2    2.90    3.23
   2 -11   3   -9.66    4.84
  -2  11  -3   -0.46    2.08
   2 -11   4   -7.17    4.15
  -2  11  -4    4.74    3.95
  -2  11  -5    0.89    3.26
  -2  11  -6    1.12    1.38
  -2  11  -7    1.52    1.56
   2 -11   8    4.19    3.69
  -2  11  -8   12.15    5.68
  -2  11  -9    3.09    2.93
  -2  11 -10    0.30    1.29
   2 -10 -14    0.59    1.14
   2 -10 -13    2.51    3.74
   2 -10 -13   -3.47    3.06
   2 -10 -12   -1.48    2.11
   2 -10 -12    1.95    3.67
  -2  10  12   -2.63    2.91
   2 -10 -11   -0.84    2.88
   2 -10 -11   -2.73    2.74
  -2  10  11    0.21    1.93
  -2  10  11    1.78    3.74
  -2  10  10   -0.83    3.04
  -2  10  10   -0.76    2.81
   2 -10 -10   -0.32    1.02
   2 -10 -10    2.79    2.95
   2 -10  -9    3.06    4.09
   2 -10  -9   -4.98    3.53
  -2  10   9   -7.30    4.54
  -2  10   9    0.70    1.67
  -2  10   8   -5.28    3.87
   2 -10  -8   -0.89    2.86
   2 -10  -8   -0.49    2.10
  -2  10   8    2.67    2.97
   2 -10  -7    1.75    2.50
   2 -10  -7   -2.20    2.47
  -2  10   7    3.96    2.52
  -2  10   7    0.78    1.51
  -2  10   6    3.91    3.14
   2 -10  -6   -6.84    4.07
   2 -10  -6   -5.78    4.29
  -2  10   6    1.42    1.32
   2 -10  -5    7.91    4.62
  -2  10   5   13.20    5.92
  -2  10   5    8.02    4.77
   2 -10  -5   13.41    7.00
  -2  10   4   -1.83    2.25
  -2  10   4    0.98    2.72
   2 -10  -4   -0.13    2.77
   2 -10  -4   -2.99    3.73
  -2  10   3    2.89    2.07
  -2  10   3   -0.96    2.51
   2 -10  -3    0.65    2.37
   2 -10  -2    2.87    2.92
   2 -10  -2   -1.92    3.55
  -2  10   2   -0.55    1.86
  -2  10   2   -0.61    1.26
  -2  10   1    0.14    2.64
   2 -10  -1   -4.18    2.59
  -2  10   1   -1.75    2.85
   2 -10  -1   -3.85    2.49
   2 -10   0    4.49    3.79
  -2  10   0    4.10    2.73
   2 -10   0    8.18    4.45
  -2  10  -1    3.60    1.90
   2 -10   1   -0.94    2.59
  -2  10  -2   25.92    7.39
   2 -10   2   21.64    6.79
   2 -10   3    4.68    3.57
  -2  10  -3   -2.84    3.43
   2 -10   4   -1.84    2.91
  -2  10  -4   -1.14    2.14
   2 -10   5   -2.12    2.39
  -2  10  -5    2.92    2.72
   2 -10   6    9.69    5.13
  -2  10  -6   10.85    4.90
   2 -10   7   -2.76    2.77
  -2  10  -7    3.09    3.27
  -2  10  -8    1.62    2.05
   2 -10   8    4.63    3.48
  -2  10  -9    6.93    4.29
   2 -10   9    6.72    4.46
  -2  10 -10   -0.57    2.06
   2 -10  10    3.48    4.13
  -2  10 -11   -4.08    3.31
  -2  10 -12    2.47    2.68
   2  -9 -16    7.02    4.96
   2  -9 -15   -3.68    3.35
   2  -9 -14    0.16    1.12
   2  -9 -14    0.48    1.79
   2  -9 -13    1.24    2.64
  -2   9  13    6.03    3.95
   2  -9 -13    3.77    3.52
   2  -9 -12   -3.18    3.06
  -2   9  12    2.50    2.79
  -2   9  12   -0.90    2.38
   2  -9 -12    3.04    3.54
  -2   9  11    2.63    2.05
   2  -9 -11    0.73    1.80
  -2   9  11    3.34    2.64
   2  -9 -11    0.14    1.38
   2  -9 -10    2.30    1.61
  -2   9  10   -4.00    3.22
  -2   9  10   -2.81    3.45
   2  -9 -10    2.77    3.96
   2  -9  -9    2.19    2.57
   2  -9  -9    4.79    3.74
  -2   9   9    4.35    2.95
   2  -9  -8   -0.29    1.66
   2  -9  -8   -1.81    2.30
   2  -9  -7   -0.11    1.07
  -2   9   7   -0.48    1.56
   2  -9  -7   -0.90    2.59
  -2   9   7   -1.62    1.63
  -2   9   6   -0.47    3.33
   2  -9  -6   -0.97    1.19
   2  -9  -6   -0.55    2.00
  -2   9   6   -2.73    2.08
  -2   9   5    8.76    4.06
   2  -9  -5    8.19    2.94
  -2   9   5   14.80    5.99
   2  -9  -5    5.53    2.79
  -2   9   4   11.32    5.56
   2  -9  -4    9.05    3.48
   2  -9  -4   13.55    4.78
  -2   9   4   16.29    5.85
  -2   9   3   -0.04    1.75
  -2   9   3   -1.24    2.47
   2  -9  -3   -1.17    1.98
   2  -9  -3   -2.78    2.43
  -2   9   3    1.80    1.51
  -2   9   2    5.57    3.65
   2  -9  -2    5.54    3.47
  -2   9   2    6.70    2.58
  -2   9   2    6.90    2.94
   2  -9  -2    4.30    2.60
  -2   9   1    4.78    4.42
  -2   9   1    2.27    2.22
   2  -9  -1    2.62    1.61
   2  -9  -1    7.29    4.27
  -2   9   1   -1.20    2.32
   2  -9   0   68.00   11.82
  -2   9   0   67.40    8.72
   2  -9   0   64.36   11.43
  -2   9   0   67.24   11.21
   2  -9   1    2.49    3.38
  -2   9  -1    0.80    1.70
   2  -9   1    6.57    3.92
   2  -9   2    6.76    3.61
  -2   9  -2    4.34    2.68
  -2   9  -3    3.00    1.31
   2  -9   3   10.53    4.79
   2  -9   4   16.47    5.66
  -2   9  -4   15.27    5.89
  -2   9  -5   13.71    4.95
   2  -9   5   12.16    4.27
   2  -9   5   13.95    4.54
   2  -9   6    5.56    3.83
  -2   9  -6    6.05    3.70
   2  -9   6    9.42    3.98
  -2   9  -7   -0.28    2.11
   2  -9   7    7.25    4.75
   2  -9   8    2.94    2.17
  -2   9  -8    2.54    2.36
  -2   9  -9    3.76    2.69
   2  -9   9   -2.00    2.54
  -2   9 -10    0.63    1.64
   2  -9  10    1.50    1.73
   2  -9  11    1.81    2.47
  -2   9 -11    1.85    2.87
  -2   9 -12    3.54    3.05
   2  -9  12   -3.21    5.76
   2  -8 -17    0.81    1.45
   2  -8 -16   -0.87    1.78
   2  -8 -15    5.27    3.99
   2  -8 -14    7.37    2.07
  -2   8  14    4.74    2.66
   2  -8 -13    1.98    3.51
  -2   8  13   -4.99    4.42
   2  -8 -13    1.44    1.67
   2  -8 -12    0.26    1.36
   2  -8 -12   -0.48    2.97
  -2   8  12    3.97    2.90
  -2   8  11    5.82    3.55
   2  -8 -11    6.75    4.90
   2  -8 -11   10.17    4.16
  -2   8  10    9.80    4.00
   2  -8 -10    2.54    3.81
   2  -8 -10   11.25    4.78
   2  -8  -9    8.81    5.11
   2  -8  -9   10.39    4.48
  -2   8   9   17.25    6.28
  -2   8   9   10.09    4.69
   2  -8  -8   21.91    6.96
   2  -8  -8    9.89    3.91
   2  -8  -8   18.05    4.02
  -2   8   8   13.19    5.15
  -2   8   8   20.57    6.42
  -2   8   7    1.84    1.20
  -2   8   7    4.33    3.65
   2  -8  -7    6.17    3.87
   2  -8  -7    9.33    4.65
   2  -8  -7    4.59    1.95
  -2   8   6   18.83    5.74
   2  -8  -6   17.21    3.39
   2  -8  -6   17.10    6.39
  -2   8   6   14.95    3.06
  -2   8   6   16.87    5.55
   2  -8  -6   11.06    5.16
  -2   8   5   -0.43    1.82
   2  -8  -5    1.30    2.01
  -2   8   5    0.86    1.46
   2  -8  -5    0.17    0.59
  -2   8   5   -1.21    1.09
  -2   8   4   14.56    5.26
   2  -8  -4   16.04    5.87
  -2   8   4   14.71    3.25
  -2   8   4   13.35    5.11
   2  -8  -4   13.98    5.20
  -2   8   3    4.98    2.24
   2  -8  -3    9.75    4.30
  -2   8   3    4.23    3.10
  -2   8   3    5.45    2.01
   2  -8  -3    2.70    2.04
   2  -8  -2   47.95    9.34
  -2   8   2   37.90    5.52
  -2   8   2   46.68    9.45
  -2   8   2   39.09    8.48
   2  -8  -2   49.78    9.65
  -2   8   1   11.40    4.28
   2  -8  -1   10.91    4.23
  -2   8   1   13.66    2.26
  -2   8   1    9.77    3.25
   2  -8  -1    6.56    3.42
  -2   8   0    2.28    1.57
  -2   8   0    0.55    1.56
   2  -8   0   -0.21    1.89
  -2   8   0    0.20    0.42
   2  -8   0   -3.21    3.01
   2  -8   1   -1.72    2.36
  -2   8  -1   -0.14    1.79
  -2   8  -1    2.59    1.15
   2  -8   1   -3.18    2.47
  -2   8  -1    4.18    3.72
   2  -8   2    6.93    3.93
   2  -8   2    9.07    3.83
  -2   8  -2    5.07    1.60
  -2   8  -2    7.64    4.08
   2  -8   3   56.91    9.66
  -2   8  -3   43.94    8.61
   2  -8   3   52.99    6.00
   2  -8   4    0.56    0.62
   2  -8   4    2.66    2.76
   2  -8   4   -1.98    3.21
  -2   8  -4   -0.78    2.72
  -2   8  -5   16.24    5.29
   2  -8   5   25.01    6.35
   2  -8   5   17.15    3.90
   2  -8   5   15.37    5.15
   2  -8   6   -1.05    1.33
   2  -8   6    4.05    2.77
  -2   8  -6    1.50    2.15
  -2   8  -7   44.64    9.10
   2  -8   7   55.43    7.80
   2  -8   7   41.79    9.01
  -2   8  -8    0.47    0.89
   2  -8   8    2.55    1.07
   2  -8   9   -0.43    1.40
  -2   8  -9    3.24    2.09
   2  -8   9    3.44    3.30
  -2   8 -10   -4.74    3.21
   2  -8  10   -0.99    1.76
   2  -8  10   -3.35    3.83
  -2   8 -11   -0.38    1.84
   2  -8  11    0.10    2.91
   2  -8  11    2.88    2.00
   2  -8  12    6.16    3.54
  -2   8 -12    1.74    2.18
   2  -8  12    2.68    2.82
   2  -8  13   -0.22    1.31
   2  -8  13   -1.57    1.82
   2  -8  14    6.39    3.49
   2  -8  14    5.65    4.09
   2  -8  15    2.21    2.05
   2  -8  16    2.77    3.36
   2  -7 -17    4.16    4.12
   2  -7 -16    3.89    2.79
  -2   7  15    5.17    4.48
   2  -7 -15    1.79    1.80
  -2   7  15   -0.47    1.08
   2  -7 -15   -2.82    2.69
   2  -7 -15    3.24    2.61
   2  -7 -14    0.55    1.70
  -2   7  14    7.81    3.82
   2  -7 -14    3.02    2.29
   2  -7 -14    3.92    2.39
  -2   7  14    7.83    4.26
   2  -7 -13    2.43    2.57
  -2   7  13   -1.75    3.99
   2  -7 -13    0.09    1.87
  -2   7  13   -1.98    1.77
   2  -7 -13   -0.99    1.52
   2  -7 -12   13.17    5.28
  -2   7  12   13.06    5.41
   2  -7 -12   17.74    5.16
  -2   7  12   11.84    4.02
   2  -7 -11    3.72    2.91
  -2   7  11    0.32    1.08
  -2   7  11   -4.48    4.03
   2  -7 -11   -1.88    2.00
   2  -7 -11    1.03    1.10
  -2   7  10   28.51    7.77
   2  -7 -10   22.45    6.04
   2  -7 -10   18.60    6.07
  -2   7  10   26.73    5.45
   2  -7 -10   22.57    5.24
   2  -7  -9    1.41    0.77
   2  -7  -9   -2.36    2.08
   2  -7  -9    0.45    1.78
  -2   7   9    0.53    2.23
   2  -7  -8   23.53    4.70
  -2   7   8   34.92    8.69
   2  -7  -8   33.28    8.34
   2  -7  -8   29.50    6.97
  -2   7   7   21.36    6.00
   2  -7  -7   27.55    4.75
  -2   7   7   35.99    8.29
   2  -7  -7   21.77    6.10
   2  -7  -7   24.28    6.46
  -2   7   6    6.92    2.04
   2  -7  -6   14.47    5.55
   2  -7  -6   10.58    4.14
   2  -7  -6    5.59    1.94
  -2   7   6    7.40    2.66
  -2   7   6    6.34    1.77
  -2   7   6    4.74    2.58
   2  -7  -6    5.14    1.61
  -2   7   6   14.07    4.88
   2  -7  -5   18.37    3.24
   2  -7  -5    6.24    3.54
  -2   7   5   17.01    5.56
  -2   7   5   18.30    3.18
  -2   7   5   12.47    2.46
   2  -7  -5   12.72    4.33
  -2   7   5   13.05    4.39
   2  -7  -5   11.27    2.52
  -2   7   5   12.92    3.34
  -2   7   4   45.85    4.56
  -2   7   4   58.69    9.77
   2  -7  -4   65.43   10.74
   2  -7  -4   49.89    4.23
   2  -7  -4   68.11   10.75
   2  -7  -4   45.52    4.76
  -2   7   4   52.14    5.51
  -2   7   4   56.64   10.66
  -2   7   3   92.83   12.56
   2  -7  -3   76.02   11.12
  -2   7   3  107.02    6.23
  -2   7   3   80.54   11.13
  -2   7   3   80.39    6.91
   2  -7  -3   82.45   11.82
  -2   7   2    5.79    1.71
   2  -7  -2    7.54    3.44
  -2   7   2    2.88    2.32
  -2   7   2    6.18    1.35
   2  -7  -2    7.66    3.57
  -2   7   2    8.32    3.51
   2  -7  -1   17.58    5.20
  -2   7   1   16.96    3.69
  -2   7   1   20.95    2.45
  -2   7   1   16.26    2.28
  -2   7   1   14.58    4.55
   2  -7  -1   20.39    5.73
  -2   7   1   18.68    2.48
  -2   7   0   13.90    2.15
  -2   7   0   14.03    2.27
   2  -7   0   14.13    4.71
  -2   7   0   14.00    2.30
  -2   7   0   19.09    5.93
   2  -7   0   20.85    6.26
  -2   7   0   21.44    4.40
   2  -7   1    7.97    3.17
  -2   7  -1    5.64    1.65
   2  -7   1    0.20    2.89
  -2   7  -1    2.01    1.15
  -2   7  -1    6.49    1.68
  -2   7  -1    6.95    3.00
  -2   7  -1    7.14    1.67
  -2   7  -2    1.69    0.93
  -2   7  -2    2.51    2.20
  -2   7  -2    1.07    0.55
   2  -7   2    1.57    1.31
   2  -7   2    3.38    2.45
   2  -7   2    0.98    0.65
   2  -7   3   -0.38    1.42
  -2   7  -3    0.86    0.99
   2  -7   3    0.42    0.90
   2  -7   3   -2.21    2.38
  -2   7  -3   -0.10    1.24
   2  -7   4    4.32    1.07
   2  -7   4    9.83    3.66
   2  -7   4    2.77    1.94
  -2   7  -4    5.37    2.00
   2  -7   4    7.12    2.40
  -2   7  -4   -0.06    2.45
   2  -7   5   12.13    2.50
  -2   7  -5   10.25    1.45
  -2   7  -5    9.66    3.65
   2  -7   5   12.65    3.21
   2  -7   5   12.53    4.86
   2  -7   5   14.71    4.59
  -2   7  -6   50.79    9.12
   2  -7   6   56.83    8.74
   2  -7   6   56.24    9.81
   2  -7   6   53.22    7.08
   2  -7   7   -1.26    1.90
   2  -7   7    3.27    3.01
  -2   7  -7   -1.43    1.67
   2  -7   7   -1.84    2.26
   2  -7   8   -0.14    2.70
   2  -7   8   -0.09    0.53
   2  -7   9    8.92    3.22
  -2   7  -9    9.44    3.98
   2  -7   9    7.72    3.67
   2  -7  10   17.63    6.25
  -2   7 -10   13.99    4.94
   2  -7  10   15.15    4.46
   2  -7  11   10.25    3.88
  -2   7 -11    8.70    4.53
   2  -7  11    6.12    3.62
   2  -7  12    7.87    4.07
   2  -7  12   12.01    5.88
   2  -7  13    1.49    2.06
   2  -7  13    1.77    1.37
   2  -7  14   17.26    7.39
   2  -7  14    9.84    4.80
   2  -7  15    6.21    5.23
   2  -7  15    0.46    0.91
   2  -7  16    0.08    0.75
   2  -7  17    2.27    1.75
  -2   6  19   -1.90    2.26
   2  -6 -18    4.09    3.95
  -2   6  18   10.39    5.81
   2  -6 -17    0.11    1.21
   2  -6 -17    1.29    1.90
  -2   6  16   15.00    7.02
  -2   6  16    6.94    4.20
   2  -6 -16    6.61    3.96
   2  -6 -16    6.62    3.39
  -2   6  15    3.04    2.71
   2  -6 -15   -1.17    1.79
  -2   6  15   -2.37    3.09
   2  -6 -15   -0.48    2.04
   2  -6 -15    3.50    3.17
   2  -6 -14   13.49    5.39
  -2   6  14   25.12    7.87
   2  -6 -14   28.78    7.07
   2  -6 -14   17.75    5.97
  -2   6  14   20.52    5.88
  -2   6  13    6.83    4.29
  -2   6  13    8.62    3.93
   2  -6 -13    3.54    2.40
   2  -6 -13   12.77    4.93
   2  -6 -13    5.67    2.47
   2  -6 -12   14.35    5.33
  -2   6  12   11.50    4.09
   2  -6 -12    9.40    4.14
  -2   6  12    9.39    4.67
   2  -6 -12   12.18    4.45
   2  -6 -11    9.90    3.99
   2  -6 -11   12.64    4.16
  -2   6  11    7.41    4.57
   2  -6 -11   10.99    4.58
  -2   6  11   14.07    4.09
  -2   6  10    9.76    4.37
  -2   6  10    7.07    2.51
   2  -6 -10   10.21    3.75
   2  -6 -10   10.27    3.53
   2  -6 -10   17.10    5.54
  -2   6   9   22.86    4.74
   2  -6  -9   27.53    5.61
   2  -6  -9   19.36    5.64
  -2   6   9   21.23    6.26
   2  -6  -9   17.88    5.39
   2  -6  -8    2.18    1.61
  -2   6   8    1.66    1.37
  -2   6   8    3.15    1.29
   2  -6  -8   -0.61    2.31
  -2   6   8   -0.02    0.54
   2  -6  -8    2.16    1.39
   2  -6  -7   -0.25    1.87
   2  -6  -7    0.51    1.11
  -2   6   7    1.29    0.58
  -2   6   7    1.62    0.92
  -2   6   7   -3.14    2.62
   2  -6  -7   -0.40    1.14
   2  -6  -7   -0.48    1.63
   2  -6  -7    2.01    1.36
   2  -6  -6    0.86    1.23
  -2   6   6    1.72    1.04
   2  -6  -6    1.19    2.00
   2  -6  -6   -0.59    1.00
  -2   6   6   -0.29    0.44
  -2   6   6    2.08    1.73
   2  -6  -6   -3.52    2.64
   2  -6  -6    0.33    0.81
  -2   6   6    1.67    2.03
  -2   6   5  103.70    8.54
   2  -6  -5  113.13    8.09
   2  -6  -5  121.29   13.03
   2  -6  -5  113.56    7.98
  -2   6   5  106.06    6.56
  -2   6   5  103.31    6.84
  -2   6   5  126.00   13.68
   2  -6  -5  101.67    7.94
  -2   6   5  119.38   13.92
   2  -6  -5  116.93   13.43
  -2   6   4    3.34    1.99
   2  -6  -4    9.09    3.60
  -2   6   4    9.77    2.05
  -2   6   4    2.97    2.50
  -2   6   4    6.77    1.57
   2  -6  -4    5.16    2.49
   2  -6  -4    7.91    1.82
   2  -6  -4    5.86    1.56
   2  -6  -3   10.14    3.66
   2  -6  -3    6.82    1.60
  -2   6   3    9.49    1.78
  -2   6   3    8.34    2.18
  -2   6   3    6.96    3.10
  -2   6   3   13.58    4.49
   2  -6  -3   10.20    1.80
   2  -6  -3    8.88    3.48
  -2   6   2   22.94    2.48
   2  -6  -2   15.15    3.55
   2  -6  -2   17.49    4.73
  -2   6   2   18.94    5.10
  -2   6   2   17.26    2.93
  -2   6   2   17.97    4.85
   2  -6  -2   22.11    5.74
  -2   6   1   54.48    3.64
   2  -6  -1   62.88    9.49
  -2   6   1   51.09    3.71
  -2   6   1   50.53    8.46
   2  -6  -1   65.71    9.65
  -2   6   1   62.03    6.19
   2  -6  -1   57.75    7.47
  -2   6   1   51.88    3.81
   2  -6   0   89.15   10.89
  -2   6   0  104.28   11.66
  -2   6   0  122.83    5.66
  -2   6   0   90.09    7.73
  -2   6   0  115.35    5.85
   2  -6   0   88.43   10.86
  -2   6   0  103.16    5.60
  -2   6  -1   -0.55    0.62
  -2   6  -1   -1.48    2.21
  -2   6  -1    0.33    0.23
  -2   6  -1   -0.01    0.48
  -2   6  -1   -1.48    0.96
   2  -6   1    0.38    1.25
   2  -6   1    0.20    1.21
   2  -6   2    3.57    2.48
   2  -6   2   -0.81    1.18
  -2   6  -2   -1.47    1.91
  -2   6  -2   -0.32    0.75
   2  -6   2    0.06    0.40
   2  -6   2    0.53    1.15
   2  -6   2   -0.27    1.43
  -2   6  -2   -0.06    0.51
  -2   6  -3   -1.65    1.97
   2  -6   3    0.16    0.48
   2  -6   3    1.32    1.31
   2  -6   3   -0.55    1.10
   2  -6   3    1.00    0.57
  -2   6  -3    2.04    1.04
   2  -6   3   -1.02    1.57
   2  -6   3    2.87    2.21
   2  -6   4   43.43    5.27
   2  -6   4   30.67    3.50
  -2   6  -4   40.80    7.48
   2  -6   4   44.75    7.28
   2  -6   4   36.01    7.08
   2  -6   4   40.09    7.38
   2  -6   5   17.28    3.53
  -2   6  -5   11.51    2.23
  -2   6  -5   13.67    4.47
   2  -6   5   16.51    5.08
   2  -6   5   12.08    2.53
   2  -6   5   18.04    4.46
   2  -6   6   20.30    4.95
   2  -6   6    8.63    2.58
   2  -6   6   16.23    4.91
   2  -6   6   15.83    3.41
  -2   6  -6   12.78    2.73
  -2   6  -6   13.06    4.50
   2  -6   7   37.28    6.27
  -2   6  -7   29.80    4.53
   2  -6   7   33.15    5.22
   2  -6   7   40.17    8.27
  -2   6  -7   44.56    8.52
   2  -6   7   52.33    7.02
  -2   6  -8  145.22   15.42
  -2   6  -8  114.61    9.87
   2  -6   8  150.28   16.06
   2  -6   8  146.70   12.58
  -2   6  -9   25.18    6.57
   2  -6   9   22.53    5.18
   2  -6   9   25.70    7.33
   2  -6  10   34.55    6.92
   2  -6  10   17.40    6.25
  -2   6 -10   26.79    6.72
   2  -6  11   16.30    5.13
  -2   6 -11   13.82    4.97
   2  -6  11   15.46    5.55
   2  -6  12   -0.63    1.89
   2  -6  12   -0.20    1.43
   2  -6  13   39.87    8.33
   2  -6  13   36.73    9.45
   2  -6  14   -1.18    2.45
   2  -6  14   -4.02    2.81
   2  -6  15   10.26    5.56
   2  -6  15   26.71    7.44
   2  -6  16   -6.33    4.32
   2  -6  16   -5.98    3.69
   2  -6  17    0.24    1.05
   2  -6  17    5.86    4.72
   2  -6  18   -1.92    2.43
  -2   5  20   -2.25    2.51
   2  -5 -19    1.66    3.45
  -2   5  19    0.60    1.79
   2  -5 -18   -2.44    2.61
  -2   5  18    4.02    3.62
   2  -5 -17   -0.85    1.62
  -2   5  17    2.26    3.26
  -2   5  17    0.97    1.72
  -2   5  16    1.23    3.21
  -2   5  16   -0.52    1.68
   2  -5 -16    9.73    4.93
   2  -5 -16    2.72    3.16
   2  -5 -15   -5.68    3.30
   2  -5 -15    0.95    1.58
  -2   5  15    4.13    3.66
  -2   5  15   -2.14    2.05
   2  -5 -15    1.05    1.31
  -2   5  14    7.47    3.90
   2  -5 -14   -0.02    0.96
  -2   5  14    6.89    4.21
   2  -5 -14    0.16    1.89
   2  -5 -14    9.20    4.57
   2  -5 -13   44.52    8.96
  -2   5  13   39.22    9.46
  -2   5  13   28.57    6.71
   2  -5 -13   29.44    6.68
   2  -5 -13   22.45    6.28
   2  -5 -12    2.20    1.79
  -2   5  12   -0.12    1.67
  -2   5  12    3.39    2.24
   2  -5 -12    2.80    1.49
   2  -5 -12   -1.58    1.46
  -2   5  11   53.24   10.34
  -2   5  11   49.67    7.92
   2  -5 -11   55.21    8.97
   2  -5 -11   47.91    8.18
   2  -5 -11   58.57    9.75
   2  -5 -10   -4.31    3.39
   2  -5 -10   -3.63    2.66
  -2   5  10   -0.44    1.66
   2  -5 -10   -0.52    0.72
  -2   5  10   -2.52    2.93
   2  -5  -9   -0.18    1.67
  -2   5   9    0.62    1.39
  -2   5   9   -0.16    0.85
   2  -5  -9   -1.22    1.87
   2  -5  -9   -1.13    2.14
  -2   5   8    0.84    1.40
  -2   5   8   -4.25    2.70
   2  -5  -8    2.21    1.38
   2  -5  -8   -0.13    1.61
   2  -5  -8   -2.39    2.41
  -2   5   7    3.89    2.27
   2  -5  -7    1.95    1.57
   2  -5  -7    2.63    1.98
  -2   5   7    3.42    1.80
   2  -5  -7    2.42    1.39
   2  -5  -7    4.41    3.26
  -2   5   7    1.78    0.70
   2  -5  -6   27.35    6.04
  -2   5   6   25.43    3.42
  -2   5   6   27.06    6.38
   2  -5  -6   29.53    4.61
   2  -5  -6   26.18    4.44
  -2   5   6   23.67    3.74
   2  -5  -6   28.84    4.67
   2  -5  -6   28.61    5.92
  -2   5   5   34.10    4.23
   2  -5  -5   37.27    6.60
   2  -5  -5   34.64    4.51
  -2   5   5   51.43    8.35
  -2   5   5   34.09    4.06
   2  -5  -5   39.84    4.77
   2  -5  -5   32.92    4.64
   2  -5  -5   31.27    6.47
  -2   5   4    2.14    0.79
  -2   5   4    2.48    2.28
  -2   5   4    1.09    0.47
  -2   5   4   -1.47    2.21
   2  -5  -4    2.11    1.46
   2  -5  -4    0.60    0.61
   2  -5  -4   -1.58    2.66
   2  -5  -4    1.35    0.51
   2  -5  -4    3.73    1.15
   2  -5  -3   85.56    5.73
  -2   5   3   86.23   10.28
  -2   5   3   85.13    8.89
   2  -5  -3   88.10    5.54
  -2   5   3   91.50    5.74
  -2   5   3   88.73    5.48
  -2   5   3  101.37   11.66
   2  -5  -3   92.87   10.80
   2  -5  -3   95.80    7.70
   2  -5  -3   98.21   10.80
   2  -5  -2   36.48    5.07
  -2   5   2   34.47    6.42
  -2   5   2   39.74    6.89
  -2   5   2   28.93    3.38
   2  -5  -2   25.74    5.69
  -2   5   2   31.31    5.28
  -2   5   2   36.30    2.95
   2  -5  -2   30.96    2.74
   2  -5  -2   27.10    2.45
   2  -5  -2   33.35    6.60
  -2   5   1    9.70    1.36
   2  -5  -1    2.44    1.63
   2  -5  -1    7.46    3.16
  -2   5   1   10.91    1.43
  -2   5   1   11.27    3.31
   2  -5  -1    8.83    2.70
  -2   5   1    9.59    1.90
  -2   5   1   12.65    1.48
  -2   5   1    9.35    3.44
  -2   5   0  107.53    4.94
  -2   5   0  129.43   12.28
   2  -5   0  136.17   12.45
  -2   5   0  125.90    8.34
   2  -5   0  116.61   10.13
  -2   5   0  108.70    4.60
   2  -5   0  145.69   13.21
  -2   5   0  115.63    5.03
  -2   5  -1   72.83    4.27
  -2   5  -1   73.55    6.94
   2  -5   1   76.46    9.48
   2  -5   1   63.89    8.40
   2  -5   1   69.99    8.22
  -2   5  -1   71.46    4.50
   2  -5   1   69.86    8.30
  -2   5  -1   72.84    9.03
   2  -5   2    8.86    3.30
   2  -5   2   11.05    3.24
  -2   5  -2    9.40    3.11
   2  -5   2   13.04    3.08
   2  -5   2   11.41    3.32
   2  -5   2   14.43    2.33
  -2   5  -2   14.63    2.26
   2  -5   3   40.76    6.36
   2  -5   3   45.59    6.26
   2  -5   3   51.40    7.37
   2  -5   3   45.60    7.31
   2  -5   3   52.78    4.92
  -2   5  -3   41.24    7.03
   2  -5   3   39.62    3.39
   2  -5   4    5.88    2.55
   2  -5   4    6.47    1.71
   2  -5   4    6.70    1.91
   2  -5   4    5.70    3.11
   2  -5   4    6.51    2.55
  -2   5  -4    7.75    2.68
   2  -5   4    9.60    3.35
  -2   5  -4    5.55    1.37
   2  -5   5   12.52    4.18
   2  -5   5   11.70    2.86
  -2   5  -5    9.07    3.10
   2  -5   5    8.75    3.03
  -2   5  -5   10.41    2.08
   2  -5   5    7.96    2.06
   2  -5   6  122.86    9.92
   2  -5   6  130.97   13.21
  -2   5  -6  106.98    7.94
   2  -5   6  125.42   10.73
   2  -5   6  103.74    8.44
  -2   5  -6  125.57   12.69
   2  -5   7   37.27    5.45
   2  -5   7   39.92    7.62
   2  -5   7   48.59    6.61
  -2   5  -7   42.63    7.71
   2  -5   7   29.72    4.74
  -2   5  -7   30.04    4.67
  -2   5  -8    1.94    1.35
   2  -5   8    2.70    1.50
   2  -5   8    0.98    0.71
  -2   5  -8    0.50    1.87
   2  -5   8   -1.64    2.69
   2  -5   9    5.65    2.51
   2  -5   9   13.95    3.78
  -2   5  -9   13.62    4.64
  -2   5 -10    2.52    1.13
   2  -5  10    9.26    3.17
   2  -5  10    9.39    3.46
   2  -5  11   92.89   11.38
   2  -5  11   83.84   12.62
   2  -5  12    3.53    2.39
   2  -5  12    2.91    3.04
   2  -5  13   15.41    5.76
   2  -5  13   19.78    5.90
   2  -5  14    3.60    2.21
   2  -5  14    3.24    3.17
   2  -5  15    9.13    5.18
   2  -5  15   19.11    6.19
   2  -5  16   11.34    4.88
   2  -5  16    8.22    4.43
   2  -5  17    7.32    4.71
   2  -5  17   -2.07    2.29
   2  -5  18   -0.93    1.20
   2  -5  18    0.59    1.59
  -2   4  20   -3.52    3.13
   2  -4 -19    4.00    4.32
  -2   4  19   -1.38    1.97
  -2   4  18    0.65    1.53
   2  -4 -18   -1.24    1.21
   2  -4 -17    4.53    3.89
  -2   4  17    7.60    5.20
  -2   4  17    7.64    4.21
  -2   4  16    2.28    2.65
   2  -4 -16    0.35    0.95
   2  -4 -16    0.77    1.05
  -2   4  16   -0.51    1.47
   2  -4 -15   -2.27    2.65
   2  -4 -15   -2.74    2.64
  -2   4  15    0.44    1.43
  -2   4  15    0.12    1.39
   2  -4 -15    4.70    3.33
   2  -4 -14   -1.41    2.66
  -2   4  14   -1.08    1.53
   2  -4 -14   -1.06    1.57
  -2   4  14    1.02    1.60
   2  -4 -14   -4.37    3.09
   2  -4 -13    9.67    3.44
   2  -4 -13   19.49    6.16
   2  -4 -13   11.95    4.55
  -2   4  13   17.94    5.90
  -2   4  13   22.01    6.71
   2  -4 -12    1.74    1.98
  -2   4  12    5.67    3.62
   2  -4 -12    4.23    2.87
   2  -4 -12    0.00    0.90
  -2   4  12    2.12    1.08
   2  -4 -11    8.81    3.23
  -2   4  11    8.28    3.52
   2  -4 -11    5.29    2.59
  -2   4  11   10.07    4.51
   2  -4 -11    5.32    2.65
   2  -4 -11    3.56    1.62
  -2   4  10    0.58    2.22
   2  -4 -10    1.39    2.10
  -2   4  10    3.31    1.81
   2  -4 -10    2.68    2.13
   2  -4 -10    0.37    0.84
   2  -4 -10    8.01    3.55
  -2   4   9   20.74    4.70
   2  -4  -9   18.91    4.62
  -2   4   9   19.51    5.36
   2  -4  -9   17.86    4.79
   2  -4  -9   18.33    4.81
   2  -4  -9   15.37    4.02
   2  -4  -8   51.85    8.24
  -2   4   8   61.92    7.35
   2  -4  -8   51.10    7.70
   2  -4  -8   54.70    7.18
  -2   4   8   51.13    8.58
  -2   4   8   53.69    7.00
   2  -4  -8   55.55    7.34
  -2   4   7    8.20    3.33
   2  -4  -7    9.49    2.58
   2  -4  -7   12.59    3.78
  -2   4   7   11.01    2.91
   2  -4  -7   15.59    3.58
   2  -4  -7   16.13    3.56
   2  -4  -7    8.77    2.91
  -2   4   6   27.09    2.70
   2  -4  -6   32.62    6.37
   2  -4  -6   28.10    4.48
   2  -4  -6   27.47    4.51
   2  -4  -6   26.61    4.64
   2  -4  -6   32.33    4.76
   2  -4  -6   32.66    6.02
  -2   4   6   35.84    4.93
  -2   4   6   35.52    6.84
   2  -4  -5  121.64    8.55
  -2   4   5  149.27    9.10
   2  -4  -5  151.36    9.21
  -2   4   5  125.26    6.73
   2  -4  -5  146.51   12.34
   2  -4  -5  146.21   13.06
   2  -4  -5  133.44    8.84
   2  -4  -5  145.09    9.87
  -2   4   5  152.23   13.69
  -2   4   4  212.37   15.53
   2  -4  -4  227.04   10.24
   2  -4  -4  186.50    8.97
   2  -4  -4  206.48   15.15
   2  -4  -4  210.82    9.90
   2  -4  -4  190.33   10.18
   2  -4  -4  184.13   13.83
  -2   4   4  188.48    8.99
  -2   4   3    8.67    1.32
   2  -4  -3   12.40    2.04
   2  -4  -3    3.61    1.90
   2  -4  -3    8.21    3.28
   2  -4  -3    8.20    1.78
   2  -4  -3    7.66    1.49
   2  -4  -3    8.72    1.86
  -2   4   3   11.24    3.21
   2  -4  -3   12.01    1.99
  -2   4   3    5.66    1.23
  -2   4   3    8.73    2.90
  -2   4   2   17.39    3.65
  -2   4   2   17.40    2.25
   2  -4  -2   13.60    1.74
  -2   4   2   12.23    3.63
  -2   4   2   12.18    1.64
  -2   4   2   18.87    4.76
   2  -4  -2   25.97    5.33
   2  -4  -2   17.45    2.29
   2  -4  -2   16.43    4.29
   2  -4  -2   16.95    3.09
  -2   4   1   19.12    2.49
   2  -4  -1   19.20    3.47
   2  -4  -1   24.00    5.01
  -2   4   1   22.75    4.67
  -2   4   1   21.09    3.87
   2  -4  -1   18.71    1.72
   2  -4  -1   20.97    4.65
   2  -4   0   29.27    4.67
  -2   4   0   28.21    3.46
  -2   4   0   22.55    4.38
  -2   4   0   24.94    5.12
   2  -4   0   27.67    5.59
   2  -4   0   28.82    5.27
   2  -4   1  144.86   11.30
   2  -4   1  138.92   11.82
  -2   4  -1  135.98   10.51
  -2   4  -1  136.39    5.20
   2  -4   1  135.90   10.42
   2  -4   1  142.10    5.29
   2  -4   1  137.10    8.41
   2  -4   1  137.42   10.57
  -2   4  -1  148.25   12.11
   2  -4   2    2.79    0.75
   2  -4   2    2.10    1.86
   2  -4   2    3.44    1.47
   2  -4   2    0.62    0.96
  -2   4  -2    4.35    2.00
   2  -4   2    3.81    1.16
   2  -4   2    4.72    2.05
   2  -4   2    4.19    1.39
  -2   4  -2    4.68    2.57
  -2   4  -3    2.29    0.55
   2  -4   3    2.63    1.04
   2  -4   3    0.51    1.46
  -2   4  -3    2.95    1.29
   2  -4   3    1.66    0.74
   2  -4   3    0.70    1.03
  -2   4  -3    4.95    2.19
   2  -4   3    0.69    1.60
   2  -4   3    3.36    2.01
   2  -4   3    3.20    1.06
  -2   4  -4   84.95    5.58
   2  -4   4   92.31    6.80
   2  -4   4   86.05    6.20
   2  -4   4   90.63    9.67
   2  -4   4   89.01    9.56
   2  -4   4   96.14    8.87
   2  -4   4   85.03    8.34
  -2   4  -4  102.37   10.39
  -2   4  -5   50.54    7.37
   2  -4   5   48.31    7.08
   2  -4   5   32.56    4.20
   2  -4   5   52.78    5.67
   2  -4   5   37.48    5.83
  -2   4  -5   38.81    4.30
   2  -4   5   35.26    6.11
   2  -4   5   37.60    5.35
   2  -4   6   27.97    5.72
   2  -4   6   30.78    4.71
   2  -4   6   25.88    4.24
   2  -4   6   23.70    4.35
  -2   4  -6   31.34    6.14
  -2   4  -6   25.38    4.13
   2  -4   7   24.38    5.51
   2  -4   7   19.14    3.46
   2  -4   7   16.06    3.67
   2  -4   7   30.47    4.99
  -2   4  -7   24.91    5.60
  -2   4  -7   19.19    3.61
   2  -4   8   -1.09    2.60
   2  -4   8    1.85    1.33
  -2   4  -8    1.11    1.51
   2  -4   8    0.20    1.14
   2  -4   8    2.03    1.07
  -2   4  -8    0.36    1.07
   2  -4   9  175.90   13.61
   2  -4   9  172.98   16.12
  -2   4  -9  184.63   16.19
   2  -4  10   13.53    4.74
   2  -4  10   17.47    5.05
  -2   4 -10   19.95    5.63
   2  -4  11   23.28    6.30
   2  -4  11   21.41    5.65
   2  -4  12   -0.10    2.08
   2  -4  12    5.14    3.28
   2  -4  13   50.65    9.04
   2  -4  13   56.56   10.50
   2  -4  14   45.03   10.13
   2  -4  14   51.02   10.05
   2  -4  15    1.82    2.00
   2  -4  15   -0.44    2.05
   2  -4  16   17.33    6.56
   2  -4  16   13.99    6.39
   2  -4  17   -0.73    2.46
   2  -4  17   -0.34    1.85
   2  -4  18    8.07    5.02
   2  -4  18    6.75    4.52
   2  -4  19    4.71    5.09
   2  -4  19    1.40    0.96
  -2   3  20    0.92    2.02
  -2   3  19   14.55    6.31
   2  -3 -19   12.84    6.54
  -2   3  18    6.69    3.96
   2  -3 -18    8.27    5.00
  -2   3  18    2.38    4.15
  -2   3  17    7.60    4.08
   2  -3 -17   -0.50    2.07
  -2   3  17    0.07    3.05
  -2   3  16    6.16    3.69
   2  -3 -16    2.53    2.48
  -2   3  16    3.79    2.93
  -2   3  15   16.88    5.28
  -2   3  15   19.56    6.12
   2  -3 -15   13.34    4.37
   2  -3 -15   19.01    6.29
   2  -3 -14    3.40    2.18
  -2   3  14    2.95    1.27
   2  -3 -14    3.32    2.16
   2  -3 -14    3.73    3.22
  -2   3  14    5.43    3.89
   2  -3 -13   -0.67    1.11
  -2   3  13    1.15    1.43
   2  -3 -13    0.27    0.95
   2  -3 -13    2.64    2.51
  -2   3  13    0.53    1.70
   2  -3 -12   52.81    9.20
  -2   3  12   61.43    9.21
   2  -3 -12   57.96    9.19
  -2   3  12   55.88    9.95
   2  -3 -12   50.30    8.09
   2  -3 -11   13.47    4.52
  -2   3  11   14.41    5.48
  -2   3  11    6.50    3.22
   2  -3 -11   11.83    4.24
   2  -3 -11   10.32    3.50
  -2   3  10  147.37   15.06
   2  -3 -10  140.94   13.18
   2  -3 -10  153.04   13.76
   2  -3 -10  165.94   14.65
  -2   3  10  154.60   13.53
   2  -3  -9    1.54    1.91
   2  -3  -9    1.81    1.24
  -2   3   9    0.07    2.16
  -2   3   9    0.80    1.10
   2  -3  -9    2.02    2.07
   2  -3  -8    3.76    1.96
  -2   3   8   -1.86    1.94
   2  -3  -8    0.18    1.38
  -2   3   8   -1.63    1.93
  -2   3   8   -0.22    0.58
   2  -3  -8   -1.58    1.68
  -2   3   7   -0.83    1.06
  -2   3   7    0.66    0.91
   2  -3  -7   -0.42    1.32
   2  -3  -7   -0.26    0.95
   2  -3  -7    0.87    0.86
   2  -3  -7    2.15    1.15
  -2   3   7    0.51    1.13
  -2   3   6    3.58    1.43
   2  -3  -6    5.44    2.20
   2  -3  -6    3.19    2.00
  -2   3   6    2.05    1.32
  -2   3   6    1.70    1.24
   2  -3  -6    3.41    1.98
   2  -3  -6    5.09    2.19
   2  -3  -6    3.77    1.94
  -2   3   5    3.81    1.42
   2  -3  -5    2.57    2.16
   2  -3  -5    7.18    2.84
  -2   3   5    2.76    2.70
   2  -3  -5    3.59    1.55
  -2   3   5    2.33    0.55
   2  -3  -5    5.99    2.04
   2  -3  -5    3.48    1.71
   2  -3  -5    4.03    1.37
   2  -3  -5    2.72    1.55
  -2   3   5    3.38    1.43
   2  -3  -4   33.83    5.68
   2  -3  -4   41.47    4.46
  -2   3   4   33.85    5.99
  -2   3   4   25.36    2.59
  -2   3   4   42.50    4.56
   2  -3  -4   41.82    6.33
   2  -3  -4   26.57    3.59
   2  -3  -4   36.11    6.12
   2  -3  -4   25.31    3.47
   2  -3  -4   39.92    4.79
   2  -3  -3   47.86    4.12
   2  -3  -3   51.27    4.82
   2  -3  -3   47.95    4.15
   2  -3  -3   49.40    4.14
   2  -3  -3   49.11    6.83
   2  -3  -3   49.40    6.62
  -2   3   3   56.99    7.32
  -2   3   3   49.54    4.26
   2  -3  -3   50.43    3.97
  -2   3   2   -1.11    0.89
   2  -3  -2    2.16    1.64
  -2   3   2   -0.72    0.52
   2  -3  -2   -0.39    0.58
  -2   3   2   -0.34    0.39
   2  -3  -2    0.56    1.40
   2  -3  -2   -0.03    0.18
  -2   3   2    0.74    1.89
   2  -3  -2    1.78    0.75
   2  -3  -2    0.15    0.52
   2  -3  -2    0.03    0.33
   2  -3  -1    0.46    0.95
   2  -3  -1    1.38    0.66
   2  -3  -1    0.04    1.05
   2  -3  -1    1.82    0.54
  -2   3   1    2.06    1.12
  -2   3   1    2.51    1.37
  -2   3   1    0.92    0.39
   2  -3   0   42.54    3.59
   2  -3   0   43.46    5.98
   2  -3   0   36.44    5.36
   2  -3   0   45.24    6.08
  -2   3   0   39.64    4.84
   2  -3   0   41.18    5.00
  -2   3   0   44.38    6.06
  -2   3   0   40.02    5.66
   2  -3   1   72.66    6.94
   2  -3   1   74.94    7.28
   2  -3   1   76.38    7.72
  -2   3  -1   73.46    7.58
  -2   3  -1   78.90    6.99
   2  -3   1   78.62    6.85
  -2   3  -1   78.77    7.86
   2  -3   1   73.08    7.54
   2  -3   1   71.28    5.29
  -2   3  -2    0.69    0.54
  -2   3  -2    0.49    0.73
   2  -3   2    0.27    0.51
   2  -3   2    0.03    0.27
   2  -3   2    0.51    0.39
   2  -3   2    1.04    0.59
   2  -3   2    0.12    1.02
  -2   3  -2    1.74    1.86
   2  -3   2    0.26    1.05
   2  -3   2    0.98    1.26
   2  -3   2    2.77    1.95
   2  -3   2   -0.44    0.86
  -2   3  -3   15.22    3.45
   2  -3   3   13.94    3.47
  -2   3  -3   13.64    3.43
   2  -3   3    7.27    2.19
   2  -3   3   11.19    1.90
  -2   3  -3   10.92    1.70
  -2   3  -3   11.94    3.36
   2  -3   3    9.76    2.46
   2  -3   3   12.67    3.12
   2  -3   3    8.62    1.74
   2  -3   3   13.98    3.55
   2  -3   3   12.67    1.82
   2  -3   3    8.94    2.57
  -2   3  -4   10.54    3.22
   2  -3   4    8.88    2.12
   2  -3   4    7.30    2.32
   2  -3   4    7.98    2.91
   2  -3   4   13.04    2.26
   2  -3   4   11.78    3.22
   2  -3   4    6.86    2.50
   2  -3   4    5.41    2.16
  -2   3  -4   12.92    2.48
  -2   3  -4    8.07    2.82
   2  -3   4    6.03    2.45
   2  -3   4    2.42    1.18
   2  -3   5  118.02   10.78
   2  -3   5  112.07    7.95
   2  -3   5  117.45   10.45
   2  -3   5  118.04   10.99
   2  -3   5  113.33    8.11
  -2   3  -5  107.42    9.42
  -2   3  -5  114.77    7.63
   2  -3   5  119.97    9.98
   2  -3   5  117.64    7.55
   2  -3   5  124.70    8.27
  -2   3  -5  120.39   10.67
   2  -3   5  111.18    9.58
   2  -3   6   27.66    3.84
  -2   3  -6   26.99    4.85
   2  -3   6   20.13    4.70
   2  -3   6   28.31    4.35
   2  -3   6   24.55    4.85
   2  -3   6   27.17    4.27
  -2   3  -6   25.53    5.08
   2  -3   6   28.47    4.04
  -2   3  -6   23.06    3.86
   2  -3   7  189.82    9.78
   2  -3   7  205.27   12.07
  -2   3  -7  188.31   11.99
   2  -3   7  193.39   14.89
   2  -3   7  196.87   12.61
  -2   3  -7  193.70   14.77
   2  -3   7  144.55   10.60
  -2   3  -7  181.20   12.66
   2  -3   8   31.81    5.41
   2  -3   8   33.89    6.45
   2  -3   8   34.08    5.62
   2  -3   8   29.54    4.81
  -2   3  -8   31.28    6.01
  -2   3  -8   37.91    5.86
  -2   3  -8   29.97    5.18
   2  -3   9   28.74    5.59
   2  -3   9   34.97    6.92
  -2   3  -9   37.61    7.22
   2  -3  10   27.24    5.59
   2  -3  10   28.63    6.39
  -2   3 -10   23.98    4.46
  -2   3 -11   25.21    4.63
   2  -3  11   21.60    5.35
   2  -3  11   26.69    6.67
   2  -3  12   54.41    9.80
   2  -3  12   67.09    9.74
  -2   3 -12   52.77    6.50
   2  -3  13   -0.15    1.84
   2  -3  13   -3.55    2.03
   2  -3  14    0.84    1.19
   2  -3  14    3.42    3.01
   2  -3  15   22.05    6.37
   2  -3  15   17.43    6.00
   2  -3  16    6.68    3.68
   2  -3  16   17.43    6.81
   2  -3  17   32.76    8.54
   2  -3  17   19.72    6.95
   2  -3  18    1.06    1.94
  -2   3 -18   -4.98    3.73
   2  -3  18    0.65    1.79
   2  -3  19   -1.84    2.16
  -2   3 -19   -4.17    3.57
   2  -3  19   -2.52    2.61
  -2   2  20   -0.01    1.46
  -2   2  19    3.91    2.70
   2  -2 -19   -1.38    1.13
  -2   2  18    5.89    3.24
  -2   2  18    1.74    3.61
   2  -2 -18    3.47    3.35
   2  -2 -17    1.27    2.15
  -2   2  17    0.62    1.85
  -2   2  17   -2.77    2.54
  -2   2  16   22.03    7.38
  -2   2  16   25.00    7.16
   2  -2 -16   27.59    7.88
   2  -2 -16   25.85    7.65
  -2   2  15    4.20    2.10
  -2   2  15    0.63    1.08
   2  -2 -15    1.02    2.54
   2  -2 -15    0.17    1.56
   2  -2 -15    0.76    0.86
  -2   2  14   11.21    4.59
  -2   2  14    8.60    4.48
   2  -2 -14    9.60    3.87
   2  -2 -14    4.75    2.06
  -2   2  14    6.29    2.39
   2  -2 -13   17.70    5.43
  -2   2  13   14.87    5.20
  -2   2  13   14.55    5.51
   2  -2 -13   18.00    4.53
   2  -2 -13   13.14    2.22
   2  -2 -12   99.99   10.73
   2  -2 -12   85.75    5.51
   2  -2 -12  119.04   13.72
  -2   2  12  102.85   13.29
  -2   2  12   92.93   11.60
   2  -2 -11   63.37    8.24
   2  -2 -11   55.09    3.99
   2  -2 -11   62.53    9.36
  -2   2  11   70.26   10.61
  -2   2  11   61.21    8.90
  -2   2  10    0.97    0.86
   2  -2 -10   -0.08    0.92
  -2   2  10    0.89    2.21
   2  -2 -10   -0.03    0.64
   2  -2 -10    4.23    2.18
  -2   2  10    3.23    2.15
   2  -2  -9   78.13    8.77
  -2   2   9   96.76    9.91
   2  -2  -9   66.79    3.15
  -2   2   9   83.39   10.30
   2  -2  -9   87.86    9.81
   2  -2  -8    5.85    2.03
  -2   2   8    6.05    2.94
  -2   2   8   12.84    3.24
   2  -2  -8    4.54    2.20
  -2   2   8    1.98    0.92
  -2   2   7  177.47   12.11
   2  -2  -7  218.62   13.90
   2  -2  -7  202.40   13.81
  -2   2   7  195.82   14.69
  -2   2   7  212.58   13.64
   2  -2  -6   43.63    5.75
   2  -2  -6   49.01    7.20
  -2   2   6   45.23    6.74
   2  -2  -6   45.64    6.23
   2  -2  -6   40.42    6.00
  -2   2   6   44.42    5.80
  -2   2   6   40.67    5.19
  -2   2   5   13.34    2.65
   2  -2  -5   12.76    3.04
   2  -2  -5   16.24    4.02
  -2   2   5   16.42    3.26
   2  -2  -5   16.58    3.34
   2  -2  -5   16.60    3.82
  -2   2   5   15.06    4.02
   2  -2  -4    1.22    1.07
   2  -2  -4   -1.63    1.16
   2  -2  -4    0.40    0.91
  -2   2   4   -0.40    0.88
  -2   2   4    0.58    0.46
  -2   2   3   49.66    4.11
   2  -2  -3   60.42    6.98
   2  -2  -3   46.16    2.82
   2  -2  -3   50.15    4.51
  -2   2   3   47.62    4.45
  -2   2   3   54.28    6.59
  -2   2   2   81.17    7.50
   2  -2  -2   82.30    4.75
  -2   2   2   96.33    8.41
  -2   2   2   87.03    5.26
  -2   2   2   87.80    4.34
   2  -2  -2   91.72    5.26
   2  -2  -1   21.09    2.86
   2  -2  -1   18.35    1.99
  -2   2   1   20.61    2.72
   2  -2  -1   21.28    3.82
  -2   2   1   21.54    3.79
   2  -2   0  170.46    8.71
   2  -2   0  179.30   10.62
  -2   2   0  185.67    8.61
  -2   2   0  174.52   10.70
   2  -2   0  173.09    5.48
   2  -2   0  178.62    5.57
   2  -2   0  180.28   10.61
  -2   2  -1   30.21    4.76
   2  -2   1   37.11    4.06
   2  -2   1   35.35    3.19
   2  -2   1   36.71    4.47
   2  -2   1   31.94    2.36
  -2   2  -1   38.69    4.25
   2  -2   1   31.95    4.45
   2  -2   1   36.56    4.86
  -2   2  -1   39.12    5.09
   2  -2   1   37.94    5.06
   2  -2   2   15.12    1.88
   2  -2   2   17.98    1.81
  -2   2  -2   15.90    3.63
   2  -2   2   14.38    3.05
   2  -2   2   13.55    2.59
  -2   2  -2   14.02    3.13
   2  -2   2   11.85    2.46
   2  -2   2   15.35    3.03
  -2   2  -2   15.01    2.91
   2  -2   2   14.73    2.41
   2  -2   2   15.19    3.18
   2  -2   3   10.85    1.80
   2  -2   3    5.98    2.32
   2  -2   3    4.94    1.23
   2  -2   3    5.18    1.81
   2  -2   3    6.27    1.97
  -2   2  -3    7.87    2.60
  -2   2  -3    3.41    1.29
   2  -2   3    6.03    1.61
   2  -2   3    7.42    1.98
   2  -2   3    5.44    1.94
  -2   2  -3    3.82    1.14
   2  -2   4   13.20    3.14
   2  -2   4   11.83    3.15
   2  -2   4    9.20    1.90
   2  -2   4   11.66    2.94
  -2   2  -4   14.60    3.33
   2  -2   4   13.01    3.33
   2  -2   4   13.43    2.55
   2  -2   4    8.77    2.00
  -2   2  -4   13.23    2.87
  -2   2  -4   13.01    2.45
   2  -2   4   13.38    2.30
   2  -2   4   10.52    2.75
   2  -2   5   20.14    3.54
   2  -2   5   15.18    2.87
   2  -2   5   13.95    3.19
   2  -2   5   12.39    2.39
  -2   2  -5   11.98    3.33
   2  -2   5   14.91    3.77
   2  -2   5    6.51    1.89
  -2   2  -5   20.19    3.69
   2  -2   5   20.61    4.21
   2  -2   5   12.75    3.34
  -2   2  -5   13.58    2.72
   2  -2   6  138.81    7.17
  -2   2  -6  147.51   11.86
   2  -2   6  127.16    9.14
   2  -2   6  152.48   11.93
  -2   2  -6  150.19    9.82
   2  -2   6  146.02   10.00
   2  -2   6  151.06   12.02
  -2   2  -6  156.22   10.21
   2  -2   6  149.75   11.52
   2  -2   6  163.63   10.03
   2  -2   7    4.60    1.10
   2  -2   7    9.11    3.16
   2  -2   7    6.87    2.53
   2  -2   7    3.94    1.83
  -2   2  -7    3.28    1.41
   2  -2   7    9.69    3.61
  -2   2  -7    8.01    2.64
   2  -2   7    2.30    1.05
  -2   2  -7    4.90    2.03
  -2   2  -8  117.87   10.26
   2  -2   8  110.83    9.98
   2  -2   8  105.66    9.87
   2  -2   8  118.77   10.12
  -2   2  -8  119.26    9.23
  -2   2  -8  118.39   11.46
  -2   2  -9    1.65    0.78
   2  -2   9    3.07    1.46
   2  -2   9    2.91    2.07
  -2   2  -9    2.57    1.04
   2  -2  10   67.46    8.61
  -2   2 -10   82.55    8.11
  -2   2 -10   63.12    6.22
   2  -2  10   82.86    9.65
  -2   2 -11   26.00    3.92
   2  -2  11   36.35    6.66
  -2   2 -11   15.37    3.48
   2  -2  11   17.19    4.19
  -2   2 -12    8.02    2.58
  -2   2 -12    5.79    1.87
   2  -2  12    6.03    2.70
  -2   2 -13    5.35    2.20
   2  -2  13   10.97    4.56
  -2   2 -13    5.32    1.71
   2  -2  14   -0.11    1.90
   2  -2  15   27.70    7.27
   2  -2  16    5.56    3.54
   2  -2  17   -0.87    2.02
  -2   2 -17    1.24    2.48
  -2   2 -18   -0.47    1.35
   2  -2  18   -1.94    2.98
   2  -2  18   -0.14    3.22
   2  -2  19    1.50    1.85
   2  -2  19    4.82    5.06
  -2   2 -19    3.91    2.48
   2  -2  20    2.63    2.12
   2  -2  20   -3.62    3.16
  -2   1  19   -1.40    1.99
   2  -1 -19   -1.51    2.31
  -2   1  18   23.69    7.90
   2  -1 -18   18.09    7.02
  -2   1  17    7.65    4.22
   2  -1 -17    9.99    5.41
  -2   1  17   10.59    5.31
  -2   1  16   15.68    5.63
  -2   1  16   16.60    5.64
   2  -1 -16   28.13    8.08
  -2   1  15    4.17    2.53
   2  -1 -15    6.08    3.62
  -2   1  15    9.67    4.39
  -2   1  15    3.76    1.71
   2  -1 -15    5.35    2.26
   2  -1 -14   31.73    5.68
  -2   1  14   34.99    8.16
   2  -1 -14   41.53    8.83
  -2   1  14   44.90    8.96
  -2   1  14   40.24    6.26
  -2   1  13   21.38    4.58
  -2   1  13   19.10    5.45
   2  -1 -13   22.35    4.76
  -2   1  13   31.76    7.35
   2  -1 -13   19.69    5.72
  -2   1  12   -0.42    0.99
  -2   1  12   -1.25    2.31
  -2   1  12    0.78    0.99
   2  -1 -12    4.43    2.74
   2  -1 -12    0.12    1.35
  -2   1  11   20.95    4.26
   2  -1 -11   15.05    3.79
   2  -1 -11   20.92    5.44
  -2   1  11   22.41    5.54
  -2   1  11   13.64    4.04
  -2   1  10    1.38    1.53
  -2   1  10   -1.07    1.79
   2  -1 -10   -3.83    2.59
  -2   1  10    0.88    1.52
   2  -1 -10   -0.39    1.60
  -2   1   9   68.42    9.59
  -2   1   9   70.51    7.94
   2  -1  -9   69.89    8.92
  -2   1   9   70.19    8.80
   2  -1  -8   88.53    9.36
  -2   1   8   68.16    7.22
  -2   1   8   81.88    9.51
  -2   1   8   69.49    7.95
   2  -1  -7   22.97    4.68
  -2   1   7   23.57    4.56
  -2   1   7   23.57    4.87
  -2   1   7   26.38    4.20
  -2   1   7   23.59    4.60
   2  -1  -7   21.04    4.74
  -2   1   6  108.98    9.90
   2  -1  -6  117.99   10.40
  -2   1   6  104.68    7.69
  -2   1   6  120.86    9.67
   2  -1  -6  115.27    9.51
  -2   1   6  118.07    9.24
   2  -1  -6  111.05    9.78
  -2   1   5   25.43    4.01
  -2   1   5   40.38    5.02
   2  -1  -5   29.30    4.78
  -2   1   5   31.42    3.69
  -2   1   5   33.27    5.14
   2  -1  -5   28.33    4.13
   2  -1  -5   35.21    5.02
   2  -1  -4    7.21    2.70
  -2   1   4    7.12    2.65
  -2   1   4    4.75    1.37
  -2   1   4    9.29    2.37
   2  -1  -4    6.92    2.21
  -2   1   4    3.20    1.33
  -2   1   3   16.23    2.49
  -2   1   3   18.37    2.72
  -2   1   3   17.06    1.89
   2  -1  -3   18.24    3.53
   2  -1  -3   15.10    2.61
  -2   1   3   16.29    3.22
  -2   1   2   77.76    5.35
   2  -1  -2   67.33    6.15
  -2   1   2   40.46    3.30
   2  -1  -2   74.79    5.25
  -2   1   2   65.02    6.08
  -2   1   1  163.45    9.29
   2  -1  -1  138.09    4.83
  -2   1   1  144.54    4.88
   2  -1  -1  161.81    6.75
  -2   1   1  147.20    8.67
   2  -1   0 7287.25   58.66
  -2   1   0 6974.13   58.15
  -2   1   0 7102.89   40.21
   2  -1   1  236.02    8.14
   2  -1   1  210.38   10.18
  -2   1  -1  223.46   10.60
  -2   1  -1  231.49    8.03
   2  -1   1  260.36   11.15
  -2   1  -2  293.21   12.42
  -2   1  -2  289.44    7.81
   2  -1   2  280.37   10.06
   2  -1   2  287.01   12.37
   2  -1   2  292.47   11.30
  -2   1  -2  278.28    7.69
   2  -1   2  291.93    8.75
   2  -1   3    7.72    1.60
  -2   1  -3    4.38    1.57
  -2   1  -3    5.71    1.46
   2  -1   3    7.02    1.99
   2  -1   3    9.77    2.30
  -2   1  -3    8.37    1.70
  -2   1  -3    9.67    1.79
   2  -1   3    7.42    1.67
  -2   1  -3    7.95    2.09
   2  -1   4  252.61   10.42
   2  -1   4  266.95   13.20
  -2   1  -4  258.82   12.98
  -2   1  -4  242.44   10.30
   2  -1   4  252.25   10.43
  -2   1  -4  258.49   10.69
   2  -1   5   -1.16    1.10
   2  -1   5   -0.56    0.82
   2  -1   5    0.52    0.75
   2  -1   5    0.84    0.95
  -2   1  -5    0.59    0.85
  -2   1  -5    0.66    0.67
  -2   1  -5    1.00    1.17
   2  -1   6    6.92    1.18
  -2   1  -6    6.51    2.40
   2  -1   6    8.67    2.40
  -2   1  -6    6.13    2.44
   2  -1   6    7.44    2.64
   2  -1   6    9.01    2.44
  -2   1  -6    5.74    1.82
   2  -1   7  303.54   16.56
   2  -1   7  296.28   15.30
  -2   1  -7  308.94   16.79
  -2   1  -7  293.96   11.89
   2  -1   7  295.50   14.78
   2  -1   7  314.65   17.19
  -2   1  -7  296.42   15.42
   2  -1   7  280.45    6.34
  -2   1  -8  102.62    7.32
  -2   1  -8  101.93    9.55
   2  -1   8  107.62   10.39
   2  -1   8  102.89    9.65
   2  -1   8  112.29   10.13
   2  -1   9    5.74    2.51
  -2   1  -9    1.50    0.83
  -2   1  -9    1.03    0.87
  -2   1 -10   43.21    4.06
  -2   1 -10   42.48    4.97
   2  -1  10   45.83    7.12
   2  -1  10   35.03    6.51
  -2   1 -11    2.90    1.03
  -2   1 -11    4.64    1.58
   2  -1  11    2.23    1.84
   2  -1  11    2.24    1.32
  -2   1 -12    0.68    1.19
  -2   1 -12   -0.90    0.74
   2  -1  12    0.82    1.21
   2  -1  12   -0.93    1.25
   2  -1  13   58.33    9.26
   2  -1  13   68.18   10.08
  -2   1 -13   47.70    5.76
   2  -1  14   30.37    7.44
  -2   1 -15   -2.47    3.18
   2  -1  15   -0.25    1.45
   2  -1  16   13.80    5.23
  -2   1 -16    8.69    4.74
  -2   1 -17    6.62    4.90
   2  -1  17    5.92    3.21
   2  -1  18   15.09    5.75
  -2   1 -18    6.00    4.43
   2  -1  19    0.98    2.50
  -2   1 -19    1.29    1.76
  -2   1 -20    0.61    1.31
   2  -1  20   -0.61    2.74
  -2   0  19    1.72    2.74
   2   0 -18    2.72    1.68
  -2   0  18    0.45    2.10
   2   0 -17    6.12    3.70
  -2   0  17   10.33    5.01
  -2   0  16   -0.15    1.77
   2   0 -16   -0.63    2.29
  -2   0  15   27.03    5.22
   2   0 -15   41.25    9.30
  -2   0  15   29.54    7.83
  -2   0  14   66.47   11.48
   2   0 -14   54.81    6.81
  -2   0  14   59.74   10.42
   2   0 -14   70.00   11.73
  -2   0  14   50.57    6.97
   2   0 -13   -0.78    2.90
  -2   0  13   -1.79    2.81
   2   0 -13    2.61    1.75
  -2   0  13   -0.88    1.64
  -2   0  13    0.30    1.72
   2   0 -12   37.78    5.52
  -2   0  12   31.61    5.37
   2   0 -12   30.02    7.00
  -2   0  12   48.96    8.63
  -2   0  12   41.66    8.20
   2   0 -11   88.44   11.21
  -2   0  11   76.84   10.73
  -2   0  11   76.97   10.19
  -2   0  11   75.25    7.97
  -2   0  10  132.10   13.03
   2   0 -10  118.97   12.68
  -2   0  10  118.00    9.70
  -2   0  10  123.70   12.91
   2   0  -9   -0.63    1.76
  -2   0   9   -0.07    0.74
  -2   0   9   -0.02    0.95
  -2   0   9    2.94    2.41
  -2   0   9    0.59    1.85
  -2   0   8  108.33   10.14
   2   0  -8   89.07    9.84
  -2   0   8   92.58    9.99
  -2   0   8   87.25    8.65
  -2   0   8   87.68    7.99
  -2   0   7   76.94    7.69
   2   0  -7   77.04    8.63
   2   0  -7   76.49    5.81
   2   0  -7   84.68    8.85
  -2   0   7   81.01    8.91
  -2   0   7   92.17    9.35
  -2   0   7   70.81    8.01
   2   0  -6   51.04    6.50
  -2   0   6   46.07    5.46
  -2   0   6   48.51    6.38
   2   0  -6   54.31    6.85
   2   0  -6   47.56    4.20
  -2   0   6   45.91    5.81
   2   0  -6   49.91    6.33
  -2   0   6   49.58    6.52
   2   0  -5    3.18    1.07
   2   0  -5    4.98    2.06
  -2   0   5    2.39    1.09
  -2   0   5    4.99    1.87
   2   0  -5    2.60    1.58
  -2   0   5    2.96    1.28
  -2   0   5    3.12    1.15
  -2   0   4   75.13    5.60
   2   0  -4   61.38    6.11
   2   0  -4   82.51    6.69
  -2   0   4   79.76    6.78
  -2   0   4   69.30    6.44
  -2   0   4   92.27    7.05
   2   0  -4   71.97    4.36
   2   0  -4   79.02    6.90
   2   0  -3   56.35    5.38
   2   0  -3   58.03    5.39
  -2   0   3   56.49    5.41
  -2   0   3   56.11    4.28
  -2   0   3   59.20    5.36
  -2   0   3   53.88    4.96
   2   0  -3   60.40    5.16
  -2   0   2  967.73   18.26
   2   0  -2  958.06   17.83
  -2   0   2 1020.54   15.45
   2   0  -2 1027.36   15.42
  -2   0   2 1025.02   20.12
   2   0  -2 1061.43   20.79
  -2   0   2 1076.22   21.06
   2   0  -2 1077.47   20.97
   2   0  -1  981.63   15.64
  -2   0   1  789.77   16.17
   2   0  -1  855.04   16.85
  -2   0   1  876.33   16.87
  -2   0   1  911.71   12.13
  -2   0   1  999.66   15.63
   2   0  -1  862.85   11.68
   2   0  -1  817.40   16.32
  -2   0   1  909.10   17.88
   2   0   0  188.46    6.11
   2   0   0  183.12    5.97
  -2   0   0  186.81    6.02
  -2   0   0  232.62    8.94
   2   0   0  222.67    8.59
  -2   0  -1   56.64    3.27
   2   0   1   48.82    3.10
   2   0   1   52.14    3.22
   2   0   1   53.38    3.21
   2   0   1   58.22    4.63
  -2   0  -1   60.13    4.71
   2   0   2  403.75   10.20
  -2   0  -2  418.20   10.31
   2   0   2  419.65   10.26
   2   0   2  436.73   11.42
  -2   0  -2  427.85   13.22
   2   0   2  442.12   13.41
  -2   0  -2  415.99   10.25
   2   0   3  152.39    7.58
  -2   0  -3  155.95    8.61
   2   0   3  157.06    7.40
  -2   0  -3  155.77    7.38
   2   0   3  157.63    8.65
   2   0   3  151.90    6.29
   2   0   3  157.37    7.41
  -2   0  -3  152.15    7.51
  -2   0  -3  166.05    7.57
  -2   0  -4    3.60    1.71
  -2   0  -4    7.52    2.02
   2   0   4    7.74    1.58
  -2   0  -4    8.00    1.59
  -2   0  -4    2.57    1.31
   2   0   4    4.78    2.07
  -2   0  -4    2.96    1.17
   2   0   4    5.01    1.38
  -2   0  -5  199.79    7.19
  -2   0  -5  183.46   10.33
  -2   0  -5  174.16   10.23
   2   0   5  208.32   10.97
  -2   0  -5  198.09   11.44
   2   0   5  198.08   11.57
   2   0   5  211.68    7.26
  -2   0  -5  215.78   11.02
   2   0   6    3.04    1.78
   2   0   6    4.86    2.36
   2   0   6    2.25    1.27
  -2   0  -6    1.32    0.76
  -2   0  -6    1.74    1.19
  -2   0  -6    4.09    1.49
  -2   0  -6    1.47    1.20
  -2   0  -7   36.86    5.43
  -2   0  -7   35.97    5.56
  -2   0  -7   37.18    5.57
  -2   0  -7   35.81    3.30
  -2   0  -7   40.08    5.71
   2   0   7   41.90    6.06
   2   0   7   33.22    5.08
   2   0   7   35.70    5.21
  -2   0  -8    2.56    1.67
   2   0   8   -0.24    1.45
  -2   0  -8    1.98    0.95
   2   0   8   -0.53    1.43
  -2   0  -8    3.48    1.88
  -2   0  -8    3.76    2.12
  -2   0  -8    3.92    0.80
  -2   0  -9    3.41    0.71
  -2   0  -9    2.00    1.72
  -2   0  -9    2.76    0.95
   2   0   9    1.20    1.22
  -2   0 -10    0.20    1.14
   2   0  10   -1.02    1.71
  -2   0 -10    0.86    0.83
   2   0  11    0.78    0.83
  -2   0 -11    0.18    0.65
  -2   0 -11    0.06    0.98
  -2   0 -12   31.72    3.94
  -2   0 -12   45.88    8.43
   2   0  12   30.13    6.39
   2   0  13    2.65    2.30
  -2   0 -13    3.68    2.33
  -2   0 -13    1.53    1.02
   2   0  13   -2.64    1.96
  -2   0 -14   27.30    3.83
   2   0  14   27.55    6.90
  -2   0 -14   33.19    7.81
   2   0  14   28.12    6.85
  -2   0 -15    5.23    3.47
   2   0  15    4.55    2.73
   2   0  16   10.89    4.84
  -2   0 -16   18.64    6.49
   2   0  17   -0.70    2.67
  -2   0 -17    3.78    2.35
  -2   0 -18    4.93    4.35
   2   0  18    7.43    3.75
  -2   0 -19    1.65    2.63
   2   0  19    1.81    1.13
  -2   0 -20   13.42    6.55
   2   0  20    8.68    4.62
   2   0  21    9.38    5.38
  -2  -1  20   -0.03    1.11
  -2  -1  19   -0.42    1.33
  -2  -1  18   -4.49    3.40
   2   1 -18   -4.12    2.95
  -2  -1  17   34.83    9.12
   2   1 -17   21.71    7.26
  -2  -1  16   15.43    5.79
   2   1 -16   14.14    6.02
  -2  -1  15   10.74    4.69
   2   1 -15    8.57    4.81
  -2  -1  14    0.58    0.84
  -2  -1  14    3.17    2.42
   2   1 -14   -0.51    1.89
   2   1 -13    6.08    1.93
  -2  -1  13    2.62    1.67
  -2  -1  13    5.18    2.87
   2   1 -13    6.95    2.72
  -2  -1  12   40.68    6.19
  -2  -1  12   47.57    8.90
   2   1 -12   49.45    9.02
  -2  -1  11    4.69    2.27
   2   1 -11   -2.96    2.66
  -2  -1  11    1.27    0.79
  -2  -1  10   -1.44    1.70
   2   1 -10    0.14    1.51
  -2  -1  10    2.66    1.97
  -2  -1  10   -2.70    3.17
  -2  -1   9    8.69    3.05
  -2  -1   9   18.26    4.68
  -2  -1   9   13.02    3.22
   2   1  -9   12.10    3.78
   2   1  -9   12.70    2.99
  -2  -1   8    8.78    2.81
  -2  -1   8   13.82    3.18
   2   1  -8   12.25    2.80
  -2  -1   8   13.97    3.87
  -2  -1   8   18.48    4.49
   2   1  -8   13.51    3.95
   2   1  -7  125.16   10.80
  -2  -1   7  117.16   10.06
   2   1  -7  115.85    8.45
   2   1  -7  117.36   10.60
  -2  -1   7  107.74   10.29
  -2  -1   7  129.71   10.96
  -2  -1   7  121.14   10.57
  -2  -1   7  124.51    9.19
  -2  -1   6  220.98   13.36
   2   1  -6  210.39   13.08
   2   1  -6  225.11   13.38
   2   1  -6  223.87   13.75
  -2  -1   6  211.89   12.67
  -2  -1   6  221.52   13.85
  -2  -1   6  205.23   12.66
  -2  -1   6  203.14   11.30
   2   1  -6  217.56   10.90
   2   1  -5    6.45    2.19
  -2  -1   5    8.02    2.21
   2   1  -5   10.72    2.94
   2   1  -5   10.92    2.41
  -2  -1   5    9.08    2.69
  -2  -1   5    9.95    2.61
  -2  -1   5   13.80    3.09
   2   1  -5   14.57    3.74
  -2  -1   5   16.26    3.64
   2   1  -4   30.28    4.20
  -2  -1   4   36.41    4.79
  -2  -1   4   24.40    3.73
   2   1  -4   32.80    4.37
   2   1  -4   37.62    5.14
  -2  -1   4   29.86    4.16
   2   1  -4   19.50    3.55
   2   1  -4   31.56    3.72
  -2  -1   4   27.67    4.18
  -2  -1   4   33.85    4.62
   2   1  -3  171.09    8.86
   2   1  -3  178.04    8.76
   2   1  -3  197.88   10.43
   2   1  -3  150.68    8.65
  -2  -1   3  179.17    8.89
  -2  -1   3  205.54   10.65
  -2  -1   3  143.71    8.65
  -2  -1   3  163.89    9.08
  -2  -1   3  186.06    9.18
   2   1  -2  109.57    5.94
  -2  -1   2   89.19    6.29
   2   1  -2  130.82    7.68
  -2  -1   2  110.57    6.41
   2   1  -2  103.87    5.43
   2   1  -2  113.43    6.52
  -2  -1   2  116.19    5.46
  -2  -1   2  127.48    7.69
  -2  -1   2  107.80    7.00
   2   1  -2   92.67    6.13
  -2  -1   2  114.91    6.06
   2   1  -1  294.23    9.34
   2   1  -1  297.28    6.88
  -2  -1   1  297.54    9.93
  -2  -1   1  294.25    7.72
  -2  -1   1  295.09    8.74
  -2  -1   1  295.20   10.74
   2   1  -1  288.12   10.47
  -2  -1   1  298.46    6.97
   2   1  -1  285.54    7.74
  -2  -1   1  282.83   10.46
   2   1  -1  299.54    8.74
   2   1  -1  296.46    9.90
  -2  -1   0   51.76    3.85
   2   1   0   48.27    3.75
  -2  -1   0   58.69    3.37
   2   1   0   60.72    3.41
   2   1   0   62.15    4.07
   2   1   0   51.44    3.97
  -2  -1   0   63.91    4.23
  -2  -1  -1 2981.27   28.45
   2   1   1 2967.43   29.09
   2   1   1 2877.63   25.26
  -2  -1  -1 2977.39   29.14
   2   1   1 2924.49   28.97
   2   1   1 2934.57   28.61
  -2  -1  -1 2974.77   28.47
   2   1   2    1.43    0.94
   2   1   2    1.87    0.87
  -2  -1  -2    2.50    0.99
   2   1   2    0.10    0.48
   2   1   2    0.70    0.43
  -2  -1  -2    0.68    0.54
  -2  -1  -2   -0.33    0.75
  -2  -1  -3  768.69   17.17
   2   1   3  726.53   16.74
  -2  -1  -3  724.64   17.05
   2   1   3  793.98   17.72
   2   1   3  784.18   17.15
  -2  -1  -3  784.11   17.63
   2   1   3  752.26   16.99
  -2  -1  -3  750.19   17.30
  -2  -1  -4    1.00    1.06
   2   1   4    0.56    0.43
  -2  -1  -4    0.04    0.41
  -2  -1  -4   -1.45    1.44
   2   1   4    0.13    0.45
   2   1   4    1.74    1.15
  -2  -1  -4    1.23    0.69
   2   1   4    1.75    1.20
  -2  -1  -4    0.92    0.44
  -2  -1  -5  484.50   15.90
   2   1   5  497.68   17.25
   2   1   5  473.66   16.39
  -2  -1  -5  497.87   16.80
   2   1   5  494.67   16.87
  -2  -1  -5  477.81   16.75
   2   1   5  499.69   17.02
  -2  -1  -5  515.22   17.27
  -2  -1  -6  142.90   10.23
   2   1   6  137.11    9.88
  -2  -1  -6  143.50    9.66
   2   1   6  125.81    9.32
  -2  -1  -6  156.34   10.34
  -2  -1  -6  129.11    9.42
   2   1   7  104.84    4.95
   2   1   7  116.23    9.73
  -2  -1  -7  102.54    9.12
  -2  -1  -7  102.29    9.19
  -2  -1  -7  113.31    9.41
  -2  -1  -7  116.12    9.87
   2   1   7  122.35   10.07
   2   1   8   31.12    2.59
   2   1   8   37.10    5.72
  -2  -1  -8   34.77    5.77
  -2  -1  -8   36.59    5.98
  -2  -1  -8   27.71    1.96
  -2  -1  -8   37.78    5.92
   2   1   8   32.94    5.43
  -2  -1  -8   38.78    6.12
  -2  -1  -9   30.59    5.69
   2   1   9   21.30    4.81
  -2  -1  -9   19.64    4.45
   2   1  10   -0.09    1.11
  -2  -1 -10   -0.43    2.24
  -2  -1 -11   -0.04    1.36
   2   1  11   -1.43    1.94
   2   1  12   -1.61    2.23
  -2  -1 -12    1.91    2.06
   2   1  13    9.27    3.90
  -2  -1 -13    9.85    4.05
  -2  -1 -14   -2.53    2.56
   2   1  14    2.30    1.72
  -2  -1 -15   26.06    7.18
   2   1  15   27.01    6.91
   2   1  15   24.12    6.61
   2   1  16    7.87    3.83
   2   1  16    6.73    3.81
  -2  -1 -16    8.03    3.62
   2   1  17   -0.54    2.32
  -2  -1 -17    2.88    3.27
  -2  -1 -18   19.52    6.91
   2   1  18   22.28    7.11
  -2  -1 -19   33.92    9.52
   2   1  19   30.07    8.63
   2   1  20   -0.03    1.72
  -2  -1 -20    3.98    4.03
   2   1  21   -0.26    2.59
  -2  -2  20    5.22    4.18
  -2  -2  19    2.07    2.69
  -2  -2  19   -1.46    2.17
  -2  -2  18    6.25    3.97
   2   2 -18    5.98    3.18
  -2  -2  18   12.85    6.05
  -2  -2  17    5.75    4.25
   2   2 -17    2.00    2.89
  -2  -2  17    1.52    3.00
  -2  -2  16    4.45    3.24
   2   2 -16   15.51    6.10
  -2  -2  16    7.58    4.54
  -2  -2  15   14.19    5.46
   2   2 -15   10.12    5.19
  -2  -2  14    6.27    2.55
   2   2 -14    8.90    4.50
  -2  -2  14   10.34    4.47
  -2  -2  13    0.20    0.94
  -2  -2  13   -1.09    2.15
   2   2 -13   -4.36    3.25
  -2  -2  12   -2.57    2.14
  -2  -2  12    0.38    1.39
   2   2 -12   -4.15    3.21
  -2  -2  11    9.71    2.88
   2   2 -11   12.73    3.69
  -2  -2  11   11.02    4.00
   2   2 -10   42.75    7.39
  -2  -2  10   46.56    6.87
  -2  -2  10   53.59    6.97
  -2  -2  10   55.00    8.76
   2   2 -10   47.52    7.13
  -2  -2   9   33.04    5.58
  -2  -2   9   36.94    6.74
   2   2  -9   28.96    6.24
  -2  -2   9   34.03    5.32
   2   2  -9   36.52    5.96
   2   2  -8    4.12    0.92
  -2  -2   8    1.91    0.89
  -2  -2   8    0.75    1.12
   2   2  -8    3.01    1.56
  -2  -2   8    5.32    2.72
  -2  -2   7    3.17    1.80
  -2  -2   7    1.28    1.21
   2   2  -7    2.13    1.94
   2   2  -7    2.51    1.90
  -2  -2   7   -0.46    1.70
   2   2  -7    0.56    0.62
  -2  -2   6   73.48    8.11
  -2  -2   6   95.89    9.14
   2   2  -6   80.97    8.67
  -2  -2   6   79.87    7.62
  -2  -2   6  100.48    8.74
   2   2  -6   80.51    8.11
   2   2  -6   69.78    6.97
  -2  -2   6   79.72    8.54
  -2  -2   5   66.99    6.58
   2   2  -5   58.46    6.18
  -2  -2   5   64.88    7.10
   2   2  -5   69.72    7.46
   2   2  -5   63.89    6.69
   2   2  -5   67.65    6.63
  -2  -2   5   63.55    7.15
   2   2  -5   61.04    7.11
  -2  -2   5   63.39    7.07
  -2  -2   5   59.24    6.33
   2   2  -5   68.10    7.35
  -2  -2   4   32.61    4.49
  -2  -2   4   34.09    4.82
   2   2  -4   36.68    4.76
   2   2  -4   33.48    4.88
   2   2  -4   34.29    4.51
  -2  -2   4   40.25    5.16
   2   2  -4   28.47    4.61
  -2  -2   4   31.46    4.58
  -2  -2   4   30.42    4.13
   2   2  -4   37.01    4.97
   2   2  -4   35.22    4.60
   2   2  -3  424.89   14.98
  -2  -2   3  439.69   15.50
   2   2  -3  401.33   14.61
  -2  -2   3  441.26   16.17
  -2  -2   3  409.66   15.30
   2   2  -3  403.71   15.25
   2   2  -3  400.66   13.41
   2   2  -3  397.88   15.28
   2   2  -3  466.43   16.42
  -2  -2   3  400.85   13.84
  -2  -2   3  377.81   14.87
  -2  -2   2   -0.52    1.04
   2   2  -2   -0.15    0.71
   2   2  -2   -0.24    0.44
  -2  -2   2    0.01    0.77
   2   2  -2    0.75    0.88
  -2  -2   2    0.94    1.07
   2   2  -2    1.70    1.07
   2   2  -2   -0.60    1.06
  -2  -2   2    0.82    0.81
   2   2  -2    0.50    0.78
  -2  -2   2   -0.19    0.48
  -2  -2   1  214.96   10.03
  -2  -2   1  268.08   10.82
   2   2  -1  206.53    9.17
   2   2  -1  217.29    6.88
   2   2  -1  257.07   10.65
   2   2  -1  221.66   10.07
  -2  -2   1  214.85    8.44
   2   2  -1  213.23    9.94
   2   2  -1  208.41    8.29
  -2  -2   0   62.47    4.94
   2   2   0   46.67    4.30
   2   2   0   67.88    4.71
   2   2   0   53.31    4.82
   2   2   0   62.62    5.16
  -2  -2   0   71.45    5.43
   2   2   0   68.95    5.43
  -2  -2   0   43.63    4.32
   2   2   1    2.69    1.13
   2   2   1    3.48    1.29
  -2  -2  -1    1.52    0.78
  -2  -2  -1    2.17    1.14
   2   2   1    0.93    0.87
   2   2   1    1.46    0.74
  -2  -2  -1    3.31    1.36
  -2  -2  -1    1.49    0.74
  -2  -2  -2   87.95    5.42
  -2  -2  -2   65.54    5.49
   2   2   2   41.54    4.20
  -2  -2  -2   34.61    4.06
   2   2   2   65.50    5.24
   2   2   2   59.08    5.06
  -2  -2  -2   48.52    4.95
   2   2   2   88.28    5.40
   2   2   3  114.26    6.89
  -2  -2  -3  115.64    7.19
  -2  -2  -3  107.58    5.45
  -2  -2  -3  122.31    7.29
   2   2   3  107.54    7.29
   2   2   3  107.79    6.88
  -2  -2  -3  114.70    5.58
  -2  -2  -3  113.95    7.13
   2   2   3  122.51    7.65
   2   2   3  107.93    5.38
  -2  -2  -3  115.19    6.83
   2   2   3  108.34    5.49
  -2  -2  -4  888.15   14.27
   2   2   4  874.49   14.18
   2   2   4  922.02   21.92
  -2  -2  -4  883.59   18.51
  -2  -2  -4  961.32   22.24
   2   2   4  909.03   21.76
  -2  -2  -4  940.54   22.13
   2   2   4  910.27   21.35
  -2  -2  -4  896.75   21.45
   2   2   4  868.89   18.39
  -2  -2  -4  871.87   20.08
   2   2   5   -0.23    0.70
   2   2   5    0.10    0.71
  -2  -2  -5    2.20    0.82
   2   2   5    1.35    0.67
   2   2   5    1.98    0.71
  -2  -2  -5    1.54    1.31
  -2  -2  -5    2.25    1.10
   2   2   5    1.97    1.23
  -2  -2  -5    1.85    0.55
  -2  -2  -5    2.25    1.54
   2   2   6    4.19    1.45
  -2  -2  -6    4.38    1.74
   2   2   6    3.23    0.79
   2   2   6    4.17    1.75
  -2  -2  -6    0.76    0.63
   2   2   6    6.02    2.44
  -2  -2  -6    1.76    0.97
  -2  -2  -6    4.65    1.96
   2   2   6    4.12    1.87
   2   2   6    3.06    1.91
   2   2   7   44.53    4.33
   2   2   7   45.60    5.98
   2   2   7   45.80    6.19
  -2  -2  -7   48.26    6.06
  -2  -2  -7   54.36    6.78
  -2  -2  -7   40.68    5.86
  -2  -2  -7   41.98    5.89
  -2  -2  -8  159.90   11.80
   2   2   8  147.95   11.55
  -2  -2  -8  157.67   12.31
  -2  -2  -8  155.53   12.00
   2   2   8  153.99   11.60
   2   2   8  146.02    7.75
   2   2   8  150.70   11.55
  -2  -2  -8  168.57   12.40
   2   2   9   67.59    5.31
   2   2   9   73.78    8.58
   2   2   9   70.70    8.53
   2   2   9   70.47    8.33
  -2  -2  -9   66.33    8.37
  -2  -2  -9   71.19    8.43
  -2  -2 -10   49.88    7.77
   2   2  10   55.96    7.98
   2   2  10   46.70    4.46
   2   2  10   54.20    7.99
   2   2  11  224.86   16.92
  -2  -2 -11  223.56   17.22
   2   2  11  240.46   17.50
   2   2  12   51.89    8.70
  -2  -2 -12   45.01    8.20
   2   2  12   50.05    8.67
   2   2  13   52.01    8.82
  -2  -2 -13   57.56    9.83
   2   2  13   47.57    7.09
   2   2  14   13.43    4.60
  -2  -2 -14   18.52    5.34
   2   2  15    1.33    1.82
  -2  -2 -15    4.55    2.57
   2   2  16    3.77    3.19
  -2  -2 -16    2.56    3.06
  -2  -2 -17    9.20    4.92
   2   2  17    8.65    4.27
  -2  -2 -18    3.46    3.11
   2   2  18    5.37    3.68
   2   2  19    5.31    3.19
  -2  -2 -19    3.00    2.03
   2   2  20    0.72    1.30
  -2  -2 -20    3.51    3.82
   2   2  21    5.07    3.65
  -2  -3  19    3.85    2.07
  -2  -3  18    1.42    3.22
  -2  -3  18   -1.06    1.81
   2   3 -18    1.42    1.33
   2   3 -17    3.77    3.78
  -2  -3  17    1.86    1.54
  -2  -3  17    0.27    2.21
  -2  -3  16   14.17    5.72
  -2  -3  16   15.34    5.98
   2   3 -16    8.22    4.32
  -2  -3  15   14.31    5.55
   2   3 -15    5.54    3.15
  -2  -3  15    6.00    3.69
  -2  -3  14   14.51    5.52
  -2  -3  14   16.09    5.54
   2   3 -14   19.36    6.23
  -2  -3  13   -0.86    1.54
   2   3 -13    6.89    4.16
  -2  -3  13    3.86    2.34
  -2  -3  12   25.66    6.39
  -2  -3  12   30.39    7.39
  -2  -3  12   20.42    4.79
   2   3 -12   22.91    6.05
   2   3 -11   77.78   10.08
   2   3 -11   82.86   11.40
  -2  -3  11   73.50   10.39
  -2  -3  11   79.22   11.12
  -2  -3  11   70.85    8.55
  -2  -3  10   -1.22    1.88
  -2  -3  10    0.03    0.97
   2   3 -10    2.71    2.68
   2   3 -10    3.58    2.27
  -2  -3  10    0.13    0.88
  -2  -3   9    1.30    1.38
  -2  -3   9    2.08    2.08
   2   3  -9    1.71    1.93
  -2  -3   9   -1.17    1.02
   2   3  -9   -2.21    1.84
   2   3  -9   -0.13    2.42
   2   3  -8   15.21    4.16
   2   3  -8   18.83    3.96
  -2  -3   8   15.54    3.77
  -2  -3   8   18.45    4.03
  -2  -3   8   10.83    3.15
  -2  -3   8   13.74    3.96
   2   3  -8   17.26    4.50
  -2  -3   8   18.33    4.77
  -2  -3   7   21.52    4.25
   2   3  -7   25.86    4.98
  -2  -3   7   22.63    4.74
   2   3  -7   19.92    4.46
  -2  -3   7   23.70    4.34
  -2  -3   7   23.86    5.05
   2   3  -7   26.25    4.58
   2   3  -7   20.28    4.44
  -2  -3   7   26.69    5.28
   2   3  -6   40.27    5.65
   2   3  -6   55.79    7.13
   2   3  -6   47.24    6.38
  -2  -3   6   48.20    6.88
  -2  -3   6   44.00    6.59
   2   3  -6   52.71    7.22
  -2  -3   6   48.65    6.57
  -2  -3   6   51.04    6.50
  -2  -3   6   52.07    7.04
  -2  -3   6   45.90    5.57
   2   3  -6   49.51    6.71
   2   3  -5    3.67    1.74
  -2  -3   5    3.30    1.49
  -2  -3   5    4.61    1.92
  -2  -3   5    0.42    1.34
   2   3  -5    3.39    1.72
  -2  -3   5    2.77    2.11
   2   3  -5    0.97    1.22
  -2  -3   5    1.43    0.99
   2   3  -5    3.56    1.85
   2   3  -5    3.28    1.61
  -2  -3   5    0.29    0.88
   2   3  -5    3.55    2.18
  -2  -3   4   28.03    4.74
  -2  -3   4   19.77    3.98
  -2  -3   4   15.91    3.42
  -2  -3   4   23.01    4.40
   2   3  -4   18.25    3.61
   2   3  -4   18.77    4.14
   2   3  -4   20.49    4.00
  -2  -3   4   22.22    4.14
  -2  -3   4   16.45    2.74
   2   3  -4   17.99    3.60
   2   3  -4   23.18    4.01
  -2  -3   3   44.10    5.60
   2   3  -3   51.94    6.12
   2   3  -3   50.81    5.96
   2   3  -3   30.27    4.58
  -2  -3   3   47.94    6.12
   2   3  -3   43.60    5.36
  -2  -3   3   25.58    4.13
  -2  -3   3   37.63    5.11
   2   3  -3   38.77    5.05
  -2  -3   3   38.16    3.65
  -2  -3   3   49.07    5.96
   2   3  -3   43.56    5.73
  -2  -3   2  415.05   15.98
   2   3  -2  428.84   16.64
  -2  -3   2  429.70   15.28
   2   3  -2  446.67   16.24
   2   3  -2  437.39   15.60
  -2  -3   2  436.21   16.62
   2   3  -2  444.61   17.08
  -2  -3   2  418.01   15.37
  -2  -3   2  430.44   15.96
  -2  -3   2  413.63    9.69
   2   3  -2  434.64   15.47
   2   3  -2  452.82   16.65
  -2  -3   1   50.45    5.23
  -2  -3   1   40.47    4.91
   2   3  -1   52.27    5.27
   2   3  -1   43.73    4.97
  -2  -3   1   37.89    4.36
   2   3  -1   34.56    4.20
   2   3  -1   36.79    4.70
   2   3  -1   29.17    3.84
  -2  -3   0  195.98   10.47
   2   3   0  154.03    8.69
   2   3   0  228.67    9.83
   2   3   0  192.40    9.99
   2   3   0  199.98   10.44
   2   3   0  187.38    9.73
  -2  -3   0  156.08    9.01
   2   3   0  166.93    9.63
   2   3   1  325.31   12.51
   2   3   1  320.01   12.29
   2   3   1  323.14   12.87
  -2  -3  -1  337.33   12.54
   2   3   1  342.64   12.68
  -2  -3  -1  323.13   12.45
  -2  -3  -1  333.23   12.40
  -2  -3  -1  319.21   12.61
  -2  -3  -2 9709.52   71.54
   2   3   2 9980.66   64.17
   2   3   2 9929.18   67.52
   2   3   2 9954.19   69.83
   2   3   2 9979.01   69.08
  -2  -3  -2 9999.00   68.61
   2   3   2 9856.28   68.22
   2   3   2 9790.04   53.19
   2   3   3 2365.55   31.80
   2   3   3 2326.40   34.15
  -2  -3  -3 2504.02   34.33
   2   3   3 2374.98   28.97
   2   3   3 2230.78   34.95
  -2  -3  -3 2339.49   34.66
  -2  -3  -3 2351.95   34.13
   2   3   3 2298.53   35.83
  -2  -3  -3 2380.64   35.33
   2   3   3 2522.23   34.05
  -2  -3  -3 2452.15   30.19
   2   3   4  265.10   11.97
   2   3   4  257.84   10.11
  -2  -3  -4  253.78   10.74
   2   3   4  260.09   11.64
  -2  -3  -4  288.80   12.84
   2   3   4  280.38   12.86
  -2  -3  -4  271.56   11.95
   2   3   4  292.58   13.05
  -2  -3  -4  279.59   12.80
   2   3   4  255.17    8.91
  -2  -3  -4  262.24   11.73
   2   3   4  249.11   10.60
   2   3   4  258.00   11.83
  -2  -3  -5  507.71   17.69
   2   3   5  440.98   12.60
   2   3   5  506.22   16.87
  -2  -3  -5  441.92   16.02
  -2  -3  -5  435.55   17.34
  -2  -3  -5  439.86   17.70
  -2  -3  -5  494.27   16.60
   2   3   5  493.76   16.42
   2   3   5  439.80   17.05
   2   3   5  445.68   17.20
   2   3   5  509.42   17.94
   2   3   5  437.98   15.31
   2   3   5  506.45   11.98
   2   3   6   62.80    5.92
   2   3   6   62.21    6.71
  -2  -3  -6   58.79    6.63
  -2  -3  -6   65.88    7.17
  -2  -3  -6   55.13    6.04
  -2  -3  -6   57.97    5.96
   2   3   6   55.79    3.73
   2   3   6   58.72    6.39
   2   3   6   62.97    6.86
  -2  -3  -6   61.63    7.01
   2   3   6   58.10    6.72
   2   3   7   60.56    5.88
   2   3   7   64.64    7.29
  -2  -3  -7   61.39    6.27
   2   3   7   62.06    7.39
  -2  -3  -7   53.24    6.75
   2   3   7   47.81    6.28
  -2  -3  -7   63.13    7.42
  -2  -3  -7   59.58    7.03
  -2  -3  -7   64.04    7.11
   2   3   7   57.01    6.70
   2   3   8   14.61    3.57
  -2  -3  -8   12.73    1.66
   2   3   8   12.88    3.50
  -2  -3  -8   13.89    3.82
  -2  -3  -8   12.93    3.29
  -2  -3  -8    8.50    3.64
   2   3   8   13.98    3.75
   2   3   8   13.93    3.04
  -2  -3  -8   13.68    3.61
  -2  -3  -9   56.60    6.47
   2   3   9   46.88    6.89
  -2  -3  -9   51.94    7.23
  -2  -3  -9   53.89    7.55
   2   3   9   44.57    6.79
  -2  -3  -9   44.78    3.13
   2   3   9   46.86    6.93
   2   3   9   51.29    5.52
   2   3  10    6.10    1.93
  -2  -3 -10    9.84    3.16
   2   3  10   15.18    4.51
  -2  -3 -10    5.86    1.19
  -2  -3 -10    7.50    3.03
   2   3  10    8.50    3.79
   2   3  11  269.75   18.66
  -2  -3 -11  211.25    7.36
   2   3  11  272.45   18.45
  -2  -3 -11  266.88   18.95
   2   3  11  245.58   12.55
   2   3  12   35.10    7.02
   2   3  12   30.31    6.94
  -2  -3 -12   27.02    2.62
  -2  -3 -12   40.80    7.70
   2   3  13   33.50    7.19
   2   3  13   38.32    7.76
  -2  -3 -13   26.46    2.65
  -2  -3 -13   45.35    8.55
  -2  -3 -14    6.30    3.58
   2   3  14    7.50    3.50
   2   3  14    4.69    1.22
  -2  -3 -14    7.20    1.41
   2   3  15   -2.42    3.23
  -2  -3 -15    0.46    1.50
   2   3  15   -0.36    1.89
   2   3  16   11.79    5.16
  -2  -3 -16    7.07    4.20
   2   3  16    5.60    4.09
   2   3  17   -3.82    3.47
  -2  -3 -17    5.81    3.35
  -2  -3 -17    0.36    2.74
  -2  -3 -18    1.83    1.16
  -2  -3 -18    3.17    2.35
   2   3  18    2.03    0.91
   2   3  19    0.23    2.26
  -2  -3 -19   -1.28    2.40
  -2  -3 -20   11.43    5.99
   2   3  20   15.35    6.45
   2   3  21   -2.60    2.70
  -2  -4  19    0.85    1.92
  -2  -4  18    0.67    1.71
  -2  -4  18    2.41    1.91
   2   4 -17    2.43    2.66
  -2  -4  17    0.41    1.71
  -2  -4  17    6.34    4.00
  -2  -4  16   -2.71    2.37
   2   4 -16    3.67    2.62
  -2  -4  16   -0.92    1.76
  -2  -4  15    3.44    2.44
   2   4 -15    2.07    2.13
  -2  -4  15    2.52    2.51
   2   4 -14   -4.35    3.85
  -2  -4  14   -0.67    1.83
  -2  -4  14   -0.74    2.12
  -2  -4  13   12.97    4.90
   2   4 -13   14.91    5.47
  -2  -4  13   17.53    5.94
   2   4 -12   -0.12    1.45
  -2  -4  12   -0.96    2.17
  -2  -4  12   -3.19    2.44
   2   4 -12    0.56    1.55
  -2  -4  11   12.92    4.05
  -2  -4  11   27.06    6.84
   2   4 -11   29.61    7.30
   2   4 -11   20.37    5.44
   2   4 -10    3.47    2.62
  -2  -4  10   -0.80    1.76
  -2  -4  10    2.33    2.47
   2   4 -10    0.26    1.62
  -2  -4   9   14.58    4.29
  -2  -4   9   16.32    4.64
   2   4  -9   16.15    4.52
   2   4  -9   14.11    3.92
  -2  -4   8   38.93    7.13
   2   4  -8   48.67    7.74
  -2  -4   8   37.32    6.95
  -2  -4   8   40.22    6.24
   2   4  -8   47.11    7.31
  -2  -4   7    9.18    3.22
  -2  -4   7    6.48    2.26
  -2  -4   7    9.20    2.87
   2   4  -7    9.04    3.73
   2   4  -7    6.65    1.44
   2   4  -7    8.03    3.09
  -2  -4   7    6.49    2.72
  -2  -4   6   35.48    6.22
  -2  -4   6   37.13    6.08
   2   4  -6   36.39    5.85
  -2  -4   6   24.83    5.09
   2   4  -6   34.70    5.72
   2   4  -6   28.28    5.73
  -2  -4   6   38.25    5.33
   2   4  -6   41.74    6.71
  -2  -4   5   46.28    6.50
  -2  -4   5   51.94    7.33
   2   4  -5   47.94    6.91
  -2  -4   5   49.11    6.64
   2   4  -5   34.97    5.44
  -2  -4   5   41.75    6.44
  -2  -4   5   39.51    5.87
   2   4  -5   46.32    6.42
   2   4  -5   44.67    6.70
  -2  -4   5   50.16    5.39
  -2  -4   4  349.65   17.18
   2   4  -4  344.00   16.23
  -2  -4   4  339.52   12.90
   2   4  -4  371.68   18.48
   2   4  -4  362.12   17.53
   2   4  -4  355.01   17.22
  -2  -4   4  349.07   17.00
  -2  -4   4  354.02   17.58
  -2  -4   4  336.38   16.41
  -2  -4   4  361.95   18.36
   2   4  -4  372.14   17.69
   2   4  -4  339.79   18.00
  -2  -4   3    2.64    1.05
   2   4  -3    5.44    1.98
  -2  -4   3    5.27    1.36
   2   4  -3    4.96    2.30
   2   4  -3    1.84    1.10
   2   4  -3    4.97    1.95
   2   4  -3    9.71    2.69
  -2  -4   3    4.37    1.78
  -2  -4   3    1.82    1.61
   2   4  -3    4.24    1.75
  -2  -4   3    5.57    1.99
   2   4  -2    9.05    3.04
   2   4  -2    9.38    2.50
   2   4  -2    5.19    1.86
   2   4  -2    5.55    2.13
   2   4  -2    7.74    2.76
  -2  -4   2    6.42    2.15
  -2  -4   2    5.13    2.15
   2   4  -2    6.44    1.96
  -2  -4   2    4.30    1.81
  -2  -4   2    8.13    1.58
   2   4  -2    8.27    1.55
  -2  -4   2   10.32    2.90
   2   4  -1   -0.59    0.86
   2   4  -1    1.64    1.75
   2   4  -1   -0.49    0.83
   2   4  -1    0.69    0.86
   2   4  -1   -0.26    0.97
   2   4  -1    0.94    0.41
  -2  -4   1   -0.73    0.67
   2   4  -1   -0.29    0.85
  -2  -4   1   -0.74    1.22
  -2  -4   1    0.57    0.45
   2   4  -1    0.67    0.84
   2   4   0  811.54   23.57
   2   4   0  714.68   20.48
   2   4   0  712.55   13.18
   2   4   0  767.61   22.70
  -2  -4   0  749.87   20.86
   2   4   0  762.70   22.24
   2   4   0  755.49   18.88
   2   4   0  734.78   20.95
   2   4   1  173.53   10.02
   2   4   1  194.10   11.21
   2   4   1  183.17   10.83
   2   4   1  183.76   10.20
  -2  -4  -1  191.68   10.50
   2   4   1  181.32   10.74
  -2  -4  -1  182.37   10.03
   2   4   1  173.96    6.86
   2   4   2 2360.52   38.52
   2   4   2 2269.01   39.09
   2   4   2 2111.07   30.91
   2   4   2 2126.53   31.12
   2   4   2 2361.45   36.89
   2   4   2 2348.41   37.15
   2   4   2 2351.44   37.72
  -2  -4  -2 2259.80   36.84
   2   4   2 2380.99   36.57
   2   4   3 2581.09   42.89
   2   4   3 2515.75   35.40
  -2  -4  -3 2597.00   39.99
   2   4   3 2625.80   40.34
  -2  -4  -3 2647.40   40.01
   2   4   3 2557.71   35.65
   2   4   3 2564.72   40.12
   2   4   3 2622.52   37.32
   2   4   3 2605.42   39.73
   2   4   3 2538.30   39.19
   2   4   4  111.30    7.99
  -2  -4  -4  117.35    8.35
   2   4   4  127.76    8.68
   2   4   4   99.84    8.05
  -2  -4  -4   94.68    8.09
  -2  -4  -4   92.42    7.78
   2   4   4  140.11    8.37
  -2  -4  -4  117.97    8.20
   2   4   4   99.38    8.17
  -2  -4  -4   92.39    8.03
   2   4   4   99.52    8.16
   2   4   4  129.57    9.75
  -2  -4  -5  573.98   19.71
   2   4   5  594.99   20.82
   2   4   5  556.23   18.86
   2   4   5  578.59   16.34
   2   4   5  556.99   19.11
  -2  -4  -5  590.37   20.52
   2   4   5  584.16   20.78
  -2  -4  -5  579.72   19.34
   2   4   5  552.84   18.70
   2   4   5  578.48   20.67
  -2  -4  -5  575.68   19.22
  -2  -4  -5  578.93   20.54
   2   4   6    0.97    0.92
   2   4   6    1.56    1.58
  -2  -4  -6    0.80    0.74
  -2  -4  -6    0.01    1.04
   2   4   6   -0.96    1.55
  -2  -4  -6    0.01    0.81
   2   4   6    1.57    1.22
   2   4   6    0.39    0.67
  -2  -4  -6    1.07    1.26
  -2  -4  -6    2.82    1.59
   2   4   6    1.61    1.02
   2   4   6   -1.29    1.33
   2   4   7    0.81    1.26
  -2  -4  -7   -1.33    0.88
   2   4   7    0.43    0.77
  -2  -4  -7    0.36    1.13
  -2  -4  -7    0.51    0.66
  -2  -4  -7    0.18    1.82
   2   4   7    0.24    0.65
   2   4   7    2.12    0.97
   2   4   7   -0.96    0.90
   2   4   7    2.41    1.36
  -2  -4  -7    0.92    0.78
  -2  -4  -7   -0.52    1.19
  -2  -4  -8   12.03    2.87
  -2  -4  -8    9.34    2.88
   2   4   8   10.54    3.43
  -2  -4  -8   13.89    3.69
   2   4   8   10.68    3.35
   2   4   8   10.19    2.92
   2   4   8   10.80    3.34
   2   4   8    8.38    2.49
  -2  -4  -8   12.98    2.28
   2   4   9  232.57   15.15
   2   4   9  251.39   16.35
  -2  -4  -9  239.62   13.67
   2   4   9  263.67   16.70
  -2  -4  -9  243.52    9.88
   2   4   9  247.09   14.02
  -2  -4  -9  240.96   16.45
  -2  -4 -10   44.82    6.04
   2   4  10   40.49    6.80
   2   4  10   36.55    5.48
  -2  -4 -10   50.01    8.11
  -2  -4 -10   37.41    3.84
   2   4  10   51.18    7.60
  -2  -4 -11   -1.41    1.73
   2   4  11   -1.54    2.20
  -2  -4 -11   -0.56    1.67
   2   4  11   -0.03    1.40
  -2  -4 -11    0.46    0.63
   2   4  11   -1.32    1.35
   2   4  12    3.84    2.17
   2   4  12    3.25    1.18
  -2  -4 -12    1.96    0.84
  -2  -4 -12    2.54    0.99
   2   4  12    3.16    2.06
  -2  -4 -12    2.99    1.65
  -2  -4 -13   61.14   10.11
   2   4  13   62.19   10.04
  -2  -4 -13   54.75    7.35
  -2  -4 -13   49.15    4.44
   2   4  13   56.71    9.60
   2   4  14    3.01    2.48
  -2  -4 -14    2.00    1.79
  -2  -4 -14   -0.38    1.02
   2   4  14    1.74    1.55
  -2  -4 -14    1.33    1.77
  -2  -4 -15    0.79    1.94
  -2  -4 -15   -0.81    1.43
   2   4  15   -2.10    2.74
   2   4  16    3.47    2.47
  -2  -4 -16    2.81    2.15
   2   4  16    4.59    2.73
  -2  -4 -16    5.10    3.39
   2   4  17    5.33    4.19
   2   4  17    3.05    1.58
  -2  -4 -17   11.59    5.22
  -2  -4 -17   10.63    3.58
  -2  -4 -18   10.51    3.90
   2   4  18    1.77    1.71
  -2  -4 -18    9.06    4.70
  -2  -4 -19   -2.73    2.81
   2   4  19    2.12    2.91
   2   4  19    2.55    2.53
   2   4  20   -1.08    2.88
  -2  -4 -20   -0.43    3.36
   2   4  21    1.50    3.32
  -2  -5  18    2.31    3.15
  -2  -5  17    1.54    2.22
  -2  -5  17    2.60    3.65
  -2  -5  16    0.50    2.77
  -2  -5  16    6.78    5.39
   2   5 -16   -0.98    1.92
  -2  -5  15    9.09    4.34
   2   5 -15    7.40    4.00
  -2  -5  15    5.85    3.83
  -2  -5  14   12.50    5.62
   2   5 -14    8.07    4.08
  -2  -5  14   11.18    5.03
  -2  -5  13   -0.42    1.36
   2   5 -13    2.83    3.31
  -2  -5  13   -0.19    3.07
   2   5 -12   -0.13    1.44
  -2  -5  12    1.80    2.13
   2   5 -12   -2.38    2.96
  -2  -5  11   13.68    5.00
   2   5 -11    6.32    2.78
  -2  -5  11    3.49    2.43
   2   5 -11    8.35    3.42
   2   5 -10    3.51    1.99
  -2  -5  10    8.67    3.65
   2   5 -10    5.67    2.05
   2   5 -10    8.17    4.05
  -2  -5  10    9.66    4.26
  -2  -5   9   19.16    5.38
  -2  -5   9   21.57    5.42
   2   5  -9   17.64    4.91
   2   5  -9   14.33    4.36
   2   5  -9   18.34    3.64
  -2  -5   8   20.30    5.10
   2   5  -8   30.28    6.66
  -2  -5   8   28.66    6.16
   2   5  -8   28.51    5.99
   2   5  -8   18.07    3.58
  -2  -5   7    4.85    2.12
   2   5  -7    5.51    3.08
  -2  -5   7    4.01    2.30
   2   5  -7    2.76    2.04
   2   5  -7    3.39    1.87
  -2  -5   7    7.90    3.08
  -2  -5   6  343.53   16.03
   2   5  -6  354.11   20.93
  -2  -5   6  361.76   20.07
   2   5  -6  362.39   21.29
  -2  -5   6  347.06   20.31
   2   5  -6  324.99   18.05
   2   5  -5   92.42   10.83
  -2  -5   5   93.73   10.60
  -2  -5   5   55.17    7.62
   2   5  -5  105.15   11.24
   2   5  -5  112.43   10.19
  -2  -5   5   81.48    7.39
  -2  -5   5  110.65   10.29
   2   5  -4   84.02    9.57
   2   5  -4   76.68    7.85
   2   5  -4   93.09    9.95
  -2  -5   4   81.65    8.19
  -2  -5   4   82.85    9.33
  -2  -5   4   85.35    8.93
  -2  -5   4   88.33    7.12
   2   5  -3   10.06    2.57
   2   5  -3   12.15    3.97
   2   5  -3   10.51    3.34
   2   5  -3   11.11    2.27
  -2  -5   3   13.66    3.95
   2   5  -3   11.25    3.40
   2   5  -3   14.96    3.56
  -2  -5   3   11.20    2.43
  -2  -5   3   11.13    3.59
  -2  -5   3    8.26    3.03
  -2  -5   3   13.83    3.33
   2   5  -2   79.31    8.58
   2   5  -2   64.28    7.23
   2   5  -2   84.62    7.33
  -2  -5   2   82.44    7.32
   2   5  -2   73.76    5.62
  -2  -5   2   78.26    8.51
   2   5  -2   75.14    8.33
   2   5  -2   79.79    8.83
   2   5  -2   75.64    7.80
  -2  -5   2   64.58    7.27
   2   5  -2   83.49    8.99
  -2  -5   2   71.24    5.43
  -2  -5   1  127.94    9.87
   2   5  -1  119.06    9.95
   2   5  -1  125.99   10.59
   2   5  -1  127.70   10.02
   2   5  -1  116.65    6.82
   2   5  -1  132.50   10.60
  -2  -5   1  121.12   10.18
   2   5  -1  122.75   10.35
   2   5  -1  110.22    7.96
   2   5  -1  141.37   10.07
  -2  -5   1  119.65    6.69
   2   5  -1  120.91   10.37
   2   5   0   13.82    3.35
   2   5   0   15.83    3.40
  -2  -5   0   23.96    4.05
   2   5   0   20.60    4.33
   2   5   0   12.48    3.13
   2   5   0    9.49    2.14
   2   5   0   23.12    3.93
   2   5   0   14.21    2.23
   2   5   0   11.91    3.15
   2   5   0   22.04    3.87
   2   5   1  144.56    9.89
   2   5   1  144.44    9.92
   2   5   1  153.46   11.26
  -2  -5  -1  160.70   10.40
   2   5   1  135.35   10.55
  -2  -5  -1  154.01   10.10
   2   5   1  140.32   10.59
   2   5   1  137.45   10.91
   2   5   1  143.44   10.97
   2   5   1  140.03    7.64
   2   5   2   86.74    8.27
   2   5   2   68.94    6.46
   2   5   2   96.54    7.93
   2   5   2   72.57    6.03
   2   5   2   68.63    7.64
   2   5   2   87.16    7.70
   2   5   2   71.83    7.41
  -2  -5  -2   85.96    7.56
   2   5   2   91.11    7.86
   2   5   3  261.49   15.00
  -2  -5  -3  250.18   12.99
   2   5   3  251.38   13.09
   2   5   3  227.38   12.37
   2   5   3  227.24   11.11
   2   5   3  235.49   12.89
   2   5   3  233.23   13.01
   2   5   3  255.44   13.91
   2   5   3  255.09   13.16
   2   5   4  163.54    9.96
  -2  -5  -4  188.41   11.63
   2   5   4  167.35   10.93
   2   5   4  163.21   10.93
  -2  -5  -4  170.92   10.06
   2   5   4  162.53   11.03
   2   5   4  162.68   10.65
   2   5   4  171.23   12.24
   2   5   4  178.66   11.40
  -2  -5  -5   13.27    3.22
   2   5   5   10.89    2.97
   2   5   5   11.21    3.01
  -2  -5  -5   14.28    3.14
   2   5   5   10.71    2.86
   2   5   5    7.33    1.92
  -2  -5  -5   13.58    3.15
   2   5   5   10.83    2.82
   2   5   5   10.93    2.85
  -2  -5  -5   15.20    3.54
  -2  -5  -5   14.29    3.37
   2   5   5   11.17    3.09
  -2  -5  -6    0.58    0.88
  -2  -5  -6    3.83    1.67
  -2  -5  -6    4.75    2.09
  -2  -5  -6    2.77    1.61
   2   5   6    2.93    1.31
  -2  -5  -6    2.86    1.80
   2   5   6    1.15    0.67
   2   5   6    1.42    1.42
   2   5   6    3.21    2.02
   2   5   6    0.93    0.75
   2   5   6    5.25    2.66
   2   5   6    3.55    1.55
  -2  -5  -7  532.03   22.50
  -2  -5  -7  514.04   20.93
  -2  -5  -7  532.98   22.79
   2   5   7  546.03   22.55
  -2  -5  -7  483.21   21.61
   2   5   7  460.73   18.61
   2   5   7  503.37   21.52
   2   5   7  509.82   21.81
   2   5   7  498.61   21.84
  -2  -5  -7  507.59   22.22
  -2  -5  -7  514.69   19.84
   2   5   7  520.35   17.83
  -2  -5  -7  530.52   17.94
   2   5   7  547.35   21.65
   2   5   8   13.20    3.66
   2   5   8   17.69    3.88
  -2  -5  -8   17.41    3.25
   2   5   8   16.79    4.08
  -2  -5  -8   15.88    4.20
  -2  -5  -8   15.82    3.35
   2   5   8   16.29    4.28
   2   5   8   14.98    3.88
  -2  -5  -8   18.02    4.51
  -2  -5  -9   -0.06    1.37
   2   5   9    0.46    0.91
   2   5   9   -1.53    1.48
   2   5   9    1.81    2.59
  -2  -5  -9   -0.55    0.55
  -2  -5  -9    0.29    1.30
  -2  -5  -9    2.03    1.14
   2   5   9    2.40    2.19
  -2  -5 -10   12.17    3.71
   2   5  10   13.53    4.43
  -2  -5 -10   16.89    3.92
   2   5  10   13.45    4.07
  -2  -5 -10   12.15    2.65
  -2  -5 -10   12.16    4.20
   2   5  11   -0.24    1.14
   2   5  11    0.29    1.52
  -2  -5 -11   -0.51    1.88
  -2  -5 -11    0.01    1.08
  -2  -5 -11    1.99    1.78
  -2  -5 -11    1.03    0.89
  -2  -5 -12   44.16    5.13
  -2  -5 -12   48.74    6.94
  -2  -5 -12   45.86    8.42
   2   5  12   61.89    9.52
   2   5  12   54.34    8.81
   2   5  13   -0.13    1.11
  -2  -5 -13    1.95    0.64
   2   5  13   -0.98    2.18
  -2  -5 -13    0.66    1.50
  -2  -5 -13    0.82    1.23
  -2  -5 -14   27.03    5.33
  -2  -5 -14   20.58    3.31
   2   5  14   33.90    8.00
   2   5  14   37.89    7.99
  -2  -5 -14   38.99    8.43
   2   5  15    2.68    2.01
   2   5  15    7.03    3.48
  -2  -5 -15    9.14    3.24
  -2  -5 -15    8.60    4.23
   2   5  16    2.68    2.18
  -2  -5 -16    1.73    1.56
  -2  -5 -16    5.38    4.06
   2   5  16    3.74    2.50
  -2  -5 -17   10.54    3.49
   2   5  17   10.08    4.53
   2   5  17   10.33    5.34
  -2  -5 -17   15.68    6.14
  -2  -5 -18    2.74    3.19
   2   5  18    2.74    3.05
   2   5  18   -1.84    2.77
  -2  -5 -19    4.15    3.30
   2   5  19    7.91    4.13
   2   5  20   -0.10    0.88
  -2  -5 -20    0.42    2.93
   2   5  21    7.67    5.04
  -2  -6  17    5.48    3.99
  -2  -6  17   -0.08    2.35
   2   6 -16   12.28    6.09
  -2  -6  16    2.13    3.18
  -2  -6  16    9.47    5.18
   2   6 -15    1.52    2.49
  -2  -6  15    1.08    2.74
  -2  -6  15   -0.84    1.85
   2   6 -14   22.34    7.27
  -2  -6  14   29.26    8.23
  -2  -6  14   22.01    7.07
  -2  -6  13    1.86    2.18
   2   6 -13   -1.76    3.28
  -2  -6  13   -0.64    1.87
   2   6 -12    6.37    3.22
  -2  -6  12   10.20    4.47
   2   6 -12    7.16    4.17
  -2  -6  12   14.99    5.49
   2   6 -11    4.39    3.76
  -2  -6  11   -1.09    1.65
  -2  -6  11    2.44    1.90
   2   6 -11    0.90    1.16
   2   6 -10   12.08    4.46
  -2  -6  10    3.57    2.59
   2   6 -10   10.64    4.21
  -2  -6  10    5.71    3.45
   2   6  -9   19.34    4.86
   2   6  -9   11.85    4.40
  -2  -6   9   18.50    5.67
  -2  -6   9   10.65    4.41
   2   6  -9   11.13    3.11
   2   6  -8   -0.03    1.77
   2   6  -8   -1.96    1.72
  -2  -6   8   -2.29    2.64
  -2  -6   8   -0.03    0.67
   2   6  -8   -0.49    0.99
   2   6  -8    0.34    1.23
  -2  -6   7  199.09   17.31
   2   6  -7  198.79   17.73
   2   6  -7  219.39   18.39
   2   6  -7  189.28   13.24
  -2  -6   7  193.90   15.93
   2   6  -7  225.89   16.31
  -2  -6   7  182.01   13.18
   2   6  -6   18.63    4.17
  -2  -6   6   25.14    5.51
  -2  -6   6   19.02    3.90
   2   6  -6   12.33    3.14
   2   6  -6   17.94    4.82
  -2  -6   6   16.91    4.63
   2   6  -6   15.15    4.76
   2   6  -5    4.38    1.68
  -2  -6   5   14.57    4.12
   2   6  -5   11.82    3.28
   2   6  -5    9.61    3.71
   2   6  -5   10.30    4.33
  -2  -6   5    7.70    2.48
  -2  -6   5    6.62    3.16
  -2  -6   4   30.95    5.59
   2   6  -4   22.14    4.39
  -2  -6   4   25.17    4.07
   2   6  -4   28.48    6.07
   2   6  -4   23.73    4.00
  -2  -6   4   17.36    4.60
   2   6  -4   29.24    6.16
   2   6  -4   21.43    4.61
  -2  -6   4   26.19    4.63
  -2  -6   3  125.15   11.17
   2   6  -3  103.99   11.06
   2   6  -3   99.68    8.68
  -2  -6   3  103.97    7.84
  -2  -6   3  100.99   10.83
   2   6  -3  120.32    8.50
   2   6  -3  108.89   10.26
  -2  -6   3   95.98    8.61
   2   6  -3  102.17   10.63
   2   6  -2   11.14    3.73
  -2  -6   2   12.82    3.55
   2   6  -2    8.11    2.82
  -2  -6   2    5.97    2.51
   2   6  -2   19.60    3.77
   2   6  -2   13.69    4.14
   2   6  -2   11.38    2.68
  -2  -6   2   11.72    2.65
   2   6  -1   14.53    3.59
   2   6  -1   12.36    3.09
   2   6  -1    8.90    2.14
  -2  -6   1    9.90    2.85
  -2  -6   1    8.30    3.11
   2   6  -1    7.81    1.93
   2   6  -1    8.62    2.69
   2   6  -1   12.72    3.71
  -2  -6   1   10.02    2.35
   2   6   0  391.81   19.76
  -2  -6   0  371.11   17.50
   2   6   0  373.07   18.86
   2   6   0  358.01   13.99
   2   6   0  358.80   17.13
   2   6   0  377.00   17.64
   2   6   0  375.07   14.47
   2   6   1    2.49    1.84
   2   6   1   -2.27    1.80
   2   6   1    0.37    1.09
  -2  -6  -1   -0.22    1.03
   2   6   1    0.94    0.92
   2   6   1   -0.11    0.57
   2   6   1   -0.45    1.25
   2   6   2   69.98    6.13
   2   6   2   73.32    8.10
   2   6   2   74.92    6.66
  -2  -6  -2   74.06    7.54
   2   6   2   81.50    7.90
   2   6   2   75.03    7.62
   2   6   2   71.76    7.50
   2   6   3   49.04    6.57
   2   6   3   54.87    6.75
   2   6   3   49.19    6.57
   2   6   3   49.60    5.20
   2   6   3   65.86    7.11
   2   6   3   51.38    6.51
  -2  -6  -3   60.56    6.87
   2   6   3   59.10    7.40
   2   6   4   68.68    7.80
   2   6   4   71.59    7.91
   2   6   4   74.76    8.17
   2   6   4   64.47    7.25
   2   6   4   69.75    6.60
  -2  -6  -4   76.85    7.85
   2   6   4   72.17    7.95
   2   6   4   72.90    7.60
  -2  -6  -5   47.19    6.43
   2   6   5   46.77    6.46
   2   6   5   42.08    6.19
   2   6   5   45.24    6.33
  -2  -6  -5   40.61    5.86
   2   6   5   44.98    6.44
   2   6   5   36.22    5.53
   2   6   5   46.19    5.71
  -2  -6  -5   43.45    5.48
   2   6   6   82.44    9.03
   2   6   6   66.71    8.07
   2   6   6   67.39    8.07
   2   6   6   83.13    8.08
   2   6   6   62.36    7.51
  -2  -6  -6   61.64    7.49
  -2  -6  -6   67.86    7.97
  -2  -6  -6   78.67    9.05
   2   6   6   75.60    7.84
  -2  -6  -6   78.13    9.37
  -2  -6  -6   79.59    7.91
   2   6   7   13.68    3.15
  -2  -6  -7   24.88    4.63
   2   6   7   17.97    4.57
  -2  -6  -7   11.36    3.27
   2   6   7   25.99    5.30
   2   6   7   20.47    4.17
  -2  -6  -7   14.93    3.45
   2   6   7   20.52    4.65
  -2  -6  -7   12.09    3.20
  -2  -6  -7   24.04    4.84
   2   6   7   17.29    3.84
  -2  -6  -8   17.73    4.66
   2   6   8   22.93    5.36
  -2  -6  -8   18.67    4.61
   2   6   8   20.20    4.69
  -2  -6  -8   20.79    4.29
   2   6   8   14.73    3.49
   2   6   8   23.33    4.21
  -2  -6  -8   18.75    3.87
   2   6   8   17.23    4.20
   2   6   9    1.54    0.99
  -2  -6  -9    6.25    2.48
   2   6   9   -0.44    1.36
  -2  -6  -9    5.29    3.05
   2   6   9    2.67    1.33
  -2  -6  -9    4.92    2.25
   2   6   9    2.61    1.65
  -2  -6  -9    4.84    2.02
   2   6   9    7.34    2.91
  -2  -6 -10   92.10   10.77
   2   6  10   90.77   10.83
   2   6  10   93.37   11.36
  -2  -6 -10   97.52    9.54
  -2  -6 -10   93.50   11.30
  -2  -6 -10   91.38    8.40
   2   6  10  105.35   11.24
   2   6  11   38.01    7.41
  -2  -6 -11   30.47    6.42
   2   6  11   37.50    7.30
  -2  -6 -11   44.45    8.25
  -2  -6 -11   32.16    5.48
  -2  -6 -11   32.10    5.18
  -2  -6 -12    5.73    2.30
  -2  -6 -12   10.97    4.36
   2   6  12    5.19    2.72
  -2  -6 -12    7.74    3.17
   2   6  12    9.59    3.40
  -2  -6 -12    5.15    1.78
  -2  -6 -13   -1.99    1.34
   2   6  13    1.05    2.34
  -2  -6 -13   -0.96    1.48
   2   6  13   -2.28    2.58
  -2  -6 -13   -3.18    3.04
  -2  -6 -14    4.29    2.69
  -2  -6 -14    2.65    1.49
   2   6  14    4.83    2.09
  -2  -6 -14    2.31    1.54
   2   6  14    7.77    3.70
   2   6  15   20.44    6.17
  -2  -6 -15   21.47    6.87
   2   6  15   22.40    6.50
  -2  -6 -15   20.46    4.92
  -2  -6 -16    0.51    2.24
  -2  -6 -16    1.32    1.33
   2   6  16    5.24    3.50
   2   6  16    5.37    3.84
   2   6  17   14.56    6.25
   2   6  17   14.04    5.83
  -2  -6 -17   21.75    7.08
   2   6  18    2.73    3.34
  -2  -6 -18   -0.59    1.67
   2   6  18   -0.18    1.66
  -2  -6 -19   18.22    7.14
   2   6  19   10.26    5.05
  -2  -6 -20    0.14    1.63
   2   6  21    0.55    2.37
  -2  -7  16    4.80    3.45
  -2  -7  16    4.02    3.70
   2   7 -16    8.29    5.83
   2   7 -15    6.03    4.63
  -2  -7  15    2.17    1.74
  -2  -7  15    2.86    3.28
   2   7 -14    1.21    1.64
  -2  -7  14   11.73    5.65
  -2  -7  14   16.98    6.56
  -2  -7  13    2.29    3.07
  -2  -7  13    7.11    4.08
   2   7 -13   10.26    4.26
  -2  -7  12    0.72    1.78
   2   7 -12   -2.38    3.15
  -2  -7  12   -5.11    4.49
   2   7 -12    2.10    2.25
   2   7 -11    6.66    3.89
  -2  -7  11   11.31    4.98
   2   7 -11    3.49    4.04
  -2  -7  11    4.92    2.87
   2   7 -10    4.57    3.09
  -2  -7  10    6.99    3.67
   2   7 -10    2.48    1.82
  -2  -7  10    1.98    1.00
  -2  -7   9   34.74    8.22
   2   7  -9   33.54    7.45
   2   7  -9   43.91    9.39
  -2  -7   9   29.87    7.12
   2   7  -8    0.16    1.19
   2   7  -8   11.96    4.48
  -2  -7   8    1.21    1.16
   2   7  -8    5.18    2.58
  -2  -7   8    9.11    3.76
  -2  -7   7    0.16    1.03
   2   7  -7    3.46    2.56
   2   7  -7   -1.68    1.69
  -2  -7   7    2.88    2.39
   2   7  -7   -2.23    1.77
   2   7  -6   12.86    4.92
   2   7  -6   13.76    5.17
   2   7  -6   14.05    3.88
  -2  -7   6   12.01    4.36
  -2  -7   6   10.13    2.98
  -2  -7   6   13.54    4.33
   2   7  -5    1.99    2.55
   2   7  -5    3.13    1.59
  -2  -7   5    1.50    2.05
  -2  -7   5    3.20    1.74
   2   7  -5    0.05    1.98
   2   7  -5    2.37    3.06
  -2  -7   5    3.69    1.76
  -2  -7   4    7.11    2.57
  -2  -7   4    7.91    3.06
   2   7  -4   12.87    4.28
  -2  -7   4    7.85    2.50
  -2  -7   4   12.27    4.48
   2   7  -4   10.16    4.27
   2   7  -4    8.52    2.56
   2   7  -4    7.47    2.44
  -2  -7   3    1.42    1.05
   2   7  -3   -0.29    0.69
   2   7  -3   -1.00    1.43
  -2  -7   3    0.54    1.23
   2   7  -3    0.28    0.78
   2   7  -3   -2.99    2.42
  -2  -7   3   -1.67    2.03
   2   7  -2   -1.51    1.69
  -2  -7   2    2.09    1.21
  -2  -7   2    1.67    0.91
  -2  -7   2    3.42    1.85
   2   7  -2    1.54    1.02
   2   7  -2    7.28    3.19
   2   7  -2    2.22    1.53
   2   7  -1    0.29    1.54
   2   7  -1   -1.37    1.87
   2   7  -1    0.70    1.13
   2   7  -1   -0.32    1.56
   2   7  -1    0.70    0.87
  -2  -7   1    0.90    0.89
   2   7   0   23.63    3.75
   2   7   0   29.75    5.73
   2   7   0   25.33    4.27
   2   7   0   24.65    5.34
  -2  -7   0   34.84    5.65
   2   7   0   34.04    5.58
   2   7   1   10.18    2.66
   2   7   1   12.59    3.47
   2   7   1   12.79    3.78
  -2  -7  -1   11.41    3.12
   2   7   1    9.87    2.35
   2   7   1   14.63    3.90
   2   7   1   13.52    3.45
   2   7   1    8.66    2.11
   2   7   2    5.50    1.90
   2   7   2    3.82    1.93
   2   7   2    3.94    1.86
   2   7   2    7.30    2.98
  -2  -7  -2    4.41    1.94
   2   7   2    1.62    1.27
   2   7   2    3.13    2.20
   2   7   2    1.21    1.40
   2   7   3    1.70    1.50
   2   7   3    3.58    1.60
  -2  -7  -3    2.66    1.22
   2   7   3    2.92    1.97
   2   7   3    3.05    1.74
   2   7   3   -1.92    2.04
   2   7   3    2.71    1.65
   2   7   3   -0.05    0.98
   2   7   4   78.50    9.06
  -2  -7  -4   77.21    8.29
   2   7   4   73.05    8.38
   2   7   4   77.92    8.84
   2   7   4   76.90    8.71
   2   7   4   68.45    6.76
   2   7   4   72.77    8.06
  -2  -7  -5   49.81    6.95
   2   7   5   47.21    6.82
   2   7   5   66.84    7.12
   2   7   5   47.25    6.99
   2   7   5   61.27    8.42
  -2  -7  -6   12.35    3.25
  -2  -7  -6    9.50    4.17
   2   7   6    6.35    2.51
   2   7   6    6.67    2.58
  -2  -7  -6    6.95    2.50
   2   7   6    3.44    1.90
   2   7   6   12.95    3.45
  -2  -7  -7   41.45    7.50
   2   7   7   52.61    7.75
   2   7   7   50.11    8.03
  -2  -7  -7   49.10    7.41
   2   7   7   55.29    7.03
  -2  -7  -8   34.23    6.82
   2   7   8   29.60    5.85
  -2  -7  -8   29.90    5.49
   2   7   8   26.45    6.04
  -2  -7  -8   32.65    6.20
   2   7   8   27.16    5.27
   2   7   9  104.85   12.18
  -2  -7  -9  112.66   10.56
   2   7   9  114.20   11.34
  -2  -7  -9   98.71   11.17
   2   7   9   97.82    9.88
   2   7   9  104.14   11.50
  -2  -7  -9  114.89   12.80
  -2  -7 -10    9.85    3.91
  -2  -7 -10   11.39    3.79
   2   7  10    7.65    3.72
  -2  -7 -10    8.73    2.92
   2   7  10   12.77    4.33
  -2  -7 -10    6.96    2.30
   2   7  10    6.76    2.90
   2   7  11    9.98    4.11
  -2  -7 -11    5.56    2.15
   2   7  11    6.81    3.13
  -2  -7 -11    5.97    2.36
  -2  -7 -11    8.45    3.79
  -2  -7 -11    8.66    4.08
  -2  -7 -12    3.04    1.45
  -2  -7 -12    3.01    2.04
   2   7  12    3.79    2.24
  -2  -7 -12    2.63    0.99
  -2  -7 -12    1.12    1.34
   2   7  12    4.78    2.95
  -2  -7 -13   20.02    4.55
   2   7  13   24.82    7.06
   2   7  13   21.97    6.03
  -2  -7 -13   23.09    6.38
  -2  -7 -13   14.29    3.72
   2   7  14    0.64    1.65
  -2  -7 -14    4.77    2.03
   2   7  14    5.23    2.33
  -2  -7 -14    1.43    2.06
  -2  -7 -14   -0.93    1.80
   2   7  15    7.94    4.30
   2   7  15    3.18    1.65
  -2  -7 -15    8.30    3.11
  -2  -7 -15    7.63    4.36
   2   7  16    5.16    3.68
  -2  -7 -16    4.33    1.65
   2   7  16   -2.29    3.91
   2   7  17    4.74    4.17
  -2  -7 -17    8.33    4.86
   2   7  17    6.09    3.82
  -2  -7 -18    4.70    4.73
   2   7  18    4.35    3.64
  -2  -7 -19   -0.26    2.55
   2   7  19    7.31    5.08
  -2  -7 -20    0.82    2.71
   2   7  21    2.55    2.77
  -2  -8  15    1.16    1.17
  -2  -8  15    3.00    3.52
   2   8 -15    3.85    4.04
  -2  -8  14   -1.70    2.67
   2   8 -14    0.27    1.28
   2   8 -13    8.57    4.70
  -2  -8  13    4.71    3.12
  -2  -8  13    1.17    1.16
  -2  -8  12   -3.71    2.89
  -2  -8  12    0.96    1.77
   2   8 -12    6.00    4.03
   2   8 -12    1.38    1.54
   2   8 -11   10.54    4.70
  -2  -8  11   11.14    4.86
  -2  -8  11   11.37    5.40
   2   8 -11    4.87    3.74
  -2  -8  10    3.23    2.60
   2   8 -10    7.33    4.85
   2   8 -10    2.01    2.91
  -2  -8  10   -0.59    2.06
   2   8  -9    5.45    3.12
  -2  -8   9    9.69    4.93
  -2  -8   9    6.25    3.34
   2   8  -9   14.48    4.33
   2   8  -8    0.09    1.29
   2   8  -8   -1.11    1.85
  -2  -8   8   -1.98    3.40
   2   8  -8    4.74    3.59
  -2  -8   8    0.91    1.31
  -2  -8   7   19.88    5.51
   2   8  -7   20.62    5.47
   2   8  -7   25.47    6.96
  -2  -8   7   17.75    5.75
   2   8  -7   16.64    5.64
  -2  -8   6   73.38   10.44
   2   8  -6   71.18   11.55
   2   8  -6   65.84    8.70
   2   8  -6   63.25    8.04
   2   8  -6   72.52   11.42
  -2  -8   6   67.41   10.92
   2   8  -5   12.75    3.62
   2   8  -5   19.86    4.80
   2   8  -5   13.97    5.24
  -2  -8   5   14.91    5.18
  -2  -8   5   12.74    4.25
   2   8  -5    7.75    4.26
   2   8  -4    2.40    1.55
  -2  -8   4    1.10    0.97
   2   8  -4    4.17    2.73
   2   8  -4    2.31    1.57
  -2  -8   4    0.67    0.50
  -2  -8   4    5.43    2.87
   2   8  -4    4.08    2.01
  -2  -8   3    3.31    2.55
   2   8  -3    4.98    1.99
   2   8  -3    3.22    2.47
   2   8  -3   -0.72    0.86
  -2  -8   3    1.38    1.72
  -2  -8   3    1.53    1.31
   2   8  -3    5.74    3.55
  -2  -8   2   90.73   10.15
   2   8  -2   86.08   11.29
   2   8  -2   92.49   11.17
   2   8  -2   83.46    7.84
   2   8  -2   79.86    8.52
  -2  -8   1    3.26    1.97
   2   8  -1   10.20    2.68
   2   8  -1    4.85    1.76
   2   8  -1    6.32    2.56
   2   8  -1    5.98    3.18
   2   8   0    5.30    2.11
   2   8   0    4.63    1.19
  -2  -8   0    7.17    2.74
   2   8   0    7.86    2.76
   2   8   0    9.89    3.45
   2   8   1    2.58    0.71
  -2  -8  -1    2.91    2.03
   2   8   1    9.12    3.59
   2   8   1    4.15    2.79
   2   8   1    4.76    1.98
   2   8   1    4.73    1.58
   2   8   1    3.88    2.03
   2   8   2   99.24   11.25
   2   8   2   95.32    9.86
   2   8   2   97.67   10.79
   2   8   2   98.28   10.00
   2   8   2   93.30    7.38
   2   8   2   89.90    9.06
   2   8   2   82.86    7.12
   2   8   3   37.42    4.98
   2   8   3   25.70    5.14
   2   8   3   37.19    6.96
   2   8   3   28.38    6.11
   2   8   3   20.82    4.53
  -2  -8  -3   27.95    5.20
   2   8   3   27.62    5.19
   2   8   4    1.06    0.65
  -2  -8  -4    1.78    0.97
   2   8   4    1.55    1.58
   2   8   4    1.65    1.00
   2   8   4    0.58    1.04
   2   8   4   -1.05    1.46
   2   8   4   -1.25    1.62
   2   8   5   18.66    3.93
  -2  -8  -5   12.29    3.67
   2   8   5   11.49    3.89
   2   8   5   17.86    4.33
   2   8   5   14.68    3.99
   2   8   5   16.81    4.00
  -2  -8  -6    3.04    1.95
  -2  -8  -6    1.51    1.48
   2   8   6    5.30    2.17
   2   8   6    2.09    1.60
   2   8   6    2.80    1.68
   2   8   6    4.12    2.87
  -2  -8  -7   60.13    9.46
   2   8   7   63.51    8.00
   2   8   7   61.90    9.36
  -2  -8  -7   72.90    9.11
   2   8   7   68.28    7.92
   2   8   7   78.14    9.65
   2   8   8    5.53    2.55
   2   8   8    4.83    2.80
   2   8   8    8.23    3.37
   2   8   8    8.13    3.03
  -2  -8  -8    2.94    1.89
  -2  -8  -8    2.51    1.82
   2   8   9    0.83    0.94
  -2  -8  -9   -2.07    2.10
   2   8   9    2.83    2.19
   2   8   9    4.10    2.49
  -2  -8  -9    4.22    2.49
   2   8   9    3.73    1.98
   2   8  10    4.30    3.22
   2   8  10    0.56    0.82
   2   8  10    1.77    1.28
  -2  -8 -10    1.68    1.87
  -2  -8 -10    2.53    2.33
  -2  -8 -10    4.09    3.11
  -2  -8 -11   27.40    7.33
   2   8  11   23.37    6.40
  -2  -8 -11   22.25    5.80
  -2  -8 -11   18.59    4.90
   2   8  11   24.09    5.80
  -2  -8 -12    7.94    3.75
  -2  -8 -12    3.51    2.73
   2   8  12    5.97    3.53
   2   8  12    7.66    3.68
  -2  -8 -12    8.03    3.11
  -2  -8 -13    8.32    3.95
   2   8  13    8.40    3.95
   2   8  13   11.73    4.60
  -2  -8 -13    3.71    2.56
  -2  -8 -14    0.44    1.66
   2   8  14   -3.79    1.84
  -2  -8 -14   -0.34    1.01
   2   8  15    2.72    2.36
  -2  -8 -15    3.46    2.63
   2   8  16   19.38    7.35
   2   8  16   25.85    7.65
  -2  -8 -16   19.60    6.94
  -2  -8 -17   -0.73    2.64
   2   8  17   -0.88    3.10
   2   8  17    2.64    3.53
   2   8  18   -1.39    1.87
  -2  -8 -18    1.38    2.03
  -2  -8 -19   -2.69    2.85
   2   9 -15   -6.51    4.21
  -2  -9  14    4.49    4.84
   2   9 -14    0.53    1.15
  -2  -9  13    0.95    1.78
  -2  -9  13   -1.48    2.26
   2   9 -13    1.88    2.43
  -2  -9  12   11.52    5.34
   2   9 -12   10.13    4.31
  -2  -9  12    7.94    4.98
   2   9 -12    3.30    3.67
   2   9 -11    1.71    3.22
  -2  -9  11    3.96    2.78
   2   9 -11   -0.33    1.83
  -2  -9  11    0.84    1.19
   2   9 -10   13.04    6.08
  -2  -9  10   10.59    5.02
   2   9 -10   11.87    4.61
  -2  -9  10    7.28    3.93
  -2  -9   9    0.18    1.41
   2   9  -9   -3.10    2.92
   2   9  -9    0.39    1.52
  -2  -9   9    2.35    2.53
   2   9  -8   30.41    8.66
  -2  -9   8   41.26    8.63
   2   9  -8   36.95    9.01
  -2  -9   8   28.56    8.10
   2   9  -8   24.08    6.05
   2   9  -7    3.26    1.67
   2   9  -7    1.94    2.20
   2   9  -7    1.44    2.73
  -2  -9   7    2.46    2.54
  -2  -9   7    3.12    2.92
   2   9  -6    9.80    3.83
   2   9  -6   11.31    4.79
   2   9  -6   11.83    3.38
  -2  -9   6   11.30    4.96
   2   9  -6   11.68    5.02
  -2  -9   6   12.22    4.47
   2   9  -5    5.13    4.67
   2   9  -5    3.49    2.79
  -2  -9   5    1.11    1.28
   2   9  -5   10.23    3.58
  -2  -9   5    3.98    3.16
   2   9  -5    7.82    3.33
   2   9  -4   14.45    4.35
  -2  -9   4   19.22    5.09
   2   9  -4   19.69    5.78
  -2  -9   4   19.56    5.75
   2   9  -4    7.13    2.38
   2   9  -4   18.85    4.77
   2   9  -3   24.26    6.82
   2   9  -3   26.03    5.32
  -2  -9   3   15.83    4.38
   2   9  -3   26.96    4.85
  -2  -9   3   16.93    5.68
   2   9  -3   17.69    5.02
   2   9  -2   -0.82    1.92
   2   9  -2   -1.10    1.48
  -2  -9   2    4.04    2.55
   2   9  -2   -0.50    1.38
   2   9  -2   -0.41    1.34
   2   9  -1   12.67    4.63
   2   9  -1   16.24    5.18
   2   9  -1    9.31    2.55
  -2  -9   1   10.63    3.51
   2   9  -1   10.12    3.17
   2   9   0    1.99    2.12
  -2  -9   0   -0.57    1.01
   2   9   0    4.17    1.90
   2   9   0    1.15    0.90
   2   9   0    2.74    1.95
   2   9   1   55.13    7.63
   2   9   1   60.51    9.52
   2   9   1   46.04    5.22
   2   9   1   66.37    8.57
   2   9   1   51.17    8.23
   2   9   1   45.00    5.18
   2   9   2    0.77    2.27
   2   9   2   -1.83    1.96
   2   9   2   -0.49    1.10
   2   9   2    0.92    1.04
   2   9   2   -0.51    1.52
   2   9   2    3.97    2.08
   2   9   2    1.66    1.40
   2   9   3    0.29    1.61
  -2  -9  -3    1.45    1.45
   2   9   3    0.47    1.14
   2   9   3    2.12    1.67
   2   9   3   -0.16    0.86
   2   9   3    0.00    0.62
   2   9   3    2.37    1.47
   2   9   3    0.53    1.84
  -2  -9  -4    5.95    2.51
   2   9   4    8.25    2.32
   2   9   4    9.67    4.04
   2   9   4    4.37    1.99
   2   9   4    6.76    2.45
   2   9   4    6.36    2.79
   2   9   5   15.61    4.49
   2   9   5   17.77    4.77
   2   9   5   16.95    5.07
  -2  -9  -5   22.88    5.11
   2   9   5   17.60    4.67
   2   9   5   14.95    3.48
  -2  -9  -6    0.21    1.10
   2   9   6    1.63    2.35
   2   9   6    3.66    2.59
   2   9   6    0.21    0.71
   2   9   6    3.31    1.95
   2   9   6    2.48    1.69
  -2  -9  -7   -2.07    2.11
  -2  -9  -7    1.11    0.94
   2   9   7    2.65    2.26
   2   9   7    2.07    0.74
   2   9   7   -2.16    1.63
   2   9   7    1.40    1.45
  -2  -9  -8    0.80    1.47
   2   9   8    1.05    1.04
  -2  -9  -8   -1.13    1.06
   2   9   8   -0.65    1.27
   2   9   8    2.13    1.39
   2   9   8   -2.56    2.29
   2   9   9   -0.60    1.21
   2   9   9    1.49    1.49
   2   9   9    2.44    2.06
   2   9   9   -2.16    2.25
  -2  -9  -9   -0.08    1.56
   2   9   9   -1.24    1.53
   2   9  10    0.77    0.84
   2   9  10    3.02    2.15
   2   9  10    4.27    2.56
  -2  -9 -10    0.79    2.37
   2   9  10    3.55    2.18
  -2  -9 -10    2.93    2.41
  -2  -9 -11   -1.43    2.61
  -2  -9 -11    2.77    2.32
   2   9  11    1.55    0.81
   2   9  11   -1.61    2.56
   2   9  11   -1.84    1.77
   2   9  11    1.38    1.73
   2   9  12    7.81    3.14
  -2  -9 -12    3.22    2.60
   2   9  12    3.70    3.32
   2   9  13   -1.90    2.14
   2   9  13   -1.24    3.00
  -2  -9 -13    2.00    2.89
  -2  -9 -14   34.23    8.35
   2   9  14   37.87    8.31
   2   9  14   32.31    8.85
   2   9  15   -1.57    2.22
  -2  -9 -15   -0.58    1.44
   2   9  15    3.70    2.82
   2   9  16    8.14    4.70
  -2  -9 -16    8.07    4.39
   2   9  16    0.66    1.94
   2   9  17    5.47    4.72
  -2  -9 -17    7.43    4.45
  -2  -9 -18    7.16    4.53
  -2  -9 -19   -7.45    4.56
  -2 -10  13   -2.35    2.55
  -2 -10  12   -0.33    1.37
   2  10 -12    1.59    2.06
  -2 -10  12    0.60    0.95
  -2 -10  11   -0.37    2.82
   2  10 -11    5.72    4.56
   2  10 -11   -0.26    1.77
  -2 -10  11    0.13    1.00
   2  10 -10    9.40    5.41
  -2 -10  10    9.48    4.42
   2  10 -10    2.76    2.30
  -2 -10  10    8.02    4.53
   2  10  -9   13.25    4.60
   2  10  -9    7.95    4.62
  -2 -10   9   12.40    6.10
  -2 -10   9    6.87    3.94
  -2 -10   8    2.42    2.19
   2  10  -8    0.36    2.09
  -2 -10   8    7.47    3.86
   2  10  -8    1.55    2.31
   2  10  -7   12.01    5.73
   2  10  -7    4.37    2.28
   2  10  -7    8.93    4.39
  -2 -10   7   13.15    5.89
   2  10  -7    4.20    2.56
  -2 -10   7    5.52    2.76
  -2 -10   6    1.29    1.30
   2  10  -6    6.42    4.07
   2  10  -6    1.93    1.09
   2  10  -6    5.57    3.04
  -2 -10   6    4.22    2.70
   2  10  -6    1.04    1.22
   2  10  -5    5.55    3.06
   2  10  -5    8.76    3.43
   2  10  -5    7.71    3.59
   2  10  -5   16.57    6.33
  -2 -10   5    7.55    4.40
  -2 -10   5    8.92    3.92
   2  10  -4    3.22    1.58
  -2 -10   4    0.98    0.97
   2  10  -4   -0.95    2.15
  -2 -10   4    1.36    1.00
   2  10  -4    1.51    1.83
   2  10  -4    2.66    2.03
   2  10  -3   -0.60    1.74
   2  10  -3   -2.25    1.78
  -2 -10   3    0.18    1.01
   2  10  -3    2.12    1.40
   2  10  -3    0.54    1.62
   2  10  -2   11.35    2.82
   2  10  -2    9.77    4.39
   2  10  -2   14.40    4.62
   2  10  -2   11.72    3.74
  -2 -10   2   11.67    4.03
   2  10  -1   16.93    3.14
   2  10  -1   25.30    6.39
  -2 -10   1   25.47    5.86
   2  10  -1   15.31    3.12
   2  10  -1   33.56    7.14
   2  10  -1   27.09    5.71
  -2 -10   0   17.32    4.75
   2  10   0   19.78    5.89
   2  10   0   21.75    5.07
   2  10   0   12.81    2.92
   2  10   0   12.16    4.67
   2  10   0   17.43    3.42
   2  10   1   -0.56    1.85
   2  10   1   -1.09    1.86
   2  10   1    0.78    0.66
   2  10   1    0.02    1.70
   2  10   1   -1.29    1.65
   2  10   1    1.01    0.96
   2  10   2    6.05    3.37
   2  10   2    5.80    3.20
   2  10   2    6.60    2.98
   2  10   2    3.06    1.07
   2  10   2    4.57    2.48
   2  10   2    4.61    3.09
   2  10   2    5.96    2.04
   2  10   3    0.09    1.16
   2  10   3    1.14    1.43
   2  10   3    0.61    0.74
   2  10   3   -0.39    1.98
   2  10   3   -0.39    1.35
   2  10   3   -0.21    1.02
   2  10   3    1.92    0.98
   2  10   4    9.66    3.37
  -2 -10  -4   12.26    3.72
   2  10   4   12.30    4.36
   2  10   4   11.55    3.80
   2  10   4   10.80    3.84
   2  10   4    8.11    2.08
   2  10   4    9.45    3.39
   2  10   4    7.90    2.20
   2  10   5   13.84    4.58
   2  10   5   15.47    3.67
   2  10   5   14.89    5.43
   2  10   5   18.42    5.27
   2  10   5   15.42    4.38
   2  10   5   10.77    4.23
  -2 -10  -5   15.54    4.45
   2  10   6   17.81    5.40
  -2 -10  -6   16.77    4.89
   2  10   6   16.54    4.61
   2  10   6   18.64    4.93
   2  10   6   15.85    3.93
   2  10   6   14.72    4.69
   2  10   7   12.83    4.29
  -2 -10  -7   20.26    5.12
   2  10   7   19.12    4.70
   2  10   7   19.98    5.96
   2  10   7   19.78    5.05
   2  10   7   15.52    4.02
  -2 -10  -8    1.61    2.36
   2  10   8    6.39    2.37
   2  10   8    4.02    2.75
   2  10   8    3.22    1.41
   2  10   8    5.30    2.71
  -2 -10  -9    0.38    1.19
   2  10   9    0.04    1.25
   2  10   9   -1.52    1.46
   2  10   9   -0.73    1.30
   2  10   9   -4.69    3.67
  -2 -10 -10    5.04    3.05
   2  10  10    3.67    2.28
   2  10  10    6.51    3.08
   2  10  10    5.44    2.57
   2  10  10    2.70    1.36
   2  10  11   -4.25    3.41
   2  10  11    1.24    2.73
  -2 -10 -11    0.12    1.76
   2  10  11    5.11    3.65
   2  10  12    1.95    2.20
   2  10  12    0.34    1.38
  -2 -10 -12   -1.25    2.09
   2  10  13    5.39    4.32
  -2 -10 -13    5.92    3.70
   2  10  13    5.89    3.17
   2  10  14    3.69    1.26
   2  10  14    0.86    1.34
  -2 -10 -14    5.74    3.29
   2  10  15    2.46    2.22
  -2 -10 -15   -0.82    2.95
   2  10  15    1.71    2.56
  -2 -10 -16    1.01    1.43
   2  10  16    2.41    2.66
   2  10  16    0.30    2.33
  -2 -10 -17    8.98    5.01
  -2 -10 -18    2.74    2.92
  -2 -10 -19    1.29    2.79
  -2 -11  12    5.53    4.50
  -2 -11  11    8.22    4.66
  -2 -11  10    3.41    2.83
  -2 -11  10    1.32    2.14
   2  11  -9    6.59    5.32
  -2 -11   9    3.92    2.93
  -2 -11   9    8.65    4.52
  -2 -11   8    6.76    3.93
   2  11  -8    3.71    2.42
  -2 -11   8    2.94    3.07
   2  11  -7    5.33    3.97
  -2 -11   7   13.03    5.33
   2  11  -7   12.65    6.61
  -2 -11   7    4.40    1.83
   2  11  -6    8.54    4.68
   2  11  -6    5.87    4.04
  -2 -11   6    4.70    3.29
  -2 -11   6    4.53    2.13
  -2 -11   5    4.96    2.88
   2  11  -5    0.14    1.31
   2  11  -5    4.40    2.59
   2  11  -5    4.51    3.34
   2  11  -4   -0.90    2.09
   2  11  -4   -0.26    2.28
  -2 -11   4    3.80    2.62
   2  11  -3    1.14    2.70
   2  11  -3    0.88    1.36
   2  11  -3    3.15    2.40
  -2 -11   3    5.70    2.78
   2  11  -2   16.35    5.99
  -2 -11   2   16.99    4.89
   2  11  -2   15.60    5.37
   2  11  -2   11.60    4.10
   2  11  -1   -0.32    1.84
  -2 -11   1    4.02    2.19
   2  11  -1    5.53    4.07
   2  11  -1    2.19    1.80
   2  11   0    1.82    1.39
   2  11   0    2.97    3.58
   2  11   0    9.00    4.29
   2  11   0    1.69    1.93
   2  11   1   -0.35    1.66
   2  11   1    3.78    3.18
   2  11   1   -2.94    3.21
   2  11   1    1.58    0.76
   2  11   2    4.40    3.41
   2  11   2    0.04    2.13
   2  11   2    0.27    0.82
   2  11   2    3.27    2.67
   2  11   2    1.96    3.13
   2  11   3    0.86    1.34
   2  11   3   -0.40    1.48
   2  11   3    2.51    0.95
   2  11   3    0.23    0.88
   2  11   4   -2.79    3.04
   2  11   4    6.02    3.29
   2  11   4    2.02    1.96
   2  11   4   -0.53    1.04
   2  11   4   -3.72    3.42
   2  11   5   10.19    4.28
  -2 -11  -5    7.57    3.27
   2  11   5    8.41    3.64
   2  11   5   10.37    3.69
   2  11   5   14.79    5.64
   2  11   6   11.90    3.91
   2  11   6   10.65    4.82
   2  11   6   15.42    5.15
   2  11   6   17.59    5.04
  -2 -11  -6   18.38    4.93
   2  11   6   10.67    4.35
   2  11   7   10.36    4.27
  -2 -11  -7    6.53    2.98
   2  11   7   15.62    5.12
   2  11   7    7.81    3.67
   2  11   7   10.19    5.21
   2  11   8    7.37    3.39
   2  11   8    4.88    3.75
  -2 -11  -8    5.52    2.52
   2  11   8    4.75    2.57
   2  11   8    5.33    2.88
   2  11   9    7.97    3.91
   2  11   9    6.73    2.59
   2  11   9   14.49    5.90
   2  11   9    4.54    2.65
  -2 -11  -9   10.03    3.91
   2  11  10   -4.34    2.69
   2  11  10    0.90    2.65
  -2 -11 -10   -2.12    2.10
  -2 -11 -11    6.19    3.43
   2  11  11   10.29    5.19
   2  11  11    9.45    4.12
  -2 -11 -12   -1.23    2.27
   2  11  12    1.17    1.38
  -2 -11 -13    4.31    3.19
   2  11  13   -0.50    3.45
   2  11  14    5.24    3.23
  -2 -11 -14    4.05    3.03
   2  11  15    9.55    5.20
  -2 -11 -15    2.02    2.59
  -2 -11 -16   -0.02    0.77
  -2 -12  11    0.81    2.85
  -2 -12  10    4.91    3.67
  -2 -12   9    5.11    3.80
  -2 -12   8    4.79    3.16
  -2 -12   8    3.51    2.55
   2  12  -7    3.86    3.13
  -2 -12   7    1.09    1.51
   2  12  -6    2.08    2.94
   2  12  -6    4.00    4.17
  -2 -12   6    4.46    2.96
  -2 -12   5    1.26    0.97
   2  12  -5    0.77    1.72
   2  12  -4   24.01    8.09
   2  12  -4   17.12    6.08
  -2 -12   4   12.12    4.68
   2  12  -3    1.20    1.97
   2  12  -3   -1.13    1.85
  -2 -12   3    0.23    0.68
  -2 -12   2   10.56    4.33
   2  12  -2   10.83    4.92
   2  12  -2    6.93    3.51
   2  12  -2   11.65    4.36
   2  12  -1    5.16    4.09
   2  12  -1    6.14    3.50
   2  12  -1    3.43    1.83
   2  12  -1    6.73    5.19
   2  12   0    8.81    3.78
   2  12   0   16.18    6.25
   2  12   0   12.76    5.32
   2  12   0   14.89    4.57
   2  12   1   -1.06    1.36
   2  12   1    4.44    3.24
   2  12   1    0.51    1.59
   2  12   1   -0.58    1.17
   2  12   1    1.03    1.63
   2  12   2   -0.75    1.27
   2  12   2    1.23    2.14
   2  12   2    1.67    1.78
   2  12   2    0.71    1.15
   2  12   3    1.91    1.90
   2  12   3   -0.61    2.09
   2  12   3    1.89    2.39
   2  12   3   -0.36    1.66
   2  12   3   -2.26    2.44
   2  12   4    8.39    4.33
   2  12   4   12.54    4.44
   2  12   4   12.58    4.90
   2  12   4    8.02    3.41
   2  12   4    5.87    3.16
   2  12   5   24.60    7.69
   2  12   5   20.60    5.97
   2  12   5   19.59    5.34
   2  12   5   22.46    6.49
   2  12   5   19.16    5.81
   2  12   6    5.00    3.36
   2  12   6    0.75    3.07
   2  12   6    1.19    2.28
   2  12   6   -2.23    2.44
   2  12   6    0.34    1.46
   2  12   7   12.96    4.82
   2  12   7   22.61    6.24
  -2 -12  -7   23.54    6.05
   2  12   7   22.82    6.33
   2  12   7   17.26    6.30
   2  12   7   20.96    5.72
   2  12   8    2.36    2.16
  -2 -12  -8    2.54    2.49
   2  12   8    3.01    3.65
   2  12   8    0.63    1.17
   2  12   8   -1.33    2.16
   2  12   8   -2.28    2.31
  -2 -12  -9    8.48    3.99
   2  12   9   10.79    4.51
   2  12   9    7.78    3.76
   2  12   9   10.49    5.64
   2  12  10    6.44    3.98
   2  12  10    1.05    2.63
   2  12  10    3.69    2.80
   2  12  11   -5.38    3.61
   2  12  11    2.26    2.58
   2  12  12   -0.70    1.32
   2  12  13   -6.38    4.28
   2  12  14   -9.79    5.34
   2  13  -6    1.44    1.70
   2  13  -5   -2.23    2.59
   2  13  -4    3.73    4.27
   2  13  -4    2.04    1.92
   2  13  -3   -3.53    3.06
   2  13  -3   -0.81    1.91
   2  13  -2    5.00    4.36
   2  13  -2    7.48    5.58
   2  13  -1   -0.27    2.27
   2  13  -1    2.36    2.93
   2  13   0   -2.57    2.72
   2  13   0    1.91    2.84
   2  13   0   -0.18    2.28
   2  13   1    6.75    3.42
   2  13   1    8.24    4.43
   2  13   1    6.70    4.31
   2  13   2   -0.44    1.19
   2  13   2    3.36    2.88
   2  13   2   -3.18    2.53
   2  13   3    6.25    4.53
   2  13   3    7.25    4.60
   2  13   3    1.86    1.74
   2  13   3    2.49    2.50
   2  13   4    1.78    1.51
   2  13   4   -0.67    2.59
   2  13   4    0.15    1.07
   2  13   4    3.71    2.66
   2  13   5    8.92    4.08
   2  13   5    1.99    1.54
   2  13   5    5.27    3.46
   2  13   5    1.27    2.93
   2  13   6    1.93    1.61
   2  13   6   -2.71    2.47
   2  13   6   -2.43    2.36
   2  13   7   -0.12    3.86
   2  13   7    1.13    3.05
   2  13   8    3.23    3.90
   2  13   8    2.67    2.55
   2  13   9   -1.74    2.14
   2  13   9   -9.78    5.13
   2  13  10    6.82    4.49
   2  13  10    0.70    1.88
   2  13  11   -5.50    3.78
   2  13  11    2.73    3.72
   2  13  12   -0.22    1.18
   2  13  13    8.20    4.73
   2  13  14   -1.80    2.49
   2  14  -4    1.86    2.48
   2  14  -3   -2.21    2.59
   2  14  -2    2.89    2.86
   2  14  -1   -4.00    3.54
   2  14  -1    0.98    1.97
   2  14  -1    0.17    2.30
   2  14   0   -1.37    2.23
   2  14   0    0.77    2.38
   2  14   0   -2.56    2.62
   2  14   1   10.17    4.78
   2  14   1    4.74    4.33
   2  14   1    5.19    3.18
   2  14   2    3.82    4.12
   2  14   2    1.27    1.89
   2  14   2    3.63    4.02
   2  14   3    0.59    1.66
   2  14   3   -1.15    1.96
   2  14   4    1.45    1.88
   2  14   4    3.08    2.87
   2  14   5    0.74    1.64
   2  14   5   -2.28    2.73
   2  14   6    5.95    4.77
   2  14   6    4.05    3.52
   2  14   7    3.34    2.30
   2  14   7   -4.01    3.50
   2  14   8   -3.98    3.99
   2  14   8    3.46    2.85
   2  14   9   -4.89    3.60
   2  14  10   -0.68    1.65
   2  14  11    0.95    2.38
   2  14  12    1.18    1.09
   2  15   2    0.37    2.37
   2  15   3   -9.25    5.11
  -3  12   5    8.43    6.38
  -3  12   4   -0.03    1.12
  -3  12   3    1.28    2.26
  -3  12   2   -5.38    4.10
   3 -12  -1   -5.66    4.27
  -3  12   1   -2.48    2.90
  -3  12   0    0.89    3.17
   3 -12   0    1.09    2.65
   3 -12   1    3.72    3.48
  -3  12  -1   -4.48    3.72
   3 -12   2   -4.57    3.75
  -3  12  -2   -0.34    1.35
   3 -12   3   12.47    6.23
  -3  12  -3    5.52    3.62
   3 -12   4    1.05    3.71
  -3  12  -4    2.46    1.76
  -3  12  -5    1.85    3.18
  -3  12  -6   -4.31    3.66
  -3  12  -7   -0.01    4.35
   3 -11  -9    1.79    2.47
   3 -11  -8   -6.55    4.42
  -3  11   8    4.41    4.41
   3 -11  -7    0.74    1.88
  -3  11   7   -0.40    1.50
   3 -11  -7    1.52    2.43
   3 -11  -6    8.81    5.66
  -3  11   6   16.31    8.14
   3 -11  -6    8.51    4.83
   3 -11  -5    3.35    3.57
   3 -11  -5    1.61    3.80
  -3  11   5    5.04    4.26
  -3  11   4    3.25    3.24
   3 -11  -4    3.12    3.24
   3 -11  -4   -4.62    3.71
  -3  11   4   -1.86    2.16
   3 -11  -3   -0.54    1.63
  -3  11   3    0.96    2.71
   3 -11  -3   -2.16    2.65
  -3  11   3   -1.28    2.25
   3 -11  -2    1.30    2.47
   3 -11  -2    0.73    2.06
  -3  11   2   -4.77    3.87
  -3  11   2    2.27    2.94
  -3  11   1    1.48    2.25
  -3  11   1    2.48    3.38
   3 -11  -1    1.72    3.58
   3 -11  -1    0.38    1.49
   3 -11   0    1.14    2.35
  -3  11   0    4.60    3.61
  -3  11   0    1.85    2.39
   3 -11   0   -5.49    4.02
  -3  11  -1    7.10    5.40
  -3  11  -1    2.00    2.89
   3 -11   1   11.33    5.77
   3 -11   2   10.45    5.89
  -3  11  -2    9.07    5.66
   3 -11   3    3.30    3.21
  -3  11  -3    9.93    5.42
   3 -11   4   -2.10    2.48
  -3  11  -4   -5.70    3.96
   3 -11   5   -8.24    4.57
  -3  11  -5   -0.77    1.32
  -3  11  -6    2.51    2.96
  -3  11  -7    1.66    2.35
  -3  11  -8    3.42    4.65
  -3  11  -9   -7.56    4.71
  -3  11 -10    1.44    2.51
   3 -10 -13   -0.48    1.57
   3 -10 -12    8.10    5.07
   3 -10 -11   -2.38    2.74
  -3  10  10    0.38    2.46
   3 -10 -10    0.34    1.49
   3 -10 -10    0.03    3.17
  -3  10   9   -5.11    3.90
   3 -10  -9    0.68    1.82
   3 -10  -9    4.92    3.72
  -3  10   8   -1.05    3.34
  -3  10   8    0.51    1.78
   3 -10  -8    1.58    3.46
   3 -10  -8   -2.03    2.69
  -3  10   7   -3.46    1.77
   3 -10  -7   -5.93    3.99
  -3  10   7    2.54    1.51
   3 -10  -7    3.52    5.15
  -3  10   6    0.70    1.75
  -3  10   6    0.28    2.86
   3 -10  -6    4.43    2.79
   3 -10  -6    0.63    2.57
  -3  10   5    5.88    4.40
   3 -10  -5   -1.66    2.04
   3 -10  -5    3.24    2.74
  -3  10   5    5.28    4.19
   3 -10  -4    0.35    3.15
  -3  10   4    0.18    2.41
   3 -10  -4    5.92    4.76
  -3  10   4    4.92    3.42
  -3  10   3    0.07    2.29
  -3  10   3   -5.65    3.99
   3 -10  -3   -5.88    4.00
   3 -10  -3   -7.76    4.47
   3 -10  -2   -5.17    4.15
  -3  10   2    6.05    3.70
   3 -10  -2   -0.20    3.29
  -3  10   2   -3.26    3.67
  -3  10   1   -0.27    3.24
   3 -10  -1   -7.24    4.32
   3 -10  -1   -2.97    2.37
  -3  10   1   -0.77    1.65
   3 -10   0    7.05    4.09
  -3  10   0    1.97    1.79
   3 -10   0    2.88    1.53
   3 -10   1    0.20    3.48
   3 -10   1   -2.80    3.69
  -3  10  -1    2.65    2.79
  -3  10  -2    0.54    2.58
   3 -10   2    6.32    4.01
  -3  10  -3    8.84    4.80
   3 -10   3    2.08    2.61
   3 -10   4   -2.34    2.47
  -3  10  -4   -4.44    3.37
   3 -10   5    5.21    5.15
  -3  10  -5   -0.88    2.21
   3 -10   6    3.93    3.21
  -3  10  -6    1.02    1.54
  -3  10  -7    2.94    2.29
   3 -10   7   -3.46    3.07
  -3  10  -8    6.47    4.16
   3 -10   8    0.30    2.09
   3 -10   9    1.07    2.35
  -3  10  -9    0.86    1.78
   3 -10  10    2.80    3.27
  -3  10 -10    5.52    4.66
  -3  10 -11   -2.08    2.57
  -3  10 -12    1.20    2.48
  -3  10 -13    2.48    2.86
   3  -9 -14   -2.78    2.81
   3  -9 -13    2.20    2.52
   3  -9 -13   -3.45    3.33
  -3   9  12    3.49    3.51
   3  -9 -12   -0.01    1.57
   3  -9 -12    1.88    3.54
   3  -9 -11    3.07    3.31
  -3   9  11    5.74    3.68
   3  -9 -11    0.26    1.22
  -3   9  11    4.25    3.81
   3  -9 -10   -0.91    2.39
  -3   9  10    3.25    3.55
   3  -9 -10    0.78    2.75
  -3   9  10    0.29    4.33
  -3   9   9   -0.43    2.60
   3  -9  -9    3.57    2.76
  -3   9   9    4.47    3.67
   3  -9  -9    0.98    1.30
  -3   9   8   -0.81    2.54
   3  -9  -8   -1.86    1.12
   3  -9  -8    1.39    1.51
  -3   9   7   -2.27    4.18
  -3   9   7    1.69    2.73
   3  -9  -7   -0.67    2.27
   3  -9  -7    2.17    2.20
   3  -9  -6    1.08    2.61
   3  -9  -6    3.00    2.63
  -3   9   6   -1.31    1.56
   3  -9  -5   10.16    5.61
  -3   9   5    8.75    5.08
  -3   9   5   15.06    6.22
   3  -9  -5   14.54    6.01
   3  -9  -4   -2.16    3.51
   3  -9  -4    1.96    2.11
  -3   9   4   -2.74    3.14
  -3   9   4    2.81    2.73
  -3   9   3   -3.38    1.76
   3  -9  -3   -2.87    2.54
  -3   9   3    0.01    1.96
   3  -9  -3   -2.80    3.99
   3  -9  -2    6.30    4.30
  -3   9   2    5.39    4.51
   3  -9  -2    5.21    3.31
  -3   9   2    7.96    3.78
  -3   9   1    5.11    3.90
  -3   9   1   11.79    5.37
   3  -9  -1    9.21    4.39
   3  -9  -1    7.83    3.54
   3  -9   0    0.17    2.35
  -3   9   0    3.36    2.20
   3  -9   0   -3.16    3.07
   3  -9   1   -0.41    2.05
  -3   9  -1    3.84    1.41
   3  -9   1    4.91    3.52
   3  -9   2    0.28    2.50
  -3   9  -2   -1.49    2.03
   3  -9   2    0.43    2.82
   3  -9   3   20.04    6.67
   3  -9   3   31.26    8.94
  -3   9  -3   21.40    7.07
   3  -9   4    7.24    3.57
  -3   9  -4    9.73    4.89
   3  -9   5    0.57    1.90
   3  -9   5   -1.68    1.54
  -3   9  -5   -2.87    3.37
   3  -9   6   -0.10    1.72
  -3   9  -6    5.19    2.23
   3  -9   6    0.19    1.66
  -3   9  -7    8.75    4.85
   3  -9   7   12.59    5.31
   3  -9   7   13.15    4.97
  -3   9  -8    3.72    3.08
   3  -9   8   -0.59    1.59
   3  -9   9   -0.47    2.62
  -3   9  -9   -2.02    2.38
   3  -9  10   -1.67    2.30
  -3   9 -10   -3.66    3.12
   3  -9  11    6.75    4.38
  -3   9 -11   -0.84    1.55
   3  -9  12    8.42    5.13
  -3   9 -12    1.03    2.30
  -3   9 -13    3.83    2.17
   3  -8 -16    6.47    4.78
   3  -8 -15   -0.01    3.59
   3  -8 -14   -3.64    3.31
   3  -8 -14   -3.24    2.90
   3  -8 -13    1.92    2.68
  -3   8  13   -0.58    2.87
   3  -8 -13    1.18    2.42
  -3   8  12    9.89    5.22
   3  -8 -12   -1.56    3.10
  -3   8  12    4.16    3.35
   3  -8 -12    4.46    3.29
  -3   8  11   17.85    6.29
  -3   8  11   17.78    7.18
   3  -8 -11   11.93    5.91
   3  -8 -11   19.29    7.25
  -3   8  10   -0.36    2.36
  -3   8  10    5.18    3.20
   3  -8 -10    1.22    1.87
   3  -8 -10    3.45    3.60
  -3   8   9    5.55    4.14
   3  -8  -9    5.82    3.74
  -3   8   9    3.93    2.71
   3  -8  -9    4.52    3.53
  -3   8   8   -1.55    2.08
  -3   8   8   -0.57    2.78
   3  -8  -8   -0.52    1.09
   3  -8  -8    0.38    1.45
   3  -8  -7    4.99    2.55
   3  -8  -7    7.56    4.39
  -3   8   7    6.89    3.75
  -3   8   7    1.30    1.40
  -3   8   6    6.25    4.15
  -3   8   6   -1.58    2.69
   3  -8  -6    5.58    3.26
   3  -8  -6   -0.53    2.23
  -3   8   5    0.46    2.29
   3  -8  -5    3.72    3.15
  -3   8   5    1.13    1.50
   3  -8  -5   -2.71    2.14
   3  -8  -4    1.80    2.53
  -3   8   4    5.14    3.84
   3  -8  -4    4.32    2.59
  -3   8   4   -0.07    1.98
  -3   8   3   14.01    5.80
   3  -8  -3    7.54    4.51
  -3   8   3    7.39    3.88
   3  -8  -3    4.76    3.42
   3  -8  -2    5.39    3.30
   3  -8  -2    3.68    2.29
  -3   8   2    7.82    3.40
   3  -8  -1    2.12    2.14
   3  -8  -1    1.72    1.55
  -3   8   1    1.62    2.95
  -3   8   1    6.89    3.28
   3  -8   0    4.89    3.43
  -3   8   0    3.05    2.37
   3  -8   0    2.42    1.25
   3  -8   1    7.98    4.48
   3  -8   1    6.50    3.92
  -3   8  -1    0.76    1.14
  -3   8  -2   21.16    6.23
   3  -8   2   20.91    6.25
   3  -8   2   23.36    6.75
   3  -8   3   -0.02    2.00
  -3   8  -3    0.33    1.80
   3  -8   3   -0.56    2.33
   3  -8   4    6.11    3.91
  -3   8  -4    2.82    1.89
   3  -8   4    3.63    2.92
   3  -8   4    3.80    3.60
   3  -8   5   -1.13    2.94
  -3   8  -5   -1.10    2.93
   3  -8   5    1.11    2.60
   3  -8   6   25.08    6.38
  -3   8  -6   33.30    8.01
   3  -8   6   21.35    6.67
   3  -8   7    9.50    4.23
  -3   8  -7    3.56    4.28
   3  -8   7    0.62    1.65
   3  -8   8    8.37    3.63
  -3   8  -8   15.21    6.43
   3  -8   8   12.65    5.14
  -3   8  -9    2.17    3.19
   3  -8   9   -3.93    3.44
  -3   8 -10    9.02    4.17
   3  -8  10    6.68    3.07
   3  -8  11   12.69    5.88
  -3   8 -11    6.97    4.12
   3  -8  12    2.13    2.24
  -3   8 -12    0.93    1.89
  -3   8 -13    1.34    1.46
   3  -8  13    0.44    1.81
   3  -8  14    1.88    2.58
   3  -7 -17    3.85    3.35
   3  -7 -16    1.86    2.39
   3  -7 -15    1.99    2.47
   3  -7 -15    3.91    3.94
   3  -7 -14    1.59    2.47
   3  -7 -14   -0.87    1.61
  -3   7  14    0.88    2.06
   3  -7 -13    3.25    3.58
  -3   7  13    1.92    3.66
   3  -7 -13    1.64    1.32
  -3   7  12    3.70    2.66
   3  -7 -12    0.93    1.56
   3  -7 -12    0.38    1.51
  -3   7  11   12.24    4.93
   3  -7 -11   14.39    5.52
   3  -7 -11    4.66    3.06
  -3   7  10    3.99    2.44
   3  -7 -10    6.92    4.62
   3  -7 -10    2.39    1.94
  -3   7  10    3.73    3.79
  -3   7   9    8.73    4.74
   3  -7  -9    0.61    2.32
  -3   7   9    3.69    2.10
   3  -7  -9    5.62    4.14
  -3   7   8    1.36    1.44
  -3   7   8    3.46    1.72
   3  -7  -8   -1.37    1.57
  -3   7   8    0.32    2.36
   3  -7  -8    1.61    1.85
  -3   7   7    1.82    2.97
  -3   7   7   -5.82    3.78
  -3   7   7    0.34    0.88
   3  -7  -7    4.35    2.99
   3  -7  -7   -2.24    2.65
   3  -7  -7    1.48    1.36
   3  -7  -6   14.06    2.73
  -3   7   6   13.28    5.04
   3  -7  -6    8.82    3.87
   3  -7  -6    7.51    3.95
  -3   7   6   16.86    5.85
  -3   7   6   17.88    2.98
   3  -7  -5    0.47    0.46
   3  -7  -5    0.14    1.51
  -3   7   5    1.02    0.48
  -3   7   5    1.80    3.35
   3  -7  -5    1.39    1.38
  -3   7   5    2.40    2.86
   3  -7  -4   51.88   10.04
  -3   7   4   53.09   10.31
  -3   7   4   38.47    2.63
   3  -7  -4   48.30    9.48
  -3   7   4   53.59    9.81
  -3   7   3   -0.22    1.89
   3  -7  -3   -3.73    3.48
   3  -7  -3   -1.21    1.56
  -3   7   3   -0.34    2.84
  -3   7   2    5.17    2.69
   3  -7  -2    2.21    2.40
   3  -7  -2    3.45    2.76
  -3   7   2    4.99    3.26
  -3   7   1   21.78    6.86
   3  -7  -1   14.82    5.67
   3  -7  -1   13.63    5.24
  -3   7   1   13.58    5.03
  -3   7   0  190.74   18.20
   3  -7   0  174.03   17.04
   3  -7   0  171.78   17.32
   3  -7   1    3.52    2.92
  -3   7  -1   -2.13    2.15
   3  -7   1    1.71    3.17
  -3   7  -2    9.09    3.72
   3  -7   2   16.93    5.36
  -3   7  -2   15.10    1.86
  -3   7  -2   13.57    1.74
   3  -7   2   10.85    4.28
   3  -7   3    4.80    1.72
   3  -7   3    9.22    1.92
  -3   7  -3    2.17    1.15
   3  -7   3    4.93    2.33
   3  -7   3    0.81    2.11
   3  -7   4   14.89    5.02
   3  -7   4    8.12    3.76
   3  -7   4   17.42    5.83
   3  -7   4   14.16    2.78
  -3   7  -4   12.47    5.14
   3  -7   5   39.37    7.73
   3  -7   5   33.19    7.37
   3  -7   5   34.60    7.99
  -3   7  -5   40.85    8.35
   3  -7   5   43.95    5.44
   3  -7   6   -0.88    2.18
  -3   7  -6   -3.52    2.95
   3  -7   6   -3.57    1.30
   3  -7   6    0.92    0.93
   3  -7   7   32.24    6.93
   3  -7   7   52.95    7.00
   3  -7   7   34.66    7.86
  -3   7  -7   38.19    8.69
   3  -7   8    8.28    3.19
  -3   7  -8   17.12    6.12
   3  -7   8   11.58    4.39
   3  -7   8    9.88    4.97
   3  -7   9   -0.03    0.70
   3  -7   9    0.77    2.01
  -3   7  -9   -3.14    3.25
   3  -7   9   -0.80    2.83
  -3   7 -10    1.32    1.51
   3  -7  10    0.14    1.21
   3  -7  10    1.87    1.56
   3  -7  11   -0.99    0.88
   3  -7  11    0.34    1.14
  -3   7 -11   -1.55    2.75
   3  -7  12   11.18    4.26
   3  -7  12    3.77    3.14
  -3   7 -12    7.42    3.62
   3  -7  13   -0.61    1.38
   3  -7  13    2.38    1.81
   3  -7  14    9.94    4.41
   3  -7  14    8.64    4.96
   3  -7  15    4.49    4.53
   3  -7  15   -0.12    0.76
   3  -7  16    2.48    2.42
  -3   7 -16    1.66    1.92
   3  -7  17   -1.73    2.11
  -3   7 -17    3.30    3.08
   3  -6 -16   -0.04    0.96
   3  -6 -15   -0.68    1.55
   3  -6 -15    2.45    2.33
  -3   6  15    2.73    4.19
  -3   6  15    1.63    2.93
   3  -6 -14    8.28    4.30
  -3   6  14   12.59    6.25
  -3   6  14    8.58    4.19
   3  -6 -14    4.54    2.63
   3  -6 -14    5.25    3.03
   3  -6 -13   -1.19    1.20
   3  -6 -13    0.70    1.76
  -3   6  13   -1.79    3.18
   3  -6 -13   -2.22    2.00
  -3   6  13    0.27    1.76
  -3   6  12    5.49    2.81
   3  -6 -12    7.83    3.68
   3  -6 -12    3.87    2.30
  -3   6  12    4.62    2.61
   3  -6 -12    2.90    2.55
   3  -6 -11   -1.68    2.54
   3  -6 -11    4.97    3.64
  -3   6  11    3.26    2.22
   3  -6 -11    5.39    2.59
  -3   6  11    0.24    1.29
  -3   6  10   16.28    4.05
   3  -6 -10   11.91    4.56
  -3   6  10   12.35    5.10
   3  -6 -10   14.23    4.36
   3  -6 -10   11.31    5.06
   3  -6  -9    1.48    1.00
  -3   6   9   -0.53    1.10
  -3   6   9    0.42    1.67
   3  -6  -9   -0.56    1.28
   3  -6  -9    0.32    1.95
  -3   6   8    3.37    1.38
  -3   6   8    1.28    2.44
  -3   6   8    7.03    2.37
   3  -6  -8    2.99    1.67
   3  -6  -8    1.39    1.97
   3  -6  -8    5.57    2.40
  -3   6   7   23.19    3.97
   3  -6  -7   18.25    5.80
  -3   6   7   21.63    6.41
  -3   6   7   12.75    1.52
   3  -6  -7   24.22    4.47
  -3   6   7   12.18    4.28
   3  -6  -7   21.27    6.22
   3  -6  -6   82.60   12.14
  -3   6   6   76.57   11.90
   3  -6  -6   54.99    5.87
   3  -6  -6   53.45    5.76
  -3   6   6   45.65    2.87
  -3   6   6   68.23   11.06
  -3   6   6   67.79    6.35
   3  -6  -6   67.56   10.66
   3  -6  -6   65.47    7.43
  -3   6   6   53.33    5.60
  -3   6   6   66.41    6.09
   3  -6  -5   61.90    9.92
   3  -6  -5   55.76   10.01
   3  -6  -5   72.53    5.81
   3  -6  -5   71.31    5.83
  -3   6   5   68.10   11.05
  -3   6   5   58.20    6.28
  -3   6   5   69.50   10.80
   3  -6  -5   52.63    5.89
  -3   6   5   75.88    5.75
   3  -6  -4    0.37    0.55
   3  -6  -4    0.30    1.96
  -3   6   4    0.21    1.14
  -3   6   4    0.06    0.38
   3  -6  -4    1.13    0.81
   3  -6  -4    1.18    1.12
  -3   6   4   -0.03    0.38
  -3   6   4   -2.50    3.10
   3  -6  -3   -0.52    2.59
   3  -6  -3    2.63    1.48
   3  -6  -3    1.79    1.63
  -3   6   3    1.24    1.57
  -3   6   3   -0.58    2.38
   3  -6  -3    1.72    0.72
   3  -6  -2   27.44    5.00
   3  -6  -2   34.06    7.30
  -3   6   2   42.41    8.60
  -3   6   2   29.17    6.90
   3  -6  -2   29.78    7.24
   3  -6  -1   35.12    7.29
   3  -6  -1   23.53    6.32
  -3   6   1   25.69    6.30
   3  -6   0   27.28    6.39
   3  -6   0   30.95    7.00
  -3   6   0   31.90    7.00
   3  -6   1    9.91    4.06
  -3   6  -1   16.00    5.02
   3  -6   1    9.45    3.21
  -3   6  -2   -1.97    2.73
  -3   6  -2    0.57    0.40
   3  -6   2    4.84    2.78
   3  -6   2    5.85    3.12
  -3   6  -2   -0.24    0.27
   3  -6   3   60.09    9.18
   3  -6   3   60.36    9.54
   3  -6   3   48.41    6.73
  -3   6  -3   61.90    4.74
   3  -6   3   53.95    8.34
  -3   6  -3   62.87   10.07
   3  -6   3   68.64    5.01
   3  -6   4    0.57    2.25
   3  -6   4    6.12    1.83
   3  -6   4    4.61    2.83
   3  -6   4    3.72    1.86
   3  -6   4    2.35    0.85
  -3   6  -4    4.05    2.52
  -3   6  -4    4.12    1.58
   3  -6   5   19.23    3.07
   3  -6   5   18.79    3.47
   3  -6   5   28.10    6.39
   3  -6   5   31.94    6.93
   3  -6   5   27.42    6.93
  -3   6  -5   18.21    5.43
   3  -6   6   32.80    6.21
  -3   6  -6   34.73    3.66
  -3   6  -6   42.95    8.28
   3  -6   6   29.96    4.21
   3  -6   6   42.27    7.87
   3  -6   6   51.94    6.15
   3  -6   7   59.20    6.80
  -3   6  -7   58.67   10.42
   3  -6   7   44.81    6.18
   3  -6   7   68.90   10.86
   3  -6   7   67.58    9.13
   3  -6   8   90.22   10.13
   3  -6   8  105.35   10.27
   3  -6   8   88.05   12.72
  -3   6  -8   97.27   13.09
   3  -6   9   15.38    4.20
  -3   6  -9   18.36    5.78
   3  -6   9   21.60    6.50
   3  -6   9   26.87    5.35
  -3   6 -10   -2.58    3.01
   3  -6  10   -1.17    1.86
   3  -6  10    0.38    2.15
   3  -6  11    0.23    0.98
   3  -6  11   -1.28    1.91
  -3   6 -11    0.48    1.39
   3  -6  12    9.45    3.55
   3  -6  12    8.15    4.38
  -3   6 -12    6.52    3.85
   3  -6  13   -1.61    3.32
   3  -6  13   -0.90    1.66
   3  -6  14   -2.70    3.89
   3  -6  14   -2.06    2.02
   3  -6  15    0.05    1.03
   3  -6  15   -0.31    2.36
   3  -6  16    6.04    3.42
  -3   6 -16    5.08    3.84
  -3   6 -17   -0.04    3.01
   3  -6  17    6.10    3.93
  -3   6 -18    1.74    3.69
   3  -6  18   -0.81    1.55
  -3   5  19   -2.06    2.35
   3  -5 -18   -0.10    0.99
  -3   5  18   -0.64    1.44
  -3   5  17    2.31    2.96
   3  -5 -17    3.20    3.20
   3  -5 -16    5.44    3.64
  -3   5  16    3.69    3.78
  -3   5  16    1.44    1.52
   3  -5 -16    2.88    1.71
   3  -5 -15    2.54    2.80
  -3   5  15   -2.51    2.67
  -3   5  15   -1.91    3.12
   3  -5 -15    3.25    2.62
   3  -5 -15    0.32    0.91
  -3   5  14    2.76    2.49
  -3   5  14   -1.44    3.00
   3  -5 -14   -0.20    1.46
   3  -5 -14    1.09    1.56
   3  -5 -14    3.83    2.63
   3  -5 -13   11.03    4.08
  -3   5  13   19.09    7.12
   3  -5 -13   21.87    6.16
  -3   5  13   21.40    5.92
   3  -5 -13   16.10    5.99
  -3   5  12    7.15    3.33
   3  -5 -12    5.23    2.87
  -3   5  12    5.98    3.52
   3  -5 -12    3.62    2.24
   3  -5 -12    6.70    3.33
  -3   5  11    1.09    1.71
   3  -5 -11   -1.05    2.76
  -3   5  11    2.97    2.12
   3  -5 -11    4.07    2.21
   3  -5 -11   -0.85    2.17
   3  -5 -10   15.23    5.43
  -3   5  10   18.62    4.75
  -3   5  10   10.84    4.66
   3  -5 -10   12.51    4.29
   3  -5 -10   12.06    3.99
  -3   5   9    5.33    3.26
  -3   5   9    6.38    2.36
   3  -5  -9    3.99    1.55
   3  -5  -9    7.70    2.65
   3  -5  -9    4.88    1.95
   3  -5  -9   -2.40    2.71
   3  -5  -8   31.78    7.26
  -3   5   8   37.72    8.07
   3  -5  -8   43.37    6.48
   3  -5  -8   38.28    7.56
   3  -5  -8   30.62    5.54
  -3   5   8   34.89    5.80
  -3   5   8   36.42    5.74
  -3   5   7   33.08    4.96
   3  -5  -7   26.43    4.64
   3  -5  -7   25.96    4.72
  -3   5   7   22.92    2.23
  -3   5   7   28.31    7.00
   3  -5  -7   22.77    5.85
  -3   5   7   24.70    4.58
   3  -5  -7   25.06    4.68
   3  -5  -7   26.49    6.74
  -3   5   6    3.98    2.36
   3  -5  -6    3.63    1.70
   3  -5  -6    4.50    1.79
  -3   5   6    8.61    2.25
  -3   5   6    2.57    2.69
  -3   5   6    6.38    1.55
  -3   5   6    3.88    1.89
   3  -5  -6    7.63    2.20
   3  -5  -6    6.76    2.09
   3  -5  -6   -0.11    1.47
   3  -5  -6    2.26    0.80
   3  -5  -5   85.52   11.35
   3  -5  -5   76.46   10.54
  -3   5   5   80.39    6.69
  -3   5   5   85.90   11.87
  -3   5   5   69.20    5.96
   3  -5  -5   68.51    6.09
   3  -5  -5   69.93    6.22
  -3   5   5   73.74    5.98
  -3   5   5   92.29   12.07
   3  -5  -5   82.19    7.70
   3  -5  -4    1.46    1.34
   3  -5  -4    2.63    1.23
  -3   5   4    4.91    3.57
   3  -5  -4    5.41    2.99
  -3   5   4    1.48    1.40
   3  -5  -4    0.70    0.80
   3  -5  -4    0.71    0.47
   3  -5  -4    2.77    1.55
  -3   5   4    0.71    0.54
   3  -5  -3  117.96   13.03
   3  -5  -3  121.11   13.14
  -3   5   3   85.62    4.01
  -3   5   3  125.45    5.10
   3  -5  -3  115.96    5.00
   3  -5  -3  112.54    8.54
  -3   5   3  131.29   13.85
  -3   5   3  115.78   12.86
   3  -5  -3  108.91    7.00
   3  -5  -2    4.83    1.96
  -3   5   2   10.43    4.22
  -3   5   2   10.06    3.60
   3  -5  -2   12.29    4.70
   3  -5  -2    4.87    2.25
   3  -5  -2    8.71    1.63
   3  -5  -1   62.26    9.19
   3  -5  -1   42.49    6.05
  -3   5   1   45.53    7.80
   3  -5  -1   43.52    7.70
   3  -5   0   15.46    4.62
   3  -5   0   19.19    5.21
  -3   5   0   25.17    5.76
   3  -5   0   18.90    4.07
   3  -5   1  128.77   12.58
  -3   5  -1  124.67   13.13
   3  -5   1  137.06   13.50
   3  -5   2   12.72    3.43
   3  -5   2   14.61    4.78
   3  -5   2   16.03    3.37
  -3   5  -2   15.31    4.57
   3  -5   2   18.92    4.39
  -3   5  -2   22.03    1.92
   3  -5   3   24.41    2.80
   3  -5   3   19.66    3.91
   3  -5   3   17.89    4.91
   3  -5   3   16.20    4.34
   3  -5   3   12.81    1.64
  -3   5  -3   23.47    2.76
  -3   5  -3   25.48    5.86
   3  -5   3   13.37    3.66
   3  -5   4   16.76    4.48
   3  -5   4   18.53    2.98
   3  -5   4   13.87    2.26
   3  -5   4   16.10    3.92
  -3   5  -4   10.84    3.70
   3  -5   4   18.99    4.78
   3  -5   4   13.71    4.01
   3  -5   5    9.20    3.47
  -3   5  -5   10.41    4.11
   3  -5   5    2.65    1.36
   3  -5   5   11.81    2.64
   3  -5   5    8.44    3.92
   3  -5   5   16.20    4.98
   3  -5   6   88.52    9.59
   3  -5   6  106.64    8.71
   3  -5   6   85.43   10.90
   3  -5   6   71.07    6.75
  -3   5  -6   71.82    6.10
  -3   5  -6   97.41   12.07
   3  -5   6   83.99   10.59
   3  -5   7    5.58    2.09
   3  -5   7    4.33    1.94
  -3   5  -7    5.14    3.47
   3  -5   7    3.84    1.43
   3  -5   7    7.58    3.73
  -3   5  -7    3.40    1.13
   3  -5   8   15.80    4.12
   3  -5   8   13.76    4.30
  -3   5  -8   16.46    5.65
   3  -5   8   11.84    3.31
   3  -5   8    9.82    3.07
  -3   5  -8   11.47    2.90
   3  -5   9   17.73    4.00
   3  -5   9   16.08    4.96
  -3   5  -9   15.04    5.02
   3  -5   9   25.55    5.12
  -3   5  -9   16.94    3.70
   3  -5  10   18.59    4.78
   3  -5  10   14.11    4.91
  -3   5 -10   13.81    4.61
   3  -5  11   10.22    4.60
  -3   5 -11    4.20    3.10
   3  -5  11    8.87    3.29
   3  -5  12   -1.32    1.54
   3  -5  12   -2.35    2.62
  -3   5 -12    0.88    2.02
   3  -5  13    3.51    2.43
   3  -5  13    9.39    4.71
   3  -5  14    3.55    2.70
   3  -5  14    6.57    4.42
   3  -5  15    0.46    1.71
   3  -5  15    5.84    3.54
   3  -5  16    1.08    2.12
   3  -5  16   -1.35    1.69
  -3   5 -16   -1.30    2.50
   3  -5  17   -1.32    2.21
  -3   5 -17    1.62    1.48
   3  -5  17   -4.54    3.71
   3  -5  18    1.56    1.84
  -3   5 -18    0.61    2.18
   3  -5  19    5.91    5.18
  -3   4  19    2.98    3.83
  -3   4  18   10.45    5.01
   3  -4 -18    1.96    1.16
  -3   4  17    1.30    1.27
   3  -4 -17    3.15    2.23
  -3   4  17   -0.04    0.68
  -3   4  16    6.36    5.72
  -3   4  16    1.41    1.45
   3  -4 -16    0.57    1.18
   3  -4 -16    1.75    2.05
   3  -4 -16    0.86    1.86
   3  -4 -15    0.50    1.87
  -3   4  15    4.74    3.56
   3  -4 -15    1.55    1.86
  -3   4  15    4.17    1.95
   3  -4 -15    2.06    2.08
   3  -4 -14    0.85    1.75
  -3   4  14   -3.91    3.43
   3  -4 -14   -0.59    2.09
  -3   4  14   -3.13    2.35
   3  -4 -14    0.19    1.17
   3  -4 -13   27.52    7.04
   3  -4 -13   18.75    5.78
   3  -4 -13   32.42    7.86
  -3   4  13   35.90    8.97
  -3   4  13   26.09    6.58
   3  -4 -13   16.79    5.25
   3  -4 -12   11.01    4.58
  -3   4  12   23.19    5.98
   3  -4 -12   24.86    6.45
  -3   4  12   19.50    6.63
   3  -4 -12   24.29    6.27
   3  -4 -12   25.62    6.86
  -3   4  11   25.41    5.69
   3  -4 -11   14.01    4.53
   3  -4 -11   16.46    5.16
  -3   4  11   15.15    5.74
   3  -4 -11   25.18    5.99
   3  -4 -11   20.30    5.65
   3  -4 -10   53.26    8.23
  -3   4  10   44.63    7.36
  -3   4  10   52.07    9.85
[truncated: 1,090,530 more chars]
