# Supplementary material for: Tuning the 2LMCT Deactivation of Cyclometalated Iron Carbene Complexes with Electronic Substituent Effects
Source: Chemistry. 2025 Jul 25;31(47):e01985. doi: 10.1002/chem.202501985 (PMC12376266; doi:10.1002/chem.202501985)
Supplement: Supplementary file 2 — Supporting Information [file CHEM-31-e01985-s002.zip › AM_L3A_auto.cif]

data_ligand_1
_audit_creation_date               2024-06-14
_audit_creation_method
;
Olex2 1.5
(compiled 2024.02.16 svn.r378c4104 for OlexSys, GUI svn.r6928)
;
_shelx_SHELXL_version_number       '2019/3'
_audit_contact_author_address      ?
_audit_contact_author_email        abhishek.mishra@chem.lu.se
_audit_contact_author_name         'Abhishek Mishra'
_audit_contact_author_phone        ?
_publ_contact_author_id_orcid      ?
_publ_section_references
;
D. Kratzert, I. Krossing, (2018), J. Appl. Cryst. 51, 928-934. 

Dolomanov, O.V., Bourhis, L.J., Gildea, R.J, Howard, J.A.K. & Puschmann, H.
 (2009), J. Appl. Cryst. 42, 339-341.

Kratzert, D., Holstein, J.J. & Krossing, I. (2015). J. Appl. Cryst. 48, 933-938.

Sheldrick, G.M. (2015). Acta Cryst. A71, 3-8.

Sheldrick, G.M. (2015). Acta Cryst. C71, 3-8.
;
_chemical_name_common              ?
_chemical_name_systematic          ?
_chemical_formula_moiety           'C14 H15 Br N4, 2(F6 P), C2 H3 N'
_chemical_formula_sum              'C16 H18 Br F12 N5 P2'
_chemical_formula_weight           650.20
_chemical_melting_point            ?
_chemical_oxdiff_formula           C14H15BrN4P2F12
loop_
  _atom_type_symbol
  _atom_type_description
  _atom_type_scat_dispersion_real
  _atom_type_scat_dispersion_imag
  _atom_type_scat_source
 'C' 'C' 0.0033 0.0016 'International Tables Vol C Tables 4.2.6.8 and 6.1.1.4'
 'H' 'H' 0.0000 0.0000 'International Tables Vol C Tables 4.2.6.8 and 6.1.1.4'
 'Br' 'Br' -0.2901 2.4595
 'International Tables Vol C Tables 4.2.6.8 and 6.1.1.4'
 'F' 'F' 0.0171 0.0103 'International Tables Vol C Tables 4.2.6.8 and 6.1.1.4'
 'N' 'N' 0.0061 0.0033 'International Tables Vol C Tables 4.2.6.8 and 6.1.1.4'
 'P' 'P' 0.1023 0.0942 'International Tables Vol C Tables 4.2.6.8 and 6.1.1.4'

_shelx_space_group_comment
;
The symmetry employed for this shelxl refinement is uniquely defined
by the following loop, which should always be used as a source of
symmetry information in preference to the above space-group names.
They are only intended as comments.
;
_space_group_crystal_system        'triclinic'
_space_group_IT_number             2
_space_group_name_H-M_alt          'P -1'
_space_group_name_Hall             '-P 1'
loop_
  _space_group_symop_operation_xyz
 'x, y, z'
 '-x, -y, -z'

_cell_length_a                     10.6514(5)
_cell_length_b                     10.9773(6)
_cell_length_c                     12.6156(8)
_cell_angle_alpha                  87.413(5)
_cell_angle_beta                   75.200(6)
_cell_angle_gamma                  62.151(6)
_cell_volume                       1256.20(14)
_cell_formula_units_Z              2
_cell_measurement_reflns_used      8589
_cell_measurement_temperature      298
_cell_measurement_theta_max        26.1100
_cell_measurement_theta_min        3.7270
_shelx_estimated_absorpt_T_max     0.807
_shelx_estimated_absorpt_T_min     0.730
_exptl_absorpt_coefficient_mu      1.868
_exptl_absorpt_correction_T_max    1.00000
_exptl_absorpt_correction_T_min    0.96862
_exptl_absorpt_correction_type     multi-scan
_exptl_absorpt_process_details
;
CrysAlisPro 1.171.42.89a (Rigaku Oxford Diffraction, 2023)
Empirical absorption correction using spherical harmonics,
implemented in SCALE3 ABSPACK scaling algorithm.
;
_exptl_absorpt_special_details     ?
_exptl_crystal_colour              'clear light white'
_exptl_crystal_colour_lustre       clear
_exptl_crystal_colour_modifier     light
_exptl_crystal_colour_primary      white
_exptl_crystal_density_diffrn      1.719
_exptl_crystal_density_meas        ?
_exptl_crystal_density_method      ?
_exptl_crystal_description         block
_exptl_crystal_F_000               644
_exptl_crystal_size_max            0.18
_exptl_crystal_size_mid            0.17
_exptl_crystal_size_min            0.12
_exptl_transmission_factor_max     ?
_exptl_transmission_factor_min     ?
_diffrn_reflns_av_R_equivalents    0.0291
_diffrn_reflns_av_unetI/netI       0.0352
_diffrn_reflns_Laue_measured_fraction_full  0.998
_diffrn_reflns_Laue_measured_fraction_max  0.873
_diffrn_reflns_limit_h_max         14
_diffrn_reflns_limit_h_min         -13
_diffrn_reflns_limit_k_max         15
_diffrn_reflns_limit_k_min         -14
_diffrn_reflns_limit_l_max         16
_diffrn_reflns_limit_l_min         -17
_diffrn_reflns_number              24467
_diffrn_reflns_point_group_measured_fraction_full  0.998
_diffrn_reflns_point_group_measured_fraction_max  0.873
_diffrn_reflns_theta_full          25.242
_diffrn_reflns_theta_max           29.422
_diffrn_reflns_theta_min           3.353
_diffrn_ambient_temperature        298.00
_diffrn_detector                   'CCD plate'
_diffrn_detector_area_resol_mean   16.1367
_diffrn_detector_type              Eos
_diffrn_measured_fraction_theta_full  0.998
_diffrn_measured_fraction_theta_max  0.873
_diffrn_measurement_details
;
List of Runs (angles in degrees, time in seconds):

  # Type    Start    End  Width  t~exp~   \w     \q     \k     \f   Frames
--------------------------------------------------------------------------
  1  \w     -3.00  64.00   1.00   25.00    --   15.25-120.00  96.00   67
  2  \w     19.00  87.00   1.00   25.00    --   15.25-154.00 -61.00   68
  3  \w    -89.00 -19.00   1.00   25.00    --  -18.06 154.00 -22.00   70
  4  \w    -67.00   3.00   1.00   25.00    --  -18.06 120.00-179.00   70
  5  \w    -54.00  34.00   1.00   25.00    --   15.25 -37.00 -60.00   88
  6  \w    -11.00  39.00   1.00   25.00    --   15.25  77.00-180.00   50
  7  \w     -1.00  83.00   1.00   25.00    --   15.25  57.00  90.00   84
  8  \w    -11.00  39.00   1.00   25.00    --   15.25  77.00 -30.00   50
  9  \w    -20.00  53.00   1.00   25.00    --   15.25 -99.00-150.00   73
 10  \w     39.00  87.00   1.00   25.00    --   15.25 178.00-180.00   48
 11  \w    -87.00   1.00   1.00   25.00    --  -18.06 -37.00-150.00   88
 12  \w     -1.00  83.00   1.00   25.00    --   15.25  57.00   0.00   84
 13  \w    -45.00 -20.00   1.00   25.00    --  -18.06  77.00 -60.00   25
;
_diffrn_measurement_device         'four-circle diffractometer'
_diffrn_measurement_device_type    'Xcalibur, Eos'
_diffrn_measurement_method         '\w scans'
_diffrn_orient_matrix_type        
 'CrysAlisPro convention (1999,Acta A55,543-557)'
_diffrn_orient_matrix_UB_11        -0.0492039000
_diffrn_orient_matrix_UB_12        0.0532086000
_diffrn_orient_matrix_UB_13        0.0426015000
_diffrn_orient_matrix_UB_21        -0.0313118000
_diffrn_orient_matrix_UB_22        0.0439597000
_diffrn_orient_matrix_UB_23        -0.0393488000
_diffrn_orient_matrix_UB_31        -0.0519665000
_diffrn_orient_matrix_UB_32        -0.0248502000
_diffrn_orient_matrix_UB_33        0.0066540000
_diffrn_radiation_monochromator    graphite
_diffrn_radiation_probe            x-ray
_diffrn_radiation_type             'Mo K\a'
_diffrn_radiation_wavelength       0.71073
_diffrn_source                     'fine-focus sealed X-ray tube'
_diffrn_source_type                'Enhance (Mo) X-ray Source'
_reflns_Friedel_coverage           0.000
_reflns_Friedel_fraction_full      .
_reflns_Friedel_fraction_max       .
_reflns_number_gt                  4265
_reflns_number_total               6072
_reflns_special_details
;
 Reflections were merged by SHELXL according to the crystal
 class for the calculation of statistics and refinement.
 
 _reflns_Friedel_fraction is defined as the number of unique
 Friedel pairs measured divided by the number that would be
 possible theoretically, ignoring centric projections and
 systematic absences.
;
_reflns_threshold_expression       'I > 2\s(I)'
_computing_cell_refinement         'CrysAlisPro 1.171.42.89a (Rigaku OD, 2023)'
_computing_data_collection         'CrysAlisPro 1.171.42.89a (Rigaku OD, 2023)'
_computing_data_reduction          'CrysAlisPro 1.171.42.89a (Rigaku OD, 2023)'
_computing_molecular_graphics      'Olex2 1.5 (Dolomanov et al., 2009)'
_computing_publication_material    'Olex2 1.5 (Dolomanov et al., 2009)'
_computing_structure_refinement    'SHELXL 2019/3 (Sheldrick, 2015)'
_computing_structure_solution      'SHELXT 2018/2 (Sheldrick, 2018)'
_refine_diff_density_max           1.204
_refine_diff_density_min           -0.722
_refine_diff_density_rms           0.113
_refine_ls_extinction_coef         .
_refine_ls_extinction_method       none
_refine_ls_goodness_of_fit_ref     1.065
_refine_ls_hydrogen_treatment      constr
_refine_ls_matrix_type             full
_refine_ls_number_parameters       316
_refine_ls_number_reflns           6072
_refine_ls_number_restraints       340
_refine_ls_R_factor_all            0.1045
_refine_ls_R_factor_gt             0.0762
_refine_ls_restrained_S_all        1.110
_refine_ls_shift/su_max            0.000
_refine_ls_shift/su_mean           0.000
_refine_ls_structure_factor_coef   Fsqd
_refine_ls_weighting_details      
 'w=1/[\s^2^(Fo^2^)+(0.1430P)^2^+1.5754P] where P=(Fo^2^+2Fc^2^)/3'
_refine_ls_weighting_scheme        calc
_refine_ls_wR_factor_gt            0.2223
_refine_ls_wR_factor_ref           0.2485
_refine_special_details            ?
_olex2_refinement_description
;
1. Restrained distances
 N5-C15
 1.14 with sigma of 0.02
 C15-N5
 1.137 with sigma of 0.01
 C15-C16
 1.456 with sigma of 0.01
 C16-N5
 2.593 with sigma of 0.02
 P1-F5 = P1-F2 = P1-F6 = P1-F4 = P1-F3 = P1-F1
 1.65 with sigma of 0.02
 P2-F11 = P2-F8 = P2-F12 = P2-F10 = P2-F9 = P2-F7
 1.65 with sigma of 0.02
 N5-C16
 2.59 with sigma of 0.04
 P1-F5 \\sim P1-F2 \\sim P1-F6 \\sim P1-F4 \\sim P1-F3 \\sim P1-F1
 with sigma of 0.02
 F5-F2 \\sim F5-F4 \\sim F5-F3 \\sim F5-F1 \\sim F6-F2 \\sim F6-F4 \\sim F6-F3
\\sim F6-F1
 with sigma of 0.04
 F5-F6 \\sim F2-F4 \\sim F1-F3
 with sigma of 0.05
 P2-F11 \\sim P2-F8 \\sim P2-F12 \\sim P2-F10 \\sim P2-F9 \\sim P2-F7
 with sigma of 0.02
 F11-F8 \\sim F11-F10 \\sim F11-F9 \\sim F11-F7 \\sim F12-F8 \\sim F12-F10
\\sim F12-F9 \\sim F12-F7
 with sigma of 0.04
 F11-F12 \\sim F8-F10 \\sim F7-F9
 with sigma of 0.05
2. Uiso/Uaniso restraints and constraints
N5 \\sim C15 \\sim C16: within 2A with sigma of 0.04 and sigma for terminal
atoms of 0.08 within 2A
P1 \\sim F1 \\sim F2 \\sim F3 \\sim F4 \\sim F5 \\sim F6: within 2A with sigma
of 0.04 and sigma for terminal atoms of 0.08 within 2A
P2 \\sim F7 \\sim F8 \\sim F9 \\sim F10 \\sim F11 \\sim F12: within 2A with
sigma of 0.04 and sigma for terminal atoms of 0.08 within 2A
3. Rigid body (RIGU) restrains
 N5, C15, C16
 with sigma for 1-2 distances of 0.004 and sigma for 1-3 distances of 0.004
 P1, F1, F2, F3, F4, F5, F6
 with sigma for 1-2 distances of 0.004 and sigma for 1-3 distances of 0.004
 P2, F7, F8, F9, F10, F11, F12
 with sigma for 1-2 distances of 0.004 and sigma for 1-3 distances of 0.004
4.a Aromatic/amide H refined with riding coordinates:
 C2(H2), C4(H4), C6(H6), C7(H7), C8(H8), C9(H9), C11(H11), C12(H12), C13(H13)
4.b Fitted hexagon refined as free rotating group:
 C1(C2,C3,C4,C5,C6)
4.c Idealised Me refined as rotating group:
 C10(H10A,H10B,H10C), C14(H14A,H14B,H14C), C16(H16A,H16B,H16C)
;
_atom_sites_solution_hydrogens     geom
_atom_sites_solution_primary       dual
_atom_sites_solution_secondary     ?
loop_
  _atom_site_label
  _atom_site_type_symbol
  _atom_site_fract_x
  _atom_site_fract_y
  _atom_site_fract_z
  _atom_site_U_iso_or_equiv
  _atom_site_adp_type
  _atom_site_occupancy
  _atom_site_site_symmetry_order
  _atom_site_calc_flag
  _atom_site_refinement_flags_posn
  _atom_site_refinement_flags_adp
  _atom_site_refinement_flags_occupancy
  _atom_site_disorder_assembly
  _atom_site_disorder_group
 Br1 Br 0.28076(6) 0.68869(6) 0.63963(4) 0.0591(2) Uani 1 1 d . . . . .
 P1 P 0.20666(16) 1.20571(16) 0.50379(13) 0.0574(4) Uani 1 1 d D U . . .
 P2 P 1.16331(15) 0.70404(15) -0.00443(10) 0.0483(3) Uani 1 1 d D U . . .
 F1 F 0.0886(9) 1.1938(9) 0.5936(10) 0.237(5) Uani 1 1 d D U . . .
 F2 F 0.2243(10) 1.1343(10) 0.3974(8) 0.239(5) Uani 1 1 d D U . . .
 F3 F 0.3255(9) 1.2312(11) 0.4216(10) 0.224(5) Uani 1 1 d D U . . .
 F4 F 0.2037(11) 1.2856(9) 0.6029(8) 0.211(4) Uani 1 1 d D U . . .
 F5 F 0.0852(7) 1.3450(7) 0.4797(5) 0.165(3) Uani 1 1 d D U . . .
 F6 F 0.3343(7) 1.0731(6) 0.5292(5) 0.165(3) Uani 1 1 d D U . . .
 F7 F 1.1064(6) 0.5909(5) 0.0150(5) 0.1056(16) Uani 1 1 d D U . . .
 F8 F 1.2353(11) 0.6528(9) -0.1281(5) 0.184(3) Uani 1 1 d D U . . .
 F9 F 1.2241(8) 0.8084(7) -0.0255(6) 0.151(3) Uani 1 1 d D U . . .
 F10 F 1.0992(13) 0.7363(10) 0.1215(4) 0.211(4) Uani 1 1 d D U . . .
 F11 F 1.0164(6) 0.8050(8) -0.0247(9) 0.217(5) Uani 1 1 d D U . . .
 F12 F 1.3121(7) 0.5919(9) 0.0123(9) 0.220(5) Uani 1 1 d D U . . .
 N1 N 0.3089(4) 0.4837(4) 0.2608(3) 0.0408(8) Uani 1 1 d . . . . .
 N2 N 0.1787(5) 0.4023(5) 0.2179(4) 0.0484(10) Uani 1 1 d . . . . .
 N3 N 0.5622(4) 0.7569(4) 0.2525(3) 0.0408(8) Uani 1 1 d . . . . .
 N4 N 0.6543(5) 0.8938(5) 0.2044(4) 0.0494(10) Uani 1 1 d . . . . .
 N5 N 0.3302(12) -0.0065(13) 0.1164(10) 0.151(4) Uani 1 1 d D U . . .
 C1 C 0.3393(3) 0.6651(3) 0.48528(16) 0.0422(10) Uani 1 1 d G . . . .
 C2 C 0.4252(3) 0.7223(3) 0.4262(2) 0.0416(10) Uani 1 1 d G . . . .
 H2 H 0.451657 0.774433 0.463089 0.050 Uiso 1 1 calc R U . . .
 C3 C 0.4714(3) 0.7017(3) 0.3120(2) 0.0399(9) Uani 1 1 d G . . . .
 C4 C 0.4319(3) 0.6238(3) 0.25689(16) 0.0390(9) Uani 1 1 d G . . . .
 H4 H 0.462814 0.609998 0.180486 0.047 Uiso 1 1 calc R U . . .
 C5 C 0.3460(3) 0.5666(3) 0.3160(2) 0.0387(9) Uani 1 1 d G . . . .
 C6 C 0.2998(3) 0.5872(3) 0.4302(2) 0.0444(10) Uani 1 1 d G . . . .
 H6 H 0.242327 0.548956 0.469680 0.053 Uiso 1 1 calc R U . . .
 C7 C 0.1721(6) 0.4979(5) 0.2810(4) 0.0465(11) Uani 1 1 d . . . . .
 H7 H 0.088142 0.563652 0.330691 0.056 Uiso 1 1 calc R U . . .
 C8 C 0.4024(6) 0.3765(5) 0.1810(4) 0.0504(11) Uani 1 1 d . . . . .
 H8 H 0.502635 0.345724 0.151178 0.060 Uiso 1 1 calc R U . . .
 C9 C 0.3217(7) 0.3251(6) 0.1546(5) 0.0578(13) Uani 1 1 d . . . . .
 H9 H 0.355424 0.251135 0.103161 0.069 Uiso 1 1 calc R U . . .
 C10 C 0.0510(8) 0.3842(8) 0.2144(7) 0.080(2) Uani 1 1 d . . . . .
 H10A H 0.075428 0.288582 0.219353 0.120 Uiso 1 1 calc R U . . .
 H10B H 0.025679 0.413271 0.146460 0.120 Uiso 1 1 calc R U . . .
 H10C H -0.031176 0.439113 0.275039 0.120 Uiso 1 1 calc R U . . .
 C11 C 0.5513(5) 0.8788(5) 0.2769(4) 0.0445(10) Uani 1 1 d . . . . .
 H11 H 0.482165 0.942415 0.335522 0.053 Uiso 1 1 calc R U . . .
 C12 C 0.6771(6) 0.6949(6) 0.1594(5) 0.0586(14) Uani 1 1 d . . . . .
 H12 H 0.708750 0.609543 0.123236 0.070 Uiso 1 1 calc R U . . .
 C13 C 0.7339(7) 0.7801(7) 0.1314(5) 0.0644(15) Uani 1 1 d . . . . .
 H13 H 0.814059 0.764711 0.072216 0.077 Uiso 1 1 calc R U . . .
 C14 C 0.6827(9) 1.0124(7) 0.2035(7) 0.084(2) Uani 1 1 d . . . . .
 H14A H 0.607713 1.082141 0.260161 0.126 Uiso 1 1 calc R U . . .
 H14B H 0.681658 1.049594 0.133201 0.126 Uiso 1 1 calc R U . . .
 H14C H 0.777219 0.983016 0.216531 0.126 Uiso 1 1 calc R U . . .
 C15 C 0.2324(10) -0.0107(9) 0.1728(8) 0.098(3) Uani 1 1 d D U . . .
 C16 C 0.1066(10) -0.0175(10) 0.2445(9) 0.115(3) Uani 1 1 d D U . . .
 H16A H 0.019892 0.042173 0.221477 0.172 Uiso 1 1 calc R U . . .
 H16B H 0.094307 0.011743 0.318730 0.172 Uiso 1 1 calc R U . . .
 H16C H 0.122135 -0.110807 0.240986 0.172 Uiso 1 1 calc R U . . .

loop_
  _atom_site_aniso_label
  _atom_site_aniso_U_11
  _atom_site_aniso_U_22
  _atom_site_aniso_U_33
  _atom_site_aniso_U_23
  _atom_site_aniso_U_13
  _atom_site_aniso_U_12
 Br1 0.0649(4) 0.0802(4) 0.0358(3) 0.0002(2) -0.0054(2) -0.0406(3)
 P1 0.0493(8) 0.0543(8) 0.0527(8) -0.0038(6) -0.0083(6) -0.0135(6)
 P2 0.0520(7) 0.0575(8) 0.0369(6) 0.0029(5) -0.0042(5) -0.0307(6)
 F1 0.125(5) 0.156(7) 0.303(11) 0.078(7) 0.074(6) -0.035(5)
 F2 0.179(7) 0.215(8) 0.224(8) -0.147(7) -0.116(6) 0.032(6)
 F3 0.133(6) 0.242(10) 0.238(9) 0.083(8) 0.029(6) -0.086(6)
 F4 0.200(8) 0.182(7) 0.184(7) -0.087(6) -0.108(6) 0.000(6)
 F5 0.135(5) 0.127(5) 0.107(4) 0.027(4) -0.016(4) 0.031(4)
 F6 0.136(5) 0.120(4) 0.119(5) 0.004(4) -0.038(4) 0.038(4)
 F7 0.115(4) 0.102(3) 0.120(4) 0.000(3) -0.008(3) -0.077(3)
 F8 0.244(9) 0.230(8) 0.064(3) -0.027(4) 0.030(4) -0.133(7)
 F9 0.171(6) 0.134(5) 0.185(6) 0.007(4) 0.003(5) -0.126(5)
 F10 0.376(12) 0.261(9) 0.059(3) -0.043(4) 0.027(5) -0.237(9)
 F11 0.067(3) 0.169(6) 0.368(12) 0.165(7) -0.044(5) -0.036(4)
 F12 0.099(4) 0.268(9) 0.326(11) 0.205(9) -0.112(6) -0.100(5)
 N1 0.042(2) 0.044(2) 0.045(2) 0.0072(16) -0.0130(17) -0.0261(17)
 N2 0.050(2) 0.053(2) 0.057(3) 0.0084(19) -0.022(2) -0.032(2)
 N3 0.041(2) 0.040(2) 0.041(2) -0.0005(15) -0.0026(16) -0.0224(17)
 N4 0.050(2) 0.051(2) 0.056(3) 0.0069(19) -0.0111(19) -0.032(2)
 N5 0.135(8) 0.172(10) 0.184(11) 0.031(8) -0.070(7) -0.091(8)
 C1 0.044(2) 0.046(2) 0.033(2) -0.0004(18) -0.0043(18) -0.021(2)
 C2 0.044(2) 0.041(2) 0.041(2) -0.0010(18) -0.0091(19) -0.022(2)
 C3 0.038(2) 0.042(2) 0.043(2) 0.0029(18) -0.0088(18) -0.0224(19)
 C4 0.039(2) 0.042(2) 0.038(2) 0.0036(18) -0.0078(18) -0.0216(19)
 C5 0.037(2) 0.040(2) 0.042(2) 0.0039(18) -0.0111(18) -0.0201(19)
 C6 0.041(2) 0.053(3) 0.043(2) 0.005(2) -0.0060(19) -0.028(2)
 C7 0.043(2) 0.054(3) 0.052(3) 0.006(2) -0.014(2) -0.029(2)
 C8 0.048(3) 0.049(3) 0.053(3) -0.003(2) -0.006(2) -0.026(2)
 C9 0.070(4) 0.059(3) 0.058(3) 0.001(3) -0.019(3) -0.039(3)
 C10 0.070(4) 0.096(5) 0.108(6) 0.011(4) -0.038(4) -0.059(4)
 C11 0.042(2) 0.038(2) 0.052(3) -0.0007(19) -0.007(2) -0.019(2)
 C12 0.051(3) 0.056(3) 0.059(3) -0.016(3) 0.012(2) -0.029(3)
 C13 0.056(3) 0.072(4) 0.064(4) -0.008(3) 0.009(3) -0.041(3)
 C14 0.088(5) 0.058(4) 0.118(6) 0.009(4) -0.009(4) -0.054(4)
 C15 0.101(6) 0.078(5) 0.128(8) 0.007(5) -0.067(5) -0.034(5)
 C16 0.089(6) 0.087(6) 0.157(9) -0.028(6) -0.038(6) -0.026(5)

_geom_special_details
;
 All esds (except the esd in the dihedral angle between two l.s. planes)
 are estimated using the full covariance matrix.  The cell esds are taken
 into account individually in the estimation of esds in distances, angles
 and torsion angles; correlations between esds in cell parameters are only
 used when they are defined by crystal symmetry.  An approximate (isotropic)
 treatment of cell esds is used for estimating esds involving l.s. planes.
;
loop_
  _geom_bond_atom_site_label_1
  _geom_bond_atom_site_label_2
  _geom_bond_distance
  _geom_bond_site_symmetry_2
  _geom_bond_publ_flag
 Br1 C1 1.877(2) . ?
 P1 F1 1.515(6) . ?
 P1 F2 1.509(6) . ?
 P1 F3 1.546(6) . ?
 P1 F4 1.545(6) . ?
 P1 F5 1.554(5) . ?
 P1 F6 1.550(5) . ?
 P2 F7 1.603(4) . ?
 P2 F8 1.551(5) . ?
 P2 F9 1.542(4) . ?
 P2 F10 1.545(5) . ?
 P2 F11 1.517(5) . ?
 P2 F12 1.548(6) . ?
 N1 C5 1.416(4) . ?
 N1 C7 1.346(6) . ?
 N1 C8 1.374(7) . ?
 N2 C7 1.310(7) . ?
 N2 C9 1.381(8) . ?
 N2 C10 1.475(7) . ?
 N3 C3 1.414(4) . ?
 N3 C11 1.332(6) . ?
 N3 C12 1.378(7) . ?
 N4 C11 1.308(6) . ?
 N4 C13 1.357(8) . ?
 N4 C14 1.466(7) . ?
 N5 C15 1.121(7) . ?
 C1 C2 1.3900 . ?
 C1 C6 1.3900 . ?
 C2 H2 0.9300 . ?
 C2 C3 1.3900 . ?
 C3 C4 1.3900 . ?
 C4 H4 0.9300 . ?
 C4 C5 1.3900 . ?
 C5 C6 1.3900 . ?
 C6 H6 0.9300 . ?
 C7 H7 0.9300 . ?
 C8 H8 0.9300 . ?
 C8 C9 1.337(7) . ?
 C9 H9 0.9300 . ?
 C10 H10A 0.9600 . ?
 C10 H10B 0.9600 . ?
 C10 H10C 0.9600 . ?
 C11 H11 0.9300 . ?
 C12 H12 0.9300 . ?
 C12 C13 1.325(8) . ?
 C13 H13 0.9300 . ?
 C14 H14A 0.9600 . ?
 C14 H14B 0.9600 . ?
 C14 H14C 0.9600 . ?
 C15 C16 1.445(8) . ?
 C16 H16A 0.9600 . ?
 C16 H16B 0.9600 . ?
 C16 H16C 0.9600 . ?

loop_
  _geom_angle_atom_site_label_1
  _geom_angle_atom_site_label_2
  _geom_angle_atom_site_label_3
  _geom_angle
  _geom_angle_site_symmetry_1
  _geom_angle_site_symmetry_3
  _geom_angle_publ_flag
 F1 P1 F3 173.1(8) . . ?
 F1 P1 F4 78.8(7) . . ?
 F1 P1 F5 88.4(4) . . ?
 F1 P1 F6 94.2(5) . . ?
 F2 P1 F1 109.2(8) . . ?
 F2 P1 F3 77.5(7) . . ?
 F2 P1 F4 172.0(8) . . ?
 F2 P1 F5 91.9(4) . . ?
 F2 P1 F6 90.8(4) . . ?
 F3 P1 F5 89.7(5) . . ?
 F3 P1 F6 87.3(5) . . ?
 F4 P1 F3 94.5(7) . . ?
 F4 P1 F5 87.3(4) . . ?
 F4 P1 F6 89.5(4) . . ?
 F6 P1 F5 175.5(5) . . ?
 F8 P2 F7 91.4(4) . . ?
 F9 P2 F7 177.8(4) . . ?
 F9 P2 F8 87.1(4) . . ?
 F9 P2 F10 97.9(4) . . ?
 F9 P2 F12 90.3(4) . . ?
 F10 P2 F7 83.4(3) . . ?
 F10 P2 F8 173.0(5) . . ?
 F10 P2 F12 90.1(6) . . ?
 F11 P2 F7 88.3(4) . . ?
 F11 P2 F8 92.8(6) . . ?
 F11 P2 F9 93.4(4) . . ?
 F11 P2 F10 91.8(6) . . ?
 F11 P2 F12 175.6(6) . . ?
 F12 P2 F7 87.9(4) . . ?
 F12 P2 F8 85.0(6) . . ?
 C7 N1 C5 124.0(4) . . ?
 C7 N1 C8 108.9(4) . . ?
 C8 N1 C5 127.1(4) . . ?
 C7 N2 C9 109.5(4) . . ?
 C7 N2 C10 124.4(5) . . ?
 C9 N2 C10 126.1(5) . . ?
 C11 N3 C3 125.7(4) . . ?
 C11 N3 C12 107.8(4) . . ?
 C12 N3 C3 126.5(4) . . ?
 C11 N4 C13 109.1(4) . . ?
 C11 N4 C14 125.7(5) . . ?
 C13 N4 C14 125.2(5) . . ?
 C2 C1 Br1 120.18(15) . . ?
 C2 C1 C6 120.0 . . ?
 C6 C1 Br1 119.80(15) . . ?
 C1 C2 H2 120.0 . . ?
 C3 C2 C1 120.0 . . ?
 C3 C2 H2 120.0 . . ?
 C2 C3 N3 119.8(2) . . ?
 C2 C3 C4 120.0 . . ?
 C4 C3 N3 120.2(2) . . ?
 C3 C4 H4 120.0 . . ?
 C5 C4 C3 120.0 . . ?
 C5 C4 H4 120.0 . . ?
 C4 C5 N1 120.4(2) . . ?
 C4 C5 C6 120.0 . . ?
 C6 C5 N1 119.6(2) . . ?
 C1 C6 H6 120.0 . . ?
 C5 C6 C1 120.0 . . ?
 C5 C6 H6 120.0 . . ?
 N1 C7 H7 126.2 . . ?
 N2 C7 N1 107.5(5) . . ?
 N2 C7 H7 126.2 . . ?
 N1 C8 H8 126.6 . . ?
 C9 C8 N1 106.8(5) . . ?
 C9 C8 H8 126.6 . . ?
 N2 C9 H9 126.4 . . ?
 C8 C9 N2 107.2(5) . . ?
 C8 C9 H9 126.4 . . ?
 N2 C10 H10A 109.5 . . ?
 N2 C10 H10B 109.5 . . ?
 N2 C10 H10C 109.5 . . ?
 H10A C10 H10B 109.5 . . ?
 H10A C10 H10C 109.5 . . ?
 H10B C10 H10C 109.5 . . ?
 N3 C11 H11 125.8 . . ?
 N4 C11 N3 108.4(4) . . ?
 N4 C11 H11 125.8 . . ?
 N3 C12 H12 126.5 . . ?
 C13 C12 N3 106.9(5) . . ?
 C13 C12 H12 126.5 . . ?
 N4 C13 H13 126.1 . . ?
 C12 C13 N4 107.8(5) . . ?
 C12 C13 H13 126.1 . . ?
 N4 C14 H14A 109.5 . . ?
 N4 C14 H14B 109.5 . . ?
 N4 C14 H14C 109.5 . . ?
 H14A C14 H14B 109.5 . . ?
 H14A C14 H14C 109.5 . . ?
 H14B C14 H14C 109.5 . . ?
 N5 C15 C16 179.3(12) . . ?
 C15 C16 H16A 109.5 . . ?
 C15 C16 H16B 109.5 . . ?
 C15 C16 H16C 109.5 . . ?
 H16A C16 H16B 109.5 . . ?
 H16A C16 H16C 109.5 . . ?
 H16B C16 H16C 109.5 . . ?

loop_
  _geom_torsion_atom_site_label_1
  _geom_torsion_atom_site_label_2
  _geom_torsion_atom_site_label_3
  _geom_torsion_atom_site_label_4
  _geom_torsion
  _geom_torsion_site_symmetry_1
  _geom_torsion_site_symmetry_2
  _geom_torsion_site_symmetry_3
  _geom_torsion_site_symmetry_4
  _geom_torsion_publ_flag
 Br1 C1 C2 C3 178.4(2) . . . . ?
 Br1 C1 C6 C5 -178.4(2) . . . . ?
 N1 C5 C6 C1 178.1(3) . . . . ?
 N1 C8 C9 N2 0.5(6) . . . . ?
 N3 C3 C4 C5 178.2(3) . . . . ?
 N3 C12 C13 N4 -1.0(8) . . . . ?
 C1 C2 C3 N3 -178.2(3) . . . . ?
 C1 C2 C3 C4 0.0 . . . . ?
 C2 C1 C6 C5 0.0 . . . . ?
 C2 C3 C4 C5 0.0 . . . . ?
 C3 N3 C11 N4 179.3(4) . . . . ?
 C3 N3 C12 C13 -178.9(5) . . . . ?
 C3 C4 C5 N1 -178.1(3) . . . . ?
 C3 C4 C5 C6 0.0 . . . . ?
 C4 C5 C6 C1 0.0 . . . . ?
 C5 N1 C7 N2 -178.2(4) . . . . ?
 C5 N1 C8 C9 178.2(4) . . . . ?
 C6 C1 C2 C3 0.0 . . . . ?
 C7 N1 C5 C4 -133.2(4) . . . . ?
 C7 N1 C5 C6 48.7(5) . . . . ?
 C7 N1 C8 C9 -0.9(6) . . . . ?
 C7 N2 C9 C8 0.0(6) . . . . ?
 C8 N1 C5 C4 47.9(5) . . . . ?
 C8 N1 C5 C6 -130.2(4) . . . . ?
 C8 N1 C7 N2 0.9(6) . . . . ?
 C9 N2 C7 N1 -0.6(6) . . . . ?
 C10 N2 C7 N1 -179.2(5) . . . . ?
 C10 N2 C9 C8 178.6(6) . . . . ?
 C11 N3 C3 C2 -37.8(5) . . . . ?
 C11 N3 C3 C4 143.9(4) . . . . ?
 C11 N3 C12 C13 1.0(7) . . . . ?
 C11 N4 C13 C12 0.6(7) . . . . ?
 C12 N3 C3 C2 142.1(5) . . . . ?
 C12 N3 C3 C4 -36.2(6) . . . . ?
 C12 N3 C11 N4 -0.6(6) . . . . ?
 C13 N4 C11 N3 0.0(6) . . . . ?
 C14 N4 C11 N3 -178.4(6) . . . . ?
 C14 N4 C13 C12 179.0(6) . . . . ?

_shelx_res_file
;
TITL am_l3a_auto_a.res in P-1
    am_l3a_auto.res
    created by SHELXL-2019/3 at 11:13:59 on 14-Jun-2024
REM Old TITL AM_L3A_auto in P-1
REM SHELXT solution in P-1: R1 0.244, Rweak 0.049, Alpha 0.074
REM <I/s> 0.000 for 0 systematic absences, Orientation as input
REM Formula found by SHELXT: C29 N3 P2 Br
CELL 0.71073 10.6514 10.9773 12.6156 87.413 75.2 62.151
ZERR 2 0.0005 0.0006 0.0008 0.005 0.006 0.006
LATT 1
SFAC C H Br F N P
UNIT 32 36 2 24 10 4
DFIX 1.14 N5 C15
DANG 2.59 N5 C16
DFIX 1.137 0.01 C15 N5
DFIX 1.456 0.01 C15 C16
DFIX 2.593 C16 N5
SIMU N5 C15 C16
RIGU N5 C15 C16
DFIX 1.65 P1 F5 P1 F2 P1 F6 P1 F4 P1 F3 P1 F1
SADI P1 F5 P1 F2 P1 F6 P1 F4 P1 F3 P1 F1
SADI 0.04 F5 F2 F5 F4 F5 F3 F5 F1 F6 F2 F6 F4 F6 F3 F6 F1
SADI 0.05 F5 F6 F2 F4 F1 F3
SIMU P1 F1 > F6
RIGU P1 F1 > F6
DFIX 1.65 P2 F11 P2 F8 P2 F12 P2 F10 P2 F9 P2 F7
SADI P2 F11 P2 F8 P2 F12 P2 F10 P2 F9 P2 F7
SADI 0.04 F11 F8 F11 F10 F11 F9 F11 F7 F12 F8 F12 F10 F12 F9 F12 F7
SADI 0.05 F11 F12 F8 F10 F7 F9
SIMU P2 F7 > F12
RIGU P2 F7 > F12

L.S. 99 0 0
PLAN  55
SIZE 0.12 0.17 0.18
TEMP 24.85
CONF
list 4
MORE -1
BOND $H
fmap 2 53
acta
REM <olex2.extras>
REM <HklSrc "%.\\AM_L3A_auto.hkl">
REM </olex2.extras>

WGHT    0.143000    1.575400
FVAR       0.54669
BR1   3    0.280758    0.688695    0.639629    11.00000    0.06486    0.08024 =
         0.03575    0.00019   -0.00537   -0.04062
P1    6    0.206656    1.205714    0.503794    11.00000    0.04928    0.05428 =
         0.05269   -0.00376   -0.00832   -0.01351
P2    6    1.163313    0.704043   -0.004435    11.00000    0.05198    0.05755 =
         0.03692    0.00285   -0.00417   -0.03072
F1    4    0.088566    1.193829    0.593607    11.00000    0.12538    0.15625 =
         0.30312    0.07840    0.07443   -0.03515
F2    4    0.224296    1.134297    0.397448    11.00000    0.17877    0.21454 =
         0.22424   -0.14677   -0.11642    0.03186
F3    4    0.325457    1.231237    0.421584    11.00000    0.13297    0.24193 =
         0.23776    0.08326    0.02878   -0.08563
F4    4    0.203656    1.285647    0.602901    11.00000    0.19996    0.18227 =
         0.18431   -0.08720   -0.10802    0.00007
F5    4    0.085233    1.344973    0.479679    11.00000    0.13470    0.12745 =
         0.10747    0.02690   -0.01647    0.03081
F6    4    0.334335    1.073095    0.529163    11.00000    0.13567    0.11985 =
         0.11912    0.00362   -0.03830    0.03837
F7    4    1.106433    0.590921    0.014978    11.00000    0.11469    0.10171 =
         0.11957    0.00006   -0.00760   -0.07727
F8    4    1.235251    0.652811   -0.128147    11.00000    0.24357    0.23019 =
         0.06374   -0.02749    0.02996   -0.13265
F9    4    1.224076    0.808393   -0.025454    11.00000    0.17054    0.13405 =
         0.18512    0.00683    0.00277   -0.12575
F10   4    1.099197    0.736285    0.121517    11.00000    0.37593    0.26069 =
         0.05901   -0.04256    0.02697   -0.23736
F11   4    1.016369    0.805037   -0.024670    11.00000    0.06686    0.16868 =
         0.36773    0.16494   -0.04437   -0.03596
F12   4    1.312148    0.591920    0.012308    11.00000    0.09887    0.26762 =
         0.32648    0.20461   -0.11173   -0.09976
N1    5    0.308854    0.483666    0.260770    11.00000    0.04171    0.04398 =
         0.04459    0.00717   -0.01302   -0.02608
N2    5    0.178748    0.402331    0.217865    11.00000    0.05035    0.05270 =
         0.05656    0.00841   -0.02199   -0.03222
N3    5    0.562162    0.756875    0.252452    11.00000    0.04104    0.03974 =
         0.04095   -0.00047   -0.00264   -0.02238
N4    5    0.654333    0.893835    0.204410    11.00000    0.04952    0.05148 =
         0.05581    0.00692   -0.01108   -0.03236
N5    5    0.330219   -0.006450    0.116358    11.00000    0.13524    0.17216 =
         0.18390    0.03104   -0.06968   -0.09108
AFIX  66
C1    1    0.339337    0.665112    0.485281    11.00000    0.04388    0.04619 =
         0.03282   -0.00038   -0.00431   -0.02081
C2    1    0.425177    0.722333    0.426208    11.00000    0.04359    0.04141 =
         0.04102   -0.00099   -0.00907   -0.02163
AFIX  43
H2    2    0.451657    0.774433    0.463089    11.00000   -1.20000
AFIX  65
C3    1    0.471439    0.701684    0.312013    11.00000    0.03811    0.04213 =
         0.04253    0.00287   -0.00880   -0.02236
C4    1    0.431861    0.623814    0.256890    11.00000    0.03943    0.04153 =
         0.03757    0.00359   -0.00780   -0.02161
AFIX  43
H4    2    0.462814    0.609998    0.180486    11.00000   -1.20000
AFIX  65
C5    1    0.346022    0.566592    0.315962    11.00000    0.03660    0.03995 =
         0.04246    0.00387   -0.01106   -0.02014
C6    1    0.299759    0.587241    0.430157    11.00000    0.04123    0.05340 =
         0.04271    0.00516   -0.00598   -0.02838
AFIX  43
H6    2    0.242327    0.548956    0.469680    11.00000   -1.20000
AFIX   0
C7    1    0.172077    0.497922    0.280982    11.00000    0.04255    0.05352 =
         0.05202    0.00581   -0.01383   -0.02913
AFIX  43
H7    2    0.088142    0.563652    0.330691    11.00000   -1.20000
AFIX   0
C8    1    0.402393    0.376536    0.181024    11.00000    0.04825    0.04942 =
         0.05320   -0.00348   -0.00601   -0.02583
AFIX  43
H8    2    0.502635    0.345724    0.151178    11.00000   -1.20000
AFIX   0
C9    1    0.321670    0.325103    0.154574    11.00000    0.06958    0.05864 =
         0.05834    0.00082   -0.01917   -0.03925
AFIX  43
H9    2    0.355424    0.251135    0.103161    11.00000   -1.20000
AFIX   0
C10   1    0.051018    0.384245    0.214375    11.00000    0.07004    0.09575 =
         0.10766    0.01129   -0.03810   -0.05943
AFIX 137
H10A  2    0.075428    0.288582    0.219353    11.00000   -1.50000
H10B  2    0.025679    0.413271    0.146460    11.00000   -1.50000
H10C  2   -0.031176    0.439113    0.275039    11.00000   -1.50000
AFIX   0
C11   1    0.551280    0.878790    0.276892    11.00000    0.04173    0.03753 =
         0.05153   -0.00071   -0.00674   -0.01888
AFIX  43
H11   2    0.482165    0.942415    0.335522    11.00000   -1.20000
AFIX   0
C12   1    0.677100    0.694897    0.159430    11.00000    0.05081    0.05631 =
         0.05946   -0.01566    0.01171   -0.02929
AFIX  43
H12   2    0.708750    0.609543    0.123236    11.00000   -1.20000
AFIX   0
C13   1    0.733950    0.780097    0.131368    11.00000    0.05611    0.07226 =
         0.06418   -0.00837    0.00881   -0.04094
AFIX  43
H13   2    0.814059    0.764711    0.072216    11.00000   -1.20000
AFIX   0
C14   1    0.682676    1.012371    0.203497    11.00000    0.08802    0.05825 =
         0.11769    0.00920   -0.00873   -0.05380
AFIX 137
H14A  2    0.607713    1.082141    0.260161    11.00000   -1.50000
H14B  2    0.681658    1.049594    0.133201    11.00000   -1.50000
H14C  2    0.777219    0.983016    0.216531    11.00000   -1.50000
AFIX   0

C15   1    0.232424   -0.010665    0.172794    11.00000    0.10113    0.07844 =
         0.12837    0.00695   -0.06745   -0.03435
C16   1    0.106639   -0.017459    0.244512    11.00000    0.08871    0.08679 =
         0.15691   -0.02828   -0.03760   -0.02609
AFIX 137
H16A  2    0.019892    0.042173    0.221477    11.00000   -1.50000
H16B  2    0.094307    0.011743    0.318730    11.00000   -1.50000
H16C  2    0.122135   -0.110807    0.240986    11.00000   -1.50000
AFIX   0
HKLF 4


REM  am_l3a_auto_a.res in P-1
REM wR2 = 0.2485, GooF = S = 1.065, Restrained GooF = 1.110 for all data
REM R1 = 0.0762 for 4265 Fo > 4sig(Fo) and 0.1045 for all 6072 data
REM 316 parameters refined using 340 restraints

END

WGHT      0.1428      1.5793

REM Highest difference peak  1.204,  deepest hole -0.722,  1-sigma level  0.113
Q1    1   1.3025  0.5814 -0.0621  11.00000  0.05    1.20
Q2    1   0.2436  1.0562  0.4879  11.00000  0.05    1.04
Q3    1   1.0281  0.8272  0.0638  11.00000  0.05    1.03
Q4    1   0.0520  1.2352  0.5003  11.00000  0.05    0.94
Q5    1   1.2285  0.6879  0.0878  11.00000  0.05    0.91
Q6    1   0.2169  0.7582  0.6203  11.00000  0.05    0.90
Q7    1   1.0798  0.6787 -0.0550  11.00000  0.05    0.82
Q8    1   1.2853  0.7273  0.0431  11.00000  0.05    0.81
Q9    1   0.1447  1.1042  0.5052  11.00000  0.05    0.80
Q10   1   1.2336  0.7575 -0.1205  11.00000  0.05    0.78
Q11   1   1.0969  0.7328 -0.1064  11.00000  0.05    0.78
Q12   1   0.1868  1.3475  0.5177  11.00000  0.05    0.77
Q13   1   0.3600  1.1787  0.4981  11.00000  0.05    0.77
Q14   1   0.2961  1.2554  0.5192  11.00000  0.05    0.70
Q15   1   0.3414  1.2027  0.5112  11.00000  0.05    0.69
Q16   1   1.1113  0.8595  0.0058  11.00000  0.05    0.63
Q17   1   0.1429  1.2315  0.6207  11.00000  0.05    0.62
Q18   1   0.2704  1.1915  0.3908  11.00000  0.05    0.58
Q19   1   0.9793  0.8021 -0.0390  11.00000  0.05    0.41
Q20   1   1.1045  0.6409  0.0870  11.00000  0.05    0.41
Q21   1   0.3674  0.5868  0.3246  11.00000  0.05    0.40
Q22   1   0.3567  1.0379  0.5350  11.00000  0.05    0.40
Q23   1   1.2279  0.5640 -0.0174  11.00000  0.05    0.36
Q24   1   0.2969  0.5022  0.2423  11.00000  0.05    0.34
Q25   1   0.6633  1.0436  0.2202  11.00000  0.05    0.33
Q26   1   0.6662  0.9244  0.2054  11.00000  0.05    0.32
Q27   1  -0.0415  0.4767  0.2156  11.00000  0.05    0.28
Q28   1   0.5879  0.7494  0.2283  11.00000  0.05    0.28
Q29   1   0.2303  0.0419  0.1225  11.00000  0.05    0.27
Q30   1   0.3557  0.6160  0.4562  11.00000  0.05    0.27
Q31   1   0.3168  0.6755  0.4571  11.00000  0.05    0.26
Q32   1   0.2214  1.2996  0.6206  11.00000  0.05    0.26
Q33   1   0.2987  0.0380  0.1252  11.00000  0.05    0.25
Q34   1   0.0376  0.3387  0.2678  11.00000  0.05    0.24
Q35   1   0.4659  0.6615  0.4350  11.00000  0.05    0.24
Q36   1   0.4117  0.6358  0.2342  11.00000  0.05    0.24
Q37   1   0.4661 -0.1352  0.0436  11.00000  0.05    0.23
Q38   1   0.4433  0.7387  0.4420  11.00000  0.05    0.23
Q39   1   0.3551  0.7155  0.6788  11.00000  0.05    0.23
Q40   1   0.1219  0.3253  0.1169  11.00000  0.05    0.23
Q41   1   0.2758  0.3351  0.1556  11.00000  0.05    0.21
Q42   1   0.9830  0.5809  0.0012  11.00000  0.05    0.21
Q43   1   0.3982  0.7372  0.6810  11.00000  0.05    0.20
Q44   1   0.1848 -0.0033  0.2419  11.00000  0.05    0.20
Q45   1   0.3998  0.3468  0.2005  11.00000  0.05    0.20
Q46   1  -0.1936  0.5050  0.3071  11.00000  0.05    0.20
Q47   1   0.3375  1.2575  0.4119  11.00000  0.05    0.20
Q48   1   0.1110  0.3819  0.2179  11.00000  0.05    0.20
Q49   1   0.1242  0.4466  0.2056  11.00000  0.05    0.20
Q50   1   0.6797  0.6762  0.1807  11.00000  0.05    0.20
Q51   1   0.9699  0.5602  0.0212  11.00000  0.05    0.19
Q52   1   0.3041 -0.0768  0.1368  11.00000  0.05    0.18
Q53   1   0.1715  0.4547  0.2600  11.00000  0.05    0.18
Q54   1   0.7969  0.9836  0.1442  11.00000  0.05    0.18
Q55   1   0.6242  0.7383  0.1477  11.00000  0.05    0.17
;
_shelx_res_checksum                84952
_shelx_hkl_file
;
   0   0   2  486.01    7.55
   0   0   2  498.46    7.86
   0   0   3   22.19    2.27
   0   0   3   24.00    1.67
   0   0  -3   21.71    1.64
   0   0   3   21.55    2.00
   0   0  -3   21.86    2.11
   0   0   3   23.46    2.29
   0   0   4  273.13    6.37
   0   0  -4  276.34    6.29
   0   0   4  283.96    8.71
   0   0   4  275.40    8.10
   0   0  -4  282.00    8.18
   0   0   4  277.33    8.54
   0   0   5  233.86    6.59
   0   0   5  230.55    8.88
   0   0  -5  226.21    6.39
   0   0   5  223.37    8.20
   0   0  -5  244.30    8.50
   0   0   5  235.33    8.66
   0   0  -6  820.19   13.18
   0   0   6  806.57   13.52
   0   0   6  791.18   18.14
   0   0  -6  830.33   17.24
   0   0   6  816.66   17.14
   0   0   6  871.98   18.21
   0   0   7   50.59    5.25
   0   0   7   43.86    3.53
   0   0  -7   47.18    3.48
   0   0  -7   48.02    4.68
   0   0   8 1274.58   26.96
   0   0  -8 1295.63   25.27
   0   0   9    4.18    2.63
   0   0  -9    2.43    1.99
   0   0  10    2.98    2.60
   0   0 -10    0.82    2.21
   0   0  11   98.50    9.45
   0   0 -11  101.37    8.88
   0   0  12   -1.27    3.27
   0   0 -12    1.07    2.26
   0   0  13   17.62    5.16
   0   0 -13   18.53    4.53
   0   0  14  109.16   11.65
   0   0 -14  123.12   11.28
   0   0  15   18.87    5.76
   0   0 -15   23.43    5.71
   0   0 -16   27.21    6.05
   0   1 -16   12.46    4.63
   0  -1  15   18.07    5.64
   0   1 -15   21.48    5.28
   0  -1  14    4.20    4.44
   0   1 -14   -4.61    4.17
   0  -1  13   62.38    8.64
   0   1 -13   66.62    8.04
   0  -1  12   72.75    8.53
   0   1 -12   71.22    7.79
   0  -1  11   28.63    5.11
   0   1 -11   39.95    5.71
   0  -1  10    2.61    2.92
   0   1 -10    3.21    2.19
   0  -1   9  124.00    9.17
   0   1  -9  129.00    8.58
   0  -1   8  251.14   12.18
   0  -1   8  268.77    7.80
   0   1  -8  274.09   11.81
   0  -1   7   10.64    1.64
   0  -1   7   16.12    3.45
   0   1  -7   12.24    2.65
   0   1  -7    9.90    2.61
   0  -1   6  645.19   10.02
   0  -1   6  623.84   16.19
   0  -1   6  652.06    6.57
   0   1  -6  635.29   15.09
   0  -1   6  662.26   15.33
   0   1  -6  640.98   15.29
   0  -1   5 1048.26    9.26
   0  -1   5 1044.68   11.30
   0  -1   5 1038.10   19.07
   0  -1   5 1016.43    8.88
   0   1  -5 1029.60   17.75
   0   1  -5 1025.62   17.70
   0  -1   5 1076.94   17.81
   0   1  -5 1074.89   19.97
   0  -1   4   44.26    2.08
   0  -1   4   39.16    1.90
   0   1  -4   42.85    3.43
   0   1  -4   44.57    3.46
   0   1  -4   46.43    3.79
   0  -1   4   45.09    3.39
   0   1  -3  225.76    7.02
   0  -1   3  213.13    6.21
   0   1  -3  215.25    6.16
   0   1  -2   64.23    3.24
   0   1  -2   66.01    2.85
   0  -1  -2  382.71    7.49
   0   1   2  389.73    7.61
   0   1   2  376.88    7.35
   0  -1  -2  371.07    7.54
   0  -1  -2  374.94    7.56
   0   1   2  381.77    7.64
   0   1   3 1766.68   19.18
   0  -1  -3 1796.41   19.26
   0   1   3 1710.53   17.88
   0  -1  -3 1735.11   17.80
   0  -1  -3 1735.96   18.80
   0   1   3 1727.57   18.93
   0   1   4   72.15    4.06
   0  -1  -4   69.57    3.98
   0  -1  -4   68.95    2.18
   0  -1  -4   69.35    4.50
   0   1   4   65.95    4.41
   0  -1  -4   71.70    2.30
   0  -1  -4   71.01    4.44
   0   1   4   68.49    4.32
   0  -1  -5  671.53   15.24
   0   1   5  672.20   15.32
   0  -1  -5  672.01   13.06
   0   1   5  653.76   13.16
   0  -1  -5  650.69   14.56
   0   1   5  674.56   14.75
   0   1   5  680.30   15.56
   0   1   6 1465.60   24.77
   0  -1  -6 1498.98   20.89
   0  -1  -6 1510.69   23.95
   0   1   6 1498.38   23.89
   0   1   6 1508.32   25.06
   0  -1  -7   30.05    3.16
   0   1   7   29.90    4.17
   0  -1  -7   32.98    4.12
   0  -1  -8    9.28    2.17
   0   1   8   16.96    3.85
   0  -1  -8    9.35    2.51
   0  -1  -9  293.00   10.83
   0   1   9  293.83   14.00
   0  -1  -9  300.22   13.33
   0   1  10  135.87   10.27
   0  -1 -10  147.32    9.95
   0   1  11   20.04    4.40
   0  -1 -11   20.49    4.52
   0   1  12  104.18   10.23
   0  -1 -12   95.49    9.12
   0   1  13   62.96    8.53
   0  -1 -13   66.30    8.00
   0   1  14   37.95    7.16
   0  -1 -14   40.09    6.63
   0   1  15   12.99    5.05
   0  -1 -15   -4.98    4.24
   0  -1 -16    5.95    4.06
   0   2 -16   -1.59    3.62
   0  -2  15   -7.51    4.42
   0   2 -15   -0.96    3.60
   0  -2  14   57.52    8.43
   0   2 -14   59.66    7.88
   0  -2  13   70.51    9.07
   0   2 -13   56.75    7.53
   0  -2  12   48.79    7.05
   0   2 -12   47.79    6.65
   0  -2  11   56.34    7.37
   0   2 -11   57.96    6.84
   0  -2  10   85.06    8.30
   0   2 -10   86.98    7.74
   0   2 -10   95.13    8.09
   0  -2   9  160.08    3.90
   0  -2   9  144.05   10.00
   0  -2   9  158.72    5.46
   0   2  -9  150.94    3.48
   0   2  -9  150.92    3.38
   0  -2   9  152.61    3.47
   0   2  -9  159.56    9.68
   0   2  -9  156.82    9.48
   0  -2   8  104.22    3.88
   0  -2   8  105.24    4.16
   0  -2   8  102.51    7.92
   0  -2   8  102.57    3.70
   0   2  -8  107.49    7.48
   0   2  -8  109.94    7.48
   0  -2   7   94.97    3.66
   0  -2   7   98.22    7.29
   0  -2   7   95.46    3.96
   0  -2   7   95.60    3.90
   0   2  -7   95.40    6.72
   0   2  -7   96.60    6.59
   0  -2   6  879.89   12.24
   0  -2   6  920.55   10.44
   0  -2   6  904.84   12.81
   0  -2   6  965.97   18.65
   0   2  -6  946.51   18.71
   0  -2   5  152.42    6.81
   0   2  -5  154.61    6.91
   0   2  -5  160.59    7.88
   0   2  -4 1370.60   18.50
   0   2  -4 1416.09   21.29
   0   2  -3  121.23    5.79
   0  -2   3  121.93    5.53
   0   2  -3  120.37    4.48
   0   2  -3  116.79    5.48
   0   2  -3  115.26    4.89
   0   2  -2 3167.66   26.03
   0  -2   2 3080.09   25.83
   0  -2   2 3074.00   23.67
   0  -2   2 3080.90   20.29
   0   2  -2 3102.03   20.58
   0   2  -2 3192.52   24.19
   0  -2   1  182.02    5.91
   0   2  -1  185.71    6.00
   0  -2   1  180.12    5.40
   0   2  -1  181.06    4.93
   0   2  -1  174.59    4.86
   0  -2   1  179.84    4.85
   0  -2   1  184.14    4.85
   0   2   0 4434.09   26.49
   0  -2   0 4434.75   28.25
   0   2   0 4397.54   28.31
   0  -2   0 4402.87   20.44
   0   2   0 4373.31   20.55
   0  -2   0 4271.93   25.67
   0   2   0 4289.62   26.18
   0   2   1 3010.59   20.58
   0  -2  -1 2913.47   20.35
   0   2   1 2920.18   23.88
   0  -2  -1 3072.30   24.36
   0   2   1 2892.37   23.60
   0   2   2 1911.40   18.65
   0  -2  -2 1868.30   18.58
   0  -2  -2 1847.98   20.89
   0  -2  -2 1894.98   20.56
   0   2   2 1934.57   20.58
   0  -2  -2 1895.63   20.79
   0  -2  -3  470.60   10.54
   0   2   3  484.41   10.66
   0  -2  -3  476.61   11.27
   0   2   3  481.64   11.14
   0  -2  -3  476.53   11.24
   0  -2  -4  320.19    9.80
   0  -2  -4  325.81    9.89
   0   2   4  320.07    9.71
   0   2   4  317.91   10.02
   0  -2  -4  315.06   10.01
   0   2   5  457.80   12.87
   0  -2  -5  471.52   13.08
   0  -2  -5  449.42   12.33
   0  -2  -5  451.61    8.38
   0   2   5  471.63   13.18
   0  -2  -5  450.95   12.91
   0  -2  -5  456.31    8.52
   0  -2  -6   43.97    4.17
   0  -2  -6   43.77    2.52
   0   2   6   48.60    4.78
   0  -2  -6   38.27    4.41
   0  -2  -6   40.14    2.48
   0   2   7   63.78    5.91
   0  -2  -7   60.32    4.99
   0  -2  -7   62.34    2.65
   0  -2  -7   67.59    5.91
   0  -2  -7   66.26    2.85
   0   2   8 1360.34   28.20
   0  -2  -8 1344.15   27.26
   0   2   8 1391.86   10.18
   0   2   8 1341.11   10.43
   0   2   8 1327.17   11.02
   0  -2  -8 1348.95    9.76
   0   2   9  137.94    9.75
   0  -2  -9  136.98    9.41
   0   2  10   31.87    5.34
   0  -2 -10   22.57    4.49
   0   2  11   11.31    4.13
   0  -2 -11    9.81    3.55
   0   2  12   23.29    5.19
   0  -2 -12   18.18    4.68
   0   2  13   31.01    6.62
   0  -2 -13   31.00    5.84
   0   2  14   45.81    7.73
   0  -2 -14   45.05    7.17
   0   2  15   42.55    7.79
   0  -2 -15   44.07    7.56
   0  -2 -16   35.30    6.98
   0   3 -16    1.03    3.24
   0  -3  15   14.12    5.21
   0   3 -15   15.28    4.45
   0   3 -15   13.75    5.10
   0  -3  14   21.60    5.98
   0   3 -14   12.67    4.22
   0  -3  13   15.74    4.93
   0   3 -13   12.22    3.97
   0  -3  12   58.74    8.21
   0   3 -12   52.16    7.18
   0  -3  11  125.49   10.69
   0   3 -11  111.73    9.44
   0   3 -11  118.70    9.49
   0  -3  10   26.46    5.13
   0  -3  10   32.61    2.68
   0  -3  10   33.01    2.55
   0   3 -10   32.52    4.99
   0   3 -10   34.31    5.07
   0  -3   9   23.36    1.81
   0  -3   9   22.80    4.39
   0  -3   9   21.71    2.39
   0  -3   9   20.06    2.14
   0   3  -9   27.40    4.50
   0   3  -9   15.89    3.32
   0  -3   8  105.21    8.25
   0  -3   8  108.67    5.39
   0  -3   8  118.12    3.93
   0  -3   8  115.03    5.45
   0   3  -8  126.20    8.52
   0   3  -8  112.99    7.79
   0  -3   7  332.52    6.53
   0  -3   7  345.61    9.65
   0  -3   7  318.24    9.11
   0   3  -7  345.83   13.89
   0   3  -7  322.34   12.12
   0  -3   6  160.89    6.74
   0  -3   6  175.43    6.95
   0   3  -6  178.44    9.31
   0   3  -6  158.33    8.01
   0   3  -6  167.21    7.29
   0   3  -5  144.37    7.90
   0   3  -5  134.09    6.75
   0   3  -5  143.39    6.27
   0   3  -5  146.25    7.94
   0   3  -4 1725.10   25.39
   0  -3   4 1616.48   23.55
   0   3  -4 1719.01   24.25
   0   3  -4 1600.31   21.49
   0   3  -4 1653.77   19.62
   0  -3   3  212.06    8.31
   0   3  -3  208.26    8.49
   0  -3   3  205.34    6.51
   0  -3   3  207.58    7.60
   0   3  -3  222.25    6.81
   0   3  -3  229.99    8.04
   0  -3   2   61.37    4.12
   0   3  -2   63.80    4.59
   0  -3   2   61.60    4.42
   0  -3   2   70.72    3.98
   0   3  -2   66.07    3.61
   0   3  -2   63.53    3.92
   0  -3   2   61.15    3.58
   0   3  -1   21.21    2.67
   0  -3   1   25.61    2.86
   0   3  -1   23.76    2.50
   0  -3   1   24.84    2.66
   0   3  -1   22.13    2.31
   0  -3   1   21.97    2.07
   0   3  -1   23.11    2.14
   0  -3   1   24.75    2.47
   0  -3   0 2593.02   22.25
   0  -3   0 2562.37   26.54
   0   3   0 2601.19   24.88
   0   3   0 2448.05   26.24
   0   3   0 2538.22   19.19
   0  -3   0 2552.40   19.14
   0  -3   0 2552.44   24.28
   0  -3  -1    1.34    0.74
   0   3   1    2.69    1.21
   0  -3  -1    2.83    1.24
   0  -3  -1    1.97    1.16
   0   3   1    4.86    1.63
   0   3   1    1.37    1.52
   0  -3  -1    6.20    1.98
   0  -3  -2  843.79   16.40
   0   3   2  841.35   13.94
   0  -3  -2  846.41   13.92
   0  -3  -2  872.68   16.43
   0   3   2  859.36   16.31
   0   3   2  853.17   15.91
   0  -3  -3    8.40    2.09
   0  -3  -3    6.11    1.50
   0   3   3    6.79    1.79
   0  -3  -3    8.92    2.29
   0  -3  -3    9.34    2.31
   0   3   3    4.88    1.76
   0   3   4  184.49    7.81
   0  -3  -4  182.78    8.50
   0  -3  -4  183.04    7.85
   0  -3  -4  190.18    8.65
   0  -3  -4  192.49    8.83
   0   3   4  190.03    8.51
   0   3   5  153.79    7.90
   0  -3  -5  146.98    6.13
   0  -3  -5  155.89    7.83
   0  -3  -5  146.84    8.20
   0  -3  -5  152.05    6.19
   0   3   6  708.30   18.22
   0  -3  -6  705.74   12.91
   0  -3  -6  721.75   18.84
   0  -3  -6  707.91   13.19
   0  -3  -7    2.70    1.20
   0   3   7    3.42    2.45
   0  -3  -7    3.51    2.39
   0  -3  -7    3.93    1.19
   0  -3  -8   40.04    2.85
   0   3   8   42.57    5.38
   0  -3  -8   37.64    5.01
   0  -3  -8   38.99    2.86
   0  -3  -9  165.50    4.91
   0   3   9  164.32   10.78
   0  -3  -9  169.35   10.85
   0   3   9  162.88    5.18
   0  -3  -9  170.82    5.27
   0   3  10  110.94    9.49
   0  -3 -10  110.79    9.38
   0   3  11   82.23    8.60
   0  -3 -11   98.88    9.33
   0   3  12   12.46    4.45
   0  -3 -12   10.28    4.04
   0   3  13   -5.89    3.85
   0  -3 -13    1.68    3.14
   0   3  14   50.93    8.42
   0  -3 -14   51.06    7.61
   0  -3 -15   -3.27    3.30
   0   4 -16   -1.21    3.15
   0   4 -15    5.98    3.59
   0   4 -15   10.86    5.27
   0  -4  14    9.03    4.25
   0   4 -14   18.83    5.94
   0   4 -14   10.40    4.19
   0  -4  13   21.39    5.03
   0   4 -13   23.05    6.02
   0   4 -13   28.20    5.43
   0   4 -13   27.66    5.44
   0  -4  12  106.33   10.63
   0   4 -12   95.04    9.49
   0   4 -12  112.28   10.94
   0   4 -12   96.21    9.03
   0  -4  11    2.02    2.76
   0   4 -11    3.52    2.64
   0   4 -11    4.11    3.11
   0   4 -11    2.41    2.54
   0  -4  10    7.83    3.16
   0  -4  10   11.31    2.11
   0  -4  10   10.74    2.01
   0   4 -10   11.09    3.64
   0   4 -10   11.43    3.45
   0   4 -10   12.41    3.48
   0  -4   9  183.45    4.58
   0  -4   9  178.34   11.43
   0  -4   9  194.42    8.28
   0  -4   9  195.52    8.19
   0   4  -9  184.48   11.80
   0   4  -9  180.45   10.60
   0  -4   8    1.14    1.28
   0  -4   8   -0.29    1.44
   0   4  -8    3.44    2.62
   0   4  -8    1.47    1.62
   0  -4   7   13.09    2.57
   0  -4   7   15.99    2.72
   0   4  -7   14.89    3.70
   0   4  -7   14.37    3.02
   0   4  -7   14.60    2.47
   0   4  -6   39.22    4.97
   0   4  -6   36.10    4.16
   0   4  -6   39.94    3.67
   0   4  -5  778.61   19.81
   0   4  -5  764.76   17.24
   0   4  -5  806.42   15.47
   0   4  -4    6.14    2.42
   0   4  -4    4.01    1.20
   0  -4   4    4.78    1.88
   0   4  -4    5.97    1.46
   0  -4   3  362.68   12.18
   0   4  -3  363.81   12.46
   0  -4   3  349.79   10.48
   0   4  -3  359.34    9.84
   0   4  -3  364.81   10.83
   0  -4   3  341.67    9.43
   0   4  -2  508.18   14.29
   0  -4   2  497.20   13.98
   0  -4   2  516.95   13.07
   0  -4   2  494.69   11.32
   0   4  -2  517.00   11.79
   0  -4   2  501.89   11.38
   0   4  -2  523.82   11.87
   0   4  -1  108.44    5.85
   0  -4   1  107.46    5.87
   0   4  -1  102.10    6.37
   0  -4   1   99.70    6.18
   0  -4   1  101.89    4.73
   0   4  -1  105.01    4.80
   0   4  -1  103.91    5.60
   0  -4   1   99.33    5.39
   0  -4   0   58.93    3.99
   0   4   0   67.97    4.70
   0  -4   0   61.43    4.87
   0   4   0   63.35    5.11
   0  -4   0   57.12    4.39
   0   4   0   62.42    3.51
   0  -4   0   59.24    3.47
   0  -4  -1  121.95    5.76
   0  -4  -1  139.03    7.30
   0   4   1  131.56    7.18
   0   4   1  130.14    7.18
   0  -4  -1  132.06    5.08
   0  -4  -1  129.88    6.89
   0   4   2  329.89    9.90
   0  -4  -2  326.88    9.73
   0  -4  -2  325.60   11.58
   0   4   2  331.25   11.44
   0  -4  -2  338.48   11.78
   0   4   2  322.18   11.40
   0   4   3   74.51    5.11
   0  -4  -3   70.38    4.88
   0   4   3   81.96    6.10
   0  -4  -4  121.45    6.69
   0   4   4  133.09    7.28
   0  -4  -4  129.44    8.03
   0   4   5  215.37    9.72
   0  -4  -5  196.13    8.32
   0  -4  -5  205.42   10.38
   0  -4  -5  207.43    8.42
   0   4   6  102.94    7.42
   0  -4  -6  105.83    6.07
   0  -4  -6  105.66    7.95
   0  -4  -6  112.42    6.27
   0   4   7   20.08    3.73
   0  -4  -7   18.05    2.69
   0  -4  -7   24.94    4.45
   0  -4  -7   22.30    2.83
   0   4   8  217.38   11.94
   0  -4  -8  224.15    8.36
   0  -4  -8  197.45   11.78
   0  -4  -8  210.81    8.20
   0   4   9  163.92   11.09
   0  -4  -9  167.05    6.83
   0  -4  -9  155.24   10.96
   0  -4  -9  162.04    6.86
   0   4  10   18.70    4.60
   0  -4 -10   17.94    4.73
   0   4  11    8.09    4.06
   0  -4 -11    2.04    3.12
   0   4  12   25.23    6.05
   0  -4 -12   20.84    5.22
   0   4  13   24.22    5.81
   0  -4 -13   29.41    6.25
   0   4  14    2.15    3.59
   0  -4 -14    4.45    4.29
   0  -4 -15    6.44    4.07
   0   5 -15    7.86    4.46
   0  -5  14   59.81    9.18
   0   5 -14   42.55    7.00
   0   5 -14   49.52    8.41
   0   5 -14   41.34    6.94
   0  -5  13    7.34    4.79
   0   5 -13    3.24    3.40
   0   5 -13   -1.78    3.44
   0   5 -13    5.32    3.46
   0  -5  12    1.92    3.30
   0   5 -12    0.87    2.92
   0   5 -12   -1.18    2.97
   0   5 -12   -2.21    2.98
   0  -5  11  141.78   11.72
   0   5 -11  150.30   12.30
   0   5 -11  145.22   11.32
   0   5 -11  145.81   10.75
   0  -5  10   24.39    3.47
   0  -5  10   24.40    5.15
   0  -5  10   25.01    3.46
   0   5 -10   24.09    5.27
   0   5 -10   21.21    4.10
   0  -5   9   72.14    5.87
   0  -5   9   68.30    5.68
   0   5  -9   71.37    8.18
   0   5  -9   67.88    6.58
   0  -5   8   17.09    3.15
   0  -5   8   20.46    3.50
   0   5  -8   19.15    4.65
   0   5  -8   15.44    3.37
   0  -5   7   16.67    3.12
   0  -5   7   13.28    3.00
   0   5  -7   16.87    4.35
   0   5  -7   12.24    3.07
   0   5  -7   13.59    2.55
   0   5  -6   54.36    6.08
   0   5  -6   51.15    4.46
   0   5  -6   47.84    4.91
   0   5  -5   52.56    5.87
   0   5  -5   50.38    4.33
   0  -5   5   51.56    5.17
   0  -5   4  392.31   13.70
   0   5  -4  401.41   14.95
   0  -5   4  366.97   12.44
   0   5  -4  394.36   12.89
   0  -5   4  367.38   11.03
   0   5  -4  387.96   11.59
   0  -5   3 1042.17   21.00
   0   5  -3 1034.59   23.20
   0  -5   3 1011.06   18.86
   0  -5   3  977.03   17.96
   0   5  -3 1060.18   19.55
   0   5  -3 1038.79   18.73
   0   5  -2  261.50   11.36
   0  -5   2  285.13   10.76
   0  -5   2  273.01    9.68
   0  -5   2  276.03    9.13
   0   5  -2  287.28    9.44
   0   5  -2  295.59   10.26
   0   5  -1   -0.39    1.03
   0   5  -1    0.78    1.16
   0   5  -1   -0.20    2.21
   0  -5   1   -0.04    1.06
   0   5  -1    1.37    1.86
   0  -5   1    0.38    1.39
   0  -5   0   43.50    3.84
   0   5   0   44.08    4.38
   0   5   0   47.89    5.09
   0  -5   0   44.37    4.21
   0  -5   0   49.67    3.51
   0  -5  -1  711.72   15.40
   0   5   1  735.29   18.68
   0  -5  -1  726.46   17.92
   0  -5  -1  724.41   12.97
   0  -5  -2    1.62    1.11
   0  -5  -2    2.13    1.20
   0   5   2    1.24    1.74
   0  -5  -3  192.76    8.52
   0   5   3  196.40    8.78
   0   5   4  133.95    7.61
   0   5   5  248.57   11.02
   0  -5  -5  227.73   10.12
   0  -5  -5  261.45   12.61
   0  -5  -5  207.96    9.83
   0   5   6   28.55    4.38
   0  -5  -6   28.50    3.67
   0  -5  -6   28.56    4.79
   0  -5  -6   26.88    3.56
   0  -5  -7    3.63    1.42
   0   5   7    7.22    2.89
   0  -5  -7    3.98    2.37
   0  -5  -7    5.81    1.81
   0  -5  -8   78.77    5.88
   0   5   8   79.64    7.56
   0  -5  -8   88.40    8.47
   0  -5  -8   81.84    5.99
   0   5   9    3.72    2.79
   0  -5  -9    0.96    1.34
   0  -5  -9    1.17    3.36
   0  -5  -9    1.37    1.62
   0   5  10   35.75    6.12
   0  -5 -10   39.98    6.46
   0   5  11  155.72   12.38
   0  -5 -11  147.64   12.24
   0   5  12   11.28    4.72
   0  -5 -12    9.73    4.46
   0   5  13   18.05    5.89
   0  -5 -13   17.34    5.58
   0   5  14   23.40    6.27
   0  -5 -14   23.54    5.98
   0   6 -15    2.85    3.16
   0  -6  14   -3.24    4.62
   0   6 -14   -2.06    3.67
   0   6 -14    3.31    3.41
   0   6 -14    2.24    2.69
   0  -6  13   -0.38    3.87
   0   6 -13    2.77    4.37
   0   6 -13   -2.09    2.85
   0   6 -13    0.33    2.86
   0  -6  12   26.68    6.42
   0   6 -12   31.81    6.70
   0   6 -12   30.00    6.33
   0   6 -12   29.99    5.61
   0  -6  11   58.09    8.03
   0   6 -11   58.11    8.29
   0   6 -11   47.65    6.46
   0  -6  10    3.29    2.40
   0  -6  10    4.28    2.31
   0   6 -10   -4.49    3.47
   0   6 -10    0.43    2.45
   0  -6   9  271.91   12.69
   0  -6   9  264.23   12.45
   0   6  -9  300.01   16.48
   0   6  -9  282.46   13.88
   0  -6   8  136.87    9.05
   0  -6   8  117.55    8.25
   0   6  -8  127.61   10.78
   0   6  -8  122.61    8.96
   0  -6   7   -2.55    2.46
   0  -6   7    2.94    2.54
   0   6  -7    1.44    2.81
   0   6  -7    1.97    2.02
   0  -6   6   14.94    3.69
   0   6  -6   17.69    3.91
   0   6  -5    9.55    3.24
   0  -6   5    6.63    2.67
   0  -6   5    8.12    2.18
   0   6  -5    8.71    2.07
   0  -6   5   13.83    3.15
   0   6  -4  158.23   10.31
   0  -6   4  167.48    9.61
   0  -6   4  154.73    8.44
   0  -6   4  156.22    7.99
   0   6  -4  159.38    8.23
   0  -6   3    3.36    2.10
   0   6  -3    1.10    2.33
   0  -6   3    6.90    2.23
   0   6  -3    5.97    1.90
   0  -6   3    2.47    1.53
   0   6  -3    1.98    1.32
   0   6  -2   93.71    7.66
   0  -6   2   91.36    6.26
   0   6  -2   91.69    6.41
   0  -6   2   88.11    5.57
   0   6  -2   95.93    5.90
   0   6  -1   35.25    5.03
   0  -6   1   36.49    4.34
   0  -6   1   33.38    3.33
   0   6  -1   35.33    3.40
   0  -6   0  108.33    6.65
   0   6   0  106.38    8.00
   0  -6   0  102.31    5.45
   0  -6   0   96.01    6.89
   0  -6  -1   10.81    2.33
   0   6   1    9.82    2.88
   0  -6  -1   13.08    3.23
   0  -6  -1   11.97    1.99
   0  -6  -2  167.03    8.34
   0   6   2  183.08   10.56
   0  -6  -2  172.05    7.10
   0  -6  -2  165.62    9.97
   0   6   3   82.12    6.25
   0   6   3   78.96    7.11
   0  -6  -3   87.79    5.34
   0  -6  -3   80.90    7.56
   0   6   4   -0.22    1.70
   0  -6  -4    2.77    2.44
   0   6   5   24.36    3.97
   0  -6  -5   20.43    3.61
   0  -6  -5   30.72    4.63
   0  -6  -6  163.16    9.54
   0   6   6  183.10   10.66
   0  -6  -6  165.60    9.64
   0   6   7  117.88    9.19
   0  -6  -7  104.31    7.57
   0  -6  -7  119.59   10.14
   0  -6  -7  114.90    8.09
   0   6   8    3.62    3.04
   0  -6  -8    4.59    2.23
   0  -6  -8    3.77    2.86
   0  -6  -8    6.28    2.41
   0   6   9   35.18    5.76
   0  -6  -9   35.78    4.48
   0  -6  -9   46.21    7.20
   0  -6  -9   39.11    4.67
   0   6  10   57.66    7.53
   0  -6 -10   47.37    7.30
   0   6  11   13.22    4.73
   0  -6 -11   10.29    4.00
   0   6  12    7.98    4.02
   0  -6 -12   19.49    5.39
   0   6  13    6.68    3.97
   0  -6 -13    1.53    3.23
   0   7 -14    1.19    3.06
   0  -7  13   -2.80    3.48
   0   7 -13   -1.08    2.67
   0   7 -13    2.63    3.67
   0   7 -13    2.42    2.74
   0  -7  12   39.01    7.12
   0   7 -12   30.57    7.22
   0   7 -12   32.78    5.79
   0  -7  11    5.25    3.84
   0   7 -11   -3.62    4.11
   0   7 -11   -2.57    3.03
   0  -7  10    4.12    2.39
   0  -7  10    5.12    2.86
   0   7 -10    5.55    3.96
   0   7 -10    3.64    2.17
   0  -7   9  296.08   14.25
   0  -7   9  287.53   14.15
   0   7  -9  326.79   18.23
   0   7  -9  271.38   14.33
   0  -7   8    8.38    3.15
   0  -7   8    9.36    3.45
   0   7  -8    7.97    3.26
   0   7  -8    4.59    2.28
   0  -7   7    3.89    2.64
   0  -7   7    4.07    2.59
   0  -7   7    5.62    3.20
   0   7  -7    7.39    3.83
   0   7  -7    3.93    2.67
   0  -7   6  111.00    9.08
   0  -7   6  112.88    8.93
   0   7  -6  112.18   10.02
   0  -7   6  124.60    9.57
   0  -7   5  118.02    8.88
   0   7  -5   96.68    8.87
   0  -7   5  103.95    7.84
   0  -7   5   99.73    6.91
   0  -7   4    7.58    2.77
   0   7  -4    3.44    2.93
   0  -7   4    4.42    2.09
   0  -7   4    5.01    2.17
   0  -7   3  406.25   15.51
   0   7  -3  372.43   16.57
   0  -7   3  347.25   12.61
   0  -7   3  367.51   13.29
   0   7  -2  117.38    9.45
   0  -7   2  110.27    7.44
   0   7  -2  114.82    6.89
   0  -7   2  127.09    7.09
   0   7  -1  406.48   16.89
   0  -7   1  376.73   11.59
   0  -7   1  383.53   14.30
   0   7  -1  375.06   11.69
   0   7   0   26.90    4.78
   0  -7   0   17.20    3.49
   0  -7   0   22.70    2.91
   0   7   1   13.17    4.13
   0  -7  -1   10.49    2.96
   0  -7  -1   13.05    2.28
   0   7   2   43.47    6.00
   0  -7  -2   38.82    5.53
   0  -7  -2   40.35    3.81
   0   7   3  212.67   12.55
   0  -7  -3  239.10    9.19
   0  -7  -3  221.67   12.88
   0  -7  -4  118.34    9.22
   0   7   4  141.61    9.16
   0  -7  -4  133.17    9.51
   0  -7  -4  142.71   10.79
   0  -7  -4  142.95    7.45
   0  -7  -5  264.96   13.41
   0   7   5  288.98   13.33
   0  -7  -5  251.92   13.16
   0  -7  -5  278.04   15.87
   0  -7  -6    8.05    2.85
   0  -7  -6    8.00    2.54
   0   7   6    8.42    3.06
   0  -7  -7   68.95    6.87
   0   7   7   74.86    7.68
   0  -7  -7   65.90    6.89
   0  -7  -8    2.00    2.16
   0   7   8   -1.79    2.76
   0  -7  -8   -1.88    2.39
   0  -7  -9   -0.11    1.91
   0   7   9    2.17    2.91
   0   7  10    0.28    2.49
   0   7  11   27.65    5.95
   0  -7 -11   28.94    6.75
   0   7  12   28.39    6.23
   0  -7 -12   23.68    5.80
   0   7  13   35.03    7.19
   0  -8  12    7.93    4.55
   0   8 -12    7.56    5.21
   0   8 -12    1.29    2.52
   0   8 -11   -4.38    4.56
   0   8 -11    0.55    2.28
   0  -8  10    2.12    2.68
   0  -8  10   -2.67    2.56
   0   8 -10    0.01    3.72
   0   8 -10    1.18    2.81
   0  -8   9    2.55    2.84
   0  -8   9    4.34    2.93
   0   8  -9    3.92    3.56
   0  -8   9    5.61    4.09
   0   8  -9    3.87    2.75
   0  -8   8   67.48    7.85
   0  -8   8   63.41    7.48
   0  -8   8   64.59    8.02
   0   8  -8   73.14    9.10
   0   8  -8   62.71    7.17
   0  -8   7   22.28    5.00
   0  -8   7   19.19    4.36
   0   8  -7   12.58    4.99
   0  -8   7   14.27    4.32
   0  -8   6   96.72    9.10
   0  -8   6   93.35    9.24
   0   8  -6   96.63    9.77
   0  -8   6  101.91    9.11
   0  -8   5    5.77    3.15
   0  -8   5    3.78    3.12
   0  -8   5    4.71    2.96
   0   8  -5    0.86    2.56
   0  -8   5    4.94    2.42
   0  -8   5    7.62    2.77
   0  -8   4   19.79    4.59
   0   8  -4   19.95    4.79
   0  -8   4   23.01    4.38
   0  -8   4   20.70    3.61
   0  -8   4   26.64    4.03
   0   8  -3  167.06   12.14
   0  -8   3  176.64    9.98
   0  -8   3  168.52    9.14
   0   8  -2  124.19   10.52
   0  -8   2  121.88    8.65
   0  -8   2  115.14    7.25
   0   8  -1   25.73    5.07
   0  -8   1   28.52    3.57
   0  -8   1   26.53    4.40
   0   8   0   82.56    8.33
   0  -8   0   94.34    8.12
   0  -8   0   89.82    5.88
   0   8   1   37.98    5.93
   0  -8  -1   38.88    3.86
   0  -8  -1   40.75    5.58
   0  -8  -2  227.04   13.45
   0  -8  -2  204.04   12.85
   0   8   2  239.21   14.02
   0  -8  -2  231.41   13.26
   0  -8  -2  224.90    9.07
   0  -8  -3   36.88    5.95
   0  -8  -3   47.49    6.56
   0   8   3   39.81    6.53
   0  -8  -3   47.03    4.42
   0  -8  -3   40.46    6.36
   0  -8  -4   43.17    6.52
   0  -8  -4   40.54    6.19
   0  -8  -4   44.66    7.13
   0  -8  -4   44.93    4.52
   0  -8  -5   -1.57    2.34
   0  -8  -5    0.59    1.54
   0  -8  -5   -1.08    2.63
   0  -8  -6  206.11   12.69
   0  -8  -6  184.19   12.09
   0   8   6  202.10   12.48
   0  -8  -6  227.93   10.74
   0  -8  -6  238.30   15.95
   0  -8  -7   23.56    4.69
   0   8   7   24.93    4.98
   0  -8  -7   25.40    4.75
   0  -8  -7   25.31    6.04
   0  -8  -8    0.49    1.99
   0   8   8    0.90    2.54
   0  -8  -8    1.23    2.14
   0   8   9    3.74    2.90
   0  -8  -9   13.79    4.94
   0   8  10    0.26    3.05
   0  -8 -10   64.49   11.03
   0   8  11    8.97    4.01
   0   8  12   -1.34    3.03
   0  -9  12   18.98    5.86
   0  -9  12   19.56    6.34
   0   9 -11   -3.51    4.16
   0  -9  11   -1.34    3.49
   0   9 -11    0.74    2.63
   0  -9  10    5.92    3.44
   0  -9  10    2.43    3.02
   0  -9  10   -2.09    3.71
   0   9 -10    5.79    5.29
   0   9 -10   -0.99    2.46
   0  -9   9   43.42    6.90
   0  -9   9   51.49    7.38
   0  -9   9   50.76    7.69
   0   9  -9   47.44    8.40
   0   9  -9   51.59    7.35
   0  -9   8   12.37    4.27
   0  -9   8    7.44    3.74
   0   9  -8   13.15    5.37
   0  -9   8    7.96    3.96
   0   9  -8    7.91    3.55
   0  -9   7    7.88    3.42
   0  -9   7    3.97    2.86
   0   9  -7    6.69    4.58
   0  -9   7    7.03    3.73
   0  -9   6    1.65    2.38
   0  -9   6    5.29    3.66
   0   9  -6    4.02    3.18
   0  -9   6    2.15    2.84
   0  -9   6    5.64    2.46
   0  -9   5   -1.28    3.50
   0  -9   5   -0.27    2.90
   0  -9   5    2.65    2.87
   0   9  -5    5.52    4.37
   0  -9   5   -0.22    2.01
   0  -9   5    2.44    2.16
   0  -9   4   36.23    6.42
   0  -9   4   39.79    6.52
   0   9  -4   39.61    7.04
   0  -9   4   37.66    5.29
   0  -9   4   33.94    4.81
   0  -9   3    7.85    3.68
   0  -9   3   14.68    4.95
   0   9  -3   20.02    5.38
   0  -9   3   11.78    2.80
   0  -9   3   11.08    3.45
   0  -9   2    6.44    3.44
   0  -9   2   11.04    4.26
   0   9  -2   15.99    5.09
   0  -9   2    8.24    2.27
   0  -9   2    8.57    3.16
   0  -9   1   26.94    5.64
   0  -9   1   38.65    7.03
   0   9  -1   30.68    6.06
   0  -9   1   30.00    3.86
   0  -9   1   29.88    4.91
   0  -9   0   13.63    4.29
   0  -9   0    7.75    3.45
   0   9   0    9.31    3.63
   0  -9   0    9.21    2.36
   0  -9   0    9.07    3.29
   0  -9  -1   -0.34    3.08
   0  -9  -1    0.44    3.16
   0   9   1   -0.39    3.15
   0  -9  -1    0.38    1.45
   0  -9  -1   -1.11    2.92
   0  -9  -2   14.48    4.35
   0  -9  -2   19.61    5.29
   0   9   2   11.05    4.21
   0  -9  -2    8.06    3.08
   0  -9  -2   13.75    2.58
   0  -9  -3   11.89    4.08
   0  -9  -3    8.25    3.93
   0   9   3   12.53    4.55
   0  -9  -3   11.40    3.82
   0  -9  -4    6.00    3.19
   0  -9  -4    2.72    3.38
   0  -9  -4    7.90    3.96
   0  -9  -5   26.59    5.46
   0  -9  -5   26.47    5.44
   0  -9  -5   20.22    5.79
   0  -9  -6   58.68    7.58
   0  -9  -6   58.98    7.50
   0  -9  -6   70.91    9.61
   0  -9  -7   48.78    6.84
   0  -9  -7   47.41    6.88
   0   9   7   46.03    6.70
   0  -9  -7   45.05    8.21
   0  -9  -8    2.07    2.95
   0  -9  -8    0.09    2.79
   0   9   8   -1.05    2.52
   0  -9  -8    6.35    4.55
   0   9   9   15.18    4.92
   0  -9  -9   21.11    7.14
   0 -10  12    5.34    4.53
   0 -10  11   -0.71    3.04
   0 -10  10    1.59    2.96
   0 -10  10    1.85    3.32
   0 -10  10   -0.66    3.27
   0  10 -10    3.58    3.00
   0 -10   9    0.92    2.75
   0 -10   9    7.51    3.78
   0  10  -9    9.26    4.57
   0 -10   9    6.83    3.70
   0  10  -9    6.14    3.48
   0 -10   8    1.17    2.56
   0 -10   8    4.43    3.63
   0  10  -8    2.88    4.64
   0 -10   8    2.61    3.20
   0  10  -8   -0.74    2.35
   0 -10   7   10.85    4.42
   0 -10   7    6.81    3.51
   0 -10   7    9.18    4.26
   0  10  -7   10.27    4.54
   0 -10   6   34.32    6.73
   0 -10   6   38.90    7.21
   0 -10   6   51.34    7.55
   0  10  -6   46.88    8.02
   0 -10   6   41.24    5.58
   0 -10   5    6.95    4.29
   0 -10   5    2.53    2.97
   0  10  -5    1.24    3.23
   0 -10   5    1.97    2.39
   0 -10   4   -1.62    3.30
   0 -10   4    0.42    2.78
   0  10  -4   -1.52    3.86
   0 -10   4    5.15    2.88
   0 -10   4    3.41    2.22
   0 -10   3   24.77    5.78
   0 -10   3   29.12    6.05
   0  10  -3   39.84    7.39
   0 -10   3   31.71    4.42
   0 -10   3   32.61    5.29
   0 -10   2   -1.37    2.48
   0 -10   2    5.52    4.01
   0  10  -2   -3.43    4.22
   0 -10   2   -0.60    2.57
   0 -10   1    0.48    2.46
   0 -10   1    3.88    3.47
   0  10  -1    0.72    3.35
   0 -10   1   -0.99    2.35
   0 -10   0  113.76   11.51
   0 -10   0  108.60   10.98
   0  10   0  144.34   12.53
   0 -10   0  114.74   10.22
   0 -10  -1   -1.33    3.06
   0 -10  -1    2.84    3.59
   0  10   1   -1.11    2.92
   0 -10  -1   -0.63    2.88
   0 -10  -2    4.22    3.55
   0 -10  -2   10.42    4.39
   0  10   2    6.97    4.19
   0 -10  -2   -1.36    3.83
   0 -10  -3    3.15    3.10
   0 -10  -3    3.06    3.64
   0  10   3    1.56    3.83
   0 -10  -3   -2.34    4.13
   0 -10  -4    1.92    2.70
   0 -10  -4   -1.24    3.24
   0 -10  -4   -6.30    4.75
   0 -10  -5   18.45    4.79
   0 -10  -5   15.83    4.87
   0 -10  -5   15.37    5.27
   0 -10  -6    5.16    3.54
   0 -10  -6    4.50    3.56
   0 -10  -6   -0.33    3.59
   0 -10  -7   -0.57    2.97
   0 -10  -7   -2.24    2.76
   0 -10  -7    3.16    4.49
   0 -11  10    3.53    3.60
   0 -11  10    3.90    3.92
   0 -11  10   -0.71    3.19
   0 -11   9    2.68    3.86
   0 -11   9    5.02    4.22
   0 -11   9   -0.92    3.13
   0  11  -9    2.16    3.13
   0 -11   8   11.05    4.86
   0 -11   8    8.58    4.43
   0 -11   8    9.89    4.22
   0  11  -8   10.09    4.43
   0 -11   7    4.38    4.27
   0  11  -7   -0.40    3.59
   0 -11   7    6.01    4.29
   0 -11   6    2.59    3.30
   0  11  -6    1.72    4.14
   0 -11   6    9.46    4.77
   0 -11   5    2.56    3.38
   0 -11   5    1.07    3.07
   0  11  -5    0.10    2.98
   0 -11   4    9.41    4.41
   0 -11   4    9.11    4.55
   0  11  -4    3.37    3.47
   0 -11   4    6.32    3.30
   0 -11   3    8.18    4.69
   0 -11   3    8.84    4.33
   0  11  -3   -0.86    3.34
   0 -11   3    9.93    3.79
   0 -11   2   -2.55    3.80
   0 -11   2    2.54    3.43
   0  11  -2    2.73    4.22
   0 -11   2   -0.19    2.59
   0 -11   1    5.56    3.92
   0 -11   1    6.65    4.72
   0  11  -1    8.39    4.66
   0 -11   1    6.91    3.43
   0 -11   0   14.67    5.32
   0 -11   0   21.06    6.07
   0  11   0   20.37    5.93
   0 -11   0    7.89    3.32
   0 -11  -1   -3.41    3.09
   0 -11  -1    4.85    3.33
   0  11   1   -3.90    3.48
   0 -11  -1   -3.13    3.41
   0 -11  -2   -3.38    3.49
   0 -11  -2    6.85    4.34
   0  11   2    4.30    4.81
   0 -11  -2    3.38    3.42
   0 -11  -3    4.93    3.79
   0 -11  -3    1.93    3.73
   0 -11  -3    3.23    3.26
   0 -11  -4   -4.41    4.38
   0 -11  -4   -3.34    3.91
   0 -11  -4   -5.49    4.69
   0 -11  -5    4.16    3.09
   0 -11  -5    2.50    3.76
   0 -11  -6   10.70    4.65
   0 -11  -6    6.12    3.91
   0 -11  -6   -2.42    3.42
   0 -11  -7    0.12    3.20
   0 -11  -7    2.57    3.34
   0 -12   5   -2.64    3.58
   0 -12   4    6.32    3.96
   0 -12   4    3.25    3.81
   0 -12   3    3.07    3.77
   0 -12   3    5.07    4.09
   0  12  -3    1.84    3.67
   0 -12   2   -0.68    3.91
   0 -12   2    7.46    4.93
   0  12  -2    0.05    4.17
   0 -12   2    3.82    3.35
   0 -12   1    1.72    4.11
   0 -12   1    6.94    4.72
   0  12  -1    8.87    4.62
   0 -12   1    8.80    3.80
   0 -12   0    6.06    4.66
   0 -12   0    8.51    4.56
   0  12   0   -0.31    3.24
   0 -12   0    3.35    3.44
   0 -12  -1    1.93    4.28
   0 -12  -1    8.69    5.15
   0  12   1    2.93    3.23
   0 -12  -1    0.84    3.04
   0 -12  -2   12.90    5.26
   0 -12  -2   13.54    4.51
   0  12   2   14.16    4.95
   0 -12  -2   10.12    4.61
   0 -12  -3   -1.78    3.67
   0 -12  -3    2.22    3.63
   0 -12  -4    8.98    4.49
   0 -12  -4    4.84    3.51
   0 -13   0    2.04    3.53
   0 -13  -1    0.20    2.79
   1 -12  -3   -0.02    3.22
   1 -12  -2    2.27    3.72
   1 -12  -1    0.51    2.76
   1 -12   0   -2.09    3.21
   1 -11  -6    2.12    3.09
   1 -11  -6   10.43    4.94
   1 -11  -5   21.85    6.03
   1 -11  -5   24.21    6.42
   1 -11  -5   14.48    5.48
   1 -11  -4    6.59    4.44
   1 -11  -4    2.65    4.52
   1 -11  -4   -8.54    5.36
   1 -11  -3   -1.81    3.51
   1 -11  -3   -9.13    4.69
   1 -11  -2    5.91    3.94
   1 -11  -2   14.02    5.73
  -1  11   2    3.12    4.70
   1 -11  -2    5.12    2.91
   1 -11  -1    1.65    3.17
   1 -11  -1   15.06    5.82
  -1  11   1    9.46    5.25
   1 -11  -1    4.96    3.52
   1 -11   0   -0.58    3.48
   1 -11   0    8.25    5.40
  -1  11   0   -6.92    4.84
   1 -11   0    0.69    2.93
   1 -11   1    9.33    4.22
   1 -11   1   12.90    4.88
  -1  11  -1   13.40    5.99
   1 -11   1    7.90    3.97
   1 -11   2    6.10    5.14
   1 -11   2   15.60    5.64
  -1  11  -2    5.13    4.67
   1 -11   2    4.57    3.05
   1 -11   3   14.00    5.06
  -1  11  -3   23.00    6.15
   1 -11   3   24.65    6.58
   1 -11   4    5.58    4.37
  -1  11  -4   -0.55    3.98
   1 -11   4   11.47    5.92
   1 -11   5    2.25    3.62
  -1  11  -5   14.61    5.95
   1 -11   5    7.18    5.19
   1 -11   6    6.18    4.18
  -1  11  -6   -2.10    4.57
   1 -11   6    6.19    5.49
   1 -11   7    4.49    4.46
   1 -11   7    1.98    3.79
   1 -11   8    5.32    4.14
   1 -11   8    1.69    3.52
   1 -11   9   15.70    5.79
   1 -10  -7   -1.12    2.57
   1 -10  -7   -0.44    3.07
   1 -10  -6   -0.18    3.03
   1 -10  -6   -0.84    2.84
   1 -10  -6    4.14    4.42
   1 -10  -5    9.84    4.67
   1 -10  -5    5.03    3.39
   1 -10  -5    3.78    3.73
   1 -10  -4    3.38    2.77
   1 -10  -4    2.46    3.77
   1 -10  -3   12.15    4.95
   1 -10  -3    5.37    3.24
   1 -10  -3    8.61    3.78
   1 -10  -2   13.66    4.74
   1 -10  -2    9.55    4.11
  -1  10   2    3.42    3.33
   1 -10  -2    4.73    3.23
   1 -10  -1    2.58    3.32
   1 -10  -1   12.72    5.00
  -1  10   1    1.66    3.87
   1 -10  -1    3.95    3.19
  -1  10   0    4.55    3.37
   1 -10   0    3.44    3.01
  -1  10  -1   26.10    6.09
   1 -10   1   18.82    4.63
  -1  10  -2    3.15    3.98
   1 -10   2    1.48    2.61
  -1  10  -3    0.26    3.57
   1 -10   3   -0.36    2.04
   1 -10   4   24.18    5.58
  -1  10  -4   25.51    6.18
   1 -10   4   21.22    4.34
   1 -10   4   18.78    4.33
   1 -10   5    7.91    4.71
   1 -10   5    1.40    3.11
  -1  10  -5    7.02    4.85
   1 -10   5    7.20    3.18
   1 -10   6    3.00    3.79
   1 -10   6   -1.30    2.93
  -1  10  -6    1.92    3.77
   1 -10   6    3.60    3.10
   1 -10   7   20.42    5.72
  -1  10  -7   16.07    5.77
   1 -10   7   22.43    6.18
   1 -10   8   -1.79    3.70
   1 -10   8    1.36    2.98
  -1  10  -8    0.72    3.35
   1 -10   8    3.96    3.29
   1 -10   9    1.75    3.81
  -1  10  -9    6.06    4.94
   1 -10   9    0.00    2.86
   1 -10   9    6.62    3.90
   1 -10  10    0.86    3.14
   1 -10  10   -2.29    3.32
   1 -10  10   -0.78    3.46
  -1   9   9    3.02    3.43
  -1   9   8    1.41    3.25
   1  -9  -8   21.67    7.32
   1  -9  -7   18.34    4.81
   1  -9  -7   11.56    4.14
   1  -9  -7   19.83    5.82
   1  -9  -6    5.42    3.27
   1  -9  -6    6.08    3.57
   1  -9  -6    4.19    4.04
   1  -9  -5    9.23    4.10
   1  -9  -5    5.21    3.85
   1  -9  -5    0.76    3.31
   1  -9  -4    8.08    3.64
   1  -9  -4   15.59    4.90
   1  -9  -4   15.12    4.81
   1  -9  -3   71.56    8.64
  -1   9   2    4.39    3.53
   1  -9  -2    2.78    2.94
  -1   9   1   24.54    5.20
   1  -9  -1   22.70    4.84
   1  -9  -1   24.42    3.73
  -1   9   0   17.16    4.49
   1  -9   0    9.36    2.76
   1  -9   0   10.69    3.73
  -1   9  -1    6.72    4.11
   1  -9   1    5.63    2.37
   1  -9   1    4.76    2.64
  -1   9  -2    3.48    3.45
   1  -9   2   -0.39    2.26
   1  -9   2    0.83    1.99
  -1   9  -3   32.59    6.38
   1  -9   3   40.51    5.45
   1  -9   3   35.38    5.00
  -1   9  -4   14.21    5.38
   1  -9   4   11.43    3.21
   1  -9   4   10.38    3.10
  -1   9  -5   14.68    4.99
   1  -9   5   14.45    3.29
   1  -9   5    5.48    2.57
  -1   9  -6    5.42    4.03
   1  -9   6    7.62    3.04
   1  -9   6    4.23    2.82
   1  -9   7    8.73    4.14
   1  -9   7    9.54    4.19
  -1   9  -7   17.63    6.05
   1  -9   7   11.41    4.08
   1  -9   8    0.60    2.96
   1  -9   8    3.54    3.10
   1  -9   8    8.57    4.16
  -1   9  -8    3.07    4.14
  -1   9  -8   -0.29    2.28
   1  -9   9   24.45    5.64
   1  -9   9   22.34    5.35
   1  -9   9   25.39    5.53
  -1   9  -9   19.04    5.63
  -1   9  -9   19.58    4.64
   1  -9  10   18.74    5.13
  -1   9 -10   29.57    6.91
   1  -9  10   18.50    5.11
   1  -9  10   20.79    5.09
   1  -9  11   12.11    4.89
  -1   9 -11   13.04    5.48
   1  -9  12    5.78    4.04
   1  -9  13    4.58    4.24
  -1   8  11    2.76    4.59
  -1   8  10   34.67    6.73
  -1   8   9   23.74    5.73
   1  -8  -9  100.36   13.13
   1  -8  -8   27.58    5.22
   1  -8  -8   33.06    5.61
  -1   8   8   25.58    5.56
   1  -8  -8   41.77    7.91
   1  -8  -7   10.97    3.79
   1  -8  -7   16.50    4.44
  -1   8   7   12.39    4.46
   1  -8  -7   19.78    6.01
   1  -8  -6   14.02    4.06
   1  -8  -6   20.93    4.02
   1  -8  -6   20.70    5.01
  -1   8   6   11.64    3.93
   1  -8  -6   18.79    5.71
   1  -8  -5   17.00    4.55
   1  -8  -5   11.03    3.10
   1  -8  -5    4.30    2.45
   1  -8  -5   12.20    4.74
   1  -8  -4   54.92    7.74
   1  -8  -4   60.42    5.90
   1  -8  -3   14.99    3.38
   1  -8  -3   17.01    4.90
  -1   8   2   45.37    6.69
   1  -8  -2   50.11    6.98
   1  -8  -2   44.83    4.80
  -1   8   1   13.98    4.63
   1  -8  -1    9.92    3.56
   1  -8  -1   11.32    2.75
  -1   8   0  123.43   10.69
   1  -8   0  120.88    7.88
   1  -8   0  129.57    9.52
  -1   8  -1   58.53    7.60
   1  -8   1   60.19    6.44
   1  -8   1   59.86    5.53
  -1   8  -2    2.64    3.09
   1  -8   2    1.24    1.85
   1  -8   2    1.06    1.93
  -1   8  -3   -1.32    3.12
   1  -8   3    3.24    1.97
   1  -8   3    4.82    2.24
  -1   8  -4  157.66   12.25
   1  -8   4  127.04    9.06
   1  -8   4  133.48    8.53
  -1   8  -5   -0.45    3.64
   1  -8   5    1.50    2.09
   1  -8   5    2.34    2.42
   1  -8   5    1.35    1.67
   1  -8   6   30.76    5.26
  -1   8  -6   36.48    6.52
   1  -8   6   31.52    4.09
   1  -8   6   34.13    5.32
   1  -8   7   19.30    4.33
  -1   8  -7   23.33    5.83
   1  -8   7   19.86    4.47
   1  -8   8    4.77    2.91
   1  -8   8    5.88    3.36
  -1   8  -8    8.49    4.77
   1  -8   8    3.42    2.79
  -1   8  -8    6.07    3.01
   1  -8   9   36.08    6.26
   1  -8   9   42.35    6.53
  -1   8  -9   36.91    6.74
   1  -8   9   41.90    6.56
  -1   8  -9   40.94    5.94
   1  -8  10    2.22    2.72
   1  -8  10   17.94    4.73
   1  -8  10    5.09    3.29
  -1   8 -10   17.53    5.76
  -1   8 -10    6.83    3.06
   1  -8  11    3.81    2.87
  -1   8 -11    8.84    4.91
  -1   8 -12   40.84    7.91
  -1   7  12   -1.86    3.33
  -1   7  11    9.55    4.57
   1  -7 -11   -3.82    4.98
  -1   7  10    9.18    3.51
  -1   7   9    5.74    3.61
   1  -7  -8    4.11    2.43
  -1   7   8    1.41    2.87
   1  -7  -8    4.93    2.84
   1  -7  -7   22.59    4.62
  -1   7   7   20.86    4.91
   1  -7  -7   13.83    3.75
   1  -7  -6   37.33    5.52
   1  -7  -6   22.61    4.18
  -1   7   6   41.89    6.33
   1  -7  -5   10.96    2.82
  -1   7   5    8.96    3.32
   1  -7  -4   17.07    3.27
   1  -7  -4   23.29    5.60
  -1   7   3   79.60    4.06
   1  -7  -3   84.49    8.43
   1  -7  -3   81.28    6.45
   1  -7  -2   29.72    3.96
  -1   7   2   32.79    5.68
   1  -7  -2   28.14    4.56
  -1   7   1  112.68    9.60
   1  -7  -1  117.91    9.02
   1  -7  -1  109.53    6.93
  -1   7   0  125.69   10.12
   1  -7   0  122.54    7.34
   1  -7   0  124.11    8.77
  -1   7  -1    4.47    3.16
   1  -7   1    9.86    2.44
   1  -7   1    9.76    2.91
  -1   7  -2    6.06    2.75
   1  -7   2    8.83    2.29
   1  -7   2    7.89    2.28
  -1   7  -3   49.57    6.62
   1  -7   3   46.93    5.16
   1  -7   3   47.26    5.02
   1  -7   4  134.63    9.08
  -1   7  -4  137.66   10.63
   1  -7   4  118.74    7.47
   1  -7   4  119.70    8.41
   1  -7   5   35.74    4.94
  -1   7  -5   28.27    5.54
   1  -7   5   32.38    4.90
   1  -7   5   28.42    3.64
  -1   7  -6    2.97    2.58
   1  -7   6    5.32    3.20
   1  -7   6   -0.22    2.21
  -1   7  -7  122.48   10.90
   1  -7   7  134.45    9.99
   1  -7   7  119.98    9.78
  -1   7  -8   -6.11    4.39
   1  -7   8    1.88    2.74
  -1   7  -8   -1.36    2.04
   1  -7   9   -2.05    2.85
   1  -7   9    0.07    2.52
  -1   7  -9   -1.20    2.75
  -1   7  -9    1.90    2.13
   1  -7  10    7.94    3.34
   1  -7  10    6.33    2.92
  -1   7 -10    8.59    3.97
  -1   7 -10    2.42    2.09
   1  -7  11    1.60    2.26
   1  -7  11    0.92    2.01
  -1   7 -11   -4.74    2.96
  -1   7 -12   18.84    5.37
   1  -7  13    5.44    3.99
  -1   7 -13   11.93    4.82
  -1   7 -14    3.02    3.25
  -1   6  12   -0.52    3.32
   1  -6 -12   -4.54    4.38
  -1   6  11   17.95    5.13
   1  -6 -11   15.98    5.82
  -1   6  10    5.49    3.42
   1  -6 -10   -3.11    3.57
  -1   6   9   12.42    3.99
   1  -6  -9    4.21    4.19
   1  -6  -8  147.56    9.43
  -1   6   8  156.87   11.70
   1  -6  -8  171.65   13.15
   1  -6  -8  145.30    9.40
   1  -6  -7    7.12    2.42
  -1   6   7   18.03    4.82
   1  -6  -7   12.82    4.38
   1  -6  -7   13.94    3.32
  -1   6   6    8.89    3.65
  -1   6   5   23.75    4.53
  -1   6   4   11.64    3.41
   1  -6  -3   -1.88    1.75
  -1   6   3    1.06    0.93
  -1   6   2  402.38   16.38
   1  -6  -2  398.36   15.79
   1  -6  -2  393.14   12.54
  -1   6   1  124.76    9.14
   1  -6  -1  118.32    6.91
   1  -6  -1  117.34    8.36
  -1   6   0  439.04   16.94
   1  -6   0  440.46   15.12
   1  -6   0  444.42   13.07
  -1   6  -1  140.36    9.71
   1  -6   1  143.94    7.67
   1  -6   1  140.30    8.15
  -1   6  -1  143.92    7.66
  -1   6  -2   26.85    3.51
  -1   6  -2   31.91    5.06
   1  -6   2   30.24    3.82
   1  -6   2   33.99    3.97
   1  -6   3  135.03    8.17
  -1   6  -3  127.06    9.26
   1  -6   3  131.16    7.76
   1  -6   3  121.97    7.08
  -1   6  -4   80.66    7.68
   1  -6   4   76.22    6.49
  -1   6  -4   81.67    5.83
   1  -6   4   76.35    5.41
   1  -6   4   76.51    6.40
  -1   6  -5   32.23    5.24
   1  -6   5   34.80    4.62
   1  -6   5   35.20    4.68
  -1   6  -5   33.60    3.73
   1  -6   5   33.10    3.68
  -1   6  -6  496.48   19.48
   1  -6   6  487.94   17.13
   1  -6   6  493.19   17.51
  -1   6  -6  454.81   13.18
  -1   6  -7   37.44    5.83
  -1   6  -7   35.92    3.91
  -1   6  -7   38.82    4.68
   1  -6   7   34.44    5.21
  -1   6  -8    7.97    3.21
  -1   6  -8    7.55    2.80
   1  -6   9   75.94    7.30
  -1   6  -9   74.89    8.66
  -1   6  -9   72.40    6.90
   1  -6  10   16.03    3.54
   1  -6  10   16.88    3.64
  -1   6 -10   26.72    5.75
  -1   6 -10   20.70    4.30
   1  -6  11   -1.94    2.12
   1  -6  11    2.75    2.30
  -1   6 -11    2.42    3.17
  -1   6 -11   -1.04    2.19
  -1   6 -12   32.74    6.39
  -1   6 -12   31.06    5.31
   1  -6  13   11.33    4.89
  -1   6 -13   18.55    4.86
  -1   6 -13   25.78    6.47
  -1   6 -14   22.23    6.29
  -1   6 -14   21.30    5.38
  -1   6 -15    1.30    2.50
  -1   5  13   36.45    7.46
   1  -5 -13   25.54    6.10
  -1   5  12    4.50    3.69
   1  -5 -12   15.41    5.59
  -1   5  11    6.12    3.84
   1  -5 -11    0.75    3.30
  -1   5  10   40.04    6.68
   1  -5 -10   37.50    6.48
   1  -5  -9   15.51    3.01
  -1   5   9   10.60    3.53
   1  -5  -9   17.14    4.85
   1  -5  -9   13.14    2.70
   1  -5  -8    0.82    1.65
  -1   5   8    1.39    2.83
   1  -5  -8    2.14    3.44
   1  -5  -8    2.55    1.85
  -1   5   7  100.20    8.71
   1  -5  -7   99.92    7.17
   1  -5  -7  108.86    9.68
   1  -5  -7  102.37    7.24
  -1   5   6  185.70   11.20
   1  -5  -6  181.35   11.83
  -1   5   5  268.37   12.70
   1  -5  -5  257.98   13.70
  -1   5   4    7.55    2.59
  -1   5   3   14.36    3.04
  -1   5   3   15.67    1.44
  -1   5   2  151.29    9.39
   1  -5  -2  167.42    7.76
   1  -5  -1   -0.53    1.23
  -1   5   1    2.72    2.26
   1  -5  -1    2.78    2.13
   1  -5   0  243.22   10.07
  -1   5   0  236.52    9.72
  -1   5   0  248.15   11.54
   1  -5   0  239.28   10.17
   1  -5   0  247.37    9.07
   1  -5   1  662.76   16.93
  -1   5  -1  693.57   16.27
  -1   5  -1  733.85   19.76
   1  -5   1  689.17   16.10
   1  -5   1  685.23   15.48
  -1   5  -1  698.61   15.73
  -1   5  -2  137.13    8.84
   1  -5   2  135.95    6.78
  -1   5  -2  141.00    7.49
   1  -5   2  137.30    7.21
  -1   5  -3    6.65    2.08
   1  -5   3    4.09    1.90
  -1   5  -3    5.61    2.33
  -1   5  -3    6.67    1.85
   1  -5   3    7.39    1.86
   1  -5   3    3.76    1.86
  -1   5  -4    3.41    2.66
   1  -5   4    2.57    1.52
   1  -5   4    3.59    2.07
  -1   5  -4    4.49    1.45
   1  -5   4    4.84    1.59
  -1   5  -5   30.44    4.78
   1  -5   5   31.92    4.37
  -1   5  -5   29.45    3.15
  -1   5  -6  211.13   12.06
   1  -5   6  184.41   10.54
  -1   5  -6  206.23    8.08
  -1   5  -7  179.45   11.44
  -1   5  -7  167.03    7.54
  -1   5  -7  155.33    8.66
   1  -5   7  168.04   10.63
  -1   5  -8  165.31   11.38
  -1   5  -8  141.71    7.35
  -1   5  -8  149.54    8.79
  -1   5  -9  122.44   10.23
  -1   5  -9  117.69    8.25
   1  -5  10    2.38    1.68
   1  -5  10    4.68    2.37
  -1   5 -10   -0.27    2.81
  -1   5 -10    0.70    1.94
   1  -5  11    0.45    1.47
   1  -5  11    3.86    2.01
  -1   5 -11    1.77    2.64
  -1   5 -11    2.12    2.33
   1  -5  12   60.58    8.52
  -1   5 -12   58.31    7.41
  -1   5 -12   58.35    8.14
  -1   5 -12   58.52    6.86
   1  -5  13    3.87    3.06
  -1   5 -13    2.21    3.16
  -1   5 -13    2.93    3.83
  -1   5 -13    2.12    2.62
   1  -5  14    0.09    3.34
  -1   5 -14   -2.50    3.31
  -1   5 -15   23.24    5.67
   1  -4 -14   56.18    9.04
  -1   4  13    3.17    3.70
   1  -4 -13    7.38    4.80
  -1   4  12    6.19    3.68
   1  -4 -12    2.81    3.18
  -1   4  11   35.74    6.34
   1  -4 -11   46.94    7.48
  -1   4  10    3.30    2.87
   1  -4 -10    7.83    3.08
  -1   4   9    7.09    3.04
   1  -4  -9    7.16    2.00
   1  -4  -9   12.84    4.45
   1  -4  -9   10.22    2.21
   1  -4  -8  280.34   10.17
  -1   4   8  307.25   15.03
   1  -4  -8  282.27   15.01
   1  -4  -8  289.51   10.47
  -1   4   7  110.99    8.80
   1  -4  -7   96.60    6.21
   1  -4  -7  107.87    9.12
  -1   4   6  105.50    8.13
   1  -4  -6  112.21    8.71
  -1   4   5   65.09    6.01
   1  -4  -5   58.16    6.06
  -1   4   4  212.55   10.21
   1  -4  -4  224.07   11.17
  -1   4   3  520.27   14.86
  -1   4   3  488.36    6.46
   1  -4  -3  492.55   15.92
  -1   4   2    8.76    2.41
   1  -4  -2    7.15    2.01
  -1   4   2    4.28    2.10
  -1   4   2    8.76    1.33
   1  -4  -1  303.42   10.48
  -1   4   1  306.28   11.83
   1  -4  -1  298.73    9.45
   1  -4   0  449.53   12.86
   1  -4   0  468.25   14.33
  -1   4   0  465.13   14.21
  -1   4   0  461.57   14.15
  -1   4   0  474.50   12.26
   1  -4   0  465.37   11.53
   1  -4   0  455.93   12.70
   1  -4   1  305.58   11.43
  -1   4  -1  298.18   11.56
  -1   4  -1  290.17    9.37
  -1   4  -1  302.98    9.67
   1  -4   1  300.38    9.49
   1  -4   1  291.94    9.34
   1  -4   2   63.50    5.38
   1  -4   2   60.76    4.57
  -1   4  -2   58.84    5.44
   1  -4   2   62.00    4.65
  -1   4  -2   63.03    4.63
   1  -4   2   61.52    4.13
  -1   4  -3    8.75    2.96
   1  -4   3   10.10    2.14
  -1   4  -3   13.17    2.48
  -1   4  -3   13.08    2.01
   1  -4   3   11.05    2.58
   1  -4   3   11.03    1.83
  -1   4  -4   24.20    4.14
   1  -4   4   19.41    2.32
  -1   4  -4   19.94    2.21
  -1   4  -4   23.99    3.40
   1  -4   4   18.23    3.13
  -1   4  -5    2.29    2.03
   1  -4   5   10.01    2.67
  -1   4  -5    7.16    1.58
  -1   4  -6   24.89    4.10
  -1   4  -6   22.68    2.58
   1  -4   6   16.86    3.31
  -1   4  -6   20.17    3.02
  -1   4  -7  670.92   20.36
  -1   4  -7  608.76   16.23
  -1   4  -7  628.82   13.78
   1  -4   7  622.92   19.63
  -1   4  -8  459.17   17.52
  -1   4  -8  423.35   12.07
  -1   4  -8  428.63   14.21
  -1   4  -9    3.56    2.74
  -1   4  -9    5.86    2.38
  -1   4  -9    4.68    1.63
   1  -4  10   13.16    2.71
   1  -4  10   11.82    1.89
   1  -4  10   13.18    2.62
  -1   4 -10   11.77    3.76
  -1   4 -10   10.52    2.86
   1  -4  11    8.42    2.19
   1  -4  11    5.60    3.89
   1  -4  11    7.95    2.11
  -1   4 -11   10.42    3.68
  -1   4 -11   10.24    3.76
  -1   4 -11    5.58    2.47
   1  -4  12    4.38    3.69
  -1   4 -12    6.59    3.42
  -1   4 -12    7.10    3.28
  -1   4 -12    4.38    2.63
   1  -4  13   23.58    6.00
  -1   4 -13   25.52    5.40
  -1   4 -13   31.55    6.05
  -1   4 -13   31.93    5.42
   1  -4  14   46.00    8.22
  -1   4 -14   45.31    7.59
  -1   4 -14   37.00    6.60
  -1   4 -15   22.41    6.06
  -1   4 -15   16.33    5.01
  -1   4 -16    3.09    3.11
  -1   3  14   -0.54    3.16
   1  -3 -14    0.31    3.37
  -1   3  13   82.53   10.29
   1  -3 -13   83.39   10.22
  -1   3  12  107.19   10.66
   1  -3 -12   85.29    9.72
  -1   3  11   52.16    7.40
   1  -3 -11   66.31    8.23
  -1   3  10   51.30    7.13
   1  -3 -10   48.56    6.85
   1  -3  -9    4.25    1.33
  -1   3   9    8.71    3.81
   1  -3  -9    1.58    2.81
  -1   3   9   10.51    2.26
   1  -3  -9    4.18    1.30
  -1   3   9    4.84    1.26
   1  -3  -8  141.64    6.04
  -1   3   8  168.76   10.81
   1  -3  -8  142.63   10.31
   1  -3  -8  147.95    4.21
   1  -3  -8  147.07    6.28
  -1   3   7   68.91    6.81
   1  -3  -7   69.19    6.94
   1  -3  -7   72.17    2.50
  -1   3   6  141.24    9.01
   1  -3  -6  142.27    9.19
  -1   3   5  973.34   21.41
   1  -3  -5  939.07   22.11
  -1   3   4    0.22    1.55
   1  -3  -4    4.34    2.33
  -1   3   3    5.89    2.07
   1  -3  -3    5.60    1.82
   1  -3  -3    4.78    1.79
  -1   3   3    4.02    1.36
  -1   3   2  773.94   15.93
   1  -3  -2  782.43   15.82
  -1   3   2  755.46    9.00
   1  -3  -2  799.16   17.42
  -1   3   2  753.42   16.89
   1  -3  -2  777.66   17.19
   1  -3  -1  325.30    9.98
  -1   3   1  336.96   10.11
   1  -3  -1  349.69   11.22
  -1   3   1  352.22   11.09
  -1   3   1  331.37   10.89
   1  -3  -1  359.83    9.36
   1  -3   0  112.02    5.69
  -1   3   0  112.21    6.25
  -1   3   0  112.90    6.35
   1  -3   0  108.67    6.16
   1  -3   0  108.40    5.12
   1  -3   1  807.26   16.46
  -1   3  -1  809.41   13.35
  -1   3  -1  790.19   16.43
   1  -3   1  802.24   13.18
   1  -3   1  832.54   14.40
  -1   3  -1  859.69   14.72
  -1   3  -2 2460.68   28.82
   1  -3   2 2476.24   23.80
   1  -3   2 2478.19   28.94
   1  -3   2 2393.00   20.61
   1  -3   2 2433.11   26.00
  -1   3  -2 2429.23   26.34
  -1   3  -2 2440.07   21.33
  -1   3  -3   60.96    4.82
   1  -3   3   62.25    4.83
   1  -3   3   56.54    3.10
  -1   3  -3   58.86    3.27
   1  -3   3   56.24    4.40
  -1   3  -3   64.36    4.66
  -1   3  -4  206.77    9.19
   1  -3   4  203.19    8.78
  -1   3  -4  212.83    9.09
  -1   3  -4  211.25    6.17
   1  -3   4  201.80    8.76
  -1   3  -5  150.73    8.17
  -1   3  -5  145.90    5.48
  -1   3  -5  144.40    6.52
   1  -3   5  145.56    8.01
  -1   3  -6  172.82    9.36
  -1   3  -6  166.56    7.46
  -1   3  -6  165.85    6.43
   1  -3   6  160.83    9.13
  -1   3  -7  237.71   11.47
  -1   3  -7  229.69    8.19
  -1   3  -7  224.93    9.43
  -1   3  -8   22.15    4.21
  -1   3  -8   18.94    2.78
  -1   3  -8   16.49    3.05
   1  -3   9  445.91   10.43
   1  -3   9  463.76   11.95
  -1   3  -9  442.33   17.46
  -1   3  -9  442.28   15.07
   1  -3  10   27.13    2.98
   1  -3  10   35.88    5.76
   1  -3  10   29.85    2.82
   1  -3  10   33.17    3.24
  -1   3 -10   30.32    5.12
  -1   3 -10   30.77    4.83
  -1   3 -10   35.52    5.06
   1  -3  11   69.52    8.22
  -1   3 -11   72.37    7.45
  -1   3 -11   73.82    8.25
  -1   3 -11   77.58    7.29
   1  -3  12   20.41    4.93
  -1   3 -12   25.50    5.02
  -1   3 -12   23.30    4.92
   1  -3  13   39.62    7.08
  -1   3 -13   28.16    5.30
  -1   3 -13   34.46    6.52
   1  -3  14   16.86    5.25
  -1   3 -14   18.34    4.83
  -1   3 -14   30.36    6.46
   1  -3  15   31.78    7.20
  -1   3 -15   32.06    6.68
  -1   3 -15   26.37    5.88
  -1   3 -16    0.91    2.62
   1  -2 -15    7.86    4.88
  -1   2  14   48.82    8.38
   1  -2 -14   58.94    8.39
  -1   2  13   20.70    5.74
   1  -2 -13   26.35    5.53
  -1   2  12    2.89    3.49
   1  -2 -12    1.03    2.72
  -1   2  11   15.01    4.23
   1  -2 -11   16.79    4.56
  -1   2  10   63.54    7.48
   1  -2 -10   66.88    7.45
  -1   2   9  178.17   11.58
   1  -2  -9  184.81   11.64
  -1   2   9  180.17    3.74
  -1   2   9  188.42    4.45
   1  -2  -9  173.90    3.54
   1  -2  -8   63.97    3.01
  -1   2   8   63.58    6.83
   1  -2  -8   66.31    6.79
   1  -2  -8   57.25    3.09
  -1   2   8   59.25    3.27
  -1   2   8   60.17    3.14
   1  -2  -7  170.77    5.68
  -1   2   7  182.11   10.21
   1  -2  -7  175.77   10.15
  -1   2   6  122.12    7.99
   1  -2  -6  122.63    7.25
   1  -2  -6  122.39    8.09
  -1   2   5   20.42    3.17
   1  -2  -5   27.17    3.38
   1  -2  -5   28.84    3.95
   1  -2  -4    2.64    1.57
  -1   2   4    5.16    2.17
   1  -2  -4    0.69    1.14
   1  -2  -4   -0.87    2.00
  -1   2   4    1.87    1.20
   1  -2  -4    1.71    0.59
  -1   2   3  672.42   14.46
   1  -2  -3  651.05   14.22
   1  -2  -3  649.94   15.10
  -1   2   3  647.83   14.86
   1  -2  -3  657.43    6.81
   1  -2  -2  367.91    9.93
  -1   2   2  356.02    9.87
   1  -2  -2  359.05   10.43
  -1   2   2  354.12    5.30
  -1   2   2  355.37   10.24
   1  -2  -2  363.31   10.41
  -1   2   1   22.11    2.51
   1  -2  -1   23.16    2.49
  -1   2   1   21.47    2.60
  -1   2   1   20.46    2.40
  -1   2   1   24.03    1.74
   1  -2  -1   21.49    2.77
   1  -2  -1   22.63    2.56
   1  -2   0 2536.13   23.52
  -1   2   0 2541.93   24.35
  -1   2   0 2486.90   24.39
   1  -2   0 2555.58   24.98
   1  -2   0 2541.18   21.91
   1  -2   1 6785.00   40.01
  -1   2  -1 6873.71   40.21
   1  -2   1 6819.84   30.92
  -1   2  -1 6675.84   36.90
   1  -2   1 6663.25   30.14
   1  -2   1 6831.93   36.92
   1  -2   2  456.27   10.49
  -1   2  -2  451.28   10.77
   1  -2   2  457.72   10.26
  -1   2  -2  464.51   10.47
   1  -2   2  438.72    6.82
  -1   2  -2  459.94    7.10
  -1   2  -3  529.66   12.19
   1  -2   3  533.53   12.00
  -1   2  -3  537.53    7.63
  -1   2  -3  523.92   12.28
   1  -2   3  517.20   12.06
  -1   2  -4  433.09   11.70
  -1   2  -4  455.57   12.36
  -1   2  -4  418.18    9.20
  -1   2  -4  413.03    7.63
   1  -2   4  410.27   11.83
  -1   2  -5   56.84    4.77
  -1   2  -5   50.04    3.72
   1  -2   5   58.06    4.99
  -1   2  -5   59.69    5.02
  -1   2  -6    2.53    2.18
  -1   2  -6    0.55    1.29
  -1   2  -7   13.18    2.36
   1  -2   8  227.45    7.32
  -1   2  -8  224.31   10.36
  -1   2  -8  228.21    9.96
   1  -2   9  166.49    6.53
   1  -2   9  163.35    5.86
   1  -2   9  159.43   10.60
  -1   2  -9  162.11    5.33
   1  -2   9  155.02    5.55
  -1   2  -9  162.37    5.70
  -1   2  -9  150.81    9.09
  -1   2  -9  162.93    8.89
   1  -2  10   29.41    5.59
   1  -2  10   27.09    2.22
   1  -2  10   24.08    2.77
   1  -2  10   24.66    1.95
  -1   2 -10   26.48    2.04
  -1   2 -10   24.74    1.73
  -1   2 -10   25.22    4.07
  -1   2 -10   27.33    4.33
   1  -2  11   57.82    7.25
   1  -2  11   60.93    4.29
  -1   2 -11   64.07    6.90
   1  -2  12   29.81    5.96
  -1   2 -12   35.48    5.54
   1  -2  13   -1.69    3.71
  -1   2 -13    4.48    2.55
   1  -2  14   13.23    4.10
  -1   2 -14   13.80    3.92
   1  -2  15   41.17    7.95
  -1   2 -15   30.93    5.71
  -1   2 -16   14.10    4.66
   1  -1 -15    0.58    2.94
  -1   1  14   25.21    6.09
   1  -1 -14   18.39    4.80
  -1   1  13   27.56    6.22
   1  -1 -13   29.05    5.99
  -1   1  12   95.15    9.91
   1  -1 -12   90.68    9.37
  -1   1  11  235.65   14.58
   1  -1 -11  223.28   13.79
  -1   1  10   -1.19    2.73
   1  -1 -10   -1.86    3.08
  -1   1   9   94.45    8.29
   1  -1  -9   90.64    8.06
  -1   1   8  260.46   12.89
   1  -1  -8  264.11   10.18
   1  -1  -8  268.84   12.86
  -1   1   7   80.22    6.91
   1  -1  -7   80.35    5.48
   1  -1  -7   82.84    6.72
   1  -1  -7   77.14    2.48
  -1   1   7   74.51    2.41
  -1   1   7   77.94    2.63
   1  -1  -6    8.05    1.88
  -1   1   6    6.34    2.18
  -1   1   6    6.06    0.90
  -1   1   6   10.40    1.62
   1  -1  -6    6.59    2.56
   1  -1  -5 2886.88   34.02
  -1   1   5 2800.23   33.35
   1  -1  -5 2830.32   28.95
   1  -1  -5 2840.68   33.36
  -1   1   5 2886.07   33.78
  -1   1   5 2897.27   34.87
   1  -1  -4  270.02    9.61
  -1   1   4  279.52    9.74
   1  -1  -4  277.16    8.68
  -1   1   4  285.81    9.81
   1  -1  -4  265.47    9.60
  -1   1   4  294.96   10.23
   1  -1  -3  313.03    9.22
  -1   1   3  312.88    9.34
  -1   1   3  307.42    9.38
   1  -1  -3  307.36    9.42
   1  -1  -2  237.90    7.21
  -1   1   2  221.04    7.09
  -1   1   2  237.62    7.35
   1  -1  -2  221.29    4.30
   1  -1  -2  234.96    7.26
  -1   1   1 4690.72   28.89
   1  -1  -1 4523.66   28.51
  -1   1   1 4624.65   19.37
  -1   1   1 4582.93   28.89
   1  -1  -1 4683.40   29.10
   1  -1  -1 4605.75   19.52
   1  -1  -1 4640.76   29.09
   1  -1   0  122.90    4.37
  -1   1   0  111.14    4.14
  -1   1   0  114.88    4.16
   1  -1   0  118.62    4.24
   1  -1   0  117.47    4.29
   1  -1   0  116.31    4.09
   1  -1   1   66.92    3.19
   1  -1   1   72.51    2.23
  -1   1  -1   67.99    3.23
   1  -1   1   69.05    3.30
  -1   1  -1   65.97    3.26
  -1   1  -2  121.63    4.51
   1  -1   2  118.31    4.43
  -1   1  -2  124.96    4.97
   1  -1   2  119.11    4.78
  -1   1  -3 9917.03   44.69
   1  -1   3 9999.00   48.41
   1  -1   4    3.55    0.98
  -1   1  -4    1.96    1.07
   1  -1   4    0.46    1.29
  -1   1  -4    1.68    0.81
  -1   1  -5 1503.40   18.75
   1  -1   5 1500.01   23.47
  -1   1  -5 1539.38   23.87
   1  -1   5 1508.86   18.88
   1  -1   6  841.49   13.00
  -1   1  -6  830.73   16.07
   1  -1   6  862.15   15.90
  -1   1  -6  843.32   15.84
   1  -1   7  268.74    7.85
  -1   1  -7  255.71    5.53
  -1   1  -7  267.40    5.96
  -1   1  -7  257.35    9.86
  -1   1  -7  258.41    9.79
   1  -1   7  270.40    9.81
   1  -1   8  111.04    5.49
   1  -1   8  113.78    8.11
  -1   1  -8  110.72    7.07
  -1   1  -8  119.19    3.54
   1  -1   8  103.97    3.34
  -1   1  -8  114.58    3.16
   1  -1   9  586.91   19.49
   1  -1   9  618.73   13.45
   1  -1   9  585.66    6.50
   1  -1   9  598.50    6.41
  -1   1  -9  636.40   17.79
   1  -1  10   88.48    8.18
   1  -1  10   93.73    5.55
  -1   1 -10   96.77    7.52
   1  -1  11  209.57    8.63
   1  -1  11  198.96   12.97
  -1   1 -11  207.07   11.67
   1  -1  12   -0.59    3.54
  -1   1 -12    1.60    2.19
   1  -1  13   29.85    6.47
  -1   1 -13   31.89    5.60
   1  -1  14  110.42   11.54
  -1   1 -14  107.22   10.14
   1  -1  15   -1.34    3.27
  -1   1 -15   -1.94    2.83
  -1   1 -16   -3.38    2.80
   1   0 -15    7.07    4.01
  -1   0  14    4.41    3.33
   1   0 -14   -0.58    3.00
  -1   0  13  117.36   11.54
   1   0 -13  104.00   10.41
  -1   0  12   60.88    8.04
   1   0 -12   63.68    7.83
  -1   0  11   14.08    4.63
   1   0 -11    8.13    3.22
  -1   0  10  223.01   13.38
   1   0 -10  201.75    8.48
   1   0 -10  206.10   12.34
  -1   0   9  224.24   12.50
   1   0  -9  214.33    8.42
   1   0  -9  219.78   11.92
   1   0  -8  391.17   10.79
  -1   0   8  409.55   15.66
   1   0  -8  413.30   15.37
  -1   0   7    5.35    2.39
   1   0  -7    3.87    1.32
   1   0  -7    4.15    2.22
  -1   0   6  312.11   11.87
   1   0  -6  324.91    8.73
   1   0  -6  308.80   11.75
  -1   0   5 1502.91   23.91
   1   0  -5 1516.25   17.63
   1   0  -5 1533.72   24.25
   1   0  -5 1504.22   23.69
  -1   0   5 1579.10   23.87
  -1   0   5 1553.81   24.58
   1   0  -4    1.54    0.89
   1   0  -4    0.85    0.95
  -1   0   4   -0.04    1.65
   1   0  -4    2.85    0.53
  -1   0   4    0.83    0.48
  -1   0   4    1.94    0.59
  -1   0   4    4.12    1.72
   1   0  -4    1.45    1.62
  -1   0   4   -0.01    0.96
   1   0  -3  278.61    8.40
  -1   0   3  271.84    8.23
  -1   0   3  278.68    4.74
  -1   0   3  270.40    4.67
  -1   0   3  289.40    8.40
   1   0  -3  279.39    8.34
  -1   0   3  269.61    8.39
   1   0  -2 3541.07   25.13
  -1   0   2 3546.10   25.01
  -1   0   2 3361.46   16.67
  -1   0   2 3348.12   16.71
   1   0  -2 3427.13   25.10
  -1   0   2 3407.54   25.28
  -1   0   2 3469.90   25.67
   1   0  -2 3401.35   25.31
  -1   0  -2  616.09    9.58
   1   0   2  613.85    9.41
  -1   0  -3  940.74    9.03
  -1   0  -3  907.80    8.77
  -1   0  -3  932.89   10.48
  -1   0  -3  944.07   13.97
   1   0   3  911.06   13.61
   1   0   3  920.75   10.65
   1   0   4  652.67   10.27
  -1   0  -4  657.06    7.23
  -1   0  -4  652.58    7.48
  -1   0  -4  643.40   10.61
   1   0   4  667.90   11.06
  -1   0  -4  644.70   13.24
   1   0   5  742.76   12.08
  -1   0  -5  758.58    7.75
  -1   0  -5  748.66    7.33
  -1   0  -5  739.42   13.22
  -1   0  -5  769.20   16.11
   1   0   5  759.70   13.76
   1   0   6  987.47    8.48
   1   0   6  970.64   15.07
   1   0   6 1004.20   19.85
   1   0   6 1017.58    8.26
  -1   0  -6 1003.65    8.07
  -1   0  -6 1014.36   17.34
  -1   0  -6 1030.91   20.51
   1   0   6 1030.12   17.93
   1   0   7   11.82    2.87
   1   0   7   12.72    2.13
  -1   0  -7   14.36    2.67
   1   0   7   11.60    2.26
   1   0   8   27.34    2.99
   1   0   8   29.10    4.17
  -1   0  -8   22.68    3.17
   1   0   9  658.39   15.14
   1   0   9  672.39   20.41
  -1   0  -9  648.20   18.10
   1   0  10    1.08    1.29
   1   0  10    1.08    2.57
  -1   0 -10    0.20    2.03
   1   0  11    3.75    3.25
   1   0  11    1.60    1.64
  -1   0 -11    0.31    2.25
   1   0  12   64.71    7.99
  -1   0 -12   56.62    6.60
   1   0  13   37.24    6.46
  -1   0 -13   37.14    5.78
   1   0  14   15.08    5.17
  -1   0 -14   13.43    4.22
   1   0  15   35.91    6.88
  -1   0 -15   29.72    5.76
  -1   0 -16   13.64    4.77
   1   1 -15    7.57    3.98
  -1  -1  14   47.76    7.89
   1   1 -14   42.59    6.95
  -1  -1  13    1.02    3.50
   1   1 -13    3.44    3.14
  -1  -1  12    4.44    3.92
   1   1 -12   -3.92    2.86
  -1  -1  11  141.74   11.31
   1   1 -11  153.23   11.11
  -1  -1  10  127.72   10.25
   1   1 -10  117.41    9.35
  -1  -1   9  262.80   13.78
   1   1  -9  290.25   13.64
  -1  -1   8  128.64    8.96
   1   1  -8  120.69    8.41
  -1  -1   7   23.56    4.00
   1   1  -7   27.97    3.94
   1   1  -7   29.29    4.26
   1   1  -6  160.10    4.93
  -1  -1   6  172.66    8.82
   1   1  -6  162.17    8.45
   1   1  -6  159.45    8.48
  -1  -1   5   27.58    3.56
   1   1  -5   25.16    1.77
   1   1  -5   24.98    1.37
   1   1  -5   25.00    1.31
   1   1  -5   28.03    3.53
   1   1  -5   25.16    3.40
  -1  -1   5   21.96    3.08
  -1  -1   4  195.64    7.78
   1   1  -4  204.07    4.06
   1   1  -4  205.48    7.91
   1   1  -4  193.99    4.08
  -1  -1   4  205.82    4.05
  -1  -1   4  198.14    3.97
   1   1  -4  196.34    4.03
   1   1  -4  197.33    3.88
   1   1  -4  205.38    4.14
   1   1  -4  200.40    7.69
  -1  -1   4  208.80    7.90
   1   1  -4  201.61    7.96
   1   1  -3 5848.95   22.70
  -1  -1   3 5845.89   36.48
  -1  -1   3 5813.59   21.96
   1   1  -3 5969.88   36.84
   1   1  -3 5799.96   22.12
   1   1  -3 5744.54   21.97
  -1  -1   3 5680.42   21.56
   1   1  -3 5882.74   36.77
  -1  -1   3 5842.61   36.74
   1   1  -3 5663.44   37.12
   1   1  -2   16.43    1.27
  -1  -1   2   12.63    1.66
  -1  -1   2   12.94    1.12
   1   1  -2   17.04    1.83
   1   1  -2   14.21    1.24
   1   1  -2   14.07    1.18
   1   1  -2   13.90    1.20
  -1  -1   2   12.14    1.10
   1   1  -2   15.51    1.72
  -1  -1   2   10.19    1.62
   1   1  -2   13.95    1.80
   1   1   2  133.05    3.41
  -1  -1  -2  134.35    4.35
  -1  -1  -2  138.67    3.40
   1   1   2  126.93    4.18
  -1  -1  -2  137.53    3.42
  -1  -1  -2  137.18    3.43
   1   1   2  132.95    3.47
  -1  -1  -2  143.75    3.51
   1   1   2  129.00    3.36
   1   1   2  134.22    3.40
  -1  -1  -2  133.20    3.24
  -1  -1  -2  136.21    3.57
   1   1   2  132.19    3.26
  -1  -1  -2  135.66    3.93
   1   1   2  131.35    3.82
   1   1   3 5120.88   29.77
   1   1   3 5346.91   30.05
  -1  -1  -3 5167.18   29.97
   1   1   3 5160.92   21.19
  -1  -1  -3 5129.87   20.93
  -1  -1  -3 5231.55   20.99
   1   1   3 5164.69   21.07
   1   1   3 5282.36   21.01
   1   1   3 5151.93   21.02
   1   1   3 5184.54   25.93
  -1  -1  -3 5142.08   25.66
  -1  -1  -3 5206.84   30.38
  -1  -1  -4 1062.76   14.99
   1   1   4 1066.78   15.95
  -1  -1  -4 1083.40    9.39
   1   1   4 1079.69   15.02
   1   1   4 1082.35    9.55
  -1  -1  -4 1114.13    9.49
   1   1   4 1131.00    9.65
   1   1   4 1075.21    9.31
   1   1   4 1078.39    9.47
   1   1   4 1095.36   14.28
  -1  -1  -4 1072.73   14.26
  -1  -1  -4 1111.02   16.45
   1   1   5  311.44    9.87
   1   1   5  298.17    8.69
  -1  -1  -5  316.70    8.74
   1   1   5  305.25    4.92
   1   1   5  309.16    4.83
   1   1   5  329.00    4.94
   1   1   5  307.26    4.85
   1   1   5  316.46    8.82
  -1  -1  -5  311.58    8.74
   1   1   5  321.15    9.57
  -1  -1  -5  310.29   10.00
   1   1   6  102.13    6.44
  -1  -1  -6  109.70    5.59
   1   1   6   99.98    5.48
   1   1   6  115.73    5.95
  -1  -1  -6  105.31    5.88
   1   1   6  110.20    6.28
  -1  -1  -6  100.22    6.35
   1   1   7    4.99    1.68
   1   1   7    5.84    2.16
  -1  -1  -7    4.74    1.61
   1   1   7    7.42    1.81
   1   1   7    6.63    1.96
   1   1   8  119.06    8.19
   1   1   8  119.06    6.70
  -1  -1  -8  119.94    7.27
   1   1   9   78.01    7.21
   1   1   9   83.38    6.00
  -1  -1  -9   66.75    5.81
   1   1  10  192.62   11.78
   1   1  10  196.30    9.60
  -1  -1 -10  183.41   10.47
   1   1  11  304.28   15.71
  -1  -1 -11  335.11   14.71
   1   1  12    6.58    2.99
  -1  -1 -12   11.83    3.41
   1   1  13   -0.14    2.90
  -1  -1 -13    1.59    2.23
   1   1  14   11.18    4.43
  -1  -1 -14   14.20    4.21
   1   1  15    7.28    3.80
  -1  -1 -15   12.72    3.92
  -1  -1 -16   15.36    4.64
   1   2 -15    5.90    3.63
  -1  -2  14   32.76    7.19
   1   2 -14   20.80    5.31
  -1  -2  13   18.58    5.72
   1   2 -13   14.00    4.07
  -1  -2  12  141.46   12.02
   1   2 -12  110.74   10.21
  -1  -2  11   65.56    7.93
   1   2 -11   65.51    7.49
  -1  -2  10  149.11   10.83
   1   2 -10  155.50   10.72
  -1  -2   9  128.13    9.53
   1   2  -9  122.86    8.99
   1   2  -9  123.35    9.06
  -1  -2   8  428.58   16.16
   1   2  -8  423.12    5.61
   1   2  -8  427.29   15.78
   1   2  -8  458.35   16.20
  -1  -2   7   16.10    1.47
  -1  -2   7   10.86    2.77
  -1  -2   7   10.93    1.19
   1   2  -7   15.02    1.31
   1   2  -7   14.62    1.39
   1   2  -7   13.35    3.05
   1   2  -7   12.88    2.90
  -1  -2   6    4.61    0.89
  -1  -2   6    3.59    2.48
   1   2  -6    4.47    0.94
  -1  -2   6    5.24    1.04
   1   2  -6    4.24    0.99
   1   2  -6    5.93    2.18
   1   2  -6    5.52    2.21
  -1  -2   5  479.82   13.52
  -1  -2   5  489.93    8.60
  -1  -2   5  472.73    8.30
   1   2  -5  503.47    8.45
   1   2  -5  481.16    8.38
   1   2  -5  516.15   13.76
   1   2  -5  473.00   13.35
  -1  -2   5  508.62   13.53
  -1  -2   4  804.68   11.05
  -1  -2   4  813.68   15.64
  -1  -2   4  823.45   11.21
  -1  -2   4  820.81   15.94
   1   2  -4  810.68   15.82
   1   2  -3  197.36    5.57
  -1  -2   3  189.96    5.41
  -1  -2   3  206.15    5.61
  -1  -2   3  191.06    6.76
   1   2  -3  194.85    7.05
   1   2  -2 4248.73   25.58
   1   2  -2 4199.95   25.78
  -1  -2   2 4143.49   25.38
   1   2  -2 4307.72   28.42
   1   2  -2 4326.30   29.49
  -1  -2   1 2876.16   15.76
   1   2  -1 2849.93   21.02
   1   2  -1 2885.78   15.99
  -1  -2   1 2831.63   20.67
  -1  -2   1 2787.60   20.37
   1   2  -1 2903.15   20.99
   1   2  -1 2814.14   21.42
  -1  -2   1 2818.84   21.29
  -1  -2   1 2870.94   21.31
   1   2  -1 2936.95   21.51
  -1  -2   0 4834.72   24.47
   1   2   0 4870.36   24.63
   1   2   0 4856.12   27.10
  -1  -2   0 4744.42   26.93
   1   2   0 4927.50   27.28
  -1  -2   0 4684.71   26.78
   1   2   0 4854.32   25.38
  -1  -2   0 4845.80   25.47
  -1  -2   0 4705.29   28.24
   1   2   0 4768.88   28.36
  -1  -2   0 4857.92   27.24
   1   2   0 4994.58   27.72
   1   2   1  711.58   10.61
  -1  -2  -1  700.43   10.18
  -1  -2  -1  695.37   10.60
   1   2   1  711.40   10.32
   1   2   1  691.10   10.26
  -1  -2  -1  700.21   10.29
   1   2   1  698.37    9.47
  -1  -2  -1  673.97    9.52
   1   2   1  686.44   11.01
  -1  -2  -1  685.90   10.87
   1   2   2 2010.37   19.92
  -1  -2  -2 2043.92   19.97
  -1  -2  -2 2016.72   14.94
  -1  -2  -2 2004.59   17.22
   1   2   2 2043.20   17.45
   1   2   2 2035.43   14.80
  -1  -2  -2 2072.72   17.60
   1   2   2 1977.34   17.27
   1   2   2 2028.41   17.66
  -1  -2  -2 2012.21   17.74
  -1  -2  -2 2043.69   17.84
   1   2   2 1980.71   12.19
  -1  -2  -2 1964.37   20.40
   1   2   3  990.54   13.23
  -1  -2  -3  994.80   12.02
  -1  -2  -3 1036.93   15.43
  -1  -2  -3 1029.33   13.48
   1   2   3 1024.86   15.49
   1   2   3 1018.09   12.38
  -1  -2  -3 1020.12   13.85
   1   2   3 1019.99   13.74
  -1  -2  -3 1003.99    9.07
  -1  -2  -3 1035.34   12.34
   1   2   3 1016.27   12.45
  -1  -2  -4   83.14    3.49
   1   2   4   87.13    5.04
  -1  -2  -4   80.54    4.56
  -1  -2  -4   84.73    4.91
   1   2   4   84.74    4.58
  -1  -2  -4   81.86    4.51
  -1  -2  -4   86.43    3.18
   1   2   4   82.42    4.47
  -1  -2  -4   85.48    3.59
   1   2   5  740.74   15.33
  -1  -2  -5  745.62   10.00
  -1  -2  -5  746.61   15.43
   1   2   5  766.26   15.51
  -1  -2  -5  768.12   15.45
   1   2   5  768.34   14.91
  -1  -2  -5  757.32   14.64
  -1  -2  -5  772.48   10.24
   1   2   5  750.37   10.20
   1   2   6 1115.33   20.21
  -1  -2  -6 1163.52   19.96
   1   2   6 1125.57   20.76
  -1  -2  -6 1098.03   11.64
   1   2   6 1142.33   19.77
  -1  -2  -6 1088.59   19.45
   1   2   6 1102.09   11.91
  -1  -2  -6 1114.91   11.86
   1   2   6 1107.34   12.00
   1   2   7  211.48   10.07
  -1  -2  -7  234.02    9.47
   1   2   7  228.23    9.59
  -1  -2  -7  226.01    4.83
   1   2   7  220.63    9.47
  -1  -2  -7  238.46    9.79
   1   2   7  215.13    4.88
  -1  -2  -7  227.80    4.94
   1   2   7  212.13    4.96
   1   2   8  461.25   15.92
   1   2   8  469.21   14.65
  -1  -2  -8  484.39   14.95
   1   2   8  448.41    5.90
   1   2   8  468.33    5.61
   1   2   9  460.19   17.09
   1   2   9  499.07   15.66
  -1  -2  -9  483.37   16.03
   1   2  10   22.66    4.66
  -1  -2 -10   20.28    4.09
   1   2  11   22.24    4.76
  -1  -2 -11   16.85    3.65
   1   2  12   86.96    9.11
  -1  -2 -12   65.52    7.27
   1   2  13   94.97   10.12
  -1  -2 -13   94.77    9.26
   1   2  14   78.01    9.58
  -1  -2 -14   71.83    8.48
   1   2  15    8.93    5.08
  -1  -2 -15    3.80    3.40
   1   3 -15   -1.11    2.90
  -1  -3  14   45.48    8.03
   1   3 -14   45.89    7.57
  -1  -3  13   28.71    6.23
   1   3 -13   29.93    6.06
  -1  -3  12   38.85    6.73
   1   3 -12   33.63    6.23
  -1  -3  11   13.98    4.42
   1   3 -11   14.60    3.94
   1   3 -11   16.28    4.35
  -1  -3  10   77.44    8.31
  -1  -3  10   68.04    2.83
   1   3 -10   66.74    7.36
   1   3 -10   69.03    7.31
  -1  -3   9  184.52   11.63
  -1  -3   9  186.45    5.76
   1   3  -9  197.03    5.45
   1   3  -9  187.23    5.55
  -1  -3   9  188.63    5.61
   1   3  -9  190.21   11.25
   1   3  -9  190.86   11.12
  -1  -3   8    4.43    2.74
  -1  -3   8    1.72    1.09
   1   3  -8    1.38    0.78
   1   3  -8    1.23    0.81
  -1  -3   8    0.89    0.94
   1   3  -8    0.57    2.46
   1   3  -8    0.33    2.25
  -1  -3   7  266.06   11.93
  -1  -3   7  273.06    7.80
  -1  -3   7  279.19    7.72
   1   3  -7  265.95   11.95
   1   3  -7  272.98   12.00
  -1  -3   6  534.73   10.97
  -1  -3   6  552.93   15.91
  -1  -3   6  554.56   11.41
   1   3  -6  561.66   15.66
  -1  -3   5   46.92    3.30
  -1  -3   5   44.56    4.36
  -1  -3   5   45.65    3.33
   1   3  -5   53.41    4.91
   1   3  -5   48.66    4.55
  -1  -3   4   14.85    2.09
  -1  -3   4   15.16    2.10
   1   3  -4   13.92    2.73
   1   3  -4   13.27    2.11
   1   3  -4   18.07    2.78
   1   3  -4   16.07    2.45
  -1  -3   3  190.11    6.72
  -1  -3   3  187.48    4.27
  -1  -3   3  175.95    6.55
   1   3  -3  207.52    8.27
   1   3  -3  201.56    7.39
   1   3  -3  201.68    7.30
  -1  -3   2 1593.18   19.50
  -1  -3   2 1591.05   14.70
  -1  -3   2 1636.71   19.46
   1   3  -2 1616.23   21.18
  -1  -3   2 1718.31   21.41
   1   3  -2 1714.18   19.79
  -1  -3   2 1635.02   19.32
   1   3  -2 1652.91   18.32
  -1  -3   1   39.13    3.27
  -1  -3   1   42.57    2.75
  -1  -3   1   43.55    3.33
  -1  -3   1   39.70    3.18
   1   3  -1   46.58    3.59
  -1  -3   1   46.32    3.62
   1   3  -1   45.54    3.25
   1   3  -1   44.59    2.54
  -1  -3   1   42.60    3.17
  -1  -3   0  288.81    8.33
  -1  -3   0  306.39    7.80
  -1  -3   0  279.20    8.19
   1   3   0  299.40    8.65
   1   3   0  297.48    8.20
  -1  -3   0  317.73    8.40
   1   3   0  296.92    4.64
  -1  -3   0  311.48    8.36
  -1  -3   0  300.96    4.55
   1   3   0  318.28    8.51
  -1  -3  -1  109.17    5.14
   1   3   1  115.11    5.40
  -1  -3  -1  114.59    5.26
  -1  -3  -1  111.85    3.50
  -1  -3  -1  112.03    5.12
   1   3   1  115.14    5.03
  -1  -3  -1  115.33    5.13
  -1  -3  -1  120.64    5.63
   1   3   1  123.58    5.67
   1   3   2  860.42   11.11
  -1  -3  -2  821.12   13.76
  -1  -3  -2  826.71   15.04
  -1  -3  -2  836.08   10.89
   1   3   2  857.36   15.56
  -1  -3  -2  855.64   14.04
   1   3   2  832.80   13.92
   1   3   2  842.54   14.28
  -1  -3  -2  859.79   14.47
  -1  -3  -2  851.68   15.65
  -1  -3  -3    6.08    1.31
  -1  -3  -3    5.81    1.83
   1   3   3    3.25    1.82
  -1  -3  -3    5.69    1.42
   1   3   3    5.72    1.40
  -1  -3  -3    3.79    1.30
  -1  -3  -3    6.39    1.65
   1   3   3    4.00    1.30
  -1  -3  -3    5.78    1.60
   1   3   3    6.18    0.74
  -1  -3  -4 1015.98   18.78
   1   3   4 1025.22   19.05
  -1  -3  -4 1025.73   16.37
  -1  -3  -4  978.22   14.97
   1   3   4 1023.19   16.24
   1   3   4 1040.90   17.56
  -1  -3  -4 1024.92   18.13
  -1  -3  -4 1031.19   17.66
  -1  -3  -4  970.61   14.95
   1   3   5  741.50   17.14
  -1  -3  -5  735.32   12.75
   1   3   5  712.84   15.36
  -1  -3  -5  749.41   16.94
  -1  -3  -5  745.74   15.68
  -1  -3  -5  739.05   16.22
  -1  -3  -5  737.70    8.00
   1   3   5  729.21   15.87
  -1  -3  -5  718.78   12.68
   1   3   6   99.64    6.44
  -1  -3  -6   94.31    4.56
   1   3   6  103.16    6.78
  -1  -3  -6  103.67    6.45
  -1  -3  -6   93.96    4.54
  -1  -3  -6  100.85    3.60
   1   3   6  101.97    6.35
  -1  -3  -6   99.87    6.48
   1   3   7   17.91    3.60
   1   3   7   16.15    3.21
  -1  -3  -7   16.36    1.87
  -1  -3  -7   16.42    1.98
   1   3   7   16.63    1.97
  -1  -3  -7   14.21    2.73
  -1  -3  -7   16.94    1.91
   1   3   8    4.01    2.25
  -1  -3  -8    3.31    0.96
  -1  -3  -8    3.00    2.15
  -1  -3  -8    3.24    1.08
   1   3   8    1.21    0.69
   1   3   8    2.56    1.06
  -1  -3  -9   76.52    3.15
   1   3   9   77.15    7.24
  -1  -3  -9   74.23    7.10
  -1  -3  -9   72.89    3.23
   1   3   9   69.20    3.26
   1   3   9   75.96    3.31
   1   3  10    1.34    2.37
  -1  -3 -10   -0.58    2.18
   1   3  11  141.78   10.90
  -1  -3 -11  155.52   10.83
   1   3  12  158.01   12.12
  -1  -3 -12  151.70   11.38
   1   3  13   12.27    4.07
  -1  -3 -13   14.91    4.24
   1   3  14   -1.83    3.54
  -1  -3 -14    2.61    3.06
   1   3  15    7.70    4.16
  -1  -3 -15   14.41    4.94
   1   4 -15    2.54    2.94
  -1  -4  14   49.49    8.34
   1   4 -14   46.83    7.86
   1   4 -14   52.66    8.16
  -1  -4  13    4.45    3.36
   1   4 -13    4.86    3.72
   1   4 -13    2.82    3.00
   1   4 -13    7.08    3.77
  -1  -4  12    4.96    3.91
   1   4 -12    1.43    2.62
   1   4 -12   -1.27    2.45
  -1  -4  11  136.39   11.28
   1   4 -11  152.12   11.55
   1   4 -11  139.00   10.90
  -1  -4  10   -0.65    1.00
  -1  -4  10   -0.23    2.65
  -1  -4  10    0.70    1.08
   1   4 -10    1.01    2.35
   1   4 -10    2.69    2.61
  -1  -4   9   38.05    5.52
  -1  -4   9   34.57    3.27
   1   4  -9   34.57    3.22
  -1  -4   9   33.07    3.22
   1   4  -9   36.80    3.28
   1   4  -9   34.33    5.36
   1   4  -9   33.99    5.48
   1   4  -9   34.25    5.13
  -1  -4   8  770.29   22.16
  -1  -4   8  817.24   16.07
  -1  -4   8  783.86   15.59
   1   4  -8  822.19   23.63
   1   4  -8  776.94   21.61
  -1  -4   7  251.49   12.02
  -1  -4   7  269.24    9.38
  -1  -4   7  274.17    9.36
   1   4  -7  260.01   12.85
   1   4  -7  256.90   11.71
  -1  -4   6    2.53    1.56
  -1  -4   6    1.20    1.36
   1   4  -6    2.31    2.30
   1   4  -6    1.27    1.74
   1   4  -6    3.26    1.68
  -1  -4   5   27.20    1.77
  -1  -4   5   24.62    3.01
  -1  -4   5   27.99    3.35
   1   4  -5   23.87    3.93
   1   4  -5   26.99    3.58
   1   4  -5   28.89    3.39
  -1  -4   4  251.18    9.26
  -1  -4   4  263.14    6.29
  -1  -4   4  265.63    9.30
   1   4  -4  272.62   11.10
   1   4  -4  286.89    9.71
   1   4  -4  304.21   10.48
  -1  -4   3  183.63    5.84
  -1  -4   3  183.21    7.87
  -1  -4   3  179.51    7.71
  -1  -4   3  183.02    8.42
   1   4  -3  189.07    8.64
   1   4  -3  199.34    7.66
  -1  -4   3  175.93    7.35
   1   4  -3  194.81    7.71
  -1  -4   2  119.26    5.19
  -1  -4   2  122.26    6.32
  -1  -4   2  117.03    6.22
  -1  -4   2  119.55    6.66
  -1  -4   2  131.98    6.84
   1   4  -2  118.52    6.59
  -1  -4   2  119.99    5.95
   1   4  -2  124.40    5.30
   1   4  -2  120.30    6.05
  -1  -4   1  223.14    7.57
  -1  -4   1  239.47    8.87
  -1  -4   1  220.22    8.62
   1   4  -1  232.41    8.94
  -1  -4   1  227.68    8.65
  -1  -4   1  238.12    8.94
   1   4  -1  239.91    8.53
   1   4  -1  232.26    6.24
  -1  -4   1  232.06    6.14
  -1  -4   1  235.22    8.28
  -1  -4   0 1013.70   18.11
  -1  -4   0 1010.57   17.11
  -1  -4   0  991.11   17.76
   1   4   0 1064.98   18.68
  -1  -4   0 1027.37   18.12
   1   4   0 1045.39   18.07
  -1  -4   0  991.08   17.45
   1   4   0 1045.21   10.69
   1   4   0 1103.45   18.31
  -1  -4   0 1024.45   10.54
  -1  -4  -1  163.55    5.30
  -1  -4  -1  183.54    7.71
  -1  -4  -1  175.72    7.58
  -1  -4  -1  168.15    7.50
   1   4   1  177.13    7.63
  -1  -4  -1  182.17    7.63
   1   4   1  174.34    7.79
  -1  -4  -1  183.55    3.93
  -1  -4  -1  184.66    7.78
  -1  -4  -2  171.44    7.91
  -1  -4  -2  169.10    5.73
  -1  -4  -2  173.96    7.57
   1   4   2  176.57    5.97
  -1  -4  -2  183.39    7.70
   1   4   2  170.32    7.68
  -1  -4  -2  184.79    7.92
   1   4   2  187.80    7.82
  -1  -4  -2  172.40    8.15
  -1  -4  -3  168.12    7.46
  -1  -4  -3  172.21    6.38
  -1  -4  -3  180.46    8.54
   1   4   3  175.13    6.57
  -1  -4  -3  177.83    7.47
   1   4   3  173.33    7.93
   1   4   3  173.69    3.74
  -1  -4  -3  183.03    8.17
  -1  -4  -3  179.85    8.67
  -1  -4  -4  353.76   10.24
   1   4   4  362.91   10.43
  -1  -4  -4  350.86   10.49
  -1  -4  -4  348.42   11.88
  -1  -4  -4  378.76   12.34
   1   4   4  363.05   11.70
  -1  -4  -4  342.56   10.41
  -1  -4  -5  101.10    5.97
  -1  -4  -5   97.15    5.53
   1   4   5  109.75    6.28
  -1  -4  -5  108.34    6.93
  -1  -4  -5  108.73    5.92
   1   4   6  824.36   18.68
  -1  -4  -6  818.70   15.76
  -1  -4  -6  839.62   20.04
  -1  -4  -6  845.74   16.14
   1   4   7  402.36   14.10
  -1  -4  -7  412.85   10.97
  -1  -4  -7  409.99   14.76
  -1  -4  -7  403.21   10.87
   1   4   8  477.39   16.48
  -1  -4  -8  467.52   11.42
  -1  -4  -8  465.47   11.48
  -1  -4  -8  473.29    5.98
  -1  -4  -8  479.87   16.83
  -1  -4  -9    2.13    1.06
   1   4   9    3.66    2.35
   1   4   9    3.17    1.26
   1   4   9    1.20    0.89
  -1  -4  -9    2.13    1.15
  -1  -4  -9    4.02    2.40
  -1  -4  -9    2.24    0.67
   1   4  10    2.19    2.33
  -1  -4 -10    2.95    2.80
   1   4  11   79.60    8.43
  -1  -4 -11   86.83    8.54
   1   4  12    2.48    2.82
  -1  -4 -12    3.35    2.64
   1   4  13   29.78    6.31
  -1  -4 -13   31.31    5.99
   1   4  14  102.02   11.10
  -1  -4 -14  102.67   10.68
   1   4  15    3.57    3.66
  -1  -4 -15   10.02    4.12
   1   5 -15   13.20    5.20
  -1  -5  14    8.24    4.72
   1   5 -14   13.30    4.53
   1   5 -14   19.43    6.01
   1   5 -14   17.39    5.12
  -1  -5  13   15.51    5.06
   1   5 -13   25.17    6.06
   1   5 -13   27.00    6.20
   1   5 -13   18.39    5.10
  -1  -5  12   37.06    6.60
   1   5 -12   35.30    6.74
   1   5 -12   38.76    6.57
   1   5 -12   33.56    6.09
  -1  -5  11   48.14    6.92
   1   5 -11   49.23    6.87
   1   5 -11   49.18    7.24
   1   5 -11   47.86    6.72
  -1  -5  10    0.91    2.50
  -1  -5  10    2.54    1.67
  -1  -5  10    1.76    1.30
   1   5 -10   -2.34    3.28
   1   5 -10    0.92    2.75
   1   5 -10    0.34    2.13
  -1  -5   9   30.57    3.88
  -1  -5   9   20.77    4.65
  -1  -5   9   25.63    3.30
   1   5  -9   26.09    5.29
   1   5  -9   27.55    4.67
  -1  -5   8  241.63   12.88
  -1  -5   8  271.86   10.79
  -1  -5   8  266.65   10.53
   1   5  -8  270.78   14.47
   1   5  -8  258.17   12.81
  -1  -5   7    9.74    2.53
  -1  -5   7    7.09    0.87
  -1  -5   7    9.62    2.42
   1   5  -7    3.81    2.50
   1   5  -7    7.00    2.29
  -1  -5   6  479.02    8.71
  -1  -5   6  481.47   14.36
  -1  -5   6  485.27   14.42
   1   5  -6  511.87   17.96
   1   5  -6  489.56   15.94
  -1  -5   5  155.55    8.22
  -1  -5   5  148.44    5.51
  -1  -5   5  143.48    7.92
   1   5  -5  165.98    9.88
   1   5  -5  146.44    8.50
   1   5  -5  157.85    8.05
  -1  -5   4   -0.01    1.50
  -1  -5   4    0.43    0.84
  -1  -5   4    0.55    1.96
   1   5  -4    2.34    2.22
  -1  -5   4    0.08    1.40
   1   5  -4    0.49    1.12
   1   5  -4    2.13    1.34
  -1  -5   3   73.09    5.78
  -1  -5   3   72.10    4.45
  -1  -5   3   73.50    5.79
  -1  -5   3   71.89    6.03
   1   5  -3   82.11    6.46
  -1  -5   3   69.51    5.17
   1   5  -3   77.60    5.44
   1   5  -3   84.56    5.33
  -1  -5   2  453.58   14.01
  -1  -5   2  475.40   12.07
  -1  -5   2  465.73   13.87
   1   5  -2  500.66   15.12
  -1  -5   2  477.75   14.44
  -1  -5   2  464.08   12.77
   1   5  -2  410.06   11.87
  -1  -5   2  467.96   10.99
   1   5  -2  495.50   11.44
  -1  -5   1  434.32   12.24
  -1  -5   1  425.50   13.52
  -1  -5   1  442.53   13.78
  -1  -5   1  479.29   14.12
   1   5  -1  463.30   14.10
   1   5  -1  475.57   14.05
  -1  -5   1  451.96   13.79
  -1  -5   1  445.92   12.68
   1   5  -1  450.67    9.63
  -1  -5   1  438.86    9.36
   1   5  -1  468.19   13.33
  -1  -5   0  154.58    8.04
  -1  -5   0  149.78    5.96
  -1  -5   0  150.35    7.61
  -1  -5   0  182.31    9.04
   1   5   0  160.16    8.19
  -1  -5   0  159.51    8.28
   1   5   0  150.88    8.01
   1   5   0  161.25    8.06
  -1  -5   0  152.90    7.77
   1   5   0  147.47    4.82
  -1  -5   0  150.38    4.81
  -1  -5  -1  317.24   11.62
  -1  -5  -1  316.66   11.47
  -1  -5  -1  318.36    8.57
  -1  -5  -1  316.72   11.73
   1   5   1  335.12   11.83
  -1  -5  -1  352.07   12.03
   1   5   1  355.25   12.31
  -1  -5  -1  323.25   11.54
  -1  -5  -1  330.84    6.46
  -1  -5  -2  231.97    7.61
  -1  -5  -2  227.59    9.87
  -1  -5  -2  228.66    9.83
   1   5   2  233.58    9.93
  -1  -5  -2  246.23   10.35
   1   5   2  238.75   10.28
  -1  -5  -2  248.24    5.89
  -1  -5  -2  224.03   10.23
  -1  -5  -3   77.41    4.70
  -1  -5  -3   69.78    5.42
   1   5   3   66.94    4.57
  -1  -5  -3   74.81    5.82
   1   5   3   68.31    5.57
  -1  -5  -3   79.57    6.57
  -1  -5  -4   30.60    3.83
  -1  -5  -4   28.16    3.10
  -1  -5  -4   30.44    3.80
   1   5   4   29.96    3.39
  -1  -5  -4   28.88    4.31
  -1  -5  -5  446.27   13.60
   1   5   5  487.29   13.86
  -1  -5  -5  476.07   13.67
  -1  -5  -5  490.07   14.14
  -1  -5  -6  334.56   11.65
   1   5   6  340.04   12.58
  -1  -5  -6  328.10   13.69
  -1  -5  -6  318.62   11.43
   1   5   7    7.17    2.53
  -1  -5  -7    7.41    1.96
  -1  -5  -7    8.53    3.43
  -1  -5  -7    5.09    1.85
   1   5   8   -0.91    2.00
  -1  -5  -8    0.59    1.29
  -1  -5  -8   -0.33    1.70
   1   5   9   43.89    5.88
  -1  -5  -9   41.32    3.92
  -1  -5  -9   44.96    5.99
  -1  -5  -9   42.80    4.05
   1   5  10   22.75    4.50
  -1  -5 -10   23.68    4.86
   1   5  11    4.17    3.43
  -1  -5 -11    3.30    3.12
   1   5  12   39.18    6.43
  -1  -5 -12   48.29    7.13
   1   5  13   20.52    5.27
  -1  -5 -13   32.47    6.64
   1   5  14   17.84    5.04
  -1  -5 -14   14.53    4.63
  -1  -5 -15   12.93    5.00
   1   6 -15   10.98    4.67
  -1  -6  14   66.10    9.68
   1   6 -14   55.85    8.69
   1   6 -14   52.94    8.08
  -1  -6  13    9.20    3.83
   1   6 -13    9.44    4.51
   1   6 -13   14.18    5.39
   1   6 -13   13.46    4.57
  -1  -6  12    7.39    4.29
   1   6 -12   19.37    6.11
   1   6 -12   11.48    4.25
   1   6 -12    7.33    3.11
  -1  -6  11   11.67    4.31
   1   6 -11   17.47    4.71
   1   6 -11   14.91    4.68
   1   6 -11   14.34    4.13
  -1  -6  10   19.44    4.79
  -1  -6  10   25.69    3.95
  -1  -6  10   23.86    3.82
   1   6 -10   22.49    5.30
   1   6 -10   21.78    4.53
  -1  -6   9   -2.10    2.23
  -1  -6   9   -0.76    2.45
  -1  -6   9    0.02    2.08
   1   6  -9    0.16    3.20
   1   6  -9   -0.78    2.13
  -1  -6   8  130.14    8.40
  -1  -6   8  130.89    8.40
   1   6  -8  135.16   10.84
   1   6  -8  138.20    9.86
  -1  -6   7   37.53    2.77
  -1  -6   7   43.25    4.77
  -1  -6   7   45.17    4.99
   1   6  -7   48.51    6.57
   1   6  -7   40.92    5.37
  -1  -6   6  600.25   12.28
  -1  -6   6  627.54   18.23
  -1  -6   6  630.12   18.06
   1   6  -6  668.70   21.53
   1   6  -6  619.13   19.01
  -1  -6   5   59.75    5.86
  -1  -6   5   65.42    4.46
  -1  -6   5   64.75    5.97
   1   6  -5   69.84    7.03
  -1  -6   4   53.89    5.53
  -1  -6   4   55.39    4.29
  -1  -6   4   59.01    5.68
  -1  -6   4   57.58    6.12
   1   6  -4   59.09    6.30
  -1  -6   4   57.10    5.06
   1   6  -4   56.10    5.02
  -1  -6   3  239.24   11.35
  -1  -6   3  246.84    9.52
  -1  -6   3  244.98   11.36
   1   6  -3  253.76   12.36
  -1  -6   3  279.41   12.21
  -1  -6   3  253.27   10.42
   1   6  -3  266.80    9.85
  -1  -6   2    6.40    1.98
  -1  -6   2    3.58    2.23
  -1  -6   2    6.49    2.39
   1   6  -2    4.71    2.34
  -1  -6   2    6.61    2.37
  -1  -6   2    4.19    2.11
   1   6  -2    5.30    1.44
  -1  -6   2    7.40    1.90
  -1  -6   1   10.79    2.66
   1   6  -1    9.81    1.68
  -1  -6   1   14.71    3.49
   1   6  -1    9.37    2.85
  -1  -6   1   10.35    1.78
  -1  -6   1    9.05    2.33
  -1  -6   0  243.67    8.68
  -1  -6   0  230.96   11.00
  -1  -6   0  235.63   11.04
   1   6   0  263.08   11.81
  -1  -6   0  256.21   10.97
   1   6   0  244.84    6.94
  -1  -6   0  242.60    6.79
  -1  -6  -1  200.54   10.25
  -1  -6  -1  199.13    7.65
  -1  -6  -1  189.74    9.97
   1   6   1  209.00   10.56
  -1  -6  -1  198.38    5.78
  -1  -6  -1  204.77   10.33
  -1  -6  -2  592.36   17.48
  -1  -6  -2  596.60   13.52
  -1  -6  -2  570.36   17.26
   1   6   2  613.46   17.88
  -1  -6  -2  611.38   18.33
  -1  -6  -2  622.76   10.33
  -1  -6  -3    2.37    1.07
  -1  -6  -3    1.74    1.81
   1   6   3    0.64    1.31
  -1  -6  -3    1.65    1.19
  -1  -6  -3    3.45    2.33
   1   6   3    4.61    2.51
  -1  -6  -3    2.25    2.24
  -1  -6  -4   57.52    5.61
   1   6   4   56.36    4.84
  -1  -6  -4   55.00    4.68
  -1  -6  -4   59.25    5.54
   1   6   4   55.22    2.01
  -1  -6  -4   57.69    6.39
  -1  -6  -5   71.49    6.13
  -1  -6  -5   71.49    6.19
   1   6   5   78.84    6.05
  -1  -6  -5   74.24    7.49
  -1  -6  -6  187.14    9.77
  -1  -6  -6  172.76    9.53
   1   6   6  188.15    9.81
  -1  -6  -6  199.54   13.00
   1   6   7  254.85   12.16
  -1  -6  -7  250.87   11.25
  -1  -6  -7  252.47   11.40
  -1  -6  -8  191.93    9.66
   1   6   8  198.64   11.55
  -1  -6  -8  210.40   12.91
  -1  -6  -8  198.68    9.89
  -1  -6  -9   31.41    4.02
   1   6   9   27.99    4.94
  -1  -6  -9   39.11    6.46
  -1  -6  -9   26.91    3.75
   1   6  10    6.18    3.29
  -1  -6 -10    4.33    3.44
   1   6  11   23.51    5.49
  -1  -6 -11   21.97    5.21
   1   6  12   19.29    5.44
  -1  -6 -12   17.03    5.18
   1   6  13   -0.27    3.07
  -1  -6 -13    5.12    3.66
   1   6  14   13.79    5.40
  -1  -6 -14   20.42    5.94
   1   7 -14   11.65    4.44
  -1  -7  13    4.27    3.90
   1   7 -13    3.81    4.30
   1   7 -13    1.00    3.15
   1   7 -13   -0.08    2.94
  -1  -7  12   34.20    6.88
   1   7 -12   26.59    6.23
   1   7 -12   33.15    6.83
   1   7 -12   26.31    5.53
  -1  -7  11   77.94    9.31
   1   7 -11   83.54   10.19
   1   7 -11   75.88    8.66
  -1  -7  10   15.75    4.38
  -1  -7  10   17.82    3.78
  -1  -7  10   16.17    3.57
   1   7 -10   24.10    5.63
   1   7 -10   12.50    3.71
  -1  -7   9    1.57    2.45
  -1  -7   9    2.11    2.00
   1   7  -9    3.12    3.69
   1   7  -9    2.09    2.34
  -1  -7   8   90.24    7.81
  -1  -7   8   84.92    7.31
   1   7  -8   90.33    9.51
   1   7  -8   81.56    8.03
  -1  -7   7    0.29    2.08
  -1  -7   7    2.12    2.59
   1   7  -7   -1.32    2.93
   1   7  -7    0.46    2.25
  -1  -7   6    2.00    2.05
  -1  -7   6    4.60    1.43
  -1  -7   6    0.06    2.13
  -1  -7   6    0.21    2.84
   1   7  -6    5.03    3.66
  -1  -7   5  127.93    7.14
  -1  -7   5  127.53    9.30
  -1  -7   5  132.53    9.37
   1   7  -5  147.98   10.82
  -1  -7   5  141.70    9.92
  -1  -7   5  129.92    8.44
  -1  -7   4    2.57    2.47
  -1  -7   4    3.08    1.99
  -1  -7   4    5.76    2.75
   1   7  -4    1.82    2.83
  -1  -7   4    2.39    1.66
  -1  -7   3  351.51   14.91
  -1  -7   3  355.83   14.74
   1   7  -3  379.99   15.93
  -1  -7   3  366.88   15.39
   1   7  -3  368.43   12.22
  -1  -7   3  374.67   13.54
  -1  -7   2    0.79    2.34
   1   7  -2    5.01    1.61
  -1  -7   2    6.43    2.33
   1   7  -2    1.35    2.64
  -1  -7   2    2.24    2.01
  -1  -7   2    3.23    1.45
  -1  -7   1   31.26    4.81
  -1  -7   1   25.36    4.54
   1   7  -1   25.51    4.50
  -1  -7   1   23.09    3.79
   1   7  -1   29.10    3.00
  -1  -7   1   23.09    2.76
  -1  -7   0  138.00    7.17
  -1  -7   0  135.11    9.31
  -1  -7   0  135.41    9.32
   1   7   0  140.28    9.67
  -1  -7   0  138.04    5.66
  -1  -7   0  137.47    8.79
  -1  -7  -1  296.98   10.35
  -1  -7  -1  292.53   13.62
  -1  -7  -1  285.80   13.38
   1   7   1  314.48   13.92
  -1  -7  -1  315.81   13.65
  -1  -7  -1  297.84    7.88
  -1  -7  -2  119.82    8.83
  -1  -7  -2  120.60    6.72
  -1  -7  -2  111.90    8.59
   1   7   2  133.93    9.37
  -1  -7  -2  123.17    9.02
  -1  -7  -2  124.99    5.13
  -1  -7  -3    8.94    2.94
  -1  -7  -3   12.53    1.92
  -1  -7  -3   12.55    2.43
  -1  -7  -3   12.98    3.27
   1   7   3   12.22    3.32
  -1  -7  -3   11.09    3.61
   1   7   4    0.66    1.63
  -1  -7  -4   -1.57    2.41
  -1  -7  -4    1.67    1.12
  -1  -7  -4    3.01    2.48
   1   7   4    0.12    0.51
  -1  -7  -4   -1.72    2.92
  -1  -7  -5  177.36   10.64
   1   7   5  190.79    9.82
  -1  -7  -5  191.94   10.89
  -1  -7  -5  187.57   12.47
  -1  -7  -6  144.55    9.49
  -1  -7  -6  136.48    9.22
   1   7   6  153.52    9.33
  -1  -7  -6  155.12   11.89
  -1  -7  -7  130.44    9.19
   1   7   7  148.45    9.72
  -1  -7  -7  151.33    9.70
  -1  -7  -7  168.57   13.50
  -1  -7  -8   59.88    6.32
  -1  -7  -8   60.65    6.12
   1   7   8   58.11    6.78
  -1  -7  -8   83.19   10.10
  -1  -7  -9  110.16    8.09
   1   7   9   96.80    8.92
  -1  -7  -9   99.85    7.68
  -1  -7  -9  123.10   12.12
   1   7  10   51.00    6.99
   1   7  11   18.38    5.21
   1   7  12    4.15    3.56
  -1  -7 -12    4.81    3.80
   1   7  13    2.39    3.26
  -1  -7 -13    5.11    3.83
   1   7  14    9.09    4.49
  -1  -8  13    1.06    3.52
   1   8 -13    1.75    3.70
   1   8 -13   -0.18    2.86
  -1  -8  12   23.76    5.90
   1   8 -12   32.22    7.75
   1   8 -12   22.94    5.28
  -1  -8  11    6.40    3.13
   1   8 -11   11.01    4.39
   1   8 -11    5.37    3.27
  -1  -8  10    1.88    2.40
  -1  -8  10   -1.98    3.36
  -1  -8  10    1.11    2.16
   1   8 -10   -2.99    3.58
   1   8 -10    4.95    3.34
  -1  -8   9   45.78    6.18
  -1  -8   9   49.02    6.32
   1   8  -9   46.89    7.83
   1   8  -9   38.74    6.15
  -1  -8   8   -1.22    2.57
  -1  -8   8    2.44    2.88
   1   8  -8   -3.90    4.51
  -1  -8   8    1.08    3.69
   1   8  -8    2.53    2.92
  -1  -8   7    3.11    2.38
  -1  -8   7   -2.97    2.71
  -1  -8   7    0.28    3.01
   1   8  -7    3.22    2.83
   1   8  -7   -1.70    2.54
  -1  -8   6  142.52   10.55
  -1  -8   6  130.01   10.08
   1   8  -6  143.28   11.65
  -1  -8   6  139.27   10.97
  -1  -8   5   50.60    6.60
  -1  -8   5   38.37    5.81
  -1  -8   5   46.32    6.43
   1   8  -5   44.92    6.74
  -1  -8   5   41.98    5.29
  -1  -8   4   -0.63    2.80
  -1  -8   4    0.65    2.76
   1   8  -4    0.54    3.09
  -1  -8   4   -2.23    2.49
  -1  -8   4   -1.34    2.13
   1   8  -3   31.05    3.86
  -1  -8   3   25.01    4.93
  -1  -8   3   27.35    5.19
   1   8  -3   40.38    6.24
  -1  -8   3   30.12    4.93
  -1  -8   3   27.40    4.40
   1   8  -2   20.23    2.94
  -1  -8   2   23.47    4.93
  -1  -8   2   30.11    5.52
   1   8  -2   23.59    4.95
  -1  -8   2   21.77    3.01
  -1  -8   2   20.86    4.07
  -1  -8   1   25.13    4.83
  -1  -8   1   36.06    5.95
   1   8  -1   25.41    5.22
  -1  -8   1   26.04    3.00
  -1  -8   1   28.16    4.56
   1   8  -1   27.42    3.08
  -1  -8   0  101.99    8.93
  -1  -8   0  102.25    8.84
   1   8   0   93.28    8.41
  -1  -8   0   94.95    8.04
  -1  -8   0   93.93    5.07
  -1  -8  -1  145.43   10.76
  -1  -8  -1  151.33   10.62
   1   8   1  164.41   11.21
  -1  -8  -1  151.04    6.08
  -1  -8  -1  164.60   10.76
  -1  -8  -2  174.82   11.50
  -1  -8  -2  172.32   11.43
   1   8   2  186.93   11.95
  -1  -8  -2  180.35   11.70
  -1  -8  -2  183.95    6.55
  -1  -8  -3   22.91    4.20
  -1  -8  -3   19.13    4.24
   1   8   3   19.95    4.05
  -1  -8  -3   23.36    2.47
  -1  -8  -3   21.24    4.60
  -1  -8  -4    7.43    3.45
  -1  -8  -4    3.52    1.44
  -1  -8  -4    5.32    2.78
  -1  -8  -4    3.28    2.93
  -1  -8  -5   12.03    3.72
  -1  -8  -5   13.39    3.97
   1   8   5    7.70    2.52
  -1  -8  -5   12.44    2.22
  -1  -8  -5   11.60    4.31
  -1  -8  -6   -0.06    2.07
   1   8   6   -0.26    2.28
  -1  -8  -6    0.07    2.31
  -1  -8  -6    4.84    4.13
  -1  -8  -7    1.14    2.09
  -1  -8  -7    3.25    2.93
   1   8   7    0.93    2.20
  -1  -8  -7   -0.75    3.57
  -1  -8  -8    2.88    2.21
   1   8   8    0.52    2.14
  -1  -8  -8    9.69    3.51
  -1  -8  -8    5.07    4.24
  -1  -8  -9   10.17    3.21
   1   8   9    5.73    2.97
  -1  -8  -9    3.10    2.59
   1   8  10    9.46    3.54
  -1  -8 -10   30.00    7.36
   1   8  11   -2.17    2.76
  -1  -8 -11   31.37    8.42
   1   8  12   12.78    4.38
  -1  -9  12   -0.34    3.23
   1   9 -12   -1.43    2.57
  -1  -9  11   34.91    6.74
   1   9 -11   45.24    8.67
   1   9 -11   27.74    5.87
  -1  -9  10   -0.39    2.54
  -1  -9  10   -1.13    2.90
  -1  -9  10   -4.70    3.39
   1   9 -10    0.90    3.59
  -1  -9  10    6.56    4.37
   1   9 -10    0.01    2.62
  -1  -9   9    4.18    3.13
  -1  -9   9    2.76    2.43
   1   9  -9    1.11    4.36
  -1  -9   9   -0.41    3.17
   1   9  -9    1.57    2.65
  -1  -9   8    7.41    3.45
  -1  -9   8   10.32    3.86
  -1  -9   8   12.24    4.92
   1   9  -8   12.35    4.94
   1   9  -8   12.94    4.08
  -1  -9   7    2.31    3.04
  -1  -9   7    4.12    3.23
   1   9  -7    3.25    3.42
  -1  -9   7    4.12    3.11
  -1  -9   6   35.54    5.92
  -1  -9   6   28.89    5.57
  -1  -9   6   38.62    6.36
   1   9  -6   34.83    6.66
  -1  -9   5   26.01    5.28
  -1  -9   5   26.24    5.52
   1   9  -5   22.43    5.40
  -1  -9   5   25.16    4.89
  -1  -9   5   22.80    4.22
  -1  -9   4    4.26    3.39
  -1  -9   4    4.12    3.48
  -1  -9   4    3.01    3.02
   1   9  -4   -4.06    4.05
  -1  -9   4    3.83    2.73
  -1  -9   3  175.59   12.56
  -1  -9   3  175.37   12.53
   1   9  -3  191.45   13.35
  -1  -9   3  177.94   10.90
  -1  -9   2   -2.28    2.22
  -1  -9   2    1.98    2.76
   1   9  -2   -0.32    3.02
  -1  -9   2   -0.45    2.17
  -1  -9   2    0.90    1.36
  -1  -9   1   66.12    7.89
  -1  -9   1   69.20    7.94
   1   9  -1   89.19    9.18
  -1  -9   1   73.80    7.55
  -1  -9   1   71.11    5.06
  -1  -9   0   79.74    8.52
  -1  -9   0   85.20    8.71
   1   9   0   82.23    8.61
  -1  -9   0   90.50    5.24
  -1  -9   0   86.14    8.22
  -1  -9  -1    5.93    3.66
  -1  -9  -1    4.43    3.84
   1   9   1    9.49    3.82
  -1  -9  -1    2.03    2.40
  -1  -9  -1    3.73    1.40
  -1  -9  -2   -0.33    3.50
  -1  -9  -2    7.81    4.41
   1   9   2    3.90    3.27
  -1  -9  -2    1.49    1.19
  -1  -9  -3  280.87   15.61
  -1  -9  -3  270.02   15.29
   1   9   3  292.70   15.99
  -1  -9  -3  285.86   16.04
  -1  -9  -4    6.72    3.05
  -1  -9  -4    0.76    2.47
  -1  -9  -4   -3.73    3.88
  -1  -9  -5   39.22    6.07
  -1  -9  -5   31.87    5.68
  -1  -9  -5   41.21    6.75
  -1  -9  -6    2.21    2.66
  -1  -9  -6    2.01    2.88
  -1  -9  -6   -2.23    2.80
  -1  -9  -7   -3.95    2.92
   1   9   7    2.22    2.33
  -1  -9  -7   -0.38    2.60
  -1  -9  -7   -3.18    3.48
  -1  -9  -8   11.87    3.77
  -1  -9  -8   23.55    4.95
   1   9   8   13.11    3.81
  -1  -9  -8   12.15    5.38
   1   9   9   14.23    4.23
  -1  -9  -9   35.34    7.91
  -1  -9 -10   10.76    5.73
  -1 -10  11    3.05    3.39
  -1 -10  11    2.54    3.92
   1  10 -11    3.15    3.42
  -1 -10  10    4.28    3.21
  -1 -10  10   -3.55    3.55
  -1 -10  10    1.77    3.32
   1  10 -10   -3.91    4.05
   1  10 -10   -0.96    2.96
  -1 -10   9   -0.03    2.45
  -1 -10   9    4.69    3.61
   1  10  -9    1.18    3.95
  -1 -10   9   -4.03    4.05
   1  10  -9    8.89    4.10
  -1 -10   8   19.01    5.15
  -1 -10   8   18.20    4.68
   1  10  -8   25.73    6.73
  -1 -10   8   28.10    6.46
   1  10  -8   17.65    4.84
  -1 -10   7    8.63    4.19
  -1 -10   7    9.13    4.47
   1  10  -7   14.32    5.28
  -1 -10   7    7.56    3.99
  -1 -10   6    6.38    3.53
  -1 -10   6   11.04    4.37
   1  10  -6    3.61    3.20
  -1 -10   6    0.11    2.78
  -1 -10   5   41.07    7.05
  -1 -10   5   24.75    5.15
   1  10  -5   35.53    6.90
  -1 -10   5   38.96    6.58
  -1 -10   5   31.14    5.12
  -1 -10   4    3.97    3.05
  -1 -10   4    6.17    3.83
   1  10  -4    1.15    2.74
  -1 -10   4    0.43    2.34
  -1 -10   3   -0.12    2.54
  -1 -10   3    2.00    2.88
   1  10  -3   -0.55    3.27
  -1 -10   3    1.82    2.64
  -1 -10   2   14.46    4.87
  -1 -10   2   13.26    4.58
   1  10  -2   15.16    5.05
  -1 -10   2   12.21    3.67
  -1 -10   1   16.29    5.21
  -1 -10   1   11.77    4.72
   1  10  -1   10.14    4.52
  -1 -10   1    8.31    3.60
  -1 -10   0   20.97    5.00
  -1 -10   0   27.90    5.98
   1  10   0   21.18    5.45
  -1 -10   0   28.27    5.59
  -1 -10  -1    1.08    2.60
  -1 -10  -1    1.17    2.33
   1  10   1    0.64    3.31
  -1 -10  -1    1.16    2.83
  -1 -10  -2    1.66    2.63
  -1 -10  -2    5.25    3.39
   1  10   2    4.12    3.60
  -1 -10  -2    3.83    3.48
  -1 -10  -3   60.65    8.05
  -1 -10  -3   69.37    8.57
   1  10   3   66.39    8.42
  -1 -10  -3   60.74    8.06
  -1 -10  -4    4.15    3.80
  -1 -10  -4   -0.29    3.18
  -1 -10  -4    1.60    2.74
  -1 -10  -5    1.42    2.37
  -1 -10  -5    6.50    3.70
  -1 -10  -5   -0.19    3.55
  -1 -10  -6   17.67    4.66
  -1 -10  -6   20.43    5.04
  -1 -10  -6   13.06    4.90
  -1 -10  -7    3.28    3.23
  -1 -10  -7    2.61    3.34
  -1 -10  -7    2.79    4.18
  -1 -10  -8   -3.17    3.02
  -1 -10  -8   -1.08    2.86
  -1 -11  10    2.26    2.74
  -1 -11  10    2.72    3.54
   1  11 -10    1.65    2.76
  -1 -11   9   10.36    4.54
  -1 -11   9    7.94    3.79
  -1 -11   9    6.64    3.77
   1  11  -9   11.16    4.20
  -1 -11   8    6.30    4.32
  -1 -11   8   -0.33    3.22
   1  11  -8   11.08    5.51
  -1 -11   8    2.68    3.03
   1  11  -8    0.79    2.40
  -1 -11   7   -2.54    3.37
   1  11  -7   10.30    4.96
  -1 -11   7    7.24    4.05
  -1 -11   7    1.62    3.10
  -1 -11   6    7.45    4.02
  -1 -11   6    8.25    4.40
   1  11  -6    0.15    3.98
  -1 -11   5   -3.47    3.24
  -1 -11   5    2.87    3.90
   1  11  -5   -1.86    3.58
  -1 -11   5    3.96    3.08
  -1 -11   4    1.89    3.50
  -1 -11   4    3.95    3.95
   1  11  -4   -1.41    3.09
  -1 -11   4    3.21    2.89
  -1 -11   3   32.67    7.05
  -1 -11   3   35.68    7.03
   1  11  -3   28.31    6.85
  -1 -11   3   33.34    6.02
  -1 -11   2    5.51    3.82
  -1 -11   2    3.81    3.58
   1  11  -2   -3.15    3.87
  -1 -11   2    3.21    2.73
  -1 -11   1    5.79    3.82
  -1 -11   1   17.85    5.43
   1  11  -1   12.08    4.60
  -1 -11   1    8.71    3.70
  -1 -11   0   -3.32    4.35
  -1 -11   0    0.19    3.59
   1  11   0    4.09    3.74
  -1 -11   0    0.61    2.76
  -1 -11  -1   -0.80    2.92
  -1 -11  -1   -1.34    3.20
   1  11   1    1.29    3.38
  -1 -11  -1   -2.39    3.24
  -1 -11  -2    3.18    3.57
  -1 -11  -2    9.06    4.89
   1  11   2    0.30    3.62
  -1 -11  -2    5.99    3.86
  -1 -11  -3   11.68    4.41
  -1 -11  -3   12.60    4.97
   1  11   3   13.48    4.62
  -1 -11  -3   12.57    4.85
  -1 -11  -4    8.08    4.18
  -1 -11  -4   13.23    4.86
  -1 -11  -4   12.00    5.16
  -1 -11  -5   23.74    6.09
  -1 -11  -5   36.50    7.16
  -1 -11  -5   18.00    5.42
  -1 -11  -6   -1.98    3.69
  -1 -11  -6    5.61    3.83
  -1 -11  -6    1.91    3.38
  -1 -11  -7    0.92    3.32
  -1 -11  -7    0.20    2.86
  -1 -11  -7   -7.10    4.92
  -1 -11  -8    0.24    2.60
  -1 -11  -8   -6.41    4.11
  -1 -12   9   -0.06    3.50
   1  12  -9    3.51    3.81
  -1 -12   8   -3.95    4.24
  -1 -12   8    5.53    3.77
  -1 -12   8   -2.00    3.92
   1  12  -8    3.44    3.70
  -1 -12   7   10.22    4.66
  -1 -12   7   10.25    5.12
  -1 -12   6    5.70    4.36
  -1 -12   6   10.80    4.92
  -1 -12   5   -1.57    3.68
  -1 -12   5    0.26    2.84
   1  12  -5    3.97    4.67
  -1 -12   4    5.56    4.14
  -1 -12   4    0.71    3.45
   1  12  -4    6.66    3.87
  -1 -12   4    2.21    3.17
  -1 -12   3    4.38    4.70
  -1 -12   3    7.02    4.59
   1  12  -3    3.22    3.78
  -1 -12   3   -0.28    2.59
  -1 -12   2   11.87    4.89
  -1 -12   2   16.13    5.93
   1  12  -2   16.39    5.40
  -1 -12   2   20.44    5.02
  -1 -12   1    5.73    3.79
  -1 -12   1    7.18    4.32
   1  12  -1    6.52    4.53
  -1 -12   1    8.31    3.89
  -1 -12   0    0.76    3.50
  -1 -12   0   -1.78    3.90
   1  12   0    4.53    3.98
  -1 -12   0   -1.88    3.31
  -1 -12  -1    3.07    3.51
  -1 -12  -1   -0.68    3.51
   1  12   1   -0.74    3.31
  -1 -12  -1   -1.82    2.79
  -1 -12  -2   -0.17    3.87
  -1 -12  -2    1.06    3.42
   1  12   2    3.12    3.74
  -1 -12  -2    3.75    3.67
  -1 -12  -3    1.35    3.67
  -1 -12  -3    3.92    3.97
   1  12   3   11.02    4.96
  -1 -12  -3   10.50    5.22
  -1 -12  -4    4.13    4.05
  -1 -12  -4    2.13    3.32
  -1 -12  -4    3.38    4.15
  -1 -12  -5    1.89    3.14
  -1 -12  -5    5.13    4.26
  -1 -12  -5   -2.23    3.93
  -1 -12  -6    0.19    2.69
  -1 -12  -6   -2.44    4.02
  -1 -12  -7    5.11    4.45
  -1 -13   2    9.17    4.17
  -1 -13   1   17.33    5.36
  -1 -13   0   -0.77    3.40
  -1 -13  -1    0.38    3.42
  -1 -13  -2    3.24    4.40
   2 -11  -4    0.74    3.57
   2 -11  -3    0.25    3.45
   2 -11  -2   -5.00    4.06
   2 -11  -1    7.52    4.87
   2 -11  -1    9.53    4.14
   2 -11   0   -0.02    2.63
  -2  11  -1    4.03    3.45
  -2  11  -2    4.37    4.40
  -2  11  -3    0.64    2.99
   2 -10  -6   10.32    4.66
   2 -10  -6   14.71    5.65
   2 -10  -5   25.65    6.93
   2 -10  -5   11.32    4.84
   2 -10  -5   11.14    4.55
   2 -10  -4    8.16    5.02
   2 -10  -4   -1.41    3.61
   2 -10  -4    6.23    4.03
   2 -10  -3   -5.67    4.65
   2 -10  -2  -10.10    5.11
  -2  10   1    3.93    3.53
   2 -10  -1    2.66    2.80
  -2  10   0   16.31    5.14
   2 -10   0   19.32    5.12
  -2  10  -1    3.88    3.35
   2 -10   1    4.16    3.20
  -2  10  -2   -1.06    2.66
   2 -10   2    4.56    3.01
  -2  10  -3    4.49    4.15
  -2  10  -4    9.39    5.38
  -2  10  -5    7.11    4.96
   2 -10   5    5.36    3.18
  -2  10  -6    4.38    3.64
   2 -10   6    0.44    2.30
  -2  10  -7    4.83    4.70
   2 -10   7   -2.20    2.83
   2 -10   8   -1.99    3.73
  -2  10  -8   -0.17    3.89
   2 -10   8    3.06    3.08
   2 -10   9    6.17    4.75
   2 -10   9    5.68    4.81
   2 -10  10    6.46    3.94
   2 -10  10   -1.29    3.65
  -2   9   9    4.41    4.50
   2  -9  -7    3.38    2.65
   2  -9  -7    1.84    2.89
   2  -9  -6   15.12    5.01
   2  -9  -6    6.51    4.20
   2  -9  -6   19.41    6.15
   2  -9  -5   36.68    6.70
   2  -9  -5   58.65    9.12
   2  -9  -4    7.96    4.81
   2  -9  -3   -1.72    2.65
   2  -9  -2   10.85    4.03
  -2   9   1   36.15    7.09
   2  -9  -1   36.95    5.05
   2  -9  -1   40.40    6.24
  -2   9   0   28.35    6.39
   2  -9   0   20.41    4.06
   2  -9   0   22.88    4.75
  -2   9  -1   17.90    5.92
   2  -9   1   13.98    3.40
   2  -9   1   17.49    4.35
  -2   9  -2    3.13    3.89
   2  -9   2   -0.08    2.14
   2  -9   2    1.35    2.06
  -2   9  -3   27.28    6.40
   2  -9   3   18.68    3.95
   2  -9   3   14.11    3.61
  -2   9  -4   30.72    6.90
   2  -9   4   29.80    4.68
   2  -9   4   32.58    5.11
  -2   9  -5    7.80    4.03
   2  -9   5    9.27    3.74
  -2   9  -6   -0.69    4.02
   2  -9   6   -0.98    2.55
  -2   9  -7   45.10    7.96
   2  -9   7   34.63    6.02
  -2   9  -8    4.75    4.35
   2  -9   8    8.21    3.91
   2  -9   8   10.20    3.92
  -2   9  -9    5.91    3.59
   2  -9   9   11.17    5.01
   2  -9  10   -0.17    2.78
  -2   9 -10   -1.82    3.87
   2  -9  11   10.44    4.49
  -2   8  10    1.34    3.92
  -2   8   9    4.91    3.94
  -2   8   8    1.08    2.79
   2  -8  -7    4.39    3.29
   2  -8  -7    4.89    3.19
  -2   8   7    3.22    3.53
   2  -8  -7   11.23    5.90
   2  -8  -6   18.00    6.32
   2  -8  -5   10.54    3.11
   2  -8  -5   13.18    5.04
   2  -8  -4    9.60    3.12
   2  -8  -4   11.43    4.20
   2  -8  -3   -0.35    2.08
   2  -8  -3    5.45    3.94
   2  -8  -2   11.13    3.05
  -2   8   2    5.34    4.27
   2  -8  -2    7.91    3.65
  -2   8   1   14.84    4.94
   2  -8  -1   12.81    3.91
   2  -8  -1   13.64    3.23
  -2   8   1    9.80    2.51
  -2   8   0   74.25    8.84
   2  -8   0   61.95    6.30
   2  -8   0   56.65    6.59
  -2   8  -1   42.90    7.09
   2  -8   1   28.47    4.55
   2  -8   1   39.41    5.38
  -2   8  -2   27.28    5.47
   2  -8   2   29.60    4.62
   2  -8   2   31.72    4.87
  -2   8  -3   13.74    4.80
   2  -8   3    7.81    2.87
   2  -8   3   11.36    3.62
  -2   8  -4   21.53    5.77
   2  -8   4   18.34    4.09
   2  -8   4   21.25    3.75
  -2   8  -5    2.29    3.26
   2  -8   5    2.12    1.82
   2  -8   5   -0.69    2.44
   2  -8   6   -0.18    2.20
  -2   8  -6    5.30    4.10
   2  -8   6    4.75    2.87
   2  -8   7   46.74    6.19
  -2   8  -7   42.83    7.64
   2  -8   7   36.47    5.84
   2  -8   8    2.75    2.74
  -2   8  -8    6.21    4.17
  -2   8  -8    1.55    1.98
   2  -8   8    1.60    2.89
   2  -8   9    7.84    3.32
  -2   8  -9   11.63    5.30
  -2   8  -9   10.10    3.23
   2  -8  10   33.38    6.11
  -2   8 -10   28.64    6.71
   2  -8  10   35.32    6.49
   2  -8  11   -1.31    2.41
   2  -8  11    5.35    3.66
  -2   8 -11   -1.04    4.01
   2  -8  11    6.48    4.15
  -2   8 -12   -6.80    4.37
   2  -8  12    5.89    3.77
  -2   7  11   11.23    4.66
  -2   7  10    3.98    3.77
  -2   7   9    7.77    4.21
   2  -7  -8   -0.80    2.31
   2  -7  -8    4.23    2.81
  -2   7   8    0.57    3.49
  -2   7   7   20.02    4.95
  -2   7   6   87.52    9.13
  -2   7   5  263.82   15.23
   2  -7  -5  268.40   13.41
   2  -7  -4   31.29    4.61
   2  -7  -4   43.66    7.82
   2  -7  -3    6.16    2.73
   2  -7  -3   31.30    6.42
   2  -7  -2   -0.47    1.91
  -2   7   2    1.36    2.76
  -2   7   2    4.58    1.72
   2  -7  -2    2.51    2.46
   2  -7  -1    0.62    1.78
  -2   7   1    3.79    3.18
   2  -7  -1    1.97    2.37
  -2   7   0    6.13    3.76
   2  -7   0    2.89    1.82
   2  -7   0    5.65    2.71
  -2   7  -1  210.90   13.49
   2  -7   1  205.36   10.97
   2  -7   1  211.08   10.84
  -2   7  -2   25.50    5.46
   2  -7   2   31.24    4.39
   2  -7   2   29.70    4.23
  -2   7  -3   62.86    7.60
   2  -7   3   66.92    5.85
   2  -7   3   64.04    6.38
  -2   7  -4    0.69    3.41
   2  -7   4    4.23    2.83
   2  -7   4   -0.78    1.88
   2  -7   5    8.18    2.88
  -2   7  -5    4.12    3.43
   2  -7   5    2.06    2.35
   2  -7   5    5.17    1.98
   2  -7   6   51.80    6.00
  -2   7  -6   45.61    6.84
   2  -7   6   61.17    6.99
   2  -7   6   48.76    4.34
  -2   7  -7    7.21    3.83
   2  -7   7   12.38    3.64
   2  -7   7   10.34    3.67
   2  -7   8    7.11    3.04
  -2   7  -8   10.20    4.39
  -2   7  -8   10.53    2.82
   2  -7   8    5.65    3.28
  -2   7  -9  102.83   10.56
   2  -7   9  102.91    9.32
  -2   7  -9   85.71    7.63
   2  -7   9   91.34    9.46
  -2   7 -10   27.57    6.48
  -2   7 -10   28.77    4.74
   2  -7  11    3.25    2.87
  -2   7 -11    1.20    3.64
   2  -7  11    6.58    3.88
  -2   7 -12   14.81    5.19
  -2   7 -13    0.59    3.64
  -2   7 -14   -1.45    3.41
  -2   6  11   15.81    5.86
   2  -6 -11   20.71    6.06
  -2   6  10   55.45    8.44
   2  -6 -10   41.81    7.88
  -2   6   9    0.36    2.72
   2  -6  -9    3.14    3.90
   2  -6  -8    1.78    2.02
  -2   6   8    2.52    3.32
   2  -6  -8    1.29    3.51
   2  -6  -8   -2.45    2.40
  -2   6   7   13.97    3.92
   2  -6  -7   16.54    4.72
  -2   6   6   -0.87    2.68
   2  -6  -6    2.95    3.56
  -2   6   5    2.00    2.42
  -2   6   4  134.57   10.03
   2  -6  -4  140.29    9.24
  -2   6   3   63.58    3.68
   2  -6  -3   62.40    5.98
  -2   6   2   98.84    8.94
   2  -6  -2  106.65    7.50
   2  -6  -1    1.13    1.88
  -2   6   1    0.34    2.38
   2  -6  -1    6.37    3.07
  -2   6   0   11.07    3.55
   2  -6   0   11.25    2.77
   2  -6   0   11.81    3.16
  -2   6  -1  161.57   10.87
   2  -6   1  164.60    8.99
   2  -6   1  169.90    9.15
  -2   6  -2   64.87    7.03
   2  -6   2   65.36    6.03
   2  -6   2   64.03    5.32
  -2   6  -3   38.93    6.01
   2  -6   3   32.38    4.55
   2  -6   3   35.09    3.80
  -2   6  -4  288.89   14.80
   2  -6   4  313.82   12.39
   2  -6   4  297.54   13.19
   2  -6   4  291.06   10.13
  -2   6  -5   -2.49    2.84
   2  -6   5    0.77    1.76
   2  -6   5    0.27    1.21
   2  -6   5   -0.45    2.34
  -2   6  -6    2.42    2.74
   2  -6   6    6.94    2.96
   2  -6   6    7.18    3.39
  -2   6  -7   69.69    8.00
   2  -6   7   63.60    6.41
   2  -6   7   49.34    6.58
  -2   6  -8    4.51    4.01
  -2   6  -8   -0.14    1.68
   2  -6   8    0.34    2.85
  -2   6  -9   78.56    9.12
  -2   6  -9   71.52    6.55
   2  -6   9   72.62    8.41
  -2   6 -10   40.59    7.15
  -2   6 -10   34.87    4.80
   2  -6  11    9.64    3.35
  -2   6 -11    6.90    4.37
  -2   6 -11    2.77    1.90
  -2   6 -12   12.62    4.72
  -2   6 -13   -2.79    2.86
  -2   6 -13    8.54    4.33
  -2   6 -14   -0.38    3.58
  -2   6 -14    3.97    3.43
  -2   5  12    4.79    3.22
   2  -5 -12   23.03    6.73
  -2   5  11   59.68    8.92
   2  -5 -11   52.16    8.51
  -2   5  10    0.09    2.79
   2  -5 -10   -3.26    3.84
  -2   5   9    3.28    3.37
   2  -5  -9   11.95    4.25
  -2   5   8    4.11    3.01
   2  -5  -8    9.17    4.06
  -2   5   7    4.79    2.94
   2  -5  -7   -2.89    3.86
  -2   5   6    0.14    2.51
   2  -5  -6    0.91    2.74
  -2   5   5  473.06   18.35
   2  -5  -5  499.88   19.97
  -2   5   4  223.08   12.11
   2  -5  -4  202.12   12.68
  -2   5   3   56.34    5.99
  -2   5   3   54.42    3.27
   2  -5  -3   59.11    5.52
   2  -5  -2    4.77    2.09
  -2   5   2    6.39    2.05
  -2   5   2    8.35    1.67
   2  -5  -1   21.84    3.44
  -2   5   1   22.36    4.19
   2  -5   0   16.36    3.09
  -2   5   0   17.09    3.72
  -2   5   0   22.76    3.16
   2  -5   0   17.60    3.01
  -2   5  -1  256.05   12.47
  -2   5  -1  260.84    9.83
   2  -5   1  259.36   10.73
   2  -5   1  261.37   10.33
  -2   5  -2  369.24   14.90
   2  -5   2  335.72   11.05
   2  -5   2  338.38   12.50
  -2   5  -3  780.83   21.85
   2  -5   3  748.38   15.16
   2  -5   3  742.87   19.35
  -2   5  -4  136.19    9.49
   2  -5   4  137.32    7.47
   2  -5   4  126.21    5.93
   2  -5   4  131.81    8.60
   2  -5   5    1.06    1.68
  -2   5  -5    0.57    2.21
   2  -5   5    1.60    1.07
   2  -5   5    0.38    2.17
  -2   5  -6   11.44    3.38
  -2   5  -6   18.65    2.36
   2  -5   6   15.66    3.74
  -2   5  -7    1.09    2.12
  -2   5  -7   -0.46    1.44
   2  -5   7   -0.53    2.05
  -2   5  -7    0.57    0.97
  -2   5  -8    0.96    2.64
  -2   5  -8    1.75    1.70
   2  -5   8   -1.69    3.00
  -2   5  -9   38.54    6.06
   2  -5   9   38.86    6.02
  -2   5  -9   41.02    5.04
  -2   5 -10  113.52   10.31
  -2   5 -10  102.07    7.85
  -2   5 -11   54.73    7.65
  -2   5 -11   57.04    6.16
  -2   5 -12    5.48    3.97
  -2   5 -12   -0.06    2.07
  -2   5 -13   22.56    6.12
  -2   5 -13   16.20    4.47
   2  -5  14    2.34    3.76
  -2   5 -14    8.54    4.38
  -2   5 -14    0.84    2.49
  -2   5 -15   -1.12    3.14
  -2   4  13   15.71    5.41
   2  -4 -13   20.85    6.15
  -2   4  12    3.80    3.25
   2  -4 -12    0.36    3.69
  -2   4  11    6.19    3.62
   2  -4 -11    6.03    3.34
  -2   4  10   60.10    8.16
   2  -4 -10   62.09    8.37
  -2   4   9  101.82    9.89
   2  -4  -9   98.54   10.26
  -2   4   8   79.76    8.38
   2  -4  -8   73.14    8.33
  -2   4   7   29.89    5.07
   2  -4  -7   44.72    6.48
  -2   4   6   48.38    6.04
   2  -4  -6   55.78    7.12
  -2   4   5  241.72   12.55
   2  -4  -5  223.03   12.60
  -2   4   4   54.04    5.69
   2  -4  -4   61.13    6.53
  -2   4   3   58.21    5.74
  -2   4   3   54.49    3.03
   2  -4  -3   55.26    5.84
  -2   4   2  136.63    8.49
  -2   4   2  133.47    5.34
   2  -4  -2  137.37    7.81
   2  -4  -1    5.66    2.02
  -2   4   1    3.77    1.94
  -2   4   1    8.40    2.08
  -2   4   0  270.00    9.16
  -2   4   0  265.80   11.69
   2  -4   0  271.94   10.31
  -2   4  -1  468.17   11.52
  -2   4  -1  473.59   15.41
   2  -4   1  471.50   12.40
   2  -4   1  463.15   13.68
  -2   4  -1  481.24   13.82
  -2   4  -2  104.18    7.49
   2  -4   2   86.75    4.84
   2  -4   2  101.86    6.43
  -2   4  -2   98.59    6.47
   2  -4   3   78.88    5.05
  -2   4  -3   76.88    6.29
   2  -4   3   76.31    4.21
   2  -4   3   76.24    5.95
   2  -4   4  630.20   14.58
  -2   4  -4  627.45   18.18
   2  -4   4  626.98   17.23
   2  -4   4  589.36   10.78
  -2   4  -5  389.86   14.70
   2  -4   5  372.27   14.02
  -2   4  -5  356.85    8.57
  -2   4  -6  172.34   10.39
  -2   4  -6  163.54    5.84
   2  -4   6  169.13    9.98
  -2   4  -7   75.62    7.30
   2  -4   7   70.72    6.94
  -2   4  -7   67.40    3.93
  -2   4  -7   63.16    5.00
  -2   4  -8    9.59    3.44
  -2   4  -8    4.01    1.79
  -2   4  -8    4.59    1.47
   2  -4   8    2.36    2.59
  -2   4  -9   69.01    7.45
  -2   4  -9   60.61    5.54
  -2   4  -9   51.54    3.99
  -2   4 -10   29.97    5.33
  -2   4 -10   30.05    4.33
  -2   4 -11   15.04    4.71
  -2   4 -11   13.91    3.32
  -2   4 -12  101.69   10.33
  -2   4 -12  101.20    9.07
  -2   4 -12   99.11    8.17
   2  -4  13    6.65    3.75
  -2   4 -13    6.59    4.22
  -2   4 -13    4.79    2.86
   2  -4  14    1.89    3.77
  -2   4 -14    2.34    3.00
  -2   4 -14    9.88    4.49
  -2   4 -15   19.79    5.00
  -2   4 -15   11.07    4.82
  -2   3  13    0.66    3.60
   2  -3 -13    8.69    4.45
  -2   3  12   11.43    4.73
   2  -3 -12    1.46    3.57
  -2   3  11   77.35    9.32
   2  -3 -11   74.61    9.05
  -2   3  10   31.81    5.70
   2  -3 -10   32.56    5.86
  -2   3   9    9.67    3.69
   2  -3  -9   15.14    4.39
  -2   3   9   11.24    2.10
  -2   3   9   14.20    2.78
  -2   3   8   43.25    6.16
   2  -3  -8   41.43    6.13
  -2   3   8   51.32    4.74
  -2   3   8   44.55    4.11
  -2   3   7  109.37    8.90
   2  -3  -7  107.84    9.11
   2  -3  -7  102.97    3.54
  -2   3   6   62.39    6.47
   2  -3  -6   75.14    7.34
   2  -3  -6   69.11    2.83
  -2   3   5  109.90    8.15
   2  -3  -5  117.91    8.66
  -2   3   4  509.68   16.17
   2  -3  -4  480.45   16.38
  -2   3   3  104.84    7.14
   2  -3  -3  106.17    7.45
  -2   3   2    4.93    2.40
   2  -3  -2    0.23    2.11
  -2   3   2    1.71    0.96
   2  -3  -1   52.84    4.66
  -2   3   1   50.24    4.76
   2  -3  -1   56.82    5.23
  -2   3   1   48.25    4.66
   2  -3  -1   46.08    4.67
  -2   3   1   52.28    3.55
  -2   3   1   47.08    4.67
   2  -3  -1   46.38    4.13
   2  -3   0  228.11    9.46
  -2   3   0  227.38    9.55
   2  -3   0  240.91    9.90
  -2   3   0  213.07    9.22
   2  -3   0  228.10    8.93
  -2   3  -1  117.07    4.94
  -2   3  -1  114.62    6.76
  -2   3  -1  113.21    6.70
   2  -3   1  106.59    6.50
  -2   3  -1  119.82    6.37
   2  -3   1  113.41    6.32
   2  -3   2   52.95    4.74
  -2   3  -2   58.23    5.00
   2  -3   2   55.93    3.34
  -2   3  -2   54.37    4.55
   2  -3   2   53.33    4.71
   2  -3   3   39.07    3.13
  -2   3  -3   37.06    4.08
   2  -3   3   37.86    3.97
   2  -3   3   35.74    3.98
  -2   3  -3   34.00    3.75
   2  -3   3   36.79    2.34
  -2   3  -4  655.44   16.76
   2  -3   4  648.84   16.46
   2  -3   4  631.54   16.48
   2  -3   4  621.06    8.86
  -2   3  -4  645.44    9.44
  -2   3  -4  647.59   16.95
  -2   3  -5  139.09    8.00
  -2   3  -5  120.01    4.10
   2  -3   5  119.91    7.72
  -2   3  -6  288.00   11.95
  -2   3  -6  257.34    6.52
   2  -3   6  266.57   11.91
  -2   3  -6  245.31    8.52
  -2   3  -7  396.14   14.80
   2  -3   7  368.81   15.08
  -2   3  -7  372.93    8.78
  -2   3  -7  371.97   11.09
  -2   3  -8    4.77    2.81
   2  -3   8    3.91    2.57
  -2   3  -8    5.06    1.93
  -2   3  -8    3.77    1.32
  -2   3  -9    0.44    2.64
  -2   3  -9   -0.25    0.99
  -2   3  -9    0.74    1.46
  -2   3 -10  128.11    6.84
  -2   3 -10  148.99   10.62
  -2   3 -10  135.42    8.46
   2  -3  11  127.31    6.81
  -2   3 -11  115.51    6.29
  -2   3 -11  130.86    6.87
  -2   3 -11  122.76    9.19
  -2   3 -11  136.49   10.77
  -2   3 -11  124.11    8.59
   2  -3  12   66.35    8.31
  -2   3 -12   66.41    7.13
  -2   3 -12   76.21    8.27
   2  -3  13   17.85    5.11
  -2   3 -13   11.25    3.69
  -2   3 -13   15.15    4.87
   2  -3  14   14.80    4.80
  -2   3 -14   24.79    6.08
  -2   3 -14   16.77    4.56
   2  -3  15   15.46    5.53
  -2   3 -15   20.07    5.81
  -2   3 -15   13.63    4.16
  -2   3 -16    7.31    4.30
   2  -2 -14   15.69    5.31
  -2   2  13   32.30    7.14
   2  -2 -13   47.08    7.93
  -2   2  12    2.86    3.66
   2  -2 -12    6.78    4.37
  -2   2  11   62.68    8.17
   2  -2 -11   70.22    8.61
  -2   2  10   24.50    5.31
   2  -2 -10   21.91    5.27
  -2   2   9  229.63   13.86
   2  -2  -9  226.95    6.35
   2  -2  -9  226.57   13.75
  -2   2   9  232.09    6.78
  -2   2   9  236.20    7.01
   2  -2  -9  222.87    6.62
  -2   2   8  663.43   22.07
   2  -2  -8  667.83   22.16
  -2   2   8  701.65   13.43
  -2   2   8  666.58   12.79
  -2   2   7   17.72    4.10
   2  -2  -7   20.88    4.44
   2  -2  -7   18.58    2.15
  -2   2   7   24.59    2.88
  -2   2   7   19.75    2.53
  -2   2   6  273.67   12.83
   2  -2  -6  273.04   12.93
   2  -2  -6  273.83    7.19
  -2   2   5 1129.79   24.27
   2  -2  -5 1138.04   13.83
   2  -2  -5 1164.10   24.76
  -2   2   4 1299.65   24.53
   2  -2  -4 1292.07   24.98
   2  -2  -4 1295.81   14.24
   2  -2  -3  177.25    8.51
  -2   2   3  196.82    8.96
   2  -2  -3  196.84    9.05
   2  -2  -3  188.31    5.49
   2  -2  -3  203.29    9.33
  -2   2   2  584.20   14.57
   2  -2  -2  580.59   14.42
  -2   2   2  573.45   14.64
  -2   2   2  536.89    9.31
   2  -2  -2  573.87   14.67
   2  -2  -2  565.17   14.55
   2  -2  -1   16.21    2.66
  -2   2   1   13.91    2.58
  -2   2   1   15.42    2.58
   2  -2  -1   12.88    2.26
   2  -2  -1   13.75    2.34
  -2   2   1   12.78    1.69
   2  -2   0   68.80    4.98
  -2   2   0   72.96    4.83
   2  -2   0   73.63    4.88
  -2   2   0   69.20    4.80
  -2   2   0   75.86    4.13
   2  -2   0   75.28    4.82
  -2   2  -1  363.85    6.80
  -2   2  -1  372.52   10.65
   2  -2   1  372.54   10.56
  -2   2  -1  385.81   10.42
   2  -2   1  388.23   10.60
  -2   2  -1  389.87   10.57
  -2   2  -2  534.83   12.66
   2  -2   2  548.12   12.76
   2  -2   2  564.82    8.64
  -2   2  -2  545.58   13.14
   2  -2   2  552.37   13.13
   2  -2   2  543.21    8.05
   2  -2   3   62.14    4.43
  -2   2  -3   60.94    4.48
  -2   2  -3   61.31    4.74
   2  -2   3   59.83    2.06
   2  -2   3   61.01    4.77
  -2   2  -4  166.23    7.56
   2  -2   4  152.89    7.16
   2  -2   4  160.84    7.89
  -2   2  -4  165.54    8.08
  -2   2  -4  152.75    3.27
  -2   2  -5  381.21   11.98
  -2   2  -5  385.30    6.32
  -2   2  -5  360.79    8.57
   2  -2   5  377.76   12.77
  -2   2  -6  716.84   17.32
   2  -2   6  698.07   18.43
  -2   2  -6  671.48   12.91
  -2   2  -6  684.37   10.39
  -2   2  -7  112.57    7.53
   2  -2   7  104.65    7.72
  -2   2  -7  111.37    5.92
  -2   2  -8   34.54    4.68
  -2   2  -8   38.61    3.90
   2  -2   8   35.58    5.19
  -2   2  -9  136.70    6.41
  -2   2  -9  135.08    6.13
  -2   2  -9  142.84    9.50
  -2   2  -9  146.52    8.54
  -2   2  -9  143.80    7.80
   2  -2  10    3.70    1.54
  -2   2 -10    3.97    2.50
  -2   2 -10    5.86    2.89
  -2   2 -10    4.45    1.44
  -2   2 -10    3.68    1.36
   2  -2  11   -0.65    2.41
   2  -2  11    2.03    1.58
  -2   2 -11    2.01    2.07
  -2   2 -11   -4.06    3.02
  -2   2 -11    0.73    0.90
   2  -2  11    2.50    1.44
  -2   2 -11    1.31    0.96
   2  -2  12   78.41    8.93
  -2   2 -12   77.19    8.46
  -2   2 -12   80.51    7.67
   2  -2  13   27.17    6.13
  -2   2 -13   29.49    5.13
  -2   2 -13   23.00    4.93
   2  -2  14   35.81    7.09
  -2   2 -14   44.16    6.97
  -2   2 -14   45.66    6.56
   2  -2  15    0.96    3.42
  -2   2 -15    0.33    2.56
  -2   2 -15    2.64    3.00
  -2   2 -16    5.79    4.06
  -2   1  14   35.30    7.62
   2  -1 -14   27.07    6.70
  -2   1  13   68.11    9.43
   2  -1 -13   60.33    8.37
  -2   1  12    9.32    4.42
   2  -1 -12   14.62    4.60
  -2   1  11    3.59    3.35
   2  -1 -11    2.86    3.27
  -2   1  10  108.84    9.93
   2  -1 -10  117.50   10.29
  -2   1   9   21.25    4.62
   2  -1  -9   30.02    5.57
  -2   1   9   17.82    1.28
  -2   1   8    0.00    2.17
   2  -1  -8   -0.70    2.08
  -2   1   8    0.37    0.70
   2  -1  -8   -0.25    0.61
  -2   1   8    1.02    0.80
   2  -1  -8   -0.12    0.59
  -2   1   7  542.55   18.25
   2  -1  -7  540.12   14.97
   2  -1  -7  542.10   18.11
  -2   1   7  534.66   10.04
  -2   1   7  542.26   10.12
  -2   1   6   22.21    3.72
   2  -1  -6   35.37    3.72
   2  -1  -6   28.03    4.28
  -2   1   6   32.84    2.68
  -2   1   6   29.29    2.52
  -2   1   5  264.67   11.21
   2  -1  -5  266.32   11.26
  -2   1   5  299.03    8.29
  -2   1   5  249.73    7.49
  -2   1   4   39.16    4.28
   2  -1  -4   34.22    3.79
  -2   1   4   43.77    3.55
   2  -1  -4   40.85    4.61
  -2   1   4   37.27    4.13
   2  -1  -4   35.85    2.65
   2  -1  -3  306.08   10.36
  -2   1   3  297.33   10.38
   2  -1  -3  307.52    7.19
   2  -1  -3  309.51   10.61
  -2   1   3  322.82   10.75
  -2   1   3  329.04   10.84
  -2   1   2  964.12   17.30
   2  -1  -2  984.74   17.28
   2  -1  -2  982.82   12.48
  -2   1   2  962.70   17.27
   2  -1  -2  934.60   17.10
  -2   1   1   41.15    3.55
   2  -1  -1   48.34    3.72
  -2   1   1   49.42    2.99
   2  -1  -1   52.15    2.96
   2  -1  -1   49.17    3.74
  -2   1   1   52.20    3.72
   2  -1  -1   48.91    3.59
   2  -1   0  166.73    6.58
   2  -1   0  168.96    6.14
  -2   1   0  160.84    5.47
  -2   1   0  170.83    6.18
   2  -1   0  169.30    6.16
  -2   1   0  169.70    5.97
   2  -1   0  172.24    6.36
   2  -1   1 9818.94   44.62
  -2   1  -1 9692.78   44.19
  -2   1  -1 9887.01   42.84
   2  -1   1 9945.84   48.68
  -2   1  -1 9793.46   48.87
   2  -1   2 1263.79   15.92
  -2   1  -2 1239.66   15.70
   2  -1   2 1261.54   17.99
  -2   1  -2 1300.96   18.30
  -2   1  -3 1080.95   15.53
   2  -1   3 1098.58   15.52
  -2   1  -3 1096.75   18.10
   2  -1   3 1114.20   17.86
  -2   1  -4  240.64    8.07
  -2   1  -4  235.01    5.27
   2  -1   4  235.53    9.00
  -2   1  -4  261.61    9.48
  -2   1  -5    3.16    1.52
  -2   1  -5    0.44    1.73
   2  -1   5    4.27    2.06
  -2   1  -5    3.12    0.92
  -2   1  -6  207.64    6.86
  -2   1  -6  200.61    6.97
  -2   1  -6  202.66    8.57
   2  -1   6  206.34    6.84
   2  -1   6  211.49    9.79
  -2   1  -6  198.13    6.80
  -2   1  -7  209.37    7.01
  -2   1  -7  185.10    6.43
  -2   1  -7  199.86    8.27
   2  -1   7  212.84    7.83
   2  -1   7  197.83   10.33
  -2   1  -7  214.69    8.03
   2  -1   8   55.60    4.30
  -2   1  -8   50.65    3.28
  -2   1  -8   52.03    3.44
  -2   1  -8   54.05    4.69
   2  -1   8   53.79    4.39
   2  -1   9  241.74    9.12
  -2   1  -9  253.17    7.14
  -2   1  -9  248.61    6.76
  -2   1  -9  253.70   10.67
   2  -1   9  249.73   10.15
   2  -1  10   35.90    5.70
   2  -1  10   40.58    3.97
  -2   1 -10   38.58    4.75
  -2   1 -10   36.53    2.29
  -2   1 -10   39.82    2.57
   2  -1  11   39.80    5.82
   2  -1  11   52.98    4.62
  -2   1 -11   52.44    5.77
   2  -1  12  151.39   12.15
   2  -1  12  155.49    8.18
  -2   1 -12  149.43   10.19
   2  -1  13    0.27    2.85
  -2   1 -13   -1.62    2.37
   2  -1  14    8.41    4.07
  -2   1 -14    4.37    2.32
   2  -1  15   45.04    7.82
  -2   1 -15   39.88    6.23
  -2   0  14   83.78   10.59
   2   0 -14   85.23   10.42
  -2   0  13    7.43    4.20
   2   0 -13    4.90    3.09
  -2   0  12   22.32    5.72
   2   0 -12   33.89    6.36
  -2   0  11   43.62    7.08
   2   0 -11   34.82    5.97
  -2   0  10   -0.81    2.82
   2   0 -10    0.99    2.80
  -2   0   9   36.86    5.63
   2   0  -9   42.01    4.01
   2   0  -9   41.87    6.00
   2   0  -8  904.34   17.54
  -2   0   8  893.90   24.35
   2   0  -8  960.62   24.91
   2   0  -7  145.69    6.83
  -2   0   7  146.08    9.54
   2   0  -7  147.70    3.91
   2   0  -7  135.98    8.99
  -2   0   7  160.80    4.38
  -2   0   7  143.45    4.12
   2   0  -7  148.33    4.13
  -2   0   6  169.42    9.42
   2   0  -6  180.84    7.36
   2   0  -6  181.63    5.03
   2   0  -6  185.57    9.85
   2   0  -6  174.02    4.99
  -2   0   6  179.96    5.12
  -2   0   6  185.86    5.15
  -2   0   5  176.69    8.93
   2   0  -5  181.89    7.00
  -2   0   5  180.76    5.33
  -2   0   5  178.81    5.38
   2   0  -5  190.04    9.22
   2   0  -4  671.04   15.89
  -2   0   4  633.33   15.48
  -2   0   4  653.47   10.39
  -2   0   4  644.42   10.35
  -2   0   4  684.56   15.97
   2   0  -4  677.36   15.99
  -2   0   4  665.73   16.16
   2   0  -3  455.54   11.79
  -2   0   3  433.81   11.80
  -2   0   3  426.94    8.50
  -2   0   3  434.30    8.61
   2   0  -3  449.85   11.96
  -2   0   3  449.08   12.02
  -2   0   3  453.24   12.24
   2   0  -2  178.34    6.82
  -2   0   2  191.07    7.04
  -2   0   2  189.87    5.71
  -2   0   2  187.60    5.74
   2   0  -2  187.79    7.06
  -2   0   2  189.00    7.00
  -2   0   2  177.03    6.84
   2   0  -1 1369.97   17.18
  -2   0   1 1374.12   17.26
  -2   0   1 1348.48   15.42
  -2   0   1 1410.13   15.69
   2   0  -1 1396.00   14.82
  -2   0   1 1369.03   16.64
   2   0  -1 1371.64   16.53
  -2   0   1 1367.84   16.39
   2   0   0 7426.81   37.25
  -2   0   0 7501.07   37.29
   2   0   0 7493.68   34.32
   2   0   0 7215.25   31.45
   2   0   0 7440.58   32.72
  -2   0   0 7171.42   32.60
  -2   0   0 7421.00   34.03
   2   0   1    4.88    1.51
  -2   0  -1    6.27    1.35
  -2   0  -1    5.72    1.65
  -2   0  -1    5.84    1.59
  -2   0  -1    4.21    0.94
  -2   0  -1    2.68    0.82
   2   0   1    4.91    0.97
   2   0   1    4.46    0.95
  -2   0  -1    2.82    0.52
  -2   0  -1    3.36    1.07
   2   0   1    5.22    1.20
  -2   0  -2 1160.27   14.35
   2   0   2 1120.23   11.17
  -2   0  -2 1156.71   11.43
   2   0   2 1125.55   15.36
  -2   0  -2 1168.74   15.66
  -2   0  -3  646.03   10.70
  -2   0  -3  646.10   10.57
  -2   0  -3  617.19    9.58
   2   0   3  594.94   12.15
  -2   0  -3  629.49    6.34
  -2   0  -3  634.22   12.53
  -2   0  -4 1102.26   13.84
  -2   0  -4 1120.45   14.16
   2   0   4 1113.83   18.12
   2   0   4 1146.04   11.28
  -2   0  -4 1192.26   18.81
  -2   0  -5  117.22    4.59
  -2   0  -5  121.10    4.61
  -2   0  -5  120.51    4.79
   2   0   5  117.54    6.51
  -2   0  -5  121.17    6.74
   2   0   5  118.71    4.62
  -2   0  -6 1170.58   14.31
  -2   0  -6 1252.48   14.30
  -2   0  -6 1209.36   17.04
   2   0   6 1202.42   16.92
  -2   0  -6 1235.65   22.88
   2   0   6 1170.55   22.14
   2   0   7  381.30   10.86
  -2   0  -7  383.92    7.72
  -2   0  -7  375.09    7.89
  -2   0  -7  376.71   10.69
   2   0   7  375.77   10.69
   2   0   8  147.29    4.85
   2   0   8  146.33    7.03
  -2   0  -8  159.35    4.66
   2   0   8  146.57    4.67
  -2   0  -8  151.64    4.74
  -2   0  -8  154.18    7.55
   2   0   8  156.68    7.61
   2   0   9   23.03    3.90
   2   0   9   26.44    1.87
   2   0   9   28.45    3.48
  -2   0  -9   27.35    3.60
   2   0   9   26.67    1.85
  -2   0  -9   26.90    1.70
  -2   0  -9   24.68    1.76
   2   0  10   54.08    6.60
   2   0  10   55.03    4.90
  -2   0 -10   50.43    5.27
   2   0  11  116.75    9.69
   2   0  11  109.79    7.08
  -2   0 -11  101.63    7.79
   2   0  12   -1.46    3.20
   2   0  12    0.62    1.96
  -2   0 -12   -0.54    2.38
   2   0  13  104.31   10.44
  -2   0 -13   97.12    8.62
   2   0  14   89.63   10.18
  -2   0 -14   96.70    8.98
   2   0  15    7.40    4.08
  -2   0 -15    5.89    3.27
   2   1 -15   -6.37    4.13
  -2  -1  14    6.24    4.81
   2   1 -14   -4.04    4.43
  -2  -1  13  113.47   11.72
   2   1 -13  106.13   11.05
  -2  -1  12   64.65    8.46
   2   1 -12   58.37    7.86
  -2  -1  11   82.64    8.96
   2   1 -11   71.93    8.16
  -2  -1  10    8.96    3.40
   2   1 -10    6.05    2.92
   2   1  -9   55.69    3.82
  -2  -1   9   53.40    6.61
   2   1  -9   51.03    6.34
  -2  -1   8  166.06   10.71
   2   1  -8  162.27    6.20
   2   1  -8  167.38   10.46
   2   1  -7 1109.97    9.99
   2   1  -7 1114.84   15.31
  -2  -1   7 1074.83   24.73
   2   1  -7 1124.89   10.40
   2   1  -7 1092.48   24.90
  -2  -1   6  314.12   12.54
   2   1  -6  314.19    7.85
   2   1  -6  326.39    6.34
   2   1  -6  310.66    6.23
   2   1  -6  305.57   12.44
   2   1  -6  333.12   12.91
   2   1  -5  994.70   11.54
  -2  -1   5  980.26   20.00
   2   1  -5  976.85   12.94
  -2  -1   5  981.90   11.51
   2   1  -5  960.81   11.73
  -2  -1   5  972.08   11.58
   2   1  -5  988.73   11.94
   2   1  -5  961.65   11.58
   2   1  -5  991.83   20.45
   2   1  -5 1010.56   20.87
   2   1  -4  487.17    8.44
  -2  -1   4  491.16   13.08
   2   1  -4  525.02   13.48
  -2  -1   4  505.29    8.43
   2   1  -4  507.36    8.73
   2   1  -4  505.23    8.69
   2   1  -4  503.35    8.54
  -2  -1   4  486.44    8.34
  -2  -1   4  494.44   13.36
   2   1  -4  510.35   13.63
   2   1  -4  496.02   13.64
  -2  -1   4  514.26   13.62
  -2  -1   3    2.13    1.44
   2   1  -3    2.05    1.00
   2   1  -3    1.28    0.60
  -2  -1   3    1.77    0.84
  -2  -1   3    3.58    0.99
   2   1  -3    2.08    0.80
   2   1  -3    2.01    0.74
   2   1  -3    1.42    0.82
   2   1  -3    2.07    1.64
  -2  -1   3    2.14    1.42
  -2  -1   3    3.61    1.66
   2   1  -3    2.75    1.69
  -2  -1   2  736.78   12.75
   2   1  -2  729.12   12.63
   2   1  -2  732.47   10.45
  -2  -1   2  726.53   10.40
  -2  -1   2  734.19   10.30
   2   1  -2  757.73   10.68
   2   1  -2  734.29   10.48
   2   1  -2  725.07   10.48
  -2  -1   2  748.32   13.19
   2   1  -2  749.28   13.19
  -2  -1   2  760.81   13.29
   2   1  -2  720.60   13.33
  -2  -1   1 1795.66   17.19
   2   1  -1 1786.36   17.12
   2   1  -1 1764.70   16.20
   2   1  -1 1676.53   15.92
   2   1  -1 1775.11   16.30
   2   1  -1 1713.52   16.35
  -2  -1   1 1746.42   16.01
  -2  -1   1 1727.50   16.14
  -2  -1   1 1766.94   17.45
   2   1  -1 1758.10   17.47
   2   1  -1 1803.67   17.80
  -2  -1   1 1813.22   17.99
  -2  -1   0   94.22    3.50
   2   1   0   95.17    3.45
   2   1   0   96.33    3.81
  -2  -1   0   91.94    3.81
   2   1   0   92.55    3.81
   2   1   0  106.09    4.01
   2   1   0   97.11    3.84
  -2  -1   0   96.85    3.86
   2   1   0   95.04    3.87
   2   1   0  102.60    3.39
  -2  -1   0   97.55    3.36
  -2  -1   0   93.00    3.52
   2   1   0   96.84    3.55
   2   1   1 5962.73   30.02
   2   1   1 5835.88   30.00
   2   1   1 5828.00   30.12
  -2  -1  -1 5989.59   30.20
   2   1   1 6033.97   25.15
  -2  -1  -1 6116.67   26.46
   2   1   1 5972.71   26.27
   2   1   2 1763.98   16.46
   2   1   2 1824.50   16.68
   2   1   2 1716.83   16.08
   2   1   2 1793.72   16.55
  -2  -1  -2 1764.81   16.47
  -2  -1  -2 1742.41   16.07
   2   1   2 1792.72   17.48
  -2  -1  -2 1812.58   17.20
   2   1   2 1793.41   16.75
  -2  -1  -2 1817.64   14.37
  -2  -1  -2 1784.92   17.06
   2   1   2 1782.96   14.54
   2   1   3 2640.38   20.37
   2   1   3 2670.01   20.24
  -2  -1  -3 2695.10   20.26
  -2  -1  -3 2795.18   20.16
   2   1   3 2753.60   20.14
   2   1   3 2715.68   20.44
  -2  -1  -3 2607.44   22.79
  -2  -1  -3 2634.97   23.43
   2   1   3 2601.82   22.94
  -2  -1  -3 2667.49   19.63
   2   1   4  894.43   14.44
   2   1   4  905.07   11.85
   2   1   4  890.45   11.82
  -2  -1  -4  860.46   11.25
   2   1   4  881.90   11.68
   2   1   4  941.68   11.88
  -2  -1  -4  906.23   11.76
  -2  -1  -4  904.57   10.24
  -2  -1  -4  927.58   15.49
   2   1   4  885.82   15.10
   2   1   5  485.24    8.60
   2   1   5  483.06   11.43
  -2  -1  -5  486.43    8.56
   2   1   5  493.00    8.61
  -2  -1  -5  489.62    8.42
   2   1   5  479.94    8.63
   2   1   5  481.94    8.52
  -2  -1  -5  478.50    9.27
  -2  -1  -5  494.73   12.66
   2   1   5  495.53   12.49
   2   1   6  388.56   10.80
   2   1   6  364.24    7.43
  -2  -1  -6  388.55    7.48
  -2  -1  -6  357.36    7.08
   2   1   6  371.84    7.65
   2   1   6  370.62    7.35
   2   1   6  385.06    7.43
  -2  -1  -6  391.61    9.67
   2   1   6  390.27   10.46
  -2  -1  -6  375.31   12.13
   2   1   7  140.55    7.02
   2   1   7  152.38    8.27
   2   1   7  143.25    4.47
   2   1   7  141.02    4.47
  -2  -1  -7  140.21    4.38
  -2  -1  -7  143.00    6.59
   2   1   7  146.49    7.19
   2   1   8    0.75    2.13
   2   1   8    0.88    0.59
   2   1   8   -1.01    1.40
   2   1   8    1.00    0.56
  -2  -1  -8   -0.50    1.30
   2   1   8    0.54    1.11
   2   1   9  715.46   20.56
   2   1   9  725.77   17.41
   2   1   9  670.75    7.09
  -2  -1  -9  711.47   17.51
   2   1  10   33.84    5.23
   2   1  10   40.06    4.62
  -2  -1 -10   37.80    4.56
   2   1  11   42.34    6.16
   2   1  11   40.66    4.76
  -2  -1 -11   41.92    5.15
   2   1  12  131.28    8.79
   2   1  12  135.12   11.03
  -2  -1 -12  124.06    9.10
   2   1  13   36.75    6.45
   2   1  13   49.19    5.68
  -2  -1 -13   47.42    6.32
   2   1  14   26.15    5.96
  -2  -1 -14   29.02    4.97
   2   1  15   51.79    8.52
  -2  -1 -15   59.38    7.73
   2   2 -15   -2.02    3.35
  -2  -2  14   68.54    9.67
   2   2 -14   51.52    7.90
  -2  -2  13   26.25    6.03
   2   2 -13   31.05    6.33
  -2  -2  12   13.75    4.78
   2   2 -12    5.19    3.27
  -2  -2  11   86.34    9.32
   2   2 -11   73.34    8.22
  -2  -2  10   39.10    5.93
   2   2 -10   36.43    5.64
  -2  -2   9   28.46    4.73
   2   2  -9   30.81    4.92
   2   2  -9   40.73    5.85
  -2  -2   8  104.33    8.36
   2   2  -8   97.62    8.05
   2   2  -8  107.37    8.61
  -2  -2   7  544.89   17.36
   2   2  -7  514.99    8.36
   2   2  -7  525.46    8.62
   2   2  -7  529.77   17.20
   2   2  -7  543.03   17.49
  -2  -2   6  590.68   17.03
   2   2  -6  591.54   10.01
   2   2  -6  592.68    6.66
   2   2  -6  602.27   10.07
   2   2  -6  596.95    9.80
   2   2  -6  638.60    9.85
   2   2  -6  597.60   17.04
   2   2  -6  602.29   17.34
   2   2  -5   10.65    2.28
   2   2  -5    8.10    1.35
   2   2  -5    8.71    0.79
  -2  -2   5    8.56    2.41
   2   2  -5    9.35    1.45
  -2  -2   5    8.90    1.47
  -2  -2   5    8.37    1.42
   2   2  -5    9.85    1.40
   2   2  -5   10.10    1.53
   2   2  -5    6.80    2.50
   2   2  -5    8.64    2.15
  -2  -2   4  306.42   10.19
   2   2  -4  298.01    7.26
   2   2  -4  310.19   10.16
  -2  -2   4  291.30    7.21
  -2  -2   4  283.94    6.98
   2   2  -4  292.53    7.18
   2   2  -4  298.04    7.26
   2   2  -4  287.46    6.97
   2   2  -4  301.51   10.35
   2   2  -4  284.88   10.30
  -2  -2   4  298.91   10.43
  -2  -2   3  348.85    9.68
   2   2  -3  341.54    9.51
  -2  -2   3  334.83    7.59
   2   2  -3  342.78    7.76
   2   2  -3  343.15    7.65
   2   2  -3  335.40    7.71
   2   2  -3  349.95    7.88
  -2  -2   3  332.82    7.55
   2   2  -3  331.00   10.01
  -2  -2   3  337.68   10.25
   2   2  -3  334.71   10.20
   2   2  -2   20.88    2.03
   2   2  -2   24.05    2.13
  -2  -2   2   17.69    1.96
   2   2  -2   17.42    1.98
   2   2  -2   20.99    2.18
  -2  -2   2   20.10    2.17
  -2  -2   2   25.62    2.30
   2   2  -2   23.04    2.11
  -2  -2   2   20.45    2.47
   2   2  -2   24.65    2.66
   2   2  -1  527.74    9.58
  -2  -2   1  509.89    9.48
  -2  -2   1  516.56    9.48
   2   2  -1  536.25    9.55
  -2  -2   1  497.29    9.35
   2   2  -1  520.18    9.45
  -2  -2   1  514.24    8.07
   2   2  -1  515.16    8.21
  -2  -2   1  509.35    9.40
   2   2  -1  518.36    9.54
   2   2  -1  500.49   10.19
   2   2  -1  518.75   10.52
   2   2   0 1641.05   10.71
   2   2   0 1641.22   16.88
  -2  -2   0 1666.64   10.98
  -2  -2   0 1613.88   16.74
  -2  -2   0 1583.40   16.73
   2   2   0 1647.66   16.74
  -2  -2   0 1645.30   16.81
   2   2   0 1646.32   16.95
   2   2   0 1679.62   16.92
  -2  -2   0 1622.93   16.69
  -2  -2   0 1659.44   17.28
   2   2   0 1661.90   13.37
  -2  -2   0 1624.23   17.29
   2   2   0 1638.40   17.43
  -2  -2  -1 3456.85   24.29
   2   2   1 3479.01   23.95
   2   2   1 3442.81   24.49
  -2  -2  -1 3419.62   24.11
  -2  -2  -1 3386.58   24.05
   2   2   1 3432.33   24.44
   2   2   1 3530.17   24.38
  -2  -2  -1 3379.29   24.29
   2   2   1 3309.89   24.18
   2   2   1 3510.00   23.19
  -2  -2  -1 3351.12   15.81
   2   2   1 3350.38   24.83
  -2  -2  -1 3428.87   24.44
   2   2   1 3326.12   17.57
   2   2   1 3414.84   24.68
   2   2   2  380.43    8.14
   2   2   2  382.61    8.87
  -2  -2  -2  383.29    8.11
   2   2   2  383.54    8.14
  -2  -2  -2  382.84    8.19
  -2  -2  -2  376.44    8.16
  -2  -2  -2  402.63    8.29
   2   2   2  379.60    8.19
   2   2   2  384.98    8.12
  -2  -2  -2  379.83    7.62
   2   2   2  392.57    7.76
  -2  -2  -2  374.36    5.75
   2   2   2  376.17    6.49
  -2  -2  -2  381.17    8.63
   2   2   2  377.27    8.63
  -2  -2  -2  383.47    6.68
   2   2   3  209.23    7.22
   2   2   3  200.51    6.02
  -2  -2  -3  204.76    6.02
   2   2   3  216.04    6.10
  -2  -2  -3  218.10    6.19
  -2  -2  -3  222.29    6.18
   2   2   3  225.99    6.30
   2   2   3  219.06    6.11
   2   2   3  209.29    4.89
  -2  -2  -3  209.71    5.85
   2   2   3  214.55    6.04
  -2  -2  -3  222.82    5.08
  -2  -2  -3  214.27    5.96
   2   2   3  209.34    5.87
  -2  -2  -3  223.47    7.09
  -2  -2  -4  137.59    4.94
  -2  -2  -4  136.22    6.18
   2   2   4  136.17    4.95
   2   2   4  130.52    5.41
   2   2   4  133.80    6.18
   2   2   4  133.89    4.88
   2   2   4  133.94    4.90
  -2  -2  -4  156.87    5.25
   2   2   4  137.95    4.88
  -2  -2  -4  142.28    4.78
   2   2   4  136.07    4.63
  -2  -2  -4  136.52    5.03
  -2  -2  -4  137.59    5.70
   2   2   5   65.50    4.42
   2   2   5   62.53    4.63
   2   2   5   60.91    3.33
  -2  -2  -5   60.78    3.30
   2   2   5   58.27    3.17
   2   2   5   64.34    3.43
  -2  -2  -5   59.93    3.30
   2   2   5   64.35    3.37
   2   2   5   60.70    3.62
  -2  -2  -5   61.65    3.80
  -2  -2  -5   61.57    3.72
  -2  -2  -5   61.93    4.43
   2   2   6    4.02    1.63
   2   2   6    7.41    1.33
   2   2   6    4.28    1.75
   2   2   6    5.95    1.20
   2   2   6    5.30    1.13
   2   2   6    4.60    1.03
  -2  -2  -6    8.60    1.91
   2   2   6    7.21    1.65
  -2  -2  -6    6.19    2.05
   2   2   7 1286.29   22.60
   2   2   7 1261.38   23.42
   2   2   7 1287.26   14.40
  -2  -2  -7 1264.62   20.39
   2   2   7 1288.64   20.37
   2   2   7 1240.36   14.10
   2   2   7 1262.24   14.00
   2   2   7 1269.23   14.15
   2   2   8  580.03   17.14
   2   2   8  563.57    9.09
   2   2   8  577.84   15.85
  -2  -2  -8  572.92   14.98
   2   2   8  576.08   14.78
   2   2   8  579.70    9.00
   2   2   8  581.38    8.98
   2   2   9   73.76    6.88
   2   2   9   74.94    6.18
  -2  -2  -9   67.87    5.71
   2   2  10   30.28    4.86
   2   2  10   26.54    4.17
  -2  -2 -10   30.85    4.28
   2   2  11    8.59    2.81
   2   2  11   10.31    3.40
  -2  -2 -11    8.25    2.59
   2   2  12   59.31    7.58
   2   2  12   77.87    7.14
  -2  -2 -12   70.67    6.98
   2   2  13   -1.71    3.37
  -2  -2 -13   -2.38    2.66
   2   2  14   46.08    7.34
  -2  -2 -14   38.28    6.01
   2   2  15   61.42    8.92
  -2  -2 -15   64.32    7.86
   2   3 -15   -4.16    3.89
  -2  -3  14    4.68    3.52
   2   3 -14    7.80    3.57
  -2  -3  13   52.23    8.06
   2   3 -13   53.64    7.95
  -2  -3  12   41.26    7.06
   2   3 -12   42.46    6.90
  -2  -3  11  133.33   11.44
   2   3 -11  153.06   12.02
   2   3 -11  129.53   11.03
  -2  -3  10   23.64    4.81
   2   3 -10   26.69    5.09
   2   3 -10   29.39    5.53
  -2  -3   9   17.77    4.13
   2   3  -9   18.52    1.61
   2   3  -9   21.66    1.88
   2   3  -9   15.00    3.69
   2   3  -9   23.04    4.56
  -2  -3   8  507.32   18.09
  -2  -3   8  508.18   10.00
  -2  -3   8  498.33    9.78
   2   3  -8  496.25    9.38
   2   3  -8  490.95    9.79
   2   3  -8  526.39   18.42
   2   3  -8  503.02   18.16
  -2  -3   7    2.53    2.19
   2   3  -7    5.14    1.26
   2   3  -7    3.87    1.17
  -2  -3   7    2.14    1.02
  -2  -3   7    4.79    1.35
   2   3  -7    1.45    1.79
   2   3  -7    2.22    2.11
  -2  -3   6   61.26    3.79
  -2  -3   6   66.86    5.84
  -2  -3   6   62.03    3.78
   2   3  -6   60.17    3.77
   2   3  -6   64.30    3.74
   2   3  -6   55.11    5.35
   2   3  -6   62.08    5.83
   2   3  -5  503.56   11.19
  -2  -3   5  480.91   13.97
  -2  -3   5  492.31   10.64
   2   3  -5  482.04   10.59
  -2  -3   5  504.29   10.73
   2   3  -5  486.50   10.76
   2   3  -5  523.26   10.86
   2   3  -5  494.41   14.88
   2   3  -5  480.36   14.71
  -2  -3   4  450.95   10.18
   2   3  -4  478.95   10.74
   2   3  -4  466.51   10.46
   2   3  -4  475.34   10.42
  -2  -3   4  461.24   10.35
  -2  -3   4  465.67   12.38
   2   3  -4  458.77   10.64
   2   3  -4  462.92   13.28
   2   3  -3    6.16    1.38
  -2  -3   3    5.51    1.51
   2   3  -3    6.49    1.62
  -2  -3   3    3.75    1.52
   2   3  -3    5.89    1.40
   2   3  -3    6.55    0.72
  -2  -3   3    5.98    1.78
   2   3  -3    4.51    1.46
   2   3  -3    5.36    2.23
  -2  -3   2  778.27   12.16
   2   3  -2  788.60   13.73
   2   3  -2  791.37    9.17
  -2  -3   2  788.86   13.64
   2   3  -2  792.19   13.78
  -2  -3   2  764.67   13.41
   2   3  -2  787.44   14.37
   2   3  -2  791.40   14.93
   2   3  -1   35.68    3.00
  -2  -3   1   31.85    2.07
  -2  -3   1   33.66    2.31
   2   3  -1   33.95    2.42
  -2  -3   1   32.88    3.01
   2   3  -1   33.40    2.87
  -2  -3   1   33.34    3.01
   2   3  -1   32.49    2.89
  -2  -3   1   31.59    3.13
   2   3  -1   35.00    3.14
  -2  -3   1   34.85    3.18
   2   3   0 1170.10   14.61
  -2  -3   0 1188.48   14.58
   2   3   0 1200.10   16.71
  -2  -3   0 1147.85   16.44
   2   3   0 1243.96   16.95
  -2  -3   0 1145.41   16.49
   2   3   0 1178.95   17.52
  -2  -3   0 1153.37   14.39
   2   3   0 1150.82   14.65
  -2  -3   0 1200.12   17.60
   2   3   0 1205.60   16.99
  -2  -3   0 1136.56   16.66
   2   3   1 1954.20   21.33
  -2  -3  -1 1868.05   20.86
  -2  -3  -1 1886.98   20.41
   2   3   1 1856.85   20.32
   2   3   1 1954.40   21.46
  -2  -3  -1 1909.27   21.02
   2   3   1 1942.23   22.46
   2   3   1 1862.21   17.55
  -2  -3  -1 1865.82   17.75
  -2  -3  -1 1897.38   21.63
   2   3   1 1907.35   21.97
   2   3   2 1207.20   17.89
   2   3   2 1273.72   17.26
   2   3   2 1252.99    9.52
  -2  -3  -2 1222.78   16.85
  -2  -3  -2 1237.38   17.86
   2   3   2 1318.44   17.46
  -2  -3  -2 1226.79   16.85
   2   3   2 1257.53   13.96
  -2  -3  -2 1224.62   14.71
   2   3   2 1217.71   14.36
   2   3   2 1253.78   18.55
  -2  -3  -2 1218.97    9.11
  -2  -3  -2 1215.51   18.22
   2   3   3  376.11    7.41
  -2  -3  -3  399.70    9.54
   2   3   3  424.02   11.17
  -2  -3  -3  403.96   10.98
   2   3   3  430.04    9.98
  -2  -3  -3  400.36    9.58
   2   3   3  417.88    9.91
   2   3   3  415.02    9.73
   2   3   3  404.61    7.80
   2   3   3  405.70    9.09
  -2  -3  -3  398.92    7.67
  -2  -3  -3  415.21    9.21
  -2  -3  -3  407.18    7.32
  -2  -3  -3  401.44   11.16
  -2  -3  -4 1129.56   19.55
   2   3   4 1153.54   15.60
   2   3   4 1189.61   16.70
  -2  -3  -4 1130.24   15.93
   2   3   4 1147.38   19.72
  -2  -3  -4 1144.17   16.08
   2   3   4 1173.47   16.54
   2   3   4 1146.09   16.27
   2   3   4 1152.36   16.30
  -2  -3  -4 1128.06   13.23
   2   3   4 1159.26   16.25
  -2  -3  -4 1153.31   16.47
  -2  -3  -4 1168.00   16.93
  -2  -3  -4 1138.71   15.11
  -2  -3  -4 1160.45   20.04
   2   3   5    7.44    1.63
   2   3   5    6.29    1.81
  -2  -3  -5    5.13    1.41
   2   3   5    5.87    2.02
  -2  -3  -5    6.16    1.83
  -2  -3  -5    7.89    1.67
   2   3   5    5.97    1.39
   2   3   5    7.21    1.53
   2   3   5    7.42    1.72
   2   3   5    6.74    1.60
  -2  -3  -5    7.08    1.93
  -2  -3  -5    9.71    1.84
  -2  -3  -5    3.35    1.06
  -2  -3  -6  373.79    9.03
   2   3   6  367.28   12.52
   2   3   6  379.16   11.57
   2   3   6  368.35    9.31
   2   3   6  385.16    9.43
   2   3   6  367.85    9.07
  -2  -3  -6  371.50    9.09
   2   3   6  340.50    8.73
  -2  -3  -6  358.84    8.59
  -2  -3  -6  377.51   11.05
   2   3   6  384.23   10.98
  -2  -3  -6  360.83   11.22
   2   3   7   11.17    2.63
   2   3   7   11.99    2.90
  -2  -3  -7    8.44    1.64
  -2  -3  -7    8.86    1.65
   2   3   7    8.69    1.60
   2   3   7    8.85    1.64
  -2  -3  -7   10.04    2.45
   2   3   7    9.30    2.13
  -2  -3  -7   11.05    1.88
  -2  -3  -7    9.41    2.37
  -2  -3  -8   20.55    2.21
   2   3   8   23.79    3.94
   2   3   8   22.30    3.79
   2   3   8   19.05    2.05
  -2  -3  -8   21.36    2.16
   2   3   8   16.89    1.90
  -2  -3  -8   17.93    3.18
  -2  -3  -8   20.47    2.69
   2   3   9  471.79   16.70
   2   3   9  492.49   16.67
  -2  -3  -9  465.10   12.33
  -2  -3  -9  470.72   15.30
   2   3   9  452.02    8.86
   2   3   9  440.66    8.86
   2   3  10  144.09    9.89
   2   3  10  144.47    9.51
  -2  -3 -10  139.39    8.94
  -2  -3 -10  147.01    7.50
   2   3  11   46.32    5.97
   2   3  11   44.47    6.11
  -2  -3 -11   41.94    5.34
   2   3  12    9.97    4.12
  -2  -3 -12   12.81    3.79
   2   3  13    5.69    3.54
  -2  -3 -13    5.98    2.68
   2   3  14   60.95    8.49
  -2  -3 -14   59.45    7.45
   2   3  15   -1.25    3.45
  -2  -4  14    7.28    3.94
   2   4 -14    6.59    3.72
  -2  -4  13  100.75   10.95
   2   4 -13  119.18   11.77
  -2  -4  12   12.79    4.35
   2   4 -12    7.49    3.80
   2   4 -12    8.08    3.81
  -2  -4  11   28.25    5.50
   2   4 -11   28.34    5.68
   2   4 -11   28.10    5.71
  -2  -4  10   36.26    5.91
   2   4 -10   36.11    5.91
   2   4 -10   39.85    5.95
  -2  -4   9    0.58    2.47
  -2  -4   9    2.13    1.00
   2   4  -9    1.61    0.93
  -2  -4   9    2.85    1.43
   2   4  -9    2.68    2.40
   2   4  -9    3.61    3.03
  -2  -4   8   16.55    3.69
  -2  -4   8   21.19    2.60
  -2  -4   8   20.73    2.58
   2   4  -8   24.40    2.71
   2   4  -8   22.12    2.63
   2   4  -8   24.50    4.46
   2   4  -8   23.33    4.41
  -2  -4   7   51.60    5.60
  -2  -4   7   55.03    4.14
   2   4  -7   53.66    4.08
  -2  -4   7   50.81    3.99
   2   4  -7   51.18    3.94
   2   4  -7   47.97    5.73
   2   4  -7   53.26    5.94
  -2  -4   6  105.90    5.78
   2   4  -6  110.08    5.84
  -2  -4   6  107.74    5.76
  -2  -4   6  106.40    7.22
   2   4  -6  108.14    7.70
  -2  -4   5  461.65   13.94
  -2  -4   5  500.47   12.55
  -2  -4   5  469.87   12.05
   2   4  -5  492.92   15.49
   2   4  -5  461.89   14.92
  -2  -4   4   38.11    3.82
  -2  -4   4   44.05    3.80
  -2  -4   4   34.30    3.45
   2   4  -4   34.52    4.10
   2   4  -4   39.27    4.05
   2   4  -4   35.76    3.97
  -2  -4   3  672.39   13.60
  -2  -4   3  686.31   14.56
  -2  -4   3  691.36    9.34
   2   4  -3  695.70   14.87
  -2  -4   3  680.60   14.42
   2   4  -3  689.77   16.12
   2   4  -3  696.60   15.72
  -2  -4   2 1205.69   14.43
   2   4  -2 1248.75   19.96
  -2  -4   2 1196.09   19.48
   2   4  -2 1240.39   19.57
  -2  -4   2 1189.54   19.14
   2   4  -2 1266.61   20.57
   2   4  -2 1209.91   20.11
  -2  -4   2 1202.15   19.82
   2   4  -1   80.56    5.16
   2   4  -1   77.72    4.11
  -2  -4   1   73.26    4.05
  -2  -4   1   73.48    4.98
   2   4  -1   73.44    4.85
  -2  -4   1   77.12    5.02
  -2  -4   1   73.35    5.20
  -2  -4   1   76.73    4.82
   2   4  -1   69.79    4.77
   2   4  -1   78.44    3.57
  -2  -4   1   67.49    4.87
   2   4  -1   73.97    5.02
   2   4   0   63.59    4.54
  -2  -4   0   60.85    4.47
   2   4   0   61.47    4.12
  -2  -4   0   59.33    3.93
   2   4   0   62.16    4.46
  -2  -4   0   61.16    4.50
   2   4   0   60.27    4.10
  -2  -4   0   59.60    4.05
   2   4   0   62.54    4.71
  -2  -4   0   62.65    4.81
   2   4   0   60.81    2.29
  -2  -4   0   63.76    4.64
   2   4   0   67.48    4.69
  -2  -4  -1  637.74    6.39
   2   4   1  656.79   14.47
  -2  -4  -1  641.79   14.04
  -2  -4  -1  641.07   13.62
   2   4   1  653.35   13.85
   2   4   1  645.64   14.15
  -2  -4  -1  646.20   14.18
   2   4   1  673.06   15.17
  -2  -4  -1  639.05   12.94
   2   4   1  642.99   12.88
   2   4   1  668.89   14.96
  -2  -4  -1  641.16   14.41
   2   4   2  479.12   12.21
  -2  -4  -2  456.81    6.76
  -2  -4  -2  467.83   12.33
   2   4   2  458.44    6.90
   2   4   2  461.78   12.45
  -2  -4  -2  458.03   11.76
   2   4   2  463.34   12.01
  -2  -4  -2  480.90   12.11
   2   4   2  451.54   10.84
  -2  -4  -2  461.59   11.16
  -2  -4  -2  448.55   12.75
   2   4   2  457.19   12.90
   2   4   3   97.16    4.05
   2   4   3  101.99    5.73
   2   4   3  105.97    6.41
  -2  -4  -3  107.83    6.28
  -2  -4  -3  105.00    5.75
  -2  -4  -3  103.18    4.07
  -2  -4  -3  103.17    5.69
   2   4   3  101.72    5.79
   2   4   3  102.30    5.45
   2   4   3  101.19    3.95
  -2  -4  -3  104.01    5.56
   2   4   3   98.04    5.38
  -2  -4  -3  100.69    3.26
  -2  -4  -3   98.96    6.38
   2   4   4   87.27    5.26
  -2  -4  -4   87.36    4.49
   2   4   4   87.94    4.49
  -2  -4  -4   88.52    5.22
   2   4   4   87.57    6.07
  -2  -4  -4   92.08    6.14
  -2  -4  -4   82.24    5.14
   2   4   4   85.74    5.20
   2   4   4   86.92    3.53
  -2  -4  -4   97.14    5.71
  -2  -4  -4   88.37    4.04
  -2  -4  -4  107.12    7.64
   2   4   5  237.14    8.31
  -2  -4  -5  238.80    8.36
  -2  -4  -5  233.18    8.37
   2   4   5  246.60   10.74
  -2  -4  -5  254.30    8.79
  -2  -4  -5  242.20    9.51
   2   4   5  237.87    9.08
  -2  -4  -5  245.06    9.43
  -2  -4  -5  235.90    7.77
  -2  -4  -5  246.25   10.98
   2   4   6  106.61    6.22
   2   4   6   98.36    7.19
  -2  -4  -6  102.76    5.57
   2   4   6  101.78    5.53
  -2  -4  -6  104.42    5.64
  -2  -4  -6  102.06    3.91
  -2  -4  -6  106.08    6.67
   2   4   6  102.72    6.38
  -2  -4  -6   99.66    5.74
   2   4   7   91.89    6.40
  -2  -4  -7   86.62    5.02
   2   4   7  105.54    7.78
   2   4   7   94.16    5.27
  -2  -4  -7   86.60    5.15
   2   4   7   90.54    5.13
  -2  -4  -7   94.58    4.06
  -2  -4  -7   95.04    6.71
  -2  -4  -7   88.89    6.03
  -2  -4  -8  251.79    8.30
   2   4   8  250.17   11.25
   2   4   8  246.26   12.24
  -2  -4  -8  249.24    7.04
  -2  -4  -8  256.06   11.44
   2   4   8  235.28    8.11
  -2  -4  -8  254.63    8.43
   2   4   8  246.92    8.32
   2   4   9  273.07   12.72
   2   4   9  281.75   13.59
  -2  -4  -9  281.08    8.44
  -2  -4  -9  279.48    8.53
   2   4   9  264.63    8.32
   2   4   9  266.72    8.29
  -2  -4  -9  258.57   12.05
  -2  -4  -9  268.81    7.84
   2   4  10   22.94    4.51
  -2  -4 -10   21.80    2.35
   2   4  10   24.84    4.73
  -2  -4 -10   20.83    2.32
  -2  -4 -10   21.27    4.18
  -2  -4 -10   21.02    2.49
   2   4  11   43.18    6.34
  -2  -4 -11   36.97    5.42
   2   4  12   84.25    8.70
  -2  -4 -12   86.24    8.36
   2   4  13   13.31    4.31
  -2  -4 -13   15.73    4.16
   2   4  14    8.74    4.52
  -2  -4 -14    6.70    3.97
   2   4  15   28.83    6.55
  -2  -5  14    9.50    4.38
   2   5 -14   22.75    6.62
   2   5 -14   17.94    6.20
  -2  -5  13    6.76    4.73
   2   5 -13    8.76    4.06
   2   5 -13    4.17    4.27
   2   5 -13   -3.83    3.81
  -2  -5  12    3.31    2.86
   2   5 -12   10.91    4.47
   2   5 -12    5.72    3.84
   2   5 -12    6.22    3.91
  -2  -5  11  197.26   13.94
   2   5 -11  211.91   14.83
   2   5 -11  181.11   13.11
   2   5 -11  197.40   13.61
  -2  -5  10   42.69    6.58
  -2  -5  10   47.16    4.17
  -2  -5  10   42.42    3.88
   2   5 -10   47.53    7.00
   2   5 -10   37.75    6.30
   2   5 -10   40.80    6.25
  -2  -5   9   11.34    3.27
  -2  -5   9   13.54    2.40
  -2  -5   9   14.12    2.64
   2   5  -9   18.32    4.96
   2   5  -9   14.43    4.21
   2   5  -9   12.48    3.76
  -2  -5   8  323.60   14.78
  -2  -5   8  325.69   11.22
   2   5  -8  326.10   11.00
   2   5  -8  300.37   10.64
  -2  -5   8  312.73   10.96
   2   5  -8  334.77   15.90
   2   5  -8  316.98   14.78
  -2  -5   7   77.40    7.06
  -2  -5   7   79.31    5.80
  -2  -5   7   84.14    5.81
   2   5  -7   77.34    7.56
   2   5  -7   80.62    7.27
  -2  -5   6   14.68    3.09
  -2  -5   6   15.12    2.78
  -2  -5   6   16.25    2.91
   2   5  -6   12.39    3.42
   2   5  -6   16.14    3.55
  -2  -5   5   73.43    2.76
  -2  -5   5   76.67    5.98
  -2  -5   5   79.74    5.77
  -2  -5   5   69.93    5.33
   2   5  -5   78.58    6.90
   2   5  -5   78.65    6.66
  -2  -5   4   12.19    2.60
  -2  -5   4   10.96    1.43
  -2  -5   4    9.77    2.40
   2   5  -4   14.54    3.01
   2   5  -4    7.14    1.81
  -2  -5   3  330.87   11.53
  -2  -5   3  306.36    8.03
  -2  -5   3  321.52   11.21
   2   5  -3  308.45   11.97
  -2  -5   3  305.63   11.09
   2   5  -3  321.65   11.39
   2   5  -3  336.15   10.30
  -2  -5   2    1.89    1.58
  -2  -5   2    3.81    1.42
  -2  -5   2    1.35    1.74
   2   5  -2   -0.40    1.90
  -2  -5   2   -2.45    2.04
  -2  -5   2    1.45    1.45
   2   5  -2    1.18    1.19
  -2  -5   2    0.40    1.57
   2   5  -2    1.26    1.41
  -2  -5   1  272.68    8.93
  -2  -5   1  262.57   10.41
  -2  -5   1  283.24   10.54
   2   5  -1  287.14   10.57
  -2  -5   1  272.29   11.07
  -2  -5   1  286.12   10.44
   2   5  -1  285.19    7.07
   2   5  -1  291.66   10.76
  -2  -5   1  281.79   10.36
  -2  -5   0  468.34   13.78
  -2  -5   0  466.07   12.44
  -2  -5   0  461.35   13.63
  -2  -5   0  460.53   12.99
   2   5   0  486.38   14.38
   2   5   0  473.63   13.09
   2   5   0  469.14    6.81
  -2  -5   0  468.78   13.39
   2   5   0  483.31   13.94
  -2  -5  -1   91.11    6.31
  -2  -5  -1   87.65    5.68
   2   5   1   86.92    5.89
  -2  -5  -1   81.31    3.32
  -2  -5  -1   85.21    5.83
   2   5   1   84.72    5.68
   2   5   1   88.09    6.24
  -2  -5  -1   90.69    5.76
  -2  -5  -1   88.92    6.23
   2   5   1   97.77    6.35
  -2  -5  -2   48.41    2.75
  -2  -5  -2   52.63    4.72
   2   5   2   52.60    4.82
  -2  -5  -2   54.50    4.90
  -2  -5  -2   54.63    4.62
   2   5   2   53.32    4.55
  -2  -5  -2   58.71    4.58
  -2  -5  -2   36.07    3.00
   2   5   2   60.21    5.44
  -2  -5  -3  282.75    7.43
  -2  -5  -3  306.03   10.90
   2   5   3  299.80   11.78
   2   5   3  300.77    7.81
  -2  -5  -3  283.78   10.67
   2   5   3  307.47   10.58
  -2  -5  -3  320.02   11.17
   2   5   3  296.76   10.76
   2   5   3  279.15    7.09
  -2  -5  -3  293.98    5.03
  -2  -5  -3  306.03   12.08
   2   5   4  120.01    5.60
  -2  -5  -4  121.12    5.54
  -2  -5  -4  113.78    6.70
   2   5   4  118.50    7.78
  -2  -5  -4  131.37    7.13
   2   5   4  120.19    7.02
  -2  -5  -4  123.99    7.20
   2   5   4  115.69    4.13
  -2  -5  -4  115.28    4.41
  -2  -5  -4  127.36    8.47
  -2  -5  -5  133.39    7.29
   2   5   5  132.34    6.54
   2   5   5  132.03    8.71
  -2  -5  -5  135.37    6.58
  -2  -5  -5  133.30    7.20
  -2  -5  -5  130.37    8.84
  -2  -5  -5  132.58    5.72
  -2  -5  -6   25.32    3.28
  -2  -5  -6   23.72    3.16
  -2  -5  -6   18.92    2.79
   2   5   6   21.07    3.14
   2   5   6   21.02    3.93
  -2  -5  -6   22.08    4.46
  -2  -5  -6   22.73    2.84
   2   5   7   49.90    5.86
   2   5   7   53.63    5.04
  -2  -5  -7   48.88    4.30
  -2  -5  -7   48.16    4.30
  -2  -5  -7   44.46    5.25
  -2  -5  -7   44.18    4.32
   2   5   8  256.54   11.66
   2   5   8  283.98   14.11
  -2  -5  -8  246.69    9.51
  -2  -5  -8  259.89   12.44
   2   5   8  252.61    9.62
  -2  -5  -8  242.16    9.46
   2   5   9    1.34    1.90
  -2  -5  -9    2.32    1.32
  -2  -5  -9    2.16    2.27
  -2  -5  -9    5.99    1.80
   2   5   9    2.55    1.48
   2   5  10  208.98   12.03
  -2  -5 -10  209.33    8.20
  -2  -5 -10  223.10   12.74
  -2  -5 -10  208.52    8.22
   2   5  11  162.85   11.41
  -2  -5 -11  180.34   11.93
   2   5  12   -0.92    3.03
  -2  -5 -12    0.57    2.57
   2   5  13    3.51    3.21
  -2  -5 -13    4.39    3.26
   2   5  14    0.37    3.04
  -2  -5 -14    6.18    4.00
   2   5  15   -1.55    3.05
   2   6 -14    7.35    4.44
   2   6 -14    1.05    3.31
  -2  -6  13   14.74    5.18
   2   6 -13   21.00    5.75
   2   6 -13   21.57    5.89
   2   6 -13   23.00    5.76
  -2  -6  12    8.43    4.24
   2   6 -12    6.78    3.87
   2   6 -12   19.14    6.05
   2   6 -12    7.66    3.85
  -2  -6  11   47.89    7.46
   2   6 -11   56.08    7.89
   2   6 -11   55.79    8.22
   2   6 -11   43.79    6.81
  -2  -6  10   18.64    4.65
  -2  -6  10   15.28    2.94
  -2  -6  10   14.76    2.91
   2   6 -10   21.06    5.47
   2   6 -10   15.44    4.32
   2   6 -10   13.27    4.29
  -2  -6   9   31.13    5.29
  -2  -6   9   33.00    4.19
  -2  -6   9   31.03    4.02
   2   6  -9   33.74    5.88
   2   6  -9   26.33    4.92
  -2  -6   8  360.42   15.79
  -2  -6   8  366.39   13.32
  -2  -6   8  348.73   13.00
   2   6  -8  354.34   17.28
   2   6  -8  347.88   15.86
  -2  -6   7   15.48    2.90
  -2  -6   7   16.42    3.66
  -2  -6   7   20.02    3.41
   2   6  -7   18.27    4.20
   2   6  -7   15.63    3.78
  -2  -6   6    8.90    2.36
  -2  -6   6    9.22    1.19
  -2  -6   6    9.87    2.76
  -2  -6   6    2.02    1.86
   2   6  -6    8.57    3.36
   2   6  -6    7.23    2.74
  -2  -6   5  251.02   11.47
  -2  -6   5  244.32    7.08
  -2  -6   5  266.10   11.40
   2   6  -5  271.55   13.13
   2   6  -5  247.08   12.05
  -2  -6   4    1.56    1.07
  -2  -6   4   -1.27    2.02
  -2  -6   4   -5.19    2.66
   2   6  -4    0.67    1.99
  -2  -6   4    1.51    2.54
   2   6  -4   -0.31    1.41
  -2  -6   4   -0.07    1.81
  -2  -6   3  104.80    7.19
  -2  -6   3  100.96    5.53
  -2  -6   3  100.92    7.07
   2   6  -3  112.32    8.13
  -2  -6   3  113.33    8.07
   2   6  -3  107.94    6.14
  -2  -6   3   98.02    6.80
  -2  -6   2  299.55   10.03
  -2  -6   2  303.63   12.25
  -2  -6   2  303.34   12.26
  -2  -6   2  322.33   13.22
   2   6  -2  317.48   12.87
   2   6  -2  309.89    9.16
  -2  -6   2  294.66   11.54
  -2  -6   1   35.11    4.42
  -2  -6   1   30.31    3.57
  -2  -6   1   24.57    3.84
  -2  -6   1   36.29    4.79
   2   6  -1   27.38    3.77
   2   6  -1   28.68    2.49
  -2  -6   1   29.30    3.82
  -2  -6   0  679.59   16.72
  -2  -6   0  692.01   18.25
  -2  -6   0  677.44   11.86
  -2  -6   0  688.71   18.17
   2   6   0  673.96   17.83
  -2  -6   0  683.69   17.71
   2   6   0  690.00    9.22
  -2  -6  -1  230.91   10.73
  -2  -6  -1  238.52    6.78
  -2  -6  -1  229.99   10.67
   2   6   1  253.54   10.79
  -2  -6  -1  246.52   11.16
  -2  -6  -2  898.01   13.49
  -2  -6  -2  878.97   20.80
  -2  -6  -2  885.28   20.78
   2   6   2  902.26   20.14
  -2  -6  -2  904.18   21.90
  -2  -6  -3   56.33    3.67
  -2  -6  -3   71.20    6.05
   2   6   3   59.94    3.92
  -2  -6  -3   64.11    5.83
   2   6   3   51.88    5.15
  -2  -6  -3   64.87    6.28
  -2  -6  -3   62.60    2.24
  -2  -6  -4  256.68    8.61
  -2  -6  -4  277.44   11.57
   2   6   4  266.02    8.96
  -2  -6  -4  255.19   11.25
   2   6   4  254.71    6.42
  -2  -6  -4  245.47   12.35
  -2  -6  -5  144.03    8.31
   2   6   5  146.01    7.25
  -2  -6  -5  146.71    7.15
  -2  -6  -5  133.44    8.06
  -2  -6  -5  149.41   10.36
  -2  -6  -6  223.78   10.28
   2   6   6  229.67    9.82
  -2  -6  -6  222.34   10.33
  -2  -6  -6  225.06   12.94
  -2  -6  -6  217.06    8.17
  -2  -6  -7   -1.61    1.93
  -2  -6  -7    0.98    1.53
   2   6   7    3.06    2.04
  -2  -6  -7    1.91    1.39
  -2  -6  -8  118.91    7.53
  -2  -6  -8  123.70    7.62
   2   6   8  121.64    8.42
  -2  -6  -8  140.71   11.38
   2   6   9    9.39    3.06
  -2  -6  -9    6.36    2.05
  -2  -6  -9    5.24    1.91
  -2  -6  -9    7.27    3.21
   2   6  10   19.97    4.48
  -2  -6 -10   23.81    3.41
  -2  -6 -10   23.40    4.88
  -2  -6 -10   21.76    3.29
   2   6  11   12.26    3.62
  -2  -6 -11   17.80    4.46
   2   6  12   63.31    8.01
  -2  -6 -12   72.20    8.68
   2   6  13   32.52    6.35
  -2  -6 -13   24.10    5.53
   2   6  14   38.23    6.71
  -2  -6 -14   28.38    5.99
   2   6  15    9.57    4.73
   2   7 -14    9.55    4.40
  -2  -7  13    5.77    4.03
   2   7 -13    5.86    3.92
   2   7 -13   14.07    4.74
   2   7 -13   13.37    4.84
  -2  -7  12   -1.46    3.13
   2   7 -12   -1.48    3.09
   2   7 -12    5.39    3.81
   2   7 -12    1.56    3.09
  -2  -7  11   24.72    5.71
   2   7 -11   34.27    7.10
   2   7 -11   27.15    6.22
   2   7 -11   25.89    5.44
  -2  -7  10    3.32    2.98
  -2  -7  10    2.57    1.87
  -2  -7  10    5.01    2.32
   2   7 -10   -4.51    4.30
   2   7 -10    0.26    3.08
  -2  -7   9   14.85    3.31
  -2  -7   9   16.52    4.37
  -2  -7   9   13.92    3.44
   2   7  -9   11.73    4.57
   2   7  -9   16.73    4.06
  -2  -7   8   -1.35    2.91
  -2  -7   8    0.64    1.86
  -2  -7   8    3.25    1.99
   2   7  -8   -3.78    3.89
   2   7  -8    2.94    2.09
  -2  -7   7   27.43    4.62
  -2  -7   7   29.20    4.52
  -2  -7   7   27.62    4.40
   2   7  -7   30.71    5.57
   2   7  -7   23.63    4.71
  -2  -7   6   59.52    6.21
  -2  -7   6   63.66    3.91
  -2  -7   6   58.79    6.11
   2   7  -6   70.37    7.67
   2   7  -6   63.29    6.80
  -2  -7   5    1.74    1.98
  -2  -7   5   -1.53    1.20
  -2  -7   5   -4.54    3.20
   2   7  -5    2.53    2.92
  -2  -7   5    2.44    2.61
  -2  -7   4   10.28    2.07
  -2  -7   4   10.49    3.27
  -2  -7   4   10.91    2.93
   2   7  -4   14.34    3.52
  -2  -7   4    8.56    2.89
  -2  -7   4   10.70    3.08
  -2  -7   3  289.63   13.18
  -2  -7   3  283.18   10.52
  -2  -7   3  294.18   13.18
  -2  -7   3  320.73   14.31
   2   7  -3  305.98   14.26
  -2  -7   3  291.75   12.57
   2   7  -3  305.98   10.63
  -2  -7   2  284.07   13.16
  -2  -7   2  292.60   13.16
   2   7  -2  292.35   13.51
  -2  -7   2  291.12   13.71
   2   7  -2  299.99    9.42
  -2  -7   2  283.58   12.31
   2   7  -1    0.42    0.81
  -2  -7   1   -0.67    2.45
  -2  -7   1    0.56    2.04
   2   7  -1    0.72    2.38
  -2  -7   1   -1.12    2.36
  -2  -7   0   91.91    7.45
  -2  -7   0   87.16    4.89
  -2  -7   0   98.09    7.70
   2   7   0   90.44    7.44
   2   7   0   93.26    3.80
  -2  -7   0   87.88    7.17
  -2  -7  -1   46.20    3.52
  -2  -7  -1   39.52    5.19
  -2  -7  -1   42.64    5.27
   2   7   1   46.38    5.38
  -2  -7  -1   45.98    5.15
  -2  -7  -2   84.73    4.72
  -2  -7  -2   85.57    7.29
  -2  -7  -2   90.87    7.49
   2   7   2   84.82    7.11
  -2  -7  -2   79.22    7.22
  -2  -7  -3    1.60    0.99
  -2  -7  -3    4.66    2.54
  -2  -7  -3   -0.08    1.89
   2   7   3    3.76    2.42
  -2  -7  -3    1.35    0.45
  -2  -7  -3    2.47    2.59
   2   7   4  274.58    9.77
  -2  -7  -4  254.40    9.15
  -2  -7  -4  265.89   12.69
  -2  -7  -4  273.13   12.55
   2   7   4  265.53    6.99
   2   7   4  275.19   12.79
  -2  -7  -4  276.67    6.39
  -2  -7  -4  269.16   13.79
   2   7   5  388.60   12.53
  -2  -7  -5  355.94   11.73
  -2  -7  -5  387.74   15.01
  -2  -7  -5  357.79   14.56
   2   7   5  369.58    6.04
  -2  -7  -5  389.75   17.19
  -2  -7  -6    4.56    2.64
   2   7   6   -0.76    1.68
  -2  -7  -6   -1.83    2.43
  -2  -7  -7  118.72    8.32
   2   7   7  119.82    7.96
  -2  -7  -7  116.92    8.27
  -2  -7  -7  121.92   10.59
  -2  -7  -8   28.03    4.23
   2   7   8   30.82    4.70
  -2  -7  -8   26.64    4.06
  -2  -7  -8   43.76    8.20
  -2  -7  -9   -0.82    1.83
   2   7   9   -0.26    1.99
  -2  -7  -9    1.28    1.70
   2   7  10   14.10    3.92
  -2  -7 -10   17.54    5.60
   2   7  11   42.94    6.47
  -2  -7 -11   50.16    9.32
   2   7  12   32.05    5.87
  -2  -7 -12   45.43    8.49
   2   7  13   11.75    4.26
  -2  -7 -13   46.68    9.60
   2   7  14    1.81    3.58
  -2  -8  13   -0.66    3.53
   2   8 -13    2.12    3.46
  -2  -8  12    3.39    3.84
   2   8 -12   -7.44    4.90
   2   8 -12    0.86    3.24
   2   8 -12   -0.23    2.90
  -2  -8  11   31.07    6.20
   2   8 -11   32.77    7.62
   2   8 -11   25.60    5.64
  -2  -8  10    1.03    2.91
  -2  -8  10    2.20    2.09
  -2  -8  10    1.50    2.48
   2   8 -10    4.96    4.24
   2   8 -10   -2.95    3.56
  -2  -8   9   18.15    4.42
  -2  -8   9   19.28    4.15
  -2  -8   9   14.75    3.78
   2   8  -9   14.19    5.04
   2   8  -9   18.04    4.71
  -2  -8   8  238.24   13.63
  -2  -8   8  260.95   13.87
  -2  -8   8  240.60   13.06
   2   8  -8  266.47   16.45
   2   8  -8  262.35   15.13
  -2  -8   7   21.03    4.19
  -2  -8   7   20.00    3.94
   2   8  -7   31.17    5.92
   2   8  -7   24.34    4.95
  -2  -8   6   81.34    7.82
  -2  -8   6   73.80    8.57
   2   8  -6   88.29    9.07
  -2  -8   6   72.27    7.29
  -2  -8   5   19.99    2.96
  -2  -8   5   21.38    4.40
  -2  -8   5   22.75    4.54
   2   8  -5   26.34    5.35
  -2  -8   5   21.07    4.59
  -2  -8   4    6.91    3.01
  -2  -8   4    3.31    2.19
   2   8  -4    8.57    3.84
  -2  -8   4    6.42    3.25
  -2  -8   4    4.36    2.63
  -2  -8   3    8.69    3.37
  -2  -8   3    9.82    3.44
   2   8  -3    5.35    2.91
  -2  -8   3    7.00    3.40
  -2  -8   3    6.10    2.42
   2   8  -3    6.53    1.77
  -2  -8   2  224.55   12.67
  -2  -8   2  209.16   12.11
   2   8  -2  236.81   13.13
   2   8  -2  224.54    8.53
  -2  -8   2  217.82   11.64
  -2  -8   1   10.82    3.86
   2   8  -1   15.06    2.08
  -2  -8   1   22.65    4.68
   2   8  -1   16.92    3.99
  -2  -8   1   18.34    3.78
  -2  -8   0  295.95    9.88
  -2  -8   0  318.78   14.86
  -2  -8   0  289.27   14.27
   2   8   0  316.41   14.67
  -2  -8   0  306.22   13.92
  -2  -8  -1   23.01    4.33
  -2  -8  -1   24.72    2.91
  -2  -8  -1   22.41    4.26
   2   8   1   26.66    4.76
  -2  -8  -1   23.24    4.67
  -2  -8  -2  171.40   10.88
  -2  -8  -2  157.95    7.11
  -2  -8  -2  163.98   10.87
   2   8   2  175.13   10.88
  -2  -8  -2  169.96   11.28
  -2  -8  -3  160.71    7.37
  -2  -8  -3  164.92   10.87
  -2  -8  -3  154.46   10.30
   2   8   3  168.52   10.87
  -2  -8  -3  160.25   10.89
  -2  -8  -4   19.42    2.92
  -2  -8  -4   24.54    4.73
  -2  -8  -4   22.34    4.68
   2   8   4   20.62    4.36
   2   8   4   21.35    2.20
  -2  -8  -4   19.22    4.73
  -2  -8  -4   24.67    1.82
  -2  -8  -5   18.89    3.99
   2   8   5   15.42    2.90
  -2  -8  -5   15.27    1.92
  -2  -8  -5   15.24    3.86
  -2  -8  -5   18.00    4.75
  -2  -8  -6  288.07   14.08
  -2  -8  -6  265.36   13.68
   2   8   6  308.10   12.69
  -2  -8  -6  295.00   16.56
  -2  -8  -7   17.69    3.94
  -2  -8  -7   14.71    3.76
   2   8   7   16.57    3.52
  -2  -8  -7   24.81    6.04
  -2  -8  -8   91.55    7.98
  -2  -8  -8   87.82    7.90
   2   8   8   95.09    7.96
  -2  -8  -8   97.60   10.49
  -2  -8  -9    2.98    2.43
  -2  -8  -9    3.27    2.44
   2   8   9    4.10    2.50
  -2  -8  -9    2.56    3.04
   2   8  10    9.42    3.53
  -2  -8 -10   11.30    4.54
   2   8  11   25.59    5.28
  -2  -8 -11   43.24    8.53
  -2  -8 -12   41.56    9.22
   2   9 -13    1.57    3.05
  -2  -9  12    6.46    3.77
   2   9 -12    0.26    3.45
  -2  -9  11    1.31    2.80
   2   9 -11    2.67    3.84
   2   9 -11   -0.40    2.89
  -2  -9  10    5.01    3.40
  -2  -9  10    9.06    3.21
  -2  -9  10   10.12    3.62
   2   9 -10   11.79    5.28
   2   9 -10   10.05    3.73
  -2  -9   9    3.25    2.64
  -2  -9   9   -1.64    2.55
  -2  -9   9    0.80    2.53
   2   9  -9    3.57    4.36
  -2  -9   9   -3.08    3.87
   2   9  -9    3.40    3.12
  -2  -9   8   17.72    4.16
  -2  -9   8   15.73    4.26
  -2  -9   8   18.38    4.34
   2   9  -8   19.78    5.61
  -2  -9   8   15.17    4.79
   2   9  -8   16.27    5.04
  -2  -9   7   -1.07    2.56
  -2  -9   7   -2.34    2.84
  -2  -9   7   -2.84    3.58
   2   9  -7    4.00    3.62
   2   9  -7    0.68    2.81
  -2  -9   6    5.37    3.09
  -2  -9   6    7.12    3.21
  -2  -9   6    3.13    2.76
   2   9  -6    1.68    3.72
  -2  -9   5   76.72    8.28
  -2  -9   5   85.03    8.41
   2   9  -5  101.99   10.17
  -2  -9   5   89.88    9.32
  -2  -9   5   85.77    7.96
  -2  -9   4    3.17    3.13
  -2  -9   4    1.90    2.49
  -2  -9   4    5.24    3.54
   2   9  -4   -4.95    4.34
  -2  -9   4    3.28    2.14
  -2  -9   3   30.36    5.59
  -2  -9   3   22.32    4.77
  -2  -9   3   24.42    4.94
   2   9  -3   22.35    4.85
  -2  -9   3   19.68    4.21
  -2  -9   2  143.17   11.02
  -2  -9   2  136.06   10.79
   2   9  -2  160.26   11.83
   2   9  -2  138.86    7.01
  -2  -9   2  158.99   10.57
  -2  -9   1    0.85    1.16
   2   9  -1    1.86    1.07
  -2  -9   1    2.20    3.22
  -2  -9   1   -0.50    2.38
   2   9  -1    2.51    2.72
  -2  -9   1   -3.63    2.90
  -2  -9   0    9.12    2.03
  -2  -9   0    9.43    3.88
  -2  -9   0    7.78    3.35
   2   9   0   13.10    4.43
  -2  -9   0    8.81    3.29
  -2  -9  -1  103.77    9.38
  -2  -9  -1   97.37    6.09
  -2  -9  -1  100.06    9.20
   2   9   1  119.29   10.05
  -2  -9  -1  110.63    9.40
  -2  -9  -2    0.50    2.28
  -2  -9  -2    2.71    2.55
   2   9   2    1.63    2.57
  -2  -9  -2   -3.14    3.16
  -2  -9  -3    1.98    3.11
  -2  -9  -3   -0.49    2.34
   2   9   3   -0.41    2.29
  -2  -9  -3   -1.02    3.23
  -2  -9  -4    7.07    3.50
  -2  -9  -4    3.00    3.37
   2   9   4    3.95    2.86
  -2  -9  -5    0.02    2.31
  -2  -9  -5    3.71    3.10
  -2  -9  -5    0.40    3.73
  -2  -9  -6  202.86   12.84
  -2  -9  -6  214.21   13.12
  -2  -9  -6  208.03   14.63
  -2  -9  -7    4.14    2.94
   2   9   7    1.45    1.85
  -2  -9  -7    2.97    2.50
  -2  -9  -7    4.54    3.13
  -2  -9  -8    3.39    2.70
  -2  -9  -8    6.69    3.04
   2   9   8   -0.17    2.24
  -2  -9  -8    3.56    3.60
  -2  -9  -9    9.28    3.22
  -2  -9  -9   14.88    3.97
  -2  -9  -9   13.41    5.08
  -2  -9 -10   16.02    5.95
  -2 -10  12    2.08    3.61
   2  10 -12    4.03    3.61
  -2 -10  11    1.50    3.12
  -2 -10  11    6.48    4.12
   2  10 -11    7.21    4.14
  -2 -10  10   -0.90    2.49
  -2 -10  10    0.58    2.63
   2  10 -10   -1.01    3.15
  -2 -10  10   -0.34    3.97
   2  10 -10    1.36    2.93
  -2 -10   9    4.93    2.81
  -2 -10   9    5.49    3.59
  -2 -10   9    6.54    3.06
   2  10  -9    7.32    4.68
  -2 -10   9    6.32    4.13
   2  10  -9    8.78    3.78
  -2 -10   8   28.43    5.75
  -2 -10   8   17.70    4.54
  -2 -10   8   20.23    5.94
   2  10  -8   27.65    6.66
   2  10  -8   25.44    5.82
  -2 -10   7   29.27    5.84
  -2 -10   7   31.19    5.88
  -2 -10   7   35.00    6.94
   2  10  -7   24.99    5.98
   2  10  -7   25.87    5.62
  -2 -10   6   42.58    6.83
  -2 -10   6   43.37    6.89
   2  10  -6   53.20    8.30
  -2 -10   6   44.90    7.38
  -2 -10   5    1.92    3.37
  -2 -10   5   -1.44    3.51
  -2 -10   5    0.14    3.21
   2  10  -5    1.91    2.69
  -2 -10   5   -0.23    2.36
  -2 -10   4    3.74    3.47
  -2 -10   4    5.49    3.34
  -2 -10   4    8.67    4.47
   2  10  -4    0.84    3.23
  -2 -10   4    2.61    2.13
  -2 -10   3    4.82    3.33
  -2 -10   3    9.68    4.04
   2  10  -3   11.46    4.78
  -2 -10   3   11.45    4.04
  -2 -10   2    4.50    3.33
  -2 -10   2   -1.01    2.60
   2  10  -2   -0.29    2.75
  -2 -10   2    1.56    2.38
  -2 -10   1   21.46    5.40
  -2 -10   1   19.58    4.81
   2  10  -1   22.34    5.44
  -2 -10   1   20.74    4.86
  -2 -10   0  116.17   10.72
  -2 -10   0  127.99   11.10
   2  10   0  131.80   11.40
  -2 -10   0  115.48   10.00
  -2 -10  -1   10.15    4.14
  -2 -10  -1    6.47    3.34
   2  10   1    2.13    2.79
  -2 -10  -1    7.11    3.61
  -2 -10  -2   28.82    6.11
  -2 -10  -2   38.02    6.15
   2  10   2   31.66    5.88
  -2 -10  -2   40.96    6.50
  -2 -10  -3   -1.42    2.54
  -2 -10  -3   -0.85    2.88
   2  10   3    0.53    2.76
  -2 -10  -3   -1.16    2.95
  -2 -10  -4    8.15    4.28
  -2 -10  -4    3.99    3.03
   2  10   4    5.91    3.67
  -2 -10  -4    0.38    2.93
  -2 -10  -5    8.55    3.79
  -2 -10  -5    8.20    3.84
  -2 -10  -5    2.89    3.63
  -2 -10  -6   21.81    5.05
  -2 -10  -6   15.73    4.52
  -2 -10  -6   11.80    4.50
  -2 -10  -7   16.71    4.29
  -2 -10  -7   14.35    4.44
  -2 -10  -7   18.01    5.18
  -2 -10  -8   20.54    4.95
  -2 -10  -8   17.65    4.67
  -2 -10  -8   22.10    6.34
  -2 -10  -9    0.87    4.58
  -2 -11  10    3.15    3.73
   2  11 -10   -2.25    2.63
  -2 -11   9    0.02    2.62
  -2 -11   9   -1.63    3.61
  -2 -11   9   -1.21    3.98
   2  11  -9   -1.94    3.36
  -2 -11   8    1.08    2.78
  -2 -11   8   -5.33    4.13
  -2 -11   8    4.25    4.39
   2  11  -8    2.35    3.38
  -2 -11   7    0.54    2.90
  -2 -11   7   11.51    5.32
   2  11  -7    7.74    3.98
  -2 -11   7    2.30    3.31
  -2 -11   6    7.18    4.18
  -2 -11   6    6.06    3.97
   2  11  -6    3.68    4.30
  -2 -11   6    9.21    4.30
  -2 -11   5    7.28    3.67
  -2 -11   5    4.15    3.47
   2  11  -5   -3.72    4.28
  -2 -11   5    7.76    3.09
  -2 -11   4   19.31    5.10
  -2 -11   4   16.05    5.13
   2  11  -4   13.13    4.54
  -2 -11   4   20.82    4.76
  -2 -11   3   10.85    4.36
  -2 -11   3   14.16    5.13
   2  11  -3   11.44    4.89
  -2 -11   3   12.26    3.95
  -2 -11   2   32.35    6.22
  -2 -11   2   25.74    5.67
   2  11  -2   42.18    7.38
  -2 -11   2   39.54    6.47
  -2 -11   1   16.66    5.11
  -2 -11   1   20.71    5.44
   2  11  -1   12.59    4.51
  -2 -11   1   20.21    5.22
  -2 -11   0   38.00    7.03
  -2 -11   0   45.50    7.25
   2  11   0   54.72    7.99
  -2 -11   0   43.31    6.65
  -2 -11  -1   21.74    5.79
  -2 -11  -1   19.47    5.51
   2  11   1   15.98    4.77
  -2 -11  -1   23.42    5.36
  -2 -11  -2   13.37    4.53
  -2 -11  -2   15.32    4.49
   2  11   2   13.49    4.66
  -2 -11  -2    9.91    4.20
  -2 -11  -3    3.66    3.25
  -2 -11  -3    7.03    3.89
   2  11   3   13.64    5.11
  -2 -11  -3   11.33    4.33
  -2 -11  -4    1.57    2.56
  -2 -11  -4   -3.08    3.40
  -2 -11  -5    6.65    3.96
  -2 -11  -5    8.55    4.27
  -2 -11  -5   -0.59    4.20
  -2 -11  -6    5.53    3.73
  -2 -11  -6   15.94    5.06
  -2 -11  -6    4.12    3.46
  -2 -11  -7    3.71    3.49
  -2 -11  -7   -2.45    3.28
  -2 -11  -7   -7.49    5.62
  -2 -11  -8   -1.97    3.03
  -2 -11  -8   -2.61    3.35
  -2 -12   9   -3.27    3.49
  -2 -12   9   17.63    5.96
  -2 -12   8    3.16    3.50
  -2 -12   8   -1.68    3.21
  -2 -12   8    6.62    4.24
   2  12  -8   -1.08    3.59
  -2 -12   7   17.25    5.65
  -2 -12   7   18.99    5.61
  -2 -12   7   11.46    4.81
  -2 -12   6    8.31    4.50
  -2 -12   6   12.14    4.61
   2  12  -6    6.92    4.09
  -2 -12   5    0.75    2.65
  -2 -12   5    0.83    3.81
   2  12  -5    0.44    3.29
  -2 -12   5    3.60    2.83
  -2 -12   4    0.74    2.98
  -2 -12   4    6.44    4.15
   2  12  -4    0.43    3.32
  -2 -12   4    2.56    2.81
  -2 -12   3    4.08    4.11
  -2 -12   3    4.45    4.32
   2  12  -3    3.78    4.91
  -2 -12   3    1.49    3.02
  -2 -12   2    0.30    3.10
  -2 -12   2   -0.75    3.48
   2  12  -2    2.33    4.10
  -2 -12   2    1.06    2.77
  -2 -12   1   13.53    4.53
  -2 -12   1   15.34    5.31
   2  12  -1   14.39    4.83
  -2 -12   1   14.31    4.25
  -2 -12   0    4.68    3.12
  -2 -12   0    1.33    3.09
   2  12   0    5.52    4.41
  -2 -12   0   11.44    4.91
  -2 -12  -1   13.76    4.96
  -2 -12  -1   12.76    5.21
   2  12   1   13.73    4.87
  -2 -12  -1    7.79    4.11
  -2 -12  -2   20.85    5.99
  -2 -12  -2   15.78    4.81
   2  12   2   19.84    5.60
  -2 -12  -2   15.83    4.80
  -2 -12  -3    1.67    3.27
  -2 -12  -3   -4.77    3.26
   2  12   3    0.98    3.03
  -2 -12  -3    2.43    3.45
  -2 -12  -4    0.01    3.35
  -2 -12  -4   -1.22    3.69
  -2 -12  -4    8.91    4.35
  -2 -12  -5   -4.26    3.69
  -2 -12  -5    3.05    3.45
  -2 -12  -5   -1.58    3.72
  -2 -12  -6    0.87    3.27
  -2 -12  -6    3.02    3.40
  -2 -12  -7    2.52    3.66
  -2 -12  -7    8.28    4.27
  -2 -12  -8    4.03    3.24
  -2 -12  -8    7.39    3.92
  -2 -13   4    3.10    2.86
   2  13  -3  -11.53    5.47
  -2 -13   3    2.67    3.20
   2  13  -2    7.00    5.00
  -2 -13   2    5.82    4.03
   2  13  -1    8.34    5.23
  -2 -13   1    2.51    3.43
  -2 -13   0   -0.64    3.77
   2  13   0    4.09    3.62
  -2 -13   0    2.26    3.20
   2  13   1    0.39    4.17
  -2 -13  -1    4.17    3.70
   2  13   2   -0.64    3.94
  -2 -13  -2    8.99    5.07
   2  13   3   16.29    5.95
  -2 -13  -3   10.17    5.09
  -2 -14   2    7.05    4.06
  -2 -14   1    2.86    4.08
  -2 -14   0    1.86    3.09
   3 -11  -3   -4.11    3.82
   3 -10  -5    3.49    3.37
   3 -10  -4    7.35    4.23
   3 -10  -3   -3.69    4.33
   3 -10  -2   11.68    4.64
   3 -10  -1   -4.93    4.12
  -3  10   0    2.51    4.13
   3 -10   0    6.47    3.86
  -3  10  -1   14.99    5.39
  -3  10  -2    8.04    4.80
  -3  10  -3    1.24    4.27
  -3  10  -4    9.83    4.75
  -3  10  -5    1.80    4.11
  -3  10  -6   15.46    6.22
   3 -10   6    5.82    3.30
   3 -10   7   -2.65    3.24
   3 -10   8   -4.64    3.47
   3 -10   9    1.36    2.62
   3  -9  -6    8.13    4.39
   3  -9  -6   24.13    7.02
   3  -9  -5   20.25    6.44
   3  -9  -4   47.54    8.60
   3  -9  -3    7.88    4.14
   3  -9  -2    6.02    3.95
  -3   9   1    4.27    4.52
   3  -9  -1   -4.80    3.18
  -3   9   0    3.35    3.43
   3  -9   0    3.01    2.66
  -3   9  -1   12.47    4.86
   3  -9   1   14.18    4.09
   3  -9   1   11.03    3.68
  -3   9  -2    5.06    3.60
   3  -9   2    0.91    2.12
   3  -9   2    4.83    2.49
  -3   9  -3   18.86    5.36
   3  -9   3   17.57    4.34
  -3   9  -4    4.29    4.48
   3  -9   4    0.74    2.33
  -3   9  -5   18.91    5.61
   3  -9   5   10.63    3.84
  -3   9  -6    5.39    4.53
   3  -9   6    2.25    2.95
  -3   9  -7    3.42    4.57
   3  -9   7   -0.02    2.35
  -3   9  -8    0.81    3.78
   3  -9   8    1.08    2.78
  -3   9  -9   -4.03    4.05
   3  -9   9    1.64    3.06
   3  -9  11    0.99    3.40
   3  -9  11   12.08    5.15
  -3   8   8    2.92    3.41
   3  -8  -6   22.54    7.64
   3  -8  -5    8.11    4.60
   3  -8  -4    1.80    2.65
   3  -8  -4   13.69    5.18
   3  -8  -3   15.57    4.04
   3  -8  -3   18.17    5.03
   3  -8  -2   50.55    6.52
   3  -8  -2   42.87    6.58
  -3   8   1    3.65    3.76
   3  -8  -1    0.00    2.87
   3  -8  -1    6.64    3.04
  -3   8   0    9.79    4.29
   3  -8   0   15.96    4.26
   3  -8   0    7.85    3.18
  -3   8   0   11.37    3.07
  -3   8  -1   28.13    5.93
   3  -8   1   23.81    4.33
   3  -8   1   24.17    4.54
  -3   8  -2   -1.81    2.61
   3  -8   2    1.79    2.42
   3  -8   2   -0.03    2.31
  -3   8  -3   12.57    4.39
   3  -8   3   17.35    3.56
   3  -8   3   13.51    3.50
  -3   8  -4   39.69    7.15
   3  -8   4   34.63    5.67
  -3   8  -5   18.87    5.57
   3  -8   5   17.36    4.66
  -3   8  -6    4.68    2.99
   3  -8   6    1.19    2.69
  -3   8  -7    0.65    4.15
   3  -8   7    2.70    2.67
  -3   8  -8    5.41    4.44
   3  -8   8    3.59    3.05
  -3   8  -9    5.42    3.93
   3  -8   9    0.53    3.15
  -3   8 -10    7.22    5.17
   3  -8  10    0.97    3.57
  -3   8 -11    1.65    3.66
  -3   7   9   -0.63    3.07
  -3   7   8   -2.84    4.07
  -3   7   7   26.89    6.00
  -3   7   6    0.17    3.06
   3  -7  -6   -0.08    2.26
   3  -7  -5    1.16    2.63
   3  -7  -4   26.23    4.88
   3  -7  -3    4.46    2.60
   3  -7  -3   16.04    5.10
   3  -7  -2    0.35    2.38
   3  -7  -2    8.55    4.38
  -3   7   1   75.34    5.94
  -3   7   1   75.58    8.72
   3  -7  -1   63.07    6.69
   3  -7  -1   64.65    7.34
  -3   7   0   -1.41    2.98
   3  -7   0    1.15    2.60
  -3   7   0    1.15    2.64
   3  -7   0    0.86    2.07
  -3   7  -1   13.74    4.31
   3  -7   1    9.74    2.74
   3  -7   1   11.91    3.33
  -3   7  -2    0.99    2.79
   3  -7   2   -1.94    2.53
   3  -7   2    1.46    2.16
  -3   7  -3    3.57    2.68
   3  -7   3    5.52    2.28
   3  -7   3    1.30    2.22
  -3   7  -4  128.23   11.35
   3  -7   4  114.19    9.32
   3  -7   4  115.27    7.11
  -3   7  -5   13.57    4.55
   3  -7   5    8.03    2.98
   3  -7   5   10.08    2.18
  -3   7  -6    7.34    4.59
   3  -7   6    5.82    2.71
  -3   7  -7   40.15    6.88
   3  -7   7   31.04    4.67
   3  -7   7   34.96    6.18
   3  -7   8    3.19    2.57
  -3   7  -8    0.31    3.41
  -3   7  -8   -0.65    1.63
   3  -7   8    7.33    4.26
   3  -7   9   -1.19    2.39
  -3   7  -9    0.58    3.84
   3  -7  10   19.60    4.45
  -3   7 -10   12.39    5.13
   3  -7  10   18.45    5.62
  -3   7 -11   -4.73    3.80
   3  -7  11   -3.03    2.95
  -3   7 -12   -7.33    4.82
  -3   7 -13   10.26    4.66
  -3   6  10    7.20    3.70
  -3   6   9   13.02    4.95
   3  -6  -9    9.53    5.03
  -3   6   8   40.06    7.22
   3  -6  -8   40.59    7.57
  -3   6   7    2.56    3.43
   3  -6  -7   -5.10    4.63
  -3   6   6    2.12    2.82
  -3   6   5    7.48    3.63
   3  -6  -5    5.46    2.78
   3  -6  -4    1.99    2.73
  -3   6   4   -0.42    2.38
   3  -6  -3   -0.31    2.24
  -3   6   3    1.44    1.08
  -3   6   2  131.50    6.79
   3  -6  -2  135.90    9.56
  -3   6   1   89.52    6.13
  -3   6   1   79.76    8.20
   3  -6  -1   97.76    8.49
   3  -6  -1   86.81    7.50
   3  -6   0    8.73    2.83
  -3   6   0    2.88    2.49
   3  -6   0   11.26    3.30
  -3   6   0   13.15    3.16
  -3   6  -1    2.79    3.20
   3  -6   1    1.80    1.96
   3  -6   1    1.61    2.11
  -3   6  -2   33.81    5.64
   3  -6   2   41.45    5.46
   3  -6   2   39.42    4.46
  -3   6  -3    4.50    3.00
   3  -6   3    7.26    2.18
   3  -6   3    7.97    2.71
  -3   6  -4   48.82    6.43
   3  -6   4   48.41    5.97
   3  -6   4   39.54    3.80
  -3   6  -5   99.36    9.09
   3  -6   5   89.83    5.33
   3  -6   5   94.42    8.14
   3  -6   6   20.22    3.53
  -3   6  -6   18.44    4.84
   3  -6   6   16.36    4.19
   3  -6   7   16.39    3.39
  -3   6  -7    9.17    3.31
   3  -6   7   16.97    4.25
   3  -6   8   10.15    3.02
  -3   6  -8    6.28    3.75
  -3   6  -8    9.64    2.60
   3  -6   8   13.74    4.28
  -3   6  -9   27.88    6.02
   3  -6   9   24.11    5.22
  -3   6  -9   22.40    3.62
  -3   6 -10   -1.10    3.22
   3  -6  10    4.73    3.14
  -3   6 -11    2.42    3.86
  -3   6 -12    2.91    3.43
  -3   6 -13   15.41    5.46
  -3   6 -14    2.02    3.49
  -3   5  11   -0.52    2.68
   3  -5 -11    3.17    4.84
  -3   5  10   18.26    5.65
   3  -5 -10   27.71    6.91
  -3   5   9    2.15    2.93
   3  -5  -9    6.16    3.83
  -3   5   8   -0.50    3.55
   3  -5  -8    5.76    3.54
  -3   5   7  177.23   13.16
   3  -5  -7  176.44   13.51
  -3   5   6  151.74   11.87
   3  -5  -6  148.65   12.27
  -3   5   5   82.64    8.52
   3  -5  -5   80.82    8.79
  -3   5   4   24.22    4.92
   3  -5  -4   22.24    5.19
  -3   5   3   10.79    3.56
   3  -5  -3   11.81    3.30
  -3   5   3   11.53    1.86
  -3   5   2  111.43    5.93
   3  -5  -2  121.91    8.55
  -3   5   1  161.92    7.68
  -3   5   1  151.94   10.23
   3  -5  -1  163.89    9.59
  -3   5   0  112.76    6.66
  -3   5   0  104.51    6.82
  -3   5   0  109.45    8.92
   3  -5   0  115.69    8.07
  -3   5  -1  308.31   10.45
  -3   5  -1  332.37   14.99
   3  -5   1  324.61   12.04
   3  -5   1  298.30   13.01
  -3   5  -2   76.74    7.24
   3  -5   2   72.57    5.37
   3  -5   2   76.24    6.74
  -3   5  -3  465.39   17.81
   3  -5   3  463.35   16.48
   3  -5   3  470.64   12.33
  -3   5  -4   22.10    4.45
   3  -5   4   23.13    2.64
   3  -5   4   23.88    4.12
   3  -5   5    0.12    1.39
  -3   5  -5   -0.99    3.02
   3  -5   5    0.68    1.92
   3  -5   5    1.36    1.00
   3  -5   6    0.65    1.63
  -3   5  -6    0.03    2.33
   3  -5   6    1.66    2.57
  -3   5  -7  238.16   13.65
   3  -5   7  241.84   13.72
  -3   5  -8   50.67    7.01
   3  -5   8   53.68    7.06
  -3   5  -8   50.39    4.83
  -3   5  -9   68.96    7.98
  -3   5  -9   56.93    5.38
   3  -5   9   67.25    8.10
  -3   5 -10   12.57    4.15
   3  -5  10   12.23    4.15
  -3   5 -10   10.97    2.61
  -3   5 -11    2.38    3.26
  -3   5 -12   12.82    4.69
  -3   5 -13    6.11    3.73
  -3   5 -13    2.29    2.67
  -3   5 -14    7.75    4.69
  -3   5 -15   15.54    5.69
  -3   4  12   22.46    6.34
  -3   4  11   41.29    7.36
   3  -4 -11   32.88    7.66
  -3   4  10   16.63    5.31
   3  -4 -10    8.76    4.35
  -3   4   9    9.33    4.17
   3  -4  -9    7.94    4.52
  -3   4   8  117.88   11.05
   3  -4  -8  106.45   10.74
  -3   4   8  118.56    8.23
  -3   4   8  109.69    7.83
  -3   4   7   68.03    7.95
   3  -4  -7   68.89    8.34
  -3   4   6   -0.30    2.73
   3  -4  -6    0.39    3.29
  -3   4   5   16.86    4.34
   3  -4  -5   23.08    5.08
  -3   4   4  194.56   11.77
   3  -4  -4  203.87   12.42
  -3   4   3   57.08    6.37
   3  -4  -3   62.09    7.02
  -3   4   3   61.14    3.85
  -3   4   2    1.12    2.24
   3  -4  -2    3.00    2.18
   3  -4  -2   -1.65    2.73
  -3   4   2    1.23    1.20
  -3   4   1  291.33    9.69
  -3   4   1  275.07   12.69
   3  -4  -1  284.51   12.07
  -3   4   0   63.06    4.43
  -3   4   0   65.72    5.11
  -3   4   0   64.03    6.16
   3  -4   0   61.49    5.77
   3  -4   1   27.51    3.97
  -3   4  -1   28.36    4.28
  -3   4  -1   28.72    2.87
  -3   4  -2   88.08    7.31
   3  -4   2   85.96    6.93
   3  -4   2   84.67    5.19
  -3   4  -3   -0.34    2.04
   3  -4   3    2.61    1.20
   3  -4   4   23.97    2.93
  -3   4  -4   29.55    4.58
   3  -4   4   22.70    2.14
   3  -4   4   21.79    3.71
   3  -4   5  170.10    7.76
  -3   4  -5  166.01   10.11
   3  -4   5  162.02    9.97
  -3   4  -6   87.26    7.61
   3  -4   6   77.16    7.34
  -3   4  -7  241.13   12.93
   3  -4   7  247.62   13.21
  -3   4  -7  238.60    9.08
  -3   4  -8   34.45    5.45
   3  -4   8   45.95    6.25
  -3   4  -8   36.62    2.15
  -3   4  -8   34.79    3.66
  -3   4  -9    1.57    2.72
   3  -4   9   -2.05    2.95
  -3   4  -9   -1.20    1.48
  -3   4 -10   66.15    7.82
  -3   4 -10   53.86    5.13
   3  -4  10   52.89    7.44
  -3   4 -11    0.44    1.63
  -3   4 -11    3.49    2.38
  -3   4 -11   -1.29    3.25
  -3   4 -11    0.29    1.50
  -3   4 -12    3.15    2.98
  -3   4 -12    1.23    2.23
  -3   4 -13   15.40    4.27
  -3   4 -13   26.03    5.85
   3  -4  14   18.40    5.90
  -3   4 -14   14.74    5.33
  -3   4 -14   13.16    4.01
  -3   4 -15    6.94    4.18
  -3   3  12    6.53    4.01
   3  -3 -12    6.50    4.26
  -3   3  11   19.27    5.96
   3  -3 -11   12.32    5.13
  -3   3  10   13.51    4.46
   3  -3 -10   10.55    4.57
  -3   3   9    1.47    3.15
   3  -3  -9    5.49    3.71
  -3   3   8   74.34    8.33
   3  -3  -8   72.58    8.83
  -3   3   8   74.55    5.75
  -3   3   8   91.37    6.64
  -3   3   7   95.47    9.12
   3  -3  -7  102.50    9.60
  -3   3   7   90.25    6.58
  -3   3   7  112.23    7.35
  -3   3   6  202.90   12.39
   3  -3  -6  213.24   12.93
   3  -3  -6  209.38    6.52
  -3   3   5  307.49   14.64
   3  -3  -5  324.88   15.10
  -3   3   4  121.31    8.74
   3  -3  -4  118.86    8.92
  -3   3   3  207.24   10.90
   3  -3  -3  202.79   11.16
  -3   3   2  652.99   18.81
  -3   3   2  628.57   12.70
   3  -3  -2  649.88   18.92
   3  -3  -1  241.09   11.24
  -3   3   1  254.94    8.55
   3  -3  -1  273.69   11.12
  -3   3   0   52.08    5.10
  -3   3   0   53.67    4.31
   3  -3   0   53.58    5.21
  -3   3  -1 2587.89   22.50
  -3   3  -1 2687.51   34.67
   3  -3   1 2680.39   34.09
  -3   3  -2 1382.91   24.14
  -3   3  -2 1462.17   25.56
   3  -3   2 1399.48   18.08
   3  -3   2 1426.63   25.26
   3  -3   3 1403.43   16.35
  -3   3  -3 1324.69   24.80
   3  -3   3 1311.53   14.90
   3  -3   3 1337.24   25.11
  -3   3  -4   22.13    3.66
   3  -3   4   19.76    2.35
   3  -3   4   20.14    1.50
   3  -3   4   21.35    3.33
  -3   3  -5   53.05    5.34
   3  -3   5   53.66    5.75
  -3   3  -6    4.24    2.11
  -3   3  -6    2.71    1.24
   3  -3   6    2.29    2.33
  -3   3  -7   36.22    4.82
   3  -3   7   33.72    5.18
  -3   3  -7   33.89    1.61
  -3   3  -7   31.01    3.08
  -3   3  -8  106.10    8.34
  -3   3  -8   94.62    5.67
   3  -3   8  106.96    9.04
  -3   3  -8   98.74    3.56
  -3   3  -9  341.17   15.16
   3  -3   9  314.87   15.82
  -3   3  -9  304.50   10.69
  -3   3  -9  302.57    7.49
  -3   3 -10   35.37    4.33
  -3   3 -10   37.12    4.40
  -3   3 -10   32.48    5.35
  -3   3 -10   32.70    3.95
   3  -3  10   36.01    6.12
  -3   3 -11    5.13    1.92
  -3   3 -11   10.06    2.71
  -3   3 -11    3.13    2.90
  -3   3 -11    7.71    2.71
  -3   3 -11    7.34    2.55
  -3   3 -12   40.98    6.47
  -3   3 -12   31.04    4.83
  -3   3 -13    2.33    2.05
  -3   3 -13    1.18    3.17
   3  -3  14   10.78    4.54
  -3   3 -14   12.06    4.47
  -3   3 -14   12.48    3.93
   3  -3  15   17.71    5.47
  -3   3 -15   31.03    6.77
  -3   3 -16    2.41    3.52
  -3   2  13   19.13    5.56
   3  -2 -13   20.39    6.02
  -3   2  12   33.31    7.12
   3  -2 -12   28.31    6.95
  -3   2  11   40.87    7.25
   3  -2 -11   30.38    6.34
  -3   2  10   78.21    9.10
   3  -2 -10   81.49    9.27
  -3   2   9   -3.96    3.76
   3  -2  -9   -3.80    3.36
  -3   2   8    3.93    3.68
   3  -2  -8    6.93    3.48
  -3   2   8    2.93    1.47
  -3   2   8    1.63    1.34
  -3   2   7  213.57   12.89
  -3   2   7  215.61    9.01
  -3   2   7  214.24    8.88
   3  -2  -7  219.10   13.00
   3  -2  -7  204.54    7.43
  -3   2   6    2.32    2.32
  -3   2   6    0.63    1.40
  -3   2   6    6.13    2.44
   3  -2  -6    4.29    2.40
   3  -2  -6    2.51    1.00
  -3   2   5   11.24    3.50
  -3   2   5   14.08    2.91
   3  -2  -5   11.77    3.52
   3  -2  -5   10.58    1.65
  -3   2   4  911.80   22.63
   3  -2  -4  916.12   14.55
   3  -2  -4  909.87   22.55
  -3   2   3   53.10    5.30
   3  -2  -3   53.23    3.62
   3  -2  -3   48.72    5.38
  -3   2   2   49.49    5.11
  -3   2   2   50.60    3.53
   3  -2  -2   46.32    4.96
  -3   2   1  116.61    7.36
   3  -2  -1  114.70    6.84
   3  -2  -1  101.91    6.74
  -3   2   1  110.91    6.77
  -3   2   1  108.72    5.36
   3  -2   0   29.10    3.57
   3  -2   0   30.26    3.90
   3  -2   0   32.37    3.61
  -3   2   0   30.89    3.48
  -3   2   0   27.69    3.32
   3  -2   0   24.06    3.22
  -3   2   0   30.25    3.19
   3  -2   1  524.80   14.46
  -3   2  -1  492.66    7.47
  -3   2  -1  481.71   12.56
  -3   2  -1  503.54   13.07
   3  -2   1  502.12   13.51
  -3   2  -1  515.69   13.41
   3  -2   1  498.16   13.89
  -3   2  -2   12.26    2.43
   3  -2   2    9.73    2.05
  -3   2  -2    9.65    2.00
  -3   2  -2   12.00    2.61
   3  -2   2    9.72    2.24
   3  -2   3  136.75    4.35
  -3   2  -3  152.65    7.36
   3  -2   3  140.37    7.08
   3  -2   3  137.91    7.83
  -3   2  -3  152.16    8.07
   3  -2   3  134.81    3.50
   3  -2   4  906.60   18.17
  -3   2  -4  918.60   18.34
   3  -2   4  896.51   20.21
  -3   2  -5   69.65    5.42
   3  -2   5   69.05    5.24
   3  -2   5   69.05    6.02
  -3   2  -5   63.82    3.25
  -3   2  -6  142.46    7.96
   3  -2   6  133.56    8.62
  -3   2  -6  128.79    4.95
  -3   2  -7  611.75   17.36
  -3   2  -7  600.94   11.91
  -3   2  -7  615.06    7.77
   3  -2   7  619.83   19.36
  -3   2  -8   11.24    2.60
  -3   2  -8    8.99    2.57
  -3   2  -8    6.15    2.57
   3  -2   8    7.71    2.85
  -3   2  -8    6.63    1.18
  -3   2  -8    7.84    1.74
  -3   2  -9   75.56    5.82
  -3   2  -9   72.72    5.58
  -3   2  -9   85.10    7.54
  -3   2  -9   75.63    5.31
   3  -2   9   92.85    9.11
  -3   2 -10  165.21    9.39
  -3   2 -10  178.63   11.32
  -3   2 -10  170.44    7.98
  -3   2 -10  178.68    8.37
   3  -2  11   25.59    3.64
  -3   2 -11   22.38    4.84
  -3   2 -11   26.44    4.08
  -3   2 -11   26.33    3.10
  -3   2 -11   24.11    3.04
   3  -2  12   82.66    6.40
  -3   2 -12   88.19    8.70
  -3   2 -12   71.53    6.95
   3  -2  13    9.10    4.24
  -3   2 -13    9.22    3.59
  -3   2 -13    7.55    3.26
   3  -2  14   30.88    6.91
  -3   2 -14   33.40    6.33
  -3   2 -14   33.76    5.50
   3  -2  15   60.82    9.29
  -3   2 -15   54.58    8.18
  -3   2 -16   -1.38    3.52
  -3   1  13   16.05    5.65
   3  -1 -13   22.69    5.62
  -3   1  12   89.21   10.46
   3  -1 -12   85.99   10.18
  -3   1  11  105.14   10.66
   3  -1 -11  123.52   11.64
  -3   1  10   17.56    4.59
   3  -1 -10   13.04    4.42
  -3   1   9   20.04    4.97
   3  -1  -9   15.73    4.51
  -3   1   8   52.74    6.60
   3  -1  -8   68.92    7.72
  -3   1   8   61.73    4.01
  -3   1   8   59.15    3.93
  -3   1   7   18.19    4.25
   3  -1  -7   17.46    2.58
   3  -1  -7   18.42    4.24
  -3   1   7   12.97    1.63
  -3   1   7   19.37    2.55
  -3   1   6   69.19    6.84
   3  -1  -6   64.55    4.44
   3  -1  -6   66.07    6.67
  -3   1   6   63.04    4.40
  -3   1   6   64.81    4.48
  -3   1   5  831.23   21.61
   3  -1  -5  807.00   14.80
   3  -1  -5  785.95   21.13
  -3   1   5  796.83   15.75
  -3   1   5  810.33   15.89
  -3   1   4  144.10    8.68
  -3   1   4  154.53    7.17
  -3   1   4  137.79    6.60
   3  -1  -4  147.40    6.15
   3  -1  -4  135.05    8.43
  -3   1   3    2.81    2.01
  -3   1   3    3.82    1.83
   3  -1  -3    1.92    2.53
   3  -1  -3    3.64    1.23
   3  -1  -2  241.81    9.79
  -3   1   2  256.70   10.13
   3  -1  -2  249.61    7.64
   3  -1  -2  236.08    9.56
  -3   1   2  252.12    9.86
   3  -1  -2  237.01    9.68
  -3   1   2  247.33    9.57
   3  -1  -1  730.50   16.30
  -3   1   1  703.37   16.27
  -3   1   1  723.64   15.60
  -3   1   1  709.01   13.09
   3  -1  -1  722.85   15.45
   3  -1  -1  741.32   13.39
   3  -1  -1  743.00   15.73
   3  -1   0  130.39    6.84
   3  -1   0  146.60    6.24
   3  -1   0  136.33    6.44
   3  -1   0  138.55    6.36
  -3   1   0  140.15    6.47
  -3   1   0  125.29    5.79
   3  -1   0  130.74    6.81
   3  -1   1 1247.77   20.70
   3  -1   1 1269.21   18.40
   3  -1   1 1232.11   17.92
  -3   1  -1 1218.07   17.86
  -3   1  -1 1217.43   17.70
  -3   1  -1 1239.02   18.52
   3  -1   1 1227.27   20.44
   3  -1   2 1383.72   18.65
  -3   1  -2 1414.05   17.92
  -3   1  -2 1353.21   18.64
  -3   1  -2 1328.99   20.71
   3  -1   2 1393.87   21.95
  -3   1  -2 1424.98   22.02
   3  -1   3  295.54    8.80
  -3   1  -3  308.77    8.95
   3  -1   3  310.98   10.76
  -3   1  -3  309.90   10.74
   3  -1   4    3.93    1.36
  -3   1  -4    1.74    1.37
  -3   1  -4    1.78    1.71
   3  -1   4    3.27    1.86
  -3   1  -4    1.73    0.51
  -3   1  -5  133.05    6.73
  -3   1  -5  123.18    6.75
  -3   1  -5  128.10    6.44
   3  -1   5  123.03    7.54
  -3   1  -5  124.51    3.60
  -3   1  -6  200.74    8.03
  -3   1  -6  219.70    8.70
  -3   1  -6  217.43    8.94
   3  -1   6  227.14   10.70
  -3   1  -6  224.24    5.92
  -3   1  -7  344.48   10.43
  -3   1  -7  354.21   10.89
  -3   1  -7  364.44   12.40
   3  -1   7  347.00   13.93
  -3   1  -8    0.83    1.19
  -3   1  -8    0.38    1.28
  -3   1  -8    0.50    1.26
  -3   1  -8    1.57    1.81
   3  -1   8   -2.90    2.87
  -3   1  -9  253.60    8.67
  -3   1  -9  262.82    9.12
  -3   1  -9  285.42   12.48
  -3   1  -9  264.29   10.33
   3  -1   9  258.00   13.53
   3  -1  10  252.87   10.55
  -3   1 -10  246.49    8.57
  -3   1 -10  242.29    8.20
  -3   1 -10  255.13   12.55
  -3   1 -10  234.23   10.61
   3  -1  10  232.71    9.71
   3  -1  11   60.38    5.40
  -3   1 -11   69.12    6.15
  -3   1 -11   66.21    7.03
  -3   1 -11   63.59    4.03
  -3   1 -11   67.54    4.26
   3  -1  12    2.63    2.44
   3  -1  12    4.02    1.74
  -3   1 -12    3.18    2.11
  -3   1 -12    2.75    2.19
   3  -1  13   20.84    5.37
  -3   1 -13   16.59    4.34
  -3   1 -13   25.64    4.36
   3  -1  14   24.93    5.92
  -3   1 -14   17.14    3.98
  -3   1 -14   18.47    5.04
   3  -1  15    4.13    3.93
  -3   1 -15    3.50    3.08
  -3   1 -16   32.11    6.61
   3   0 -14    5.28    4.10
  -3   0  13   51.19    8.60
   3   0 -13   59.77    9.03
  -3   0  12   -1.33    3.09
   3   0 -12    3.07    3.32
  -3   0  11   11.81    4.80
   3   0 -11    7.96    3.95
  -3   0  10  180.41   13.34
   3   0 -10  181.88   12.95
  -3   0   9   85.03    8.86
   3   0  -9   87.66    8.90
  -3   0   8  251.58   13.79
   3   0  -8  235.17    9.86
   3   0  -8  238.20    6.46
   3   0  -8  245.96   13.57
  -3   0   8  242.60    6.82
   3   0  -8  238.48    6.68
  -3   0   8  253.81    7.09
  -3   0   7   79.06    7.12
   3   0  -7   82.31    5.67
   3   0  -7   80.94    4.19
   3   0  -7   86.41    7.90
   3   0  -7   74.70    4.07
  -3   0   7   80.64    4.30
  -3   0   7   86.76    4.44
  -3   0   6   35.44    4.61
   3   0  -6   45.62    3.31
   3   0  -6   41.25    5.34
  -3   0   6   38.72    3.13
  -3   0   6   42.44    3.31
  -3   0   5  276.65   12.10
   3   0  -5  288.85   12.37
  -3   0   5  299.29    8.61
  -3   0   5  284.07    8.49
  -3   0   4  311.58   12.06
  -3   0   4  301.63    8.81
  -3   0   4  300.65    8.71
   3   0  -4  304.73   11.89
  -3   0   3   65.63    5.27
   3   0  -3   69.77    5.32
  -3   0   3   61.03    4.03
  -3   0   3   75.39    4.62
   3   0  -3   67.29    4.24
   3   0  -3   63.57    5.13
  -3   0   3   71.75    5.36
  -3   0   3   69.21    5.35
   3   0  -2  151.69    7.22
  -3   0   2  165.53    7.54
  -3   0   2  149.48    6.29
  -3   0   2  149.58    6.26
   3   0  -2  152.11    6.07
   3   0  -2  147.86    7.09
  -3   0   2  151.38    7.17
  -3   0   2  154.36    7.23
   3   0  -1  427.60   11.52
  -3   0   1  426.71   11.54
  -3   0   1  429.60   10.75
  -3   0   1  420.88   10.66
  -3   0   1  429.61    9.96
   3   0  -1  437.82   11.01
  -3   0   1  436.16   11.08
   3   0  -1  437.19   10.13
  -3   0   1  428.00   10.69
   3   0   0  560.96   12.62
  -3   0   0  567.92   12.70
  -3   0   0  592.48   12.52
  -3   0   0  597.02   12.56
   3   0   0  590.75   11.85
  -3   0   0  576.31   11.34
  -3   0   0  565.70   11.64
   3   0   0  580.37   11.35
   3   0   0  537.40   10.68
  -3   0   0  567.76   10.66
   3   0   1 1276.94   18.69
  -3   0  -1 1265.07   18.44
  -3   0  -1 1210.36   17.86
   3   0   1 1317.35   18.29
  -3   0  -1 1284.24   14.96
   3   0   1 1303.61   15.07
   3   0   1 1267.64   15.03
  -3   0  -1 1287.66   17.87
  -3   0  -1 1272.44   14.56
  -3   0  -1 1285.45   13.11
   3   0   1 1288.97   19.16
  -3   0  -2    6.28    1.69
   3   0   2   12.95    2.13
  -3   0  -2   14.33    2.47
  -3   0  -2   11.46    2.07
  -3   0  -2   10.25    1.44
   3   0   2   10.31    1.46
  -3   0  -2   10.75    1.42
  -3   0  -2   11.22    0.91
  -3   0  -2   11.86    2.06
   3   0   2   12.13    1.22
  -3   0  -3  866.33   15.45
  -3   0  -3  787.69   14.57
   3   0   3  867.65   12.01
  -3   0  -3  843.74   10.28
  -3   0  -3  879.53   12.17
  -3   0  -3  844.81   16.36
   3   0   3  872.52   16.48
  -3   0  -3  889.01   16.88
   3   0   3  860.85    7.50
  -3   0  -4  809.42   14.61
  -3   0  -4  827.07   15.08
  -3   0  -4  848.59   13.04
   3   0   4  834.89   17.23
  -3   0  -4  884.60    7.69
  -3   0  -4  887.27   17.77
  -3   0  -5  568.22   12.34
  -3   0  -5  524.62   11.67
  -3   0  -5  568.54   11.92
  -3   0  -5  573.89   15.35
   3   0   5  556.50   14.89
  -3   0  -5  536.34    7.99
   3   0   5  558.23    7.39
  -3   0  -6   35.55    3.18
  -3   0  -6   33.14    3.13
  -3   0  -6   36.45    2.81
  -3   0  -6   35.98    3.43
   3   0   6   33.53    2.42
   3   0   6   31.87    3.88
  -3   0  -7  280.45    8.48
  -3   0  -7  298.07    8.91
  -3   0  -7  296.41    8.62
   3   0   7  301.69   12.52
   3   0   7  292.21    8.20
  -3   0  -8   35.95    3.13
  -3   0  -8   37.06    3.23
  -3   0  -8   32.35    3.30
   3   0   8   39.15    5.29
   3   0   8   38.06    3.41
   3   0   9  249.51   10.30
   3   0   9  245.52    7.89
  -3   0  -9  244.53    7.50
  -3   0  -9  249.41    7.83
   3   0   9  250.97    7.89
  -3   0  -9  245.95    9.65
   3   0   9  244.08    9.35
   3   0  10  164.89    8.71
   3   0  10  149.31    5.96
  -3   0 -10  153.76    8.20
  -3   0 -10  157.94    5.93
  -3   0 -10  152.61    5.70
   3   0  10  151.78    5.82
   3   0  11    6.01    3.52
   3   0  11    5.46    1.98
  -3   0 -11    7.14    2.24
  -3   0 -11    6.06    1.17
  -3   0 -11    5.66    1.21
   3   0  12  131.60   10.96
   3   0  12  119.09    8.13
  -3   0 -12  120.58    8.49
   3   0  13    4.53    4.01
   3   0  13    1.24    1.66
  -3   0 -13    4.57    2.25
   3   0  14    1.84    3.33
  -3   0 -14   -0.01    2.04
   3   0  15   35.38    6.93
   3   0  16    5.83    4.51
   3   1 -14    9.36    4.31
  -3  -1  13   -0.30    2.58
   3   1 -13   -3.96    3.52
  -3  -1  12   13.02    4.52
   3   1 -12    9.42    4.20
  -3  -1  11  172.12   13.15
   3   1 -11  177.18   13.24
  -3  -1  10  136.31   11.26
   3   1 -10  120.85   10.31
  -3  -1   9   16.35    4.17
   3   1  -9   15.82    3.87
  -3  -1   8   73.41    7.40
   3   1  -8   69.03    4.59
   3   1  -8   71.46    3.30
   3   1  -8   79.03    7.82
   3   1  -8   72.65    3.48
  -3  -1   7   86.48    7.35
   3   1  -7   90.32    5.10
   3   1  -7   87.60    4.15
   3   1  -7   82.39    4.04
  -3  -1   7   89.26    4.23
  -3  -1   7   87.39    4.22
   3   1  -7   84.22    7.48
  -3  -1   6    5.64    2.55
   3   1  -6    5.04    1.20
   3   1  -6    7.69    1.61
  -3  -1   6    5.80    1.40
   3   1  -6    7.45    1.48
  -3  -1   6    6.96    1.44
   3   1  -6    6.73    2.52
   3   1  -6    5.88    2.86
  -3  -1   5   40.25    4.84
   3   1  -5   33.83    2.81
  -3  -1   5   35.78    2.87
  -3  -1   5   38.13    2.94
   3   1  -5   37.37    2.98
   3   1  -5   38.86    4.62
   3   1  -5   41.09    4.99
  -3  -1   4  755.46   17.65
   3   1  -4  758.07   13.08
   3   1  -4  773.04   13.63
  -3  -1   4  753.07   12.97
   3   1  -4  788.95   13.43
   3   1  -4  750.00   13.02
  -3  -1   4  738.15   12.98
   3   1  -4  752.03   17.96
   3   1  -4  750.07   18.16
   3   1  -3  701.92   12.63
  -3  -1   3  698.02   15.81
   3   1  -3  716.31   15.72
   3   1  -3  720.52   12.85
   3   1  -3  694.88   12.74
  -3  -1   3  671.13   12.39
  -3  -1   3  708.87   12.75
   3   1  -3  702.37   13.10
  -3  -1   3  736.32   16.23
   3   1  -3  734.39   16.30
   3   1  -3  698.28   16.15
  -3  -1   3  711.02   16.18
  -3  -1   2   12.47    2.33
   3   1  -2   11.41    2.08
   3   1  -2   17.28    2.16
   3   1  -2   15.93    2.11
  -3  -1   2   11.19    1.90
  -3  -1   2    9.39    1.80
   3   1  -2   11.97    2.39
  -3  -1   2   12.31    2.30
   3   1  -2   13.05    2.43
  -3  -1   2   11.80    2.10
  -3  -1   1  490.58   11.20
   3   1  -1  518.86   11.33
  -3  -1   1  483.34   10.58
  -3  -1   1  481.99   10.70
   3   1  -1  528.56   11.01
   3   1  -1  508.18   11.05
   3   1  -1  501.92   10.94
  -3  -1   1  521.32   11.12
   3   1  -1  511.40   11.07
  -3  -1   1  515.18   11.02
   3   1  -1  498.92   11.07
   3   1   0  370.56    8.94
  -3  -1   0  359.31    9.01
   3   1   0  359.98    9.23
  -3  -1   0  362.64    9.20
  -3  -1   0  408.35    9.60
   3   1   0  386.54    9.51
  -3  -1   0  359.74    9.10
   3   1   0  358.78    8.08
   3   1   0  379.08    9.41
  -3  -1   0  363.43    8.07
  -3  -1   0  362.12    8.20
   3   1   0  368.16    8.17
   3   1   1  625.67   11.34
  -3  -1  -1  622.02   12.05
  -3  -1  -1  605.95   11.86
   3   1   1  620.84   12.15
   3   1   1  635.55   12.29
  -3  -1  -1  633.86    8.47
  -3  -1  -1  638.73   12.30
   3   1   1  633.96    8.75
  -3  -1  -1  608.74    8.71
   3   1   1  621.18    7.59
   3   1   1  619.92    8.77
   3   1   1  611.29   10.13
   3   1   1  614.92   11.98
  -3  -1  -2 1018.16   15.57
   3   1   2 1045.62   15.70
  -3  -1  -2 1028.47   15.87
   3   1   2  980.71    7.87
   3   1   2 1027.58    8.08
  -3  -1  -2 1024.37    8.11
  -3  -1  -2 1013.50    7.89
   3   1   2 1016.54   15.94
   3   1   2 1000.86   11.93
  -3  -1  -2 1024.64   11.93
   3   1   2 1014.82    8.93
   3   1   2  986.08   15.49
  -3  -1  -2 1038.15   15.93
  -3  -1  -3  785.30   13.69
   3   1   3  764.08   13.59
  -3  -1  -3  820.44   13.69
  -3  -1  -3  785.12   14.46
  -3  -1  -3  807.40    8.48
  -3  -1  -3  782.41   14.63
   3   1   3  782.42   10.46
   3   1   3  780.39   14.47
  -3  -1  -3  789.62   10.36
   3   1   4   18.02    2.20
  -3  -1  -4   16.79    2.19
   3   1   4   14.96    1.92
  -3  -1  -4   11.45    1.84
  -3  -1  -4   14.87    1.62
  -3  -1  -4   14.63    1.71
   3   1   4   14.29    2.36
  -3  -1  -4   15.61    2.64
  -3  -1  -4   15.58    2.49
   3   1   5   47.96    3.48
  -3  -1  -5   50.90    3.51
   3   1   5   49.87    3.54
  -3  -1  -5   52.49    3.65
   3   1   5   56.21    3.74
  -3  -1  -5   50.95    2.41
  -3  -1  -5   54.05    3.42
   3   1   5   48.77    2.79
  -3  -1  -5   55.03    4.53
   3   1   5   49.45    4.39
   3   1   6  108.32    5.19
   3   1   6  112.49    5.18
  -3  -1  -6  115.69    5.11
  -3  -1  -6  113.69    5.23
   3   1   6  107.60    5.24
   3   1   6  104.98    5.03
  -3  -1  -6  104.98    4.26
   3   1   6  102.92    6.56
   3   1   6  112.07    4.92
  -3  -1  -6  103.75    6.72
   3   1   7  746.70   16.84
   3   1   7  733.97   13.32
   3   1   7  728.29   12.98
  -3  -1  -7  748.15   13.10
  -3  -1  -7  783.30   13.13
  -3  -1  -7  731.39   13.07
   3   1   7  749.23   14.25
   3   1   7  748.88   18.87
   3   1   8   42.88    4.42
   3   1   8   33.95    2.88
   3   1   8   33.46    2.79
  -3  -1  -8   35.41    2.87
  -3  -1  -8   39.72    3.05
  -3  -1  -8   33.46    3.24
   3   1   8   36.78    3.63
   3   1   9    2.84    1.01
   3   1   9    1.65    1.82
   3   1   9    4.21    2.26
  -3  -1  -9    3.17    1.21
   3   1   9    4.78    1.25
  -3  -1  -9    2.40    1.07
  -3  -1  -9    2.84    1.59
   3   1   9    2.90    1.56
   3   1  10  476.89   17.94
   3   1  10  457.01   15.24
   3   1  10  454.08    9.19
  -3  -1 -10  449.16   13.82
   3   1  10  499.05    9.32
   3   1  11   89.69    8.48
   3   1  11   76.09    6.72
  -3  -1 -11   88.06    6.66
   3   1  12    7.40    3.29
   3   1  12    5.61    2.59
  -3  -1 -12    7.19    2.58
   3   1  13   37.04    6.52
   3   1  13   38.44    5.11
  -3  -1 -13   39.16    5.39
   3   1  14   15.68    5.28
  -3  -1 -14   18.93    4.16
   3   1  15   35.67    7.18
   3   1  16    6.29    4.24
   3   2 -14    6.14    3.58
  -3  -2  13   52.46    8.32
   3   2 -13   50.70    7.91
  -3  -2  12   22.34    5.65
   3   2 -12   34.51    6.75
  -3  -2  11    1.93    2.83
   3   2 -11    5.87    3.16
  -3  -2  10  107.46   10.09
   3   2 -10  113.39   10.03
  -3  -2   9   57.67    6.93
   3   2  -9   60.76    7.14
   3   2  -8  396.15    8.14
  -3  -2   8  374.83   16.24
   3   2  -8  387.61    8.28
   3   2  -8  379.79    8.29
   3   2  -8  425.18   17.21
   3   2  -8  413.03   17.22
   3   2  -7   42.56    2.72
   3   2  -7   43.53    3.05
  -3  -2   7   38.50    5.20
   3   2  -7   44.45    3.14
   3   2  -7   43.94    3.09
   3   2  -7   40.80    2.97
   3   2  -7   44.74    5.65
   3   2  -7   46.83    5.86
   3   2  -6   19.38    2.19
   3   2  -6   17.66    1.83
  -3  -2   6   20.31    3.70
   3   2  -6   15.64    1.96
   3   2  -6   20.66    2.40
   3   2  -6   18.62    2.13
   3   2  -6   18.11    3.92
   3   2  -6   15.76    3.52
  -3  -2   5  440.19   14.25
   3   2  -5  457.96   10.19
   3   2  -5  467.55   10.22
   3   2  -5  454.23   10.30
  -3  -2   5  455.16   10.16
  -3  -2   5  455.36   10.11
   3   2  -5  472.48   10.33
   3   2  -5  441.77   14.78
   3   2  -5  464.79   15.16
   3   2  -4    1.27    1.47
   3   2  -4    2.68    1.17
  -3  -2   4    0.56    1.51
   3   2  -4    3.19    1.25
   3   2  -4    2.15    1.16
   3   2  -4   -1.16    1.52
  -3  -2   4    1.97    1.13
  -3  -2   4    2.46    1.30
   3   2  -4    2.30    2.28
   3   2  -4    1.55    2.01
  -3  -2   3  863.72   16.49
   3   2  -3  887.26   16.80
   3   2  -3  884.08   14.25
  -3  -2   3  864.26   13.93
   3   2  -3  870.97   14.29
  -3  -2   3  856.21   14.17
   3   2  -3  882.65   14.45
   3   2  -3  899.65   14.45
   3   2  -3  864.41   17.62
   3   2  -3  897.73   18.20
  -3  -2   3  872.61   17.99
  -3  -2   2  805.27   13.61
   3   2  -2  830.84   14.47
   3   2  -2  831.96   13.87
  -3  -2   2  803.51   14.51
   3   2  -2  818.84   13.87
  -3  -2   2  781.85   13.42
   3   2  -2  833.67   13.76
   3   2  -2  815.99   13.78
  -3  -2   2  787.58   13.49
   3   2  -2  826.52   15.45
  -3  -2   2  812.17   15.92
   3   2  -2  802.64   15.72
   3   2  -1 1249.97   16.87
   3   2  -1 1227.32   15.60
  -3  -2   1 1234.80   15.74
  -3  -2   1 1215.67   16.86
   3   2  -1 1327.66   17.21
   3   2  -1 1217.17   16.96
  -3  -2   1 1176.00   16.70
  -3  -2   1 1168.90   16.49
  -3  -2   1 1199.32   16.49
   3   2  -1 1234.95   16.86
   3   2  -1 1220.58   16.75
  -3  -2   1 1182.47   17.39
   3   2  -1 1230.22   17.51
  -3  -2   0 1211.01   14.11
  -3  -2   0 1257.08   16.97
   3   2   0 1224.32   13.89
   3   2   0 1254.67   16.87
  -3  -2   0 1201.16   16.80
  -3  -2   0 1204.28   16.93
  -3  -2   0 1224.39   16.64
   3   2   0 1316.59   17.33
   3   2   0 1228.10   16.89
   3   2   0 1234.07   17.03
   3   2   0 1237.82   17.31
  -3  -2   0 1220.87   15.98
   3   2   0 1236.72   14.63
   3   2   0 1219.46   15.74
   3   2   0 1250.04   17.08
   3   2   1  463.07   10.34
  -3  -2  -1  456.31   10.36
   3   2   1  463.89    8.02
  -3  -2  -1  450.86   10.41
   3   2   1  467.33   10.42
  -3  -2  -1  436.56   10.09
   3   2   1  467.86   10.30
   3   2   1  470.41   10.53
  -3  -2  -1  460.00   10.32
   3   2   1  456.34   10.37
   3   2   1  455.84    9.41
  -3  -2  -1  438.49   10.10
   3   2   1  456.82    9.80
  -3  -2  -1  438.60    9.68
   3   2   1  455.92    9.24
   3   2   2    5.87    1.39
  -3  -2  -2    9.09    1.81
  -3  -2  -2    7.54    1.57
  -3  -2  -2    5.15    1.64
   3   2   2    5.92    1.63
  -3  -2  -2    6.10    1.57
   3   2   2    3.68    1.39
   3   2   2    6.78    1.43
  -3  -2  -2    5.64    1.33
   3   2   2    6.14    1.56
   3   2   2    8.45    1.56
  -3  -2  -2    5.48    1.35
   3   2   2    6.42    1.38
  -3  -2  -2    5.37    1.67
   3   2   3  587.84   11.75
   3   2   3  579.35   11.65
   3   2   3  604.87   11.81
  -3  -2  -3  543.96   11.24
   3   2   3  589.94   11.86
  -3  -2  -3  556.79   11.50
  -3  -2  -3  565.22   11.79
   3   2   3  578.55   11.93
   3   2   3  574.36   11.22
  -3  -2  -3  565.34   11.01
   3   2   3  592.28   11.24
  -3  -2  -3  591.67   11.39
   3   2   4   24.78    2.58
   3   2   4   24.77    3.11
  -3  -2  -4   24.61    2.55
   3   2   4   24.91    2.54
   3   2   4   23.68    2.48
   3   2   4   26.81    2.61
  -3  -2  -4   28.17    2.74
   3   2   4   26.11    1.42
  -3  -2  -4   28.64    2.71
   3   2   4   28.23    2.91
  -3  -2  -4   27.76    2.96
  -3  -2  -4   26.96    2.81
   3   2   5  853.88   17.00
   3   2   5  842.55   14.14
   3   2   5  902.26   14.38
  -3  -2  -5  828.28   13.73
  -3  -2  -5  853.41   14.07
   3   2   5  834.59   14.06
   3   2   5  860.27   14.25
   3   2   5  825.30   10.12
  -3  -2  -5  812.36   15.44
  -3  -2  -5  830.21   10.25
   3   2   5  827.08   16.08
  -3  -2  -5  819.51   16.28
  -3  -2  -5  827.04   15.40
   3   2   6  483.11   13.63
   3   2   6  493.80   10.85
   3   2   6  496.31   10.84
  -3  -2  -6  473.18   10.41
  -3  -2  -6  485.09   10.64
   3   2   6  456.34   10.38
   3   2   6  487.68   10.75
  -3  -2  -6  482.88   12.62
  -3  -2  -6  495.84    9.56
   3   2   6  492.57    9.42
  -3  -2  -6  497.27   13.81
  -3  -2  -6  499.37   12.91
   3   2   6  493.82   13.59
   3   2   7  132.73    7.52
   3   2   7  130.97    7.41
   3   2   7  129.98    5.56
  -3  -2  -7  127.40    5.41
   3   2   7  133.49    5.56
   3   2   7  125.63    5.44
   3   2   7  132.60    5.60
  -3  -2  -7  128.41    6.92
  -3  -2  -7  132.46    5.78
   3   2   7  130.74    5.62
   3   2   8   22.33    3.73
   3   2   8   22.78    2.41
   3   2   8   19.08    3.25
   3   2   8   23.07    2.41
   3   2   8   23.95    2.41
   3   2   8   22.22    2.31
  -3  -2  -8   24.40    2.89
   3   2   8   24.51    3.23
   3   2   9  312.91   13.31
   3   2   9  292.98    7.94
   3   2   9  299.60   12.29
  -3  -2  -9  302.93   10.73
   3   2   9  312.06    8.03
   3   2  10    1.94    2.35
   3   2  10    0.66    1.70
   3   2  10    1.31    0.77
  -3  -2 -10    0.43    1.50
   3   2  10    1.44    0.66
   3   2  11    3.12    2.96
   3   2  11    1.51    1.80
  -3  -2 -11    1.44    1.81
   3   2  12  141.64   11.13
   3   2  12  140.45    9.55
  -3  -2 -12  130.53    8.87
   3   2  13  100.13   10.00
   3   2  13  100.19    8.48
  -3  -2 -13  100.80    8.30
   3   2  14   14.38    3.84
   3   2  14   16.76    5.15
  -3  -2 -14   12.49    3.39
   3   2  15   -6.87    4.52
   3   2  16   -0.11    2.56
   3   3 -14    8.19    3.99
  -3  -3  13   22.17    5.42
   3   3 -13   26.22    6.42
  -3  -3  12   18.51    5.52
   3   3 -12   13.15    4.80
  -3  -3  11   34.38    6.53
   3   3 -11   22.91    4.82
  -3  -3  10  312.19   16.60
   3   3 -10  343.90   17.36
   3   3 -10  321.50   16.88
  -3  -3   9    2.37    2.72
   3   3  -9    2.14    2.44
   3   3  -9   -0.05    2.12
  -3  -3   8   85.01    8.02
   3   3  -8   87.61    4.49
   3   3  -8   92.93    4.51
   3   3  -8   92.32    8.50
   3   3  -8   82.17    8.09
  -3  -3   7  789.11   21.56
   3   3  -7  777.36   14.17
   3   3  -7  800.73   14.24
   3   3  -7  760.77   13.47
   3   3  -7  779.95   14.05
   3   3  -7  755.54   22.00
   3   3  -7  794.33   22.64
  -3  -3   6  146.85    6.19
  -3  -3   6  151.89    8.96
   3   3  -6  143.28    6.20
   3   3  -6  160.77    6.41
   3   3  -6  153.70    6.44
   3   3  -6  146.05    6.21
   3   3  -6  147.26    9.24
   3   3  -6  143.76    9.24
  -3  -3   5  101.28    6.69
   3   3  -5  104.28    5.35
  -3  -3   5  104.47    5.36
   3   3  -5  106.29    5.23
   3   3  -5  109.92    5.49
  -3  -3   5  103.96    5.28
   3   3  -5   97.95    5.23
   3   3  -5   99.08    7.22
   3   3  -5   98.97    7.18
  -3  -3   4   55.46    4.52
   3   3  -4   50.97    4.45
  -3  -3   4   50.50    3.81
   3   3  -4   55.88    3.92
   3   3  -4   48.90    3.69
  -3  -3   4   48.91    3.70
   3   3  -4   53.62    3.81
   3   3  -4   52.74    3.81
   3   3  -4   47.64    4.86
   3   3  -4   55.85    5.16
  -3  -3   3   87.62    4.79
  -3  -3   3   79.14    4.92
   3   3  -3   90.69    5.23
   3   3  -3   84.73    4.84
   3   3  -3   86.98    4.79
   3   3  -3   86.94    4.91
  -3  -3   3   77.13    4.73
   3   3  -3   83.19    4.81
   3   3  -3   83.85    5.69
   3   3  -3   85.07    5.89
   3   3  -2  565.52   12.22
  -3  -3   2  543.71   11.94
   3   3  -2  588.62   12.53
   3   3  -2  558.81   12.16
  -3  -3   2  559.17   12.07
  -3  -3   2  558.82   11.25
   3   3  -2  555.15   11.28
   3   3  -2  573.40   12.39
   3   3  -2  536.65   13.51
   3   3  -2  573.97   13.97
  -3  -3   1    3.71    1.42
   3   3  -1    3.07    1.35
   3   3  -1    0.31    1.14
  -3  -3   1    3.04    1.24
   3   3  -1    1.55    1.19
   3   3  -1    2.47    0.86
  -3  -3   1    3.66    1.63
   3   3  -1    2.32    1.19
  -3  -3   1    3.26    1.06
   3   3  -1    1.56    1.29
  -3  -3   0  244.20    5.12
  -3  -3   0  261.94    8.28
   3   3   0  241.32    5.02
   3   3   0  248.99    7.12
   3   3   0  250.26    8.19
   3   3   0  242.98    8.08
   3   3   0  259.49    8.28
  -3  -3   0  236.64    7.96
   3   3   0  244.59    8.08
  -3  -3   0  250.80    8.17
  -3  -3   0  234.41    8.18
   3   3   0  242.99    6.39
  -3  -3   0  254.41    8.41
   3   3   0  246.84    8.30
   3   3   1 1906.62   11.41
  -3  -3  -1 1882.35   22.31
   3   3   1 1956.01   22.71
   3   3   1 1905.18   21.20
  -3  -3  -1 1911.67   22.50
   3   3   1 1926.80   22.25
   3   3   1 1903.11   22.38
  -3  -3  -1 1817.02   21.90
  -3  -3  -1 1915.41   22.45
   3   3   1 1893.01   22.40
   3   3   1 1868.72   22.67
   3   3   1 1868.12   15.38
  -3  -3  -1 1891.16   15.16
   3   3   1 1941.96   21.61
   3   3   1 1934.96   22.86
  -3  -3  -1 1846.02   22.25
   3   3   1 1897.56   16.37
   3   3   2    7.10    1.54
  -3  -3  -2    4.54    1.63
   3   3   2    5.13    1.79
  -3  -3  -2    4.24    1.00
  -3  -3  -2    8.29    2.03
   3   3   2    4.45    1.34
  -3  -3  -2    5.50    1.72
   3   3   2    5.26    1.38
   3   3   2    6.66    1.79
   3   3   2    5.05    0.82
  -3  -3  -2    5.55    0.94
   3   3   2    4.87    0.85
   3   3   2   10.21    2.15
   3   3   2    6.74    1.50
  -3  -3  -2    9.86    2.16
   3   3   3  539.42   12.07
   3   3   3  551.01   13.11
  -3  -3  -3  545.46   11.99
   3   3   3  533.57   11.84
  -3  -3  -3  557.50   12.04
   3   3   3  557.03   12.11
   3   3   3  554.95   12.20
  -3  -3  -3  526.02   11.90
   3   3   3  538.49   11.28
  -3  -3  -3  524.65   10.96
   3   3   3  545.11    8.75
  -3  -3  -3  539.98    8.38
  -3  -3  -3  535.01    9.66
  -3  -3  -3  545.61   12.53
   3   3   3  543.56   12.75
   3   3   3  531.70    9.51
   3   3   4  312.94    9.25
   3   3   4  314.63   10.35
  -3  -3  -4  304.54    8.99
  -3  -3  -4  293.09    8.86
   3   3   4  324.70    9.26
   3   3   4  319.19    9.30
   3   3   4  323.35    9.25
   3   3   4  304.01    8.76
  -3  -3  -4  304.01    8.50
   3   3   4  307.79    6.93
  -3  -3  -4  300.03    7.28
   3   3   4  312.80    8.18
  -3  -3  -4  294.09    9.87
  -3  -3  -4  305.38    8.22
   3   3   5  109.50    5.49
   3   3   5  113.38    5.55
   3   3   5  113.73    6.85
  -3  -3  -5  113.71    5.54
  -3  -3  -5  114.24    5.53
   3   3   5  122.37    5.63
   3   3   5  116.98    5.65
   3   3   5  115.19    5.53
  -3  -3  -5  114.85    4.96
   3   3   5  121.59    4.78
  -3  -3  -5  103.73    5.14
   3   3   5  118.55    5.77
  -3  -3  -5  112.51    5.65
  -3  -3  -5  152.75    8.74
   3   3   6    1.49    1.08
   3   3   6    0.38    1.32
   3   3   6    2.15    1.92
  -3  -3  -6    0.90    1.23
   3   3   6    2.42    1.19
   3   3   6    2.00    1.19
   3   3   6    3.19    1.27
  -3  -3  -6    2.08    1.27
   3   3   6    0.82    0.90
  -3  -3  -6    1.85    1.29
  -3  -3  -6    1.20    1.19
  -3  -3  -6    2.02    1.38
   3   3   7  154.17    8.03
   3   3   7  151.60    6.41
   3   3   7  163.48    8.83
   3   3   7  151.52    6.40
   3   3   7  160.66    6.43
   3   3   7  154.82    6.36
  -3  -3  -7  155.84    6.75
  -3  -3  -7  150.11    6.83
   3   3   7  153.00    6.67
  -3  -3  -7  145.06    7.82
   3   3   8  117.91    7.88
   3   3   8  106.01    7.29
   3   3   8  112.32    5.48
   3   3   8  114.21    6.28
  -3  -3  -8  110.83    6.35
  -3  -3  -8  118.12    6.45
   3   3   8  115.75    5.40
   3   3   8  117.04    5.48
   3   3   8  110.50    5.31
   3   3   9  472.80   16.29
   3   3   9  478.20   10.80
   3   3   9  474.08   16.37
  -3  -3  -9  466.84   13.55
  -3  -3  -9  486.27   14.29
   3   3   9  475.80   13.73
   3   3   9  468.95   10.55
   3   3   9  474.31   10.46
   3   3   9  488.74   10.72
   3   3  10   58.81    6.54
   3   3  10   59.70    6.35
  -3  -3 -10   50.48    4.91
  -3  -3 -10   49.97    5.12
   3   3  10   54.38    3.45
   3   3  10   51.52    3.33
   3   3  11  107.75    9.06
   3   3  11  114.23    8.82
  -3  -3 -11  117.08    7.62
  -3  -3 -11  105.61    7.75
   3   3  12  134.26   10.85
   3   3  12  137.87   10.22
  -3  -3 -12  144.30    8.80
  -3  -3 -12  141.64    9.54
   3   3  13    0.73    2.16
   3   3  13   -2.37    2.94
  -3  -3 -13    0.98    2.09
   3   3  14   12.42    3.74
   3   3  14   10.31    4.10
  -3  -3 -14    8.94    3.20
   3   3  15   49.97    7.97
   3   3  16   -0.99    3.89
   3   4 -14   12.05    4.45
  -3  -4  13   31.32    6.59
   3   4 -13   25.14    6.11
   3   4 -12    7.79    4.20
   3   4 -12   17.24    5.37
  -3  -4  11   56.29    7.66
   3   4 -11   61.65    8.28
   3   4 -11   68.04    8.59
  -3  -4  10   13.19    4.33
   3   4 -10    7.52    3.35
   3   4 -10   12.18    3.66
  -3  -4   9   -2.63    2.67
   3   4  -9    1.32    2.73
   3   4  -9   -0.85    2.07
  -3  -4   8  397.18   10.97
  -3  -4   8  390.67   16.37
  -3  -4   8  390.23   10.71
   3   4  -8  395.91   10.62
   3   4  -8  391.21   10.74
   3   4  -8  400.31   17.23
   3   4  -8  392.43   17.07
  -3  -4   7  230.71   11.86
  -3  -4   7  220.80    8.40
   3   4  -7  219.64    8.17
  -3  -4   7  222.74    8.32
   3   4  -7  215.60    8.23
   3   4  -7  219.34   11.89
   3   4  -7  238.00   12.59
   3   4  -6  291.26    9.93
  -3  -4   6  300.92   12.44
  -3  -4   6  297.22    9.73
   3   4  -6  300.86    9.68
  -3  -4   6  295.86    9.65
   3   4  -6  309.14    9.83
   3   4  -6  298.61    9.96
   3   4  -6  284.12   13.02
   3   4  -6  295.28   13.32
   3   4  -5  253.13    9.13
   3   4  -5  258.52    8.93
   3   4  -5  237.32    8.87
  -3  -4   5  258.84    9.05
  -3  -4   5  247.65   10.54
   3   4  -5  251.15    9.21
  -3  -4   5  253.42    8.95
   3   4  -5  271.06   11.93
   3   4  -4  252.23    9.17
   3   4  -4  256.08    9.01
   3   4  -4  252.15    8.93
  -3  -4   4  235.89    8.89
  -3  -4   4  248.85    9.50
   3   4  -4  241.36    9.02
  -3  -4   4  244.01    8.84
   3   4  -4  252.66    4.39
   3   4  -4  246.96   10.86
   3   4  -3    2.59    1.45
   3   4  -3    1.11    1.09
  -3  -4   3    1.64    1.50
   3   4  -3    2.48    1.42
  -3  -4   3    2.81    1.53
  -3  -4   3    1.59    1.51
   3   4  -3    4.77    1.57
   3   4  -3    3.03    0.95
   3   4  -3    2.15    2.01
   3   4  -3    3.01    1.61
  -3  -4   2  669.47   12.08
   3   4  -2  687.08   15.12
  -3  -4   2  679.46   14.65
   3   4  -2  670.42   10.82
   3   4  -2  663.04   14.56
   3   4  -2  670.00   14.93
   3   4  -2  686.56   14.81
  -3  -4   2  652.12   14.43
   3   4  -2  678.54   14.84
   3   4  -2  701.43   16.15
  -3  -4   1  560.22    9.10
   3   4  -1  590.25   13.99
   3   4  -1  581.32   11.06
  -3  -4   1  581.13   13.66
   3   4  -1  583.84   13.67
  -3  -4   1  559.92   13.44
   3   4  -1  605.49   14.08
   3   4  -1  599.43   13.88
  -3  -4   1  589.75   14.85
   3   4  -1  577.86   12.53
  -3  -4   1  568.45   14.22
   3   4  -1  599.48   14.52
  -3  -4   0  593.83    6.61
   3   4   0  586.42   12.01
   3   4   0  614.34   14.20
  -3  -4   0  585.35   13.74
   3   4   0  620.38   14.21
  -3  -4   0  595.09   13.77
   3   4   0  601.45   13.84
   3   4   0  613.35   13.89
   3   4   0  629.21   14.99
  -3  -4   0  591.06   11.67
  -3  -4   0  595.34   14.77
   3   4   0  579.62   11.85
  -3  -4   0  584.31   14.10
   3   4   0  587.01   14.34
   3   4   1    4.43    0.81
   3   4   1    5.80    1.78
   3   4   1    6.00    1.96
  -3  -4  -1    7.41    2.20
  -3  -4  -1    4.51    1.48
   3   4   1    7.22    1.85
   3   4   1    4.97    1.76
  -3  -4  -1    6.05    2.11
   3   4   1    5.61    1.90
  -3  -4  -1    3.53    1.12
   3   4   1    4.89    1.31
   3   4   1    5.18    1.59
  -3  -4  -1    5.10    2.05
   3   4   1    5.55    1.78
   3   4   2  692.76   14.98
   3   4   2  689.67   14.93
  -3  -4  -2  681.58   14.61
  -3  -4  -2  671.40   14.84
   3   4   2  686.90   14.72
   3   4   2  697.88   14.94
  -3  -4  -2  671.55   14.57
   3   4   2  708.72   15.15
   3   4   2  658.61   12.71
   3   4   2  669.76   11.60
  -3  -4  -2  664.69   11.66
   3   4   2  684.75   15.55
   3   4   2  674.35    7.32
  -3  -4  -2  692.42   15.51
   3   4   3  835.19    9.42
  -3  -4  -3  842.93   17.52
   3   4   3  856.58   16.67
  -3  -4  -3  799.80   15.93
   3   4   3  817.66   17.31
  -3  -4  -3  812.25   16.11
   3   4   3  864.32   16.86
   3   4   3  824.87   16.25
   3   4   3  836.75   16.13
  -3  -4  -3  831.68   13.56
   3   4   3  813.40   12.95
   3   4   3  795.58   13.70
  -3  -4  -3  826.52   17.49
   3   4   3  819.00    9.72
  -3  -4  -3  801.71    9.93
   3   4   3  859.08   17.98
   3   4   4    7.31    1.94
   3   4   4    3.21    1.90
  -3  -4  -4    4.66    1.65
  -3  -4  -4    7.03    1.99
   3   4   4    3.55    1.03
   3   4   4    3.50    1.25
  -3  -4  -4    1.48    1.35
   3   4   4    2.66    1.37
   3   4   4    3.75    1.40
  -3  -4  -4    3.13    1.33
   3   4   4    3.99    1.37
   3   4   4    3.52    1.24
  -3  -4  -4    3.48    1.07
  -3  -4  -4   -3.62    3.49
   3   4   5  542.42   11.61
  -3  -4  -5  519.57   12.87
   3   4   5  553.59   15.71
   3   4   5  529.18   13.30
   3   4   5  559.43   13.54
   3   4   5  545.32   13.01
   3   4   5  558.96   13.27
  -3  -4  -5  538.58   12.99
  -3  -4  -5  526.62   10.91
  -3  -4  -5  547.96   12.78
   3   4   5  539.45   12.06
  -3  -4  -5  522.76   11.43
  -3  -4  -5  542.62   15.59
   3   4   6  931.51   17.23
   3   4   6  938.57   21.38
   3   4   6  915.49   17.28
  -3  -4  -6  906.96   16.93
  -3  -4  -6  931.43   17.14
   3   4   6  955.85   17.29
   3   4   6  948.29   17.50
   3   4   6  898.45   16.88
   3   4   6  900.66   16.57
  -3  -4  -6  909.87   14.86
  -3  -4  -6  891.64   16.84
  -3  -4  -6  922.35   17.84
  -3  -4  -6  889.12   21.19
  -3  -4  -6  887.41   16.89
   3   4   7  744.26   17.30
   3   4   7  757.50   15.76
   3   4   7  754.62   20.24
  -3  -4  -7  755.09   15.24
   3   4   7  768.46   15.74
   3   4   7  771.00   15.46
   3   4   7  751.75   15.16
  -3  -4  -7  776.20   15.49
  -3  -4  -7  758.21   16.43
  -3  -4  -7  741.38   13.96
   3   4   7  753.31   16.20
  -3  -4  -7  754.51   17.21
  -3  -4  -7  763.84   20.43
   3   4   8  148.30    8.64
   3   4   8  164.26    7.29
   3   4   8  172.63   10.17
  -3  -4  -8  166.97    7.22
   3   4   8  154.11    7.02
   3   4   8  152.55    6.88
   3   4   8  163.30    7.07
  -3  -4  -8  168.84    7.15
   3   4   8  162.79    8.10
  -3  -4  -8  156.32    8.01
  -3  -4  -8  156.96    6.81
  -3  -4  -8  170.11   10.41
   3   4   9   31.34    5.06
   3   4   9   25.86    4.00
   3   4   9   31.15    3.11
   3   4   9   28.98    3.01
  -3  -4  -9   27.37    2.86
  -3  -4  -9   30.85    3.20
  -3  -4  -9   32.08    4.28
  -3  -4  -9   24.05    2.87
   3   4  10    8.18    3.67
   3   4  10    9.31    3.26
  -3  -4 -10    8.16    2.59
  -3  -4 -10   11.33    2.28
   3   4  11   35.31    5.46
   3   4  11   37.73    5.81
  -3  -4 -11   38.71    5.10
  -3  -4 -11   34.34    3.84
   3   4  12    1.14    2.49
   3   4  12    4.87    3.27
  -3  -4 -12    2.59    2.30
   3   4  13  129.80   11.15
   3   4  13  126.99   10.70
  -3  -4 -13  127.90    9.84
   3   4  14   92.49   10.08
   3   4  15    0.91    3.22
   3   4  16   -2.69    4.20
  -3  -5  13   69.26    9.43
   3   5 -13   77.97   10.06
   3   5 -13   65.89    9.10
  -3  -5  12   27.87    6.40
   3   5 -12   29.82    6.49
   3   5 -12   27.72    6.51
  -3  -5  11   21.14    5.42
   3   5 -11   16.34    4.99
   3   5 -11   15.39    5.08
  -3  -5  10  100.13    9.72
   3   5 -10   91.24    9.44
   3   5 -10  102.46    9.75
  -3  -5   9   18.58    4.42
  -3  -5   9   12.21    2.51
  -3  -5   9    7.06    1.90
   3   5  -9   15.65    4.45
   3   5  -9    8.17    3.58
  -3  -5   8   13.53    3.41
  -3  -5   8   16.71    2.83
  -3  -5   8   17.56    2.87
   3   5  -8   13.86    2.45
   3   5  -8   16.06    2.59
   3   5  -8   14.65    3.84
   3   5  -8   15.45    3.92
  -3  -5   7  359.60   14.91
  -3  -5   7  383.22   12.16
  -3  -5   7  394.04   12.35
   3   5  -7  360.67   11.61
   3   5  -7  358.60   15.87
   3   5  -7  379.82   16.17
  -3  -5   6   41.26    4.94
  -3  -5   6   43.75    4.30
  -3  -5   6   41.20    4.21
   3   5  -6   45.30    4.36
   3   5  -6   43.40    5.44
   3   5  -6   42.84    5.35
  -3  -5   5  498.58   14.97
  -3  -5   5  521.09   14.46
   3   5  -5  512.15   14.18
  -3  -5   5  511.28   14.17
   3   5  -5  539.39   17.30
   3   5  -5  517.81   17.32
   3   5  -4   17.64    2.83
  -3  -5   4   18.01    2.87
  -3  -5   4   21.19    3.00
  -3  -5   4   15.78    2.77
   3   5  -4   15.29    2.60
   3   5  -4   19.64    2.97
   3   5  -4   19.93    3.61
   3   5  -4   17.74    3.25
  -3  -5   3   14.80    2.44
   3   5  -3   14.62    2.71
  -3  -5   3   12.01    2.44
   3   5  -3   14.30    2.69
  -3  -5   3   13.34    2.80
   3   5  -3   14.52    3.02
   3   5  -2 2059.67   28.97
  -3  -5   2 1990.59   21.08
  -3  -5   2 2053.12   28.53
  -3  -5   2 2024.71   21.47
   3   5  -2 2082.26   22.21
  -3  -5   2 1951.86   27.85
   3   5  -2 2104.66   28.94
   3   5  -2 2068.45   28.74
  -3  -5   2 2114.39   31.90
  -3  -5   2 2023.29   29.26
  -3  -5   1   53.98    2.95
   3   5  -1   61.33    5.00
  -3  -5   1   63.28    5.23
   3   5  -1   62.24    4.20
  -3  -5   1   61.91    4.20
   3   5  -1   62.89    4.98
  -3  -5   1   58.97    5.01
   3   5  -1   66.06    4.93
  -3  -5   1   48.78    4.97
  -3  -5   1   59.61    4.64
   3   5  -1   61.26    5.07
  -3  -5   1   57.00    5.10
  -3  -5   0  183.39    3.75
   3   5   0  196.33    8.76
  -3  -5   0  188.32    8.60
   3   5   0  187.90    7.70
  -3  -5   0  178.68    7.48
  -3  -5   0  183.79    8.69
   3   5   0  193.15    8.73
   3   5   0  193.82    9.26
  -3  -5   0  185.67    7.71
  -3  -5   0  194.34    9.31
   3   5   0  192.51    7.85
   3   5   0  203.65    9.17
  -3  -5   0  187.65    8.67
   3   5   1  319.12   11.33
   3   5   1  293.87   10.27
  -3  -5  -1  306.71   10.37
  -3  -5  -1  313.06   11.16
   3   5   1  324.71   11.36
  -3  -5  -1  319.24   11.20
  -3  -5  -1  301.71    9.53
   3   5   1  310.53   11.68
   3   5   1  309.20    9.79
  -3  -5  -1  301.37   11.25
   3   5   1  311.11   11.58
   3   5   2  382.31   12.31
   3   5   2  363.68   11.91
  -3  -5  -2  368.33   11.97
  -3  -5  -2  360.26   11.96
  -3  -5  -2  377.37   12.07
   3   5   2  359.95   11.93
  -3  -5  -2  370.75   10.59
   3   5   2  372.78   12.95
   3   5   2  348.61   10.22
  -3  -5  -2  354.71   12.27
   3   5   2  364.28   12.72
   3   5   3  864.57    9.83
   3   5   3  910.17   18.98
   3   5   3  872.92   19.54
  -3  -5  -3  861.11   18.45
  -3  -5  -3  865.48   18.38
   3   5   3  905.29   18.98
   3   5   3  869.14   14.63
  -3  -5  -3  865.95   16.48
   3   5   3  843.07   15.90
  -3  -5  -3  889.64   20.16
   3   5   4   10.22    2.26
  -3  -5  -4    6.30    1.97
   3   5   4    8.04    2.54
   3   5   4    7.07    1.35
  -3  -5  -4    6.70    2.27
   3   5   4   10.22    2.20
   3   5   4   10.00    2.22
   3   5   4    6.79    1.54
  -3  -5  -4    9.16    2.10
  -3  -5  -4    0.68    3.52
  -3  -5  -4    7.60    1.15
   3   5   4    7.46    1.47
  -3  -5  -5  755.28   17.21
   3   5   5  795.62   14.10
   3   5   5  809.33   18.17
   3   5   5  796.19   20.27
  -3  -5  -5  795.59   17.49
   3   5   5  791.23   17.86
   3   5   5  795.41   17.52
   3   5   5  763.53   13.14
   3   5   5  786.10   16.81
  -3  -5  -5  804.24   17.34
  -3  -5  -5  742.03   12.61
  -3  -5  -5  776.61   20.35
   3   5   6   78.98    5.14
   3   5   6   80.49    5.76
   3   5   6   75.84    6.78
  -3  -5  -6   76.61    5.58
   3   5   6   77.06    5.53
  -3  -5  -6   75.03    5.43
   3   5   6   75.74    5.43
   3   5   6   74.39    5.52
   3   5   6   68.45    5.24
  -3  -5  -6   72.06    4.63
  -3  -5  -6   75.78    6.91
   3   5   7  425.08   12.73
   3   5   7  426.29   12.81
  -3  -5  -7  435.05   12.97
  -3  -5  -7  444.45   12.95
   3   5   7  442.66   13.34
   3   5   7  440.09   16.59
  -3  -5  -7  412.77   12.30
  -3  -5  -7  418.75   16.43
   3   5   8  157.47    8.66
  -3  -5  -8  151.67    7.60
   3   5   8  163.81   10.64
  -3  -5  -8  158.98    7.74
   3   5   8  158.61    7.64
   3   5   8  153.35    7.62
  -3  -5  -8  152.99    5.82
  -3  -5  -8  156.26    8.96
  -3  -5  -8  163.47   11.07
   3   5   9  247.53   11.64
   3   5   9  263.17   13.68
  -3  -5  -9  263.86    9.85
   3   5   9  221.58    9.04
  -3  -5  -9  259.20    9.75
   3   5   9  245.93    9.51
  -3  -5  -9  243.55    7.76
  -3  -5  -9  248.53   11.79
  -3  -5  -9  251.44   13.99
   3   5  10   32.26    5.64
   3   5  10   35.27    4.96
  -3  -5 -10   37.67    3.75
  -3  -5 -10   33.67    3.50
  -3  -5 -10   35.05    3.14
  -3  -5 -10   31.68    4.69
  -3  -5 -10   35.49    6.30
   3   5  11   11.72    3.51
   3   5  11   10.30    3.33
  -3  -5 -11    8.89    2.92
   3   5  12   33.50    6.01
   3   5  12   30.91    5.46
  -3  -5 -12   28.03    4.83
   3   5  13   28.11    5.69
  -3  -5 -13   32.46    5.44
   3   5  14   20.82    5.08
  -3  -5 -14   41.61    7.90
   3   5  15   26.94    5.94
  -3  -5 -15   35.63    7.82
   3   6 -14   20.12    5.88
  -3  -6  13    5.66    4.30
   3   6 -13    2.07    3.56
   3   6 -13    5.71    4.97
   3   6 -13    2.90    2.92
  -3  -6  12   -2.00    3.19
   3   6 -12   -0.01    2.55
   3   6 -12   -2.09    3.75
   3   6 -12    1.13    2.80
  -3  -6  11   30.25    5.95
   3   6 -11   33.54    6.44
   3   6 -11   29.09    6.55
   3   6 -11   33.58    6.38
  -3  -6  10   71.43    8.17
   3   6 -10   88.05    9.86
   3   6 -10   70.49    8.48
   3   6 -10   78.76    8.86
  -3  -6   9    3.12    2.06
  -3  -6   9    5.78    2.31
  -3  -6   9    5.92    2.25
   3   6  -9    2.47    2.95
   3   6  -9    8.07    3.35
   3   6  -9    0.82    3.20
  -3  -6   8  144.51   10.22
  -3  -6   8  154.80    8.62
  -3  -6   8  162.75    8.86
   3   6  -8  155.79   11.58
   3   6  -8  159.01   11.36
  -3  -6   7  213.94   11.65
  -3  -6   7  222.01   10.42
  -3  -6   7  229.89   10.58
   3   6  -7  215.98   13.08
   3   6  -7  216.15   12.61
  -3  -6   6  169.08    9.73
  -3  -6   6  188.51    9.42
  -3  -6   6  179.88    9.27
   3   6  -6  183.98   11.34
   3   6  -6  158.49   10.41
  -3  -6   5    2.08    1.58
  -3  -6   5   -1.47    1.91
  -3  -6   5    1.63    1.87
   3   6  -5    0.43    2.53
   3   6  -5    2.92    2.42
  -3  -6   4  115.07    7.64
  -3  -6   4  124.12    6.93
  -3  -6   4  112.06    7.45
   3   6  -4  124.65    8.61
  -3  -6   3    1.47    1.19
  -3  -6   3    2.86    1.76
  -3  -6   3    2.42    1.22
  -3  -6   3    1.11    1.75
  -3  -6   3    1.36    2.28
   3   6  -3   -0.06    2.00
   3   6  -3    3.28    1.62
  -3  -6   3    0.25    2.02
  -3  -6   2   56.81    3.79
  -3  -6   2   60.91    5.72
  -3  -6   2   57.66    4.21
  -3  -6   2   57.53    5.50
  -3  -6   2   57.63    6.11
   3   6  -2   58.43    5.37
   3   6  -2   59.51    4.11
  -3  -6   2   60.68    5.60
  -3  -6   1   27.22    3.27
   3   6  -1   22.44    3.15
  -3  -6   1   27.27    4.14
  -3  -6   1   24.86    3.75
  -3  -6   1   28.54    4.55
   3   6  -1   19.96    3.32
   3   6  -1   24.61    2.35
  -3  -6   1   25.64    3.81
  -3  -6   0  167.28    7.95
   3   6   0  169.20    8.31
  -3  -6   0  172.90    9.26
  -3  -6   0  176.71    9.05
  -3  -6   0  182.85    8.68
   3   6   0  174.51    8.55
   3   6   0  176.86    4.43
  -3  -6   0  171.42    9.07
  -3  -6  -1  186.78    3.68
   3   6   1  199.35    9.30
  -3  -6  -1  184.15    9.57
  -3  -6  -1  186.20    9.35
  -3  -6  -1  201.20    8.92
   3   6   1  198.30    8.97
  -3  -6  -1  189.53    9.80
  -3  -6  -2   25.42    3.81
  -3  -6  -2   21.15    1.36
   3   6   2   25.15    3.78
  -3  -6  -2   15.83    3.02
  -3  -6  -2   22.81    3.13
   3   6   2   26.66    3.53
  -3  -6  -2   21.41    3.79
  -3  -6  -3   82.41    3.39
   3   6   3   86.73    6.94
  -3  -6  -3   86.46    6.57
  -3  -6  -3   87.18    6.50
   3   6   3   85.60    5.87
  -3  -6  -3   87.25    6.08
   3   6   3   85.77    4.89
  -3  -6  -3   85.24    7.00
  -3  -6  -4    6.23    2.59
  -3  -6  -4    3.73    1.09
  -3  -6  -4    1.74    1.84
   3   6   4    3.76    1.10
   3   6   4    2.17    1.79
  -3  -6  -4    3.93    1.97
   3   6   4    4.56    1.29
  -3  -6  -4    3.82    0.67
   3   6   5   52.76    3.94
   3   6   5   59.65    6.42
  -3  -6  -5   54.31    5.15
  -3  -6  -5   55.83    5.28
   3   6   5   52.92    3.44
  -3  -6  -5   53.03    3.10
  -3  -6  -5   62.65    6.60
  -3  -6  -6    7.40    2.43
   3   6   6    3.24    1.54
  -3  -6  -6    4.55    2.06
   3   6   6    6.84    3.14
  -3  -6  -6    4.98    1.33
  -3  -6  -6   11.21    3.53
  -3  -6  -7  481.44   14.82
   3   6   7  462.57   13.83
   3   6   7  492.96   18.63
  -3  -6  -7  451.85   14.53
  -3  -6  -7  433.50   12.11
  -3  -6  -7  460.73   18.61
  -3  -6  -8  477.36   14.74
   3   6   8  474.70   15.42
   3   6   8  474.07   19.20
  -3  -6  -8  472.22   14.62
  -3  -6  -8  412.08   13.12
  -3  -6  -8  452.66   19.06
  -3  -6  -9   56.63    5.16
   3   6   9   52.67    5.68
   3   6   9   55.25    7.01
  -3  -6  -9   49.07    4.84
  -3  -6  -9   49.11    6.87
   3   6  10   72.86    8.25
   3   6  10   67.32    6.98
  -3  -6 -10   61.61    5.24
  -3  -6 -10   69.15    5.49
  -3  -6 -10   70.89    7.13
  -3  -6 -10   90.32    9.93
   3   6  11   49.63    6.51
  -3  -6 -11   53.20    6.51
  -3  -6 -11   51.37    7.86
   3   6  12    9.11    3.57
  -3  -6 -12    3.55    2.79
  -3  -6 -12   12.83    5.32
   3   6  13   23.84    5.38
  -3  -6 -13   21.65    4.75
  -3  -6 -13   33.48    7.49
   3   6  14   18.89    5.14
  -3  -6 -14   50.66    9.73
   3   6  15   19.90    5.62
  -3  -7  13   31.36    6.78
   3   7 -13   37.89    7.54
   3   7 -13   34.79    7.24
  -3  -7  12   14.94    5.18
   3   7 -12   20.31    5.68
   3   7 -12   12.78    5.18
   3   7 -12    5.66    3.47
  -3  -7  11   44.84    7.22
   3   7 -11   35.67    6.72
   3   7 -11   43.42    7.65
   3   7 -11   38.68    6.75
  -3  -7  10   -0.58    2.89
   3   7 -10   -6.36    4.49
   3   7 -10   -1.49    3.02
   3   7 -10    2.64    3.16
  -3  -7   9   10.42    3.82
  -3  -7   9    9.31    2.78
  -3  -7   9   10.34    2.90
   3   7  -9   15.29    4.71
   3   7  -9    5.83    3.25
  -3  -7   8  145.18    9.16
  -3  -7   8  127.01    9.79
  -3  -7   8  149.59    9.29
   3   7  -8  150.82   12.02
   3   7  -8  136.85   10.97
  -3  -7   7    5.83    2.38
  -3  -7   7    9.94    2.69
  -3  -7   7    5.83    2.48
   3   7  -7    9.68    3.39
   3   7  -7    6.67    2.87
  -3  -7   6   69.32    6.41
  -3  -7   6   63.86    6.36
  -3  -7   6   59.78    6.14
   3   7  -6   60.62    7.31
   3   7  -6   57.14    6.60
  -3  -7   5  397.20   13.75
  -3  -7   5  384.87    9.25
  -3  -7   5  399.67   15.26
  -3  -7   5  408.76   15.31
   3   7  -5  404.81   17.10
   3   7  -5  369.45   16.07
  -3  -7   4   45.54    4.41
  -3  -7   4   50.40    5.63
  -3  -7   4   51.33    3.93
  -3  -7   4   48.16    5.43
   3   7  -4   45.43    5.87
  -3  -7   4   46.42    6.01
  -3  -7   3  197.49   10.73
  -3  -7   3  190.55    8.02
  -3  -7   3  186.13   10.38
   3   7  -3  192.12   11.13
  -3  -7   3  202.03   11.81
   3   7  -3  207.49    8.71
  -3  -7   3  186.27   10.41
  -3  -7   2  541.04   17.58
  -3  -7   2  511.36   13.94
  -3  -7   2  540.83   17.44
  -3  -7   2  529.26   18.68
   3   7  -2  536.30   17.62
   3   7  -2  535.74   12.37
  -3  -7   2  525.51   17.03
  -3  -7   1   27.93    4.54
  -3  -7   1   29.90    4.48
   3   7  -1   33.52    4.53
  -3  -7   1   33.43    5.17
  -3  -7   1   32.75    4.70
   3   7  -1   34.26    2.72
  -3  -7   0   33.90    4.68
  -3  -7   0   34.46    2.53
  -3  -7   0   37.70    4.95
   3   7   0   34.60    4.58
  -3  -7   0   32.92    4.71
   3   7   0   37.21    2.03
  -3  -7  -1  420.35    7.59
  -3  -7  -1  426.01   15.70
  -3  -7  -1  414.91   15.35
   3   7   1  431.98   14.94
  -3  -7  -1  434.42   15.74
  -3  -7  -2   59.92    2.93
   3   7   2   67.66    6.39
  -3  -7  -2   64.19    6.37
  -3  -7  -2   54.81    5.67
   3   7   2   56.53    5.51
  -3  -7  -2   61.82    6.25
  -3  -7  -3  325.00    7.59
  -3  -7  -3  316.67   13.51
   3   7   3  356.95   14.70
  -3  -7  -3  332.40   13.64
   3   7   3  327.66   12.78
  -3  -7  -3  323.04   14.50
  -3  -7  -4   22.91    2.41
   3   7   4   19.67    2.34
  -3  -7  -4   24.34    3.82
   3   7   4   19.05    3.69
  -3  -7  -4   26.69    4.27
   3   7   4   18.82    3.43
  -3  -7  -4   23.18    4.27
   3   7   4   21.44    2.45
  -3  -7  -5   21.28    3.68
   3   7   5   22.02    4.64
  -3  -7  -5   23.58    2.79
   3   7   5   23.37    2.85
  -3  -7  -5   22.20    3.74
   3   7   5   22.96    2.34
  -3  -7  -5   22.96    4.49
  -3  -7  -5   22.72    1.74
  -3  -7  -6  194.10   10.63
   3   7   6  201.35    8.66
  -3  -7  -6  191.56    8.36
   3   7   6  202.94   12.49
  -3  -7  -6  206.87   10.89
  -3  -7  -6  192.21    6.55
  -3  -7  -6  215.74   12.90
  -3  -7  -7   -0.15    1.77
   3   7   7    2.52    2.87
  -3  -7  -7    0.02    1.89
   3   7   7    0.62    1.81
  -3  -7  -7    1.39    1.20
  -3  -7  -7   -0.89    2.32
  -3  -7  -8    4.52    2.39
  -3  -7  -8   -0.24    1.89
   3   7   8    0.73    1.81
  -3  -7  -8   -0.57    2.34
  -3  -7  -9   99.65    7.51
   3   7   9  112.61    8.31
  -3  -7  -9  112.79    8.03
  -3  -7  -9  122.43   11.21
  -3  -7 -10    2.17    1.75
  -3  -7 -10    3.48    2.27
   3   7  10    1.45    2.48
  -3  -7 -10    1.16    3.34
   3   7  11   11.30    3.55
  -3  -7 -11   15.45    5.40
   3   7  12    8.72    3.53
  -3  -7 -12    6.66    4.84
   3   7  13   14.25    4.08
  -3  -7 -13   19.21    6.33
   3   7  14    6.21    3.52
  -3  -8  13    9.73    4.26
   3   8 -13    6.19    3.83
  -3  -8  12    5.83    3.59
   3   8 -12   -4.08    4.27
   3   8 -12    9.56    4.88
   3   8 -12    2.38    3.24
  -3  -8  11    1.86    2.99
   3   8 -11    2.93    4.40
   3   8 -11   -3.99    3.32
   3   8 -11   -2.02    3.52
  -3  -8  10   50.49    7.22
   3   8 -10   55.78    8.36
   3   8 -10   49.55    7.58
  -3  -8   9    6.52    3.15
  -3  -8   9    9.91    3.29
  -3  -8   9    8.30    3.11
   3   8  -9    7.89    4.66
   3   8  -9    6.65    3.87
  -3  -8   8    0.52    2.37
  -3  -8   8    2.99    2.66
  -3  -8   8    4.28    2.65
   3   8  -8   -4.79    3.81
   3   8  -8    3.81    4.04
  -3  -8   7   23.92    4.34
  -3  -8   7   29.36    4.83
  -3  -8   7   30.67    5.08
   3   8  -7   30.91    6.41
   3   8  -7   25.60    5.14
  -3  -8   6   34.73    4.84
  -3  -8   6   38.76    5.54
  -3  -8   6   29.90    4.93
   3   8  -6   32.43    5.77
  -3  -8   6   32.52    6.14
   3   8  -6   31.84    5.20
  -3  -8   5   68.29    6.02
  -3  -8   5   56.74    4.39
  -3  -8   5   63.28    6.74
  -3  -8   5   55.23    6.41
  -3  -8   5   61.41    7.30
   3   8  -5   62.90    7.57
  -3  -8   4    0.12    0.99
  -3  -8   4    0.08    2.61
  -3  -8   4    2.07    2.33
  -3  -8   4   -2.33    2.95
   3   8  -4    5.72    3.22
  -3  -8   4    3.07    2.25
  -3  -8   3   -0.50    2.76
  -3  -8   3    6.13    2.08
   3   8  -3    2.28    2.76
  -3  -8   3    1.54    2.32
   3   8  -3    4.21    1.68
  -3  -8   3    3.64    2.25
  -3  -8   2  284.48   13.90
  -3  -8   2  262.54   13.37
  -3  -8   2  306.59   15.07
   3   8  -2  286.50   14.03
  -3  -8   2  290.83   13.48
   3   8  -2  282.64    9.15
  -3  -8   1    0.60    2.40
  -3  -8   1   -0.62    2.85
   3   8  -1   -0.21    2.27
  -3  -8   1    1.19    2.35
   3   8  -1    1.90    0.91
   3   8   0    9.71    1.05
  -3  -8   0   12.41    3.25
  -3  -8   0   10.51    1.74
  -3  -8   0    8.58    2.91
   3   8   0    9.75    2.80
  -3  -8   0   11.65    3.61
  -3  -8  -1  263.03    7.18
  -3  -8  -1  269.75   13.43
  -3  -8  -1  289.85   13.87
   3   8   1  274.39   13.15
  -3  -8  -1  284.88   13.75
  -3  -8  -2   19.09    2.01
  -3  -8  -2   25.55    4.72
  -3  -8  -2   21.77    4.12
   3   8   2   19.34    3.95
  -3  -8  -2   24.74    4.59
  -3  -8  -3   16.58    3.94
  -3  -8  -3   13.78    1.84
  -3  -8  -3    9.32    2.78
   3   8   3   13.20    3.34
  -3  -8  -3   20.73    4.86
  -3  -8  -4  277.08    8.55
  -3  -8  -4  275.28   13.61
  -3  -8  -4  284.20   13.71
   3   8   4  267.63    8.76
   3   8   4  265.22   12.95
  -3  -8  -4  269.81   14.56
  -3  -8  -5    2.49    2.29
  -3  -8  -5    6.45    3.07
  -3  -8  -5    4.51    1.46
   3   8   5    5.74    1.76
  -3  -8  -5    3.13    2.66
   3   8   5    4.48    1.28
  -3  -8  -6   13.41    3.58
  -3  -8  -6   15.49    3.47
   3   8   6   13.30    2.72
  -3  -8  -6    9.71    3.66
  -3  -8  -7   16.19    3.65
  -3  -8  -7   20.95    4.07
   3   8   7   24.86    3.71
  -3  -8  -7   27.10    5.99
  -3  -8  -8    3.57    2.49
   3   8   8    3.06    1.94
  -3  -8  -8    5.86    2.82
  -3  -8  -8    6.54    3.83
  -3  -8  -9  113.29    8.59
   3   8   9  116.46    8.70
  -3  -8  -9  117.52    8.80
  -3  -8  -9  120.08   11.45
   3   8  10    8.79    3.10
  -3  -8 -10   10.93    3.46
  -3  -8 -10   10.91    5.22
   3   8  11   17.29    4.26
  -3  -8 -11   16.69    5.85
  -3  -8 -12   19.96    6.15
  -3  -9  12    6.06    4.30
   3   9 -12    0.99    2.95
  -3  -9  11   12.95    4.50
   3   9 -11   15.83    5.26
   3   9 -11   22.63    5.94
   3   9 -11   11.61    4.14
  -3  -9  10    2.40    3.72
   3   9 -10   -2.57    3.47
   3   9 -10    2.00    3.18
  -3  -9   9    9.52    3.71
  -3  -9   9   11.42    3.69
  -3  -9   9    4.69    2.73
   3   9  -9   11.82    4.90
   3   9  -9   12.75    4.40
  -3  -9   8    7.22    3.43
  -3  -9   8    2.66    2.22
  -3  -9   8    2.85    2.92
  -3  -9   8    3.92    3.70
   3   9  -8    4.12    4.03
   3   9  -8    4.02    3.36
  -3  -9   7    8.99    3.64
  -3  -9   7   12.66    3.48
  -3  -9   7    8.84    3.61
  -3  -9   7    8.42    4.45
   3   9  -7   14.23    5.10
   3   9  -7   12.91    4.10
  -3  -9   6    3.72    2.69
  -3  -9   6    5.25    2.94
  -3  -9   6    1.74    2.86
   3   9  -6   -1.00    2.47
  -3  -9   6    1.58    3.40
   3   9  -6    1.88    3.11
  -3  -9   5   92.10    8.72
  -3  -9   5   87.09    8.43
  -3  -9   5  103.64   10.27
   3   9  -5   92.66    9.62
  -3  -9   4  102.10    9.39
  -3  -9   4   97.12    8.90
  -3  -9   4   96.53    9.70
   3   9  -4   96.91    9.34
  -3  -9   4   92.53    8.53
  -3  -9   3   65.63    7.49
  -3  -9   3   60.08    7.03
   3   9  -3   73.50    7.96
  -3  -9   3   72.99    8.12
   3   9  -3   66.45    5.22
  -3  -9   3   74.77    7.53
  -3  -9   2   -0.72    2.81
  -3  -9   2    1.11    2.73
   3   9  -2   -3.61    3.20
   3   9  -2    0.27    1.00
  -3  -9   2   -2.23    2.59
  -3  -9   1    1.45    1.10
  -3  -9   1   -0.60    2.97
   3   9  -1    0.22    0.80
   3   9  -1   -4.26    3.36
  -3  -9   1    0.94    2.37
  -3  -9   0   81.05    4.80
  -3  -9   0   83.01    8.54
  -3  -9   0   77.53    8.00
   3   9   0   98.17    8.68
  -3  -9   0   93.67    8.66
  -3  -9  -1   -0.87    1.08
  -3  -9  -1    0.74    2.92
  -3  -9  -1   -1.59    2.83
   3   9   1   -3.35    2.89
  -3  -9  -1   -1.96    2.75
  -3  -9  -2   32.00    5.33
  -3  -9  -2   39.64    5.90
   3   9   2   47.52    6.36
  -3  -9  -2   46.29    6.61
  -3  -9  -3  199.35   12.56
  -3  -9  -3  191.94   12.35
   3   9   3  193.42   11.93
  -3  -9  -3  217.93   13.59
  -3  -9  -4   45.95    6.30
  -3  -9  -4   55.65    6.84
   3   9   4   49.92    6.35
  -3  -9  -4   49.67    6.85
  -3  -9  -5   13.13    3.77
  -3  -9  -5   14.00    3.90
  -3  -9  -6    9.28    3.50
  -3  -9  -6    4.61    2.78
   3   9   6   11.86    2.59
  -3  -9  -6    8.76    3.55
  -3  -9  -7    6.88    2.94
  -3  -9  -7    7.33    3.22
   3   9   7    8.96    2.68
  -3  -9  -8   10.91    3.22
  -3  -9  -8   11.92    3.90
  -3  -9  -8    3.40    3.58
  -3  -9  -9    9.14    2.89
  -3  -9  -9    9.66    3.21
  -3  -9  -9   13.09    5.02
  -3  -9 -10   18.24    5.31
  -3  -9 -11   13.90    5.76
  -3 -10  12    6.10    4.04
  -3 -10  11   -0.78    2.81
   3  10 -11   -1.73    3.45
  -3 -10  10   13.30    4.38
   3  10 -10   24.72    7.20
  -3 -10  10   11.21    5.02
   3  10 -10   12.51    4.57
  -3 -10   9   15.96    4.50
  -3 -10   9    4.54    2.93
  -3 -10   9    9.48    3.76
  -3 -10   9   11.18    4.88
   3  10  -9   16.67    5.82
   3  10  -9    9.70    4.16
  -3 -10   8   19.43    4.64
  -3 -10   8   15.41    4.55
  -3 -10   8   16.41    4.32
   3  10  -8   34.06    7.43
  -3 -10   8   24.79    6.17
   3  10  -8   19.25    5.34
  -3 -10   7    1.95    2.32
  -3 -10   7    7.78    3.19
  -3 -10   7    6.49    3.41
  -3 -10   7    4.66    3.62
   3  10  -7   13.31    4.68
   3  10  -7    9.32    4.00
  -3 -10   6   13.86    3.53
  -3 -10   6   16.29    4.62
  -3 -10   6   12.92    4.09
   3  10  -6   19.36    5.43
  -3 -10   6   21.04    5.44
  -3 -10   5   10.65    4.31
  -3 -10   5   11.06    3.94
   3  10  -5   15.53    4.85
  -3 -10   5   10.56    4.43
  -3 -10   5   13.65    4.11
  -3 -10   4    3.95    3.71
  -3 -10   4    8.57    4.18
   3  10  -4    4.67    3.62
  -3 -10   4    3.74    3.01
  -3 -10   4    8.05    3.54
  -3 -10   3   16.25    5.11
  -3 -10   3   10.15    3.56
   3  10  -3    9.54    3.87
  -3 -10   3   11.67    3.79
  -3 -10   2   40.14    6.30
  -3 -10   2   37.11    6.03
   3  10  -2   34.94    6.09
  -3 -10   2   38.04    6.01
  -3 -10   1   49.83    7.24
  -3 -10   1   39.71    6.43
   3  10  -1   49.79    7.12
  -3 -10   1   40.34    6.00
  -3 -10   0   49.87    7.09
  -3 -10   0   50.38    7.14
   3  10   0   49.32    6.83
  -3 -10   0   43.65    6.49
  -3 -10  -1    6.88    3.90
  -3 -10  -1    0.95    3.33
   3  10   1    7.20    3.70
  -3 -10  -1    5.68    3.20
  -3 -10  -2    0.03    3.50
  -3 -10  -2    1.23    2.93
   3  10   2    7.35    3.98
  -3 -10  -2   -1.34    2.58
  -3 -10  -3   83.85    8.95
  -3 -10  -3   74.42    8.31
   3  10   3   84.11    8.74
  -3 -10  -3   76.93    8.99
  -3 -10  -4   86.35    9.03
  -3 -10  -4   81.52    8.71
   3  10   4   99.47    9.37
  -3 -10  -4   82.10    9.51
  -3 -10  -5   20.06    4.94
  -3 -10  -5   28.76    5.61
  -3 -10  -5   17.14    4.81
  -3 -10  -6   38.21    6.04
  -3 -10  -6   36.11    6.11
  -3 -10  -6   33.85    6.47
  -3 -10  -7    2.52    2.18
  -3 -10  -7    2.52    3.24
  -3 -10  -7   -3.60    4.08
  -3 -10  -8   -0.62    2.41
  -3 -10  -8   -0.03    2.78
  -3 -10  -8   -3.52    4.07
  -3 -10  -9   29.51    5.30
  -3 -10  -9   33.02    5.91
  -3 -10  -9   41.18    7.70
  -3 -10 -10   -9.50    5.23
   3  11 -10    4.99    3.58
  -3 -11   9   -1.80    3.04
  -3 -11   9    6.23    3.84
   3  11  -9    8.38    4.52
  -3 -11   9    1.85    3.28
   3  11  -9   -0.77    3.24
  -3 -11   8    6.26    3.71
  -3 -11   8   -1.12    2.93
   3  11  -8   -0.33    4.18
  -3 -11   8   -3.74    3.60
   3  11  -8    4.38    3.76
  -3 -11   7    1.07    3.18
  -3 -11   7    3.01    3.26
   3  11  -7    5.52    3.72
  -3 -11   7    3.79    3.68
   3  11  -7    1.00    2.71
  -3 -11   6   28.96    6.10
  -3 -11   6   36.85    6.71
   3  11  -6   43.50    7.59
  -3 -11   6   39.81    7.68
  -3 -11   5    0.43    3.25
  -3 -11   5    0.88    2.93
   3  11  -5    1.39    3.63
  -3 -11   5   -1.20    3.07
  -3 -11   5   10.89    3.80
  -3 -11   4   37.00    6.90
  -3 -11   4   33.96    6.31
   3  11  -4   43.75    7.29
  -3 -11   4   28.31    5.44
  -3 -11   3   28.69    6.18
  -3 -11   3   19.84    5.18
   3  11  -3   30.37    6.60
  -3 -11   3   25.13    5.46
  -3 -11   2    3.17    3.08
  -3 -11   2    0.00    3.20
   3  11  -2    5.56    3.58
  -3 -11   2    2.04    2.17
  -3 -11   1   17.84    5.32
  -3 -11   1   12.12    4.36
   3  11  -1   13.50    4.53
  -3 -11   1   11.86    3.98
  -3 -11   0   -1.51    3.62
  -3 -11   0    2.37    3.01
   3  11   0   -0.57    3.29
  -3 -11   0    5.83    4.11
  -3 -11  -1    0.37    2.85
  -3 -11  -1   -0.98    3.00
   3  11   1    0.33    3.12
  -3 -11  -1    4.05    3.09
  -3 -11  -2   -4.54    3.60
  -3 -11  -2   -2.09    3.06
   3  11   2    1.24    3.55
  -3 -11  -2    2.69    2.95
  -3 -11  -3    6.46    4.22
  -3 -11  -3    1.42    3.13
   3  11   3    2.06    2.71
  -3 -11  -3    4.23    4.03
  -3 -11  -4   49.18    7.37
  -3 -11  -4   57.16    7.97
   3  11   4   47.40    7.22
  -3 -11  -4   60.53    8.50
  -3 -11  -5   43.69    6.88
  -3 -11  -5   39.48    6.85
  -3 -11  -5   53.56    8.27
  -3 -11  -6    1.56    2.38
  -3 -11  -6    2.45    3.53
  -3 -11  -6    0.73    2.79
  -3 -11  -7    0.67    2.33
  -3 -11  -7   -1.67    3.23
  -3 -11  -7   -3.40    3.68
  -3 -11  -8   -1.64    3.32
  -3 -11  -8    0.62    2.39
  -3 -11  -8   -7.53    5.35
  -3 -11  -9    2.23    2.77
  -3 -12   9   -6.84    4.03
  -3 -12   9   -2.01    3.35
  -3 -12   8   10.58    4.64
  -3 -12   8    5.84    3.74
  -3 -12   8   11.61    5.05
   3  12  -8   12.37    5.19
  -3 -12   7    0.17    3.36
  -3 -12   7   -8.43    4.40
   3  12  -7    2.28    3.86
  -3 -12   7   -0.57    3.52
   3  12  -7    4.56    3.53
  -3 -12   6    2.51    3.54
  -3 -12   6    7.27    3.98
  -3 -12   6    3.55    4.08
   3  12  -6   11.59    5.72
  -3 -12   5   -3.81    3.47
  -3 -12   5    5.99    4.81
   3  12  -5    2.92    4.02
  -3 -12   5   -0.80    2.95
  -3 -12   4   -0.59    3.17
  -3 -12   4    1.41    3.77
   3  12  -4   -3.99    3.86
  -3 -12   4    1.82    2.47
  -3 -12   3    1.94    3.05
  -3 -12   3   13.04    4.72
   3  12  -3   15.93    5.02
  -3 -12   3   16.23    5.02
  -3 -12   2   19.09    5.35
  -3 -12   2   20.04    5.28
   3  12  -2   19.10    5.27
  -3 -12   2   25.71    5.57
  -3 -12   1   55.74    8.57
  -3 -12   1   53.24    8.12
   3  12  -1   58.41    8.56
  -3 -12   1   55.54    7.87
  -3 -12   0   27.45    6.43
  -3 -12   0   44.91    7.95
   3  12   0   38.22    7.15
  -3 -12   0   35.48    6.58
  -3 -12  -1    0.79    2.80
  -3 -12  -1   -0.36    2.88
   3  12   1   -2.06    3.01
  -3 -12  -1    3.81    3.68
  -3 -12  -2   -3.75    4.02
  -3 -12  -2   -3.58    4.15
   3  12   2    1.50    3.25
  -3 -12  -2    4.15    3.40
  -3 -12  -3   -1.86    3.42
  -3 -12  -3   -0.79    3.25
   3  12   3    1.46    3.42
  -3 -12  -3   -1.87    3.62
  -3 -12  -4   -2.15    3.81
  -3 -12  -4   -0.45    3.95
   3  12   4    3.45    3.72
  -3 -12  -4    3.98    4.03
  -3 -12  -5   -0.48    3.18
  -3 -12  -5   -0.70    2.52
  -3 -12  -5    6.19    4.08
  -3 -12  -6    6.26    3.70
  -3 -12  -6    5.37    3.71
  -3 -12  -7   -3.40    3.92
  -3 -12  -7    7.74    4.55
  -3 -12  -8   -3.56    3.26
  -3 -12  -8    2.94    3.59
  -3 -13   5    0.43    3.11
  -3 -13   5   10.41    4.52
  -3 -13   4   -4.48    4.05
  -3 -13   4    4.97    3.84
   3  13  -4    0.03    4.32
  -3 -13   4    2.68    3.29
  -3 -13   3    2.51    3.30
  -3 -13   3   -3.01    4.68
   3  13  -3    2.14    3.83
  -3 -13   3    4.04    3.89
  -3 -13   2    3.38    3.96
  -3 -13   2   -1.97    3.80
   3  13  -2    8.94    5.07
  -3 -13   2    3.69    3.56
  -3 -13   1   14.68    5.43
  -3 -13   1   14.60    5.37
   3  13  -1   13.47    5.96
  -3 -13   1   14.21    4.79
  -3 -13   0    3.96    4.21
  -3 -13   0   -3.17    4.24
   3  13   0    2.51    4.63
  -3 -13   0   -0.30    3.14
  -3 -13  -1    8.90    4.19
  -3 -13  -1   -1.38    3.62
   3  13   1   -0.41    3.52
  -3 -13  -1   -1.54    3.36
  -3 -13  -2   -6.13    4.92
   3  13   2   -5.36    3.31
  -3 -13  -2   -4.64    3.49
  -3 -13  -3   -1.73    4.41
  -3 -13  -3   -1.06    3.95
   3  13   3    4.41    4.41
  -3 -13  -3    5.35    4.26
  -3 -13  -4    6.21    4.03
  -3 -13  -4    1.63    3.71
  -3 -13  -4    8.39    4.29
  -3 -13  -5   -1.36    3.57
  -3 -13  -6   -6.62    4.57
  -3 -14   3    4.39    4.10
  -3 -14   2    0.93    3.41
  -3 -14   1    4.00    3.69
  -3 -14   0    2.13    3.65
   4 -10  -3  -12.37    5.00
   4  -9  -5    6.95    4.76
   4  -9  -4    0.86    3.36
   4  -9  -3   -1.75    3.20
   4  -9  -2   -2.29    3.63
   4  -9  -1    0.17    2.83
  -4   9   0    4.98    4.50
  -4   9  -1   34.92    7.18
   4  -9   1   23.31    4.95
  -4   9  -2   14.93    5.50
   4  -9   2   10.55    4.14
  -4   9  -3    5.58    4.15
   4  -9   3    0.98    2.47
  -4   9  -4    1.00    3.65
   4  -9   4   -5.96    3.74
  -4   9  -5    1.62    3.61
   4  -9   5    4.26    3.52
  -4   9  -6    2.34    3.88
   4  -9   6    1.53    3.22
  -4   9  -7    9.62    4.99
   4  -9   7    8.61    4.24
  -4   9  -8    4.97    3.32
   4  -9   8   -3.09    3.45
   4  -9   9   -1.76    3.78
   4  -8  -6   15.96    5.98
   4  -8  -5   27.10    7.97
   4  -8  -4   21.23    5.11
   4  -8  -4   36.81    7.56
   4  -8  -3   -0.83    2.34
   4  -8  -3    6.14    3.93
   4  -8  -2   -1.13    2.43
   4  -8  -2    5.22    3.52
   4  -8  -1   12.50    4.21
   4  -8  -1   10.63    3.37
  -4   8   0    5.88    3.69
   4  -8   0    1.34    2.59
   4  -8   0    2.47    2.62
  -4   8  -1   -2.70    3.11
  -4   8  -1   -0.69    2.05
   4  -8   1   -4.33    2.96
   4  -8   1   -1.61    2.46
  -4   8  -2   36.05    7.17
  -4   8  -2   37.14    5.79
   4  -8   2   35.82    5.83
  -4   8  -3    0.80    3.24
   4  -8   3    1.51    2.99
  -4   8  -4    4.46    3.34
   4  -8   4    6.09    3.50
  -4   8  -5    1.06    2.94
   4  -8   5   -0.22    2.93
  -4   8  -6   -2.10    3.94
   4  -8   6    1.71    3.04
  -4   8  -7   12.57    5.26
   4  -8   7   10.18    3.63
  -4   8  -8   11.31    5.13
   4  -8   8    1.63    2.56
  -4   8  -9    1.74    4.22
   4  -8   9    9.17    4.57
  -4   8 -10   11.70    4.95
   4  -8  10    9.21    4.60
  -4   7   8    2.73    3.79
  -4   7   7    1.56    3.19
   4  -7  -7    7.13    3.71
   4  -7  -6   19.25    5.01
   4  -7  -5   13.04    4.19
   4  -7  -4   -1.68    2.58
   4  -7  -3    4.86    2.74
   4  -7  -2   -0.15    2.33
   4  -7  -2   12.31    4.41
   4  -7  -1    2.60    2.66
   4  -7  -1    5.14    3.21
  -4   7   0   -0.42    3.16
   4  -7   0    1.76    2.60
   4  -7   0    1.66    2.53
  -4   7   0    0.63    1.68
  -4   7  -1   21.07    5.73
  -4   7  -1   17.03    3.86
   4  -7   1   14.34    3.46
   4  -7   1   17.29    4.13
  -4   7  -2   51.52    7.52
   4  -7   2   52.01    6.74
   4  -7   2   44.23    5.36
  -4   7  -2   49.34    6.26
  -4   7  -3   -0.30    3.16
   4  -7   3    2.24    2.13
   4  -7   3   -0.76    2.63
  -4   7  -4   -0.89    2.94
   4  -7   4   -5.33    3.40
  -4   7  -5    5.16    2.94
   4  -7   5   10.25    3.89
  -4   7  -6    0.66    3.23
   4  -7   6   -0.58    2.63
  -4   7  -7   18.27    5.27
   4  -7   7   10.26    4.03
  -4   7  -8   28.03    6.22
   4  -7   8   32.84    6.49
  -4   7  -9    8.43    4.35
   4  -7   9   -0.92    3.15
  -4   7 -10    5.08    4.03
   4  -7  10    6.82    3.85
  -4   7 -11   -1.05    3.20
   4  -7  11    1.96    3.09
  -4   7 -12   -0.65    3.63
  -4   6   9   -1.83    3.09
  -4   6   8    2.31    3.62
   4  -6  -8    4.53    4.74
  -4   6   7    8.65    4.49
   4  -6  -7    9.57    5.27
  -4   6   6    4.57    3.75
   4  -6  -6    4.25    3.53
  -4   6   5    2.19    3.56
   4  -6  -5    1.52    2.93
   4  -6  -4  160.56   11.75
   4  -6  -3   93.01    8.88
   4  -6  -2   13.18    3.54
  -4   6   2   11.03    2.44
   4  -6  -1   12.55    3.45
  -4   6   1    9.74    2.27
   4  -6   0   -0.07    2.61
  -4   6   0    1.70    2.86
  -4   6   0   -1.13    1.88
  -4   6  -1   13.31    4.22
   4  -6   1    7.19    2.71
   4  -6   1   10.55    3.25
  -4   6  -1   10.63    3.06
  -4   6  -2   90.58    7.78
  -4   6  -2   86.22    8.93
   4  -6   2   82.61    6.60
   4  -6   2   93.83    8.44
  -4   6  -3   81.70    8.63
   4  -6   3   63.66    5.40
   4  -6   3   71.01    7.52
  -4   6  -4   20.29    5.00
   4  -6   4   26.44    5.30
   4  -6   4   23.28    3.04
  -4   6  -5    7.69    4.35
   4  -6   5    7.17    3.26
  -4   6  -6    0.77    2.41
   4  -6   6    0.92    2.39
   4  -6   7   33.08    4.38
  -4   6  -7   38.12    6.64
   4  -6   7   39.70    6.60
   4  -6   8   11.24    2.92
  -4   6  -8   16.09    4.80
   4  -6   8   14.19    4.50
   4  -6   9    1.82    1.84
  -4   6  -9   -1.18    3.12
   4  -6   9   -2.20    3.00
  -4   6 -10   16.85    5.28
   4  -6  10   30.49    6.65
  -4   6 -11    7.64    4.01
   4  -6  11    8.25    4.87
  -4   6 -12    7.81    4.44
  -4   6 -13   -0.85    3.04
  -4   5  10    4.71    4.04
  -4   5   9    9.62    4.48
   4  -5  -9   22.85    7.12
  -4   5   8    1.85    3.75
   4  -5  -8   13.47    5.24
  -4   5   7    7.98    4.65
   4  -5  -7   10.23    4.50
  -4   5   7   11.89    3.65
  -4   5   6   21.52    5.35
   4  -5  -6   28.82    6.69
  -4   5   5   39.77    6.55
   4  -5  -5   41.54    6.79
  -4   5   4   28.72    5.61
   4  -5  -4   32.63    5.66
   4  -5  -4   23.91    5.33
   4  -5  -3    1.03    2.56
  -4   5   3    1.46    1.31
   4  -5  -2    1.70    2.57
  -4   5   2    1.07    1.44
   4  -5  -1   51.70    6.11
  -4   5   1   54.69    5.08
   4  -5   0   -3.41    2.61
  -4   5   0   -0.73    0.94
  -4   5   0    0.87    2.62
  -4   5   0   -0.50    1.61
   4  -5   1    0.80    2.32
  -4   5  -1    2.74    1.28
  -4   5  -1   -1.85    2.83
  -4   5  -2  397.42   17.11
   4  -5   2  400.87   16.49
   4  -5   2  407.16   13.19
  -4   5  -3  177.98   11.66
   4  -5   3  178.59    8.03
   4  -5   3  179.84   11.13
  -4   5  -4   28.81    5.22
   4  -5   4   24.36    2.71
   4  -5   4   27.78    4.66
  -4   5  -5   64.87    7.54
   4  -5   5   61.99    3.56
   4  -5   5   68.57    7.28
   4  -5   6    1.74    1.70
  -4   5  -6    1.99    2.49
   4  -5   6    2.01    2.75
   4  -5   7   10.60    2.81
  -4   5  -7   13.67    3.77
   4  -5   7   13.08    4.34
   4  -5   8   23.75    3.78
  -4   5  -8   18.62    4.73
   4  -5   8   23.18    5.29
  -4   5  -8   19.47    2.97
  -4   5  -9   19.16    4.63
   4  -5   9   16.37    4.50
  -4   5 -10   28.18    5.54
   4  -5  10   24.41    5.39
  -4   5 -11    4.82    3.87
   4  -5  11   -3.96    3.47
  -4   5 -12   -2.12    3.32
  -4   5 -13    9.67    3.93
  -4   5 -14   -0.22    2.66
  -4   4  11   18.93    5.96
  -4   4  10   79.52   10.54
   4  -4 -10   73.11   10.39
  -4   4   9   12.91    5.30
   4  -4  -9   10.61    4.50
  -4   4   8    3.16    3.60
   4  -4  -8    8.75    4.74
  -4   4   8    8.51    3.20
  -4   4   8    5.42    2.60
  -4   4   7    3.12    3.22
   4  -4  -7    1.91    3.47
  -4   4   7   10.41    3.41
  -4   4   6   43.82    7.01
   4  -4  -6   58.79    8.20
  -4   4   5    0.95    2.90
   4  -4  -5    3.29    3.16
  -4   4   4  269.13   15.02
   4  -4  -4  292.63   15.64
  -4   4   3  359.11   16.66
   4  -4  -3  346.66   16.69
  -4   4   3  337.45   10.53
   4  -4  -3  382.70   16.39
   4  -4  -2  245.90   13.58
  -4   4   2  244.65    9.46
   4  -4  -2  249.44   12.83
   4  -4  -1    3.89    2.36
  -4   4   1    3.35    1.83
  -4   4   0  163.74    6.99
  -4   4   0  156.18    8.39
  -4   4   0  164.21   10.47
   4  -4   0  156.18    9.82
   4  -4   1   25.93    4.29
  -4   4  -1   26.12    2.58
  -4   4  -1   33.80    4.95
  -4   4  -1   27.40    4.04
  -4   4  -2   35.01    5.07
   4  -4   2   39.27    5.13
   4  -4   2   42.26    4.04
  -4   4  -2   34.12    4.62
  -4   4  -3   54.73    6.10
   4  -4   3   46.49    5.66
   4  -4   3   51.83    3.82
  -4   4  -4  311.42   14.10
   4  -4   4  302.29   14.03
   4  -4   4  285.16    7.59
  -4   4  -5  125.45    9.12
   4  -4   5  122.67    6.03
   4  -4   5  130.67    9.59
   4  -4   5  121.22    3.57
   4  -4   6  116.59    6.44
  -4   4  -6  118.84    9.09
   4  -4   6  110.30    9.17
  -4   4  -7   43.21    5.77
   4  -4   7   38.11    5.81
  -4   4  -7   39.79    3.58
  -4   4  -8   49.87    6.43
   4  -4   8   43.86    6.50
  -4   4  -8   42.38    3.77
  -4   4  -9   13.41    4.07
   4  -4   9   11.93    4.40
  -4   4  -9    9.44    2.11
  -4   4 -10   26.15    5.14
   4  -4  10   25.03    5.91
  -4   4 -11   34.70    5.25
  -4   4 -11   33.57    5.04
  -4   4 -11   35.13    5.98
   4  -4  11   31.93    6.49
  -4   4 -12   63.68    8.43
  -4   4 -13   17.33    4.99
  -4   4 -14   -0.93    2.79
  -4   4 -15   18.59    5.63
  -4   3  11   10.50    4.66
   4  -3 -11   18.06    6.38
  -4   3  10   41.06    7.53
   4  -3 -10   34.28    7.36
  -4   3   9   16.17    4.97
   4  -3  -9   22.40    6.34
  -4   3   8   60.22    8.03
   4  -3  -8   63.20    8.51
  -4   3   8   60.72    5.83
  -4   3   8   56.92    5.55
  -4   3   7  228.59   14.81
   4  -3  -7  225.83   14.81
  -4   3   7  210.40   10.78
  -4   3   7  226.83   11.46
  -4   3   6    0.52    2.31
   4  -3  -6   -1.47    3.06
  -4   3   6    3.20    2.21
  -4   3   5    7.43    3.33
   4  -3  -5   12.53    4.35
  -4   3   5   13.05    3.51
  -4   3   4  241.07   13.69
   4  -3  -4  242.52   13.75
  -4   3   3   27.67    4.75
   4  -3  -3   34.45    5.30
  -4   3   2   80.12    7.50
  -4   3   2   78.39    5.17
   4  -3  -2   85.74    7.66
   4  -3  -2   82.35    7.29
  -4   3   1  731.03   16.40
   4  -3  -1  733.49   20.72
   4  -3  -1  761.94   20.79
   4  -3   0    6.87    2.38
  -4   3   0    3.35    2.30
  -4   3   0    4.01    1.67
  -4   3  -1   46.30    2.87
  -4   3  -1   42.29    5.05
  -4   3  -1   44.46    4.56
   4  -3   1   57.37    6.04
  -4   3  -2  469.08   15.25
  -4   3  -2  479.58   15.52
   4  -3   2  462.02   16.11
  -4   3  -3   14.40    3.28
   4  -3   3   18.27    2.11
   4  -3   3   15.91    3.25
  -4   3  -4  139.80    8.60
   4  -3   4  129.18    8.92
   4  -3   4  135.96    3.97
   4  -3   5   97.07    4.88
  -4   3  -5   91.96    7.21
   4  -3   5   94.22    7.83
  -4   3  -6    3.95    2.14
  -4   3  -6    3.10    1.06
   4  -3   6    2.31    2.13
  -4   3  -7  435.02   16.17
   4  -3   7  410.65   17.26
  -4   3  -7  391.11    9.31
  -4   3  -8    0.79    2.16
   4  -3   8    4.84    2.80
  -4   3  -8    4.73    1.43
  -4   3  -9   13.19    3.47
  -4   3  -9   13.44    3.65
  -4   3  -9   13.68    4.07
   4  -3   9    9.16    3.42
  -4   3  -9    9.21    1.84
  -4   3 -10  100.21    7.60
  -4   3 -10   99.50    7.78
  -4   3 -10   99.14    8.98
   4  -3  10  100.76    9.96
  -4   3 -10   95.93    5.86
  -4   3 -11    9.77    2.87
  -4   3 -11   13.58    3.41
  -4   3 -11    7.96    3.53
   4  -3  11    9.37    4.10
  -4   3 -12    3.94    2.77
  -4   3 -12    2.77    2.22
  -4   3 -13   15.11    4.54
  -4   3 -14    3.91    3.09
  -4   3 -15   16.54    5.25
  -4   3 -16    1.98    3.71
  -4   2  12    1.06    3.24
   4  -2 -12    5.26    4.41
  -4   2  11    6.54    3.79
   4  -2 -11   11.50    4.76
  -4   2  10    5.53    3.60
   4  -2 -10    4.03    3.79
  -4   2   9   97.04   10.25
   4  -2  -9  102.80   10.44
  -4   2   8   88.75    9.56
   4  -2  -8   98.81    9.91
  -4   2   8   97.29    6.61
  -4   2   8   90.79    6.20
  -4   2   7    7.92    3.52
  -4   2   7    7.43    2.38
  -4   2   7    6.80    2.32
   4  -2  -7    8.89    4.06
  -4   2   6    2.09    2.80
  -4   2   6    0.10    1.54
  -4   2   6    3.54    2.32
   4  -2  -6    1.51    3.05
   4  -2  -6    1.86    1.32
  -4   2   5   37.98    5.87
  -4   2   5   35.12    4.39
   4  -2  -5   36.62    3.50
   4  -2  -5   36.23    5.61
  -4   2   4   16.16    3.71
  -4   2   4   20.77    4.11
  -4   2   4   16.13    3.29
   4  -2  -4   17.64    4.07
   4  -2  -4   16.17    2.38
  -4   2   3   52.32    5.89
   4  -2  -3   62.59    4.64
   4  -2  -3   51.81    5.89
  -4   2   3   61.59    5.75
  -4   2   2  143.59    9.12
  -4   2   2  132.87    6.47
   4  -2  -2  145.50    9.02
  -4   2   1   42.00    5.04
   4  -2  -1   41.90    5.02
   4  -2  -1   42.18    4.84
  -4   2   1   44.87    3.97
   4  -2   0  144.86    8.33
  -4   2   0  134.88    7.02
   4  -2   0  138.40    8.37
  -4   2  -1   65.07    2.53
   4  -2   1   61.01    5.21
  -4   2  -1   57.32    5.14
  -4   2  -1   63.41    5.24
  -4   2  -1   74.26    5.54
   4  -2   1   67.15    5.98
   4  -2   2  354.79   12.18
  -4   2  -2  341.89   11.56
  -4   2  -2  349.88   12.42
  -4   2  -2  339.44   11.94
   4  -2   2  363.20   13.36
  -4   2  -3   60.04    4.96
  -4   2  -3   81.85    6.52
   4  -2   3   59.90    4.87
  -4   2  -3   64.43    5.26
   4  -2   3   63.00    5.81
   4  -2   4  489.27    8.10
  -4   2  -4  454.74   12.90
   4  -2   4  473.75   13.94
  -4   2  -4  494.77   14.34
   4  -2   4  456.30   15.76
   4  -2   5 1089.11   21.43
  -4   2  -5 1157.97   22.36
   4  -2   5 1158.46   25.44
  -4   2  -6   32.05    4.16
  -4   2  -6   32.39    2.13
   4  -2   6   33.38    4.67
  -4   2  -7   41.61    4.92
  -4   2  -7   35.27    4.43
  -4   2  -7   40.26    4.71
  -4   2  -7   33.67    2.38
   4  -2   7   35.61    5.37
  -4   2  -8    4.67    2.12
  -4   2  -8    1.15    1.69
  -4   2  -8    2.67    2.55
   4  -2   8    0.46    2.41
  -4   2  -8    5.46    1.46
  -4   2  -9    4.67    1.79
  -4   2  -9    6.79    2.35
  -4   2  -9    6.45    2.61
   4  -2   9    6.08    3.02
  -4   2 -10    4.53    2.35
  -4   2 -10    1.98    2.00
  -4   2 -10   -3.65    2.56
   4  -2  10    2.15    2.92
  -4   2 -11   76.81    6.02
  -4   2 -11   68.71    5.91
  -4   2 -11   76.89    7.72
  -4   2 -11   70.51    6.28
   4  -2  11   69.30    8.56
   4  -2  12   69.59    6.45
  -4   2 -12   70.44    7.89
  -4   2 -12   67.58    6.43
  -4   2 -13   45.54    6.75
  -4   2 -13   43.24    5.70
   4  -2  14   -3.44    4.16
  -4   2 -14    3.78    3.25
   4  -2  15   -0.33    3.38
  -4   2 -15   -0.29    2.54
  -4   2 -16   11.09    4.38
  -4   1  12    6.92    3.76
   4  -1 -12    7.31    5.17
  -4   1  11   10.80    4.70
   4  -1 -11    8.51    4.51
  -4   1  10   52.12    8.00
   4  -1 -10   54.43    7.87
  -4   1   9    2.02    3.35
   4  -1  -9   -0.97    2.44
  -4   1   8    7.64    3.86
   4  -1  -8    1.24    3.44
  -4   1   8    5.02    1.85
  -4   1   8    6.85    2.01
  -4   1   7  504.55   19.99
   4  -1  -7  468.19   13.38
   4  -1  -7  492.49   19.76
  -4   1   7  483.94   13.53
  -4   1   7  488.70   13.72
  -4   1   6   38.79    5.52
   4  -1  -6   30.91    5.09
   4  -1  -6   36.11    3.68
  -4   1   6   26.62    3.07
  -4   1   6   34.61    3.89
  -4   1   5  129.76    9.62
   4  -1  -5  124.15    9.35
   4  -1  -5  123.28    6.53
  -4   1   5  131.91    7.40
  -4   1   5  142.94    7.67
  -4   1   4  241.89   12.07
   4  -1  -4  240.92    8.91
   4  -1  -4  220.69   11.58
  -4   1   4  228.44    9.81
  -4   1   4  252.71   10.14
  -4   1   3  270.91   12.39
   4  -1  -3  269.36    9.31
   4  -1  -3  280.10   12.15
  -4   1   3  280.79   10.79
  -4   1   3  273.26   10.63
  -4   1   2  467.03   15.37
  -4   1   2  432.56   13.62
  -4   1   2  513.93   14.61
   4  -1  -2  453.75   12.14
   4  -1  -2  448.93   14.58
  -4   1   1  157.95    8.82
  -4   1   1  187.76    9.14
  -4   1   1  163.53    8.49
   4  -1  -1  165.77    7.39
  -4   1   1  163.87    7.24
   4  -1  -1  152.00    8.15
  -4   1   1  159.01    8.17
   4  -1  -1  167.17    8.30
  -4   1   1  153.98    7.59
   4  -1   0   48.68    4.72
  -4   1   0   51.23    5.13
   4  -1   0   61.59    5.08
   4  -1   0   50.01    4.43
   4  -1   0   49.92    4.77
  -4   1   0   51.54    4.38
  -4   1   0   46.58    4.36
  -4   1   0   51.76    4.17
   4  -1   1  905.67   19.99
  -4   1  -1 1008.46   20.86
  -4   1  -1  949.69   18.51
   4  -1   1  967.83   17.93
   4  -1   1  945.05   17.91
  -4   1  -1  941.22   17.27
  -4   1  -1  956.28   17.66
  -4   1  -1  951.90   15.47
   4  -1   1  976.53   20.65
   4  -1   2   26.29    3.69
  -4   1  -2   21.29    3.15
  -4   1  -2   23.02    2.87
   4  -1   2   20.67    2.65
  -4   1  -2   16.58    2.60
  -4   1  -3   32.17    5.22
   4  -1   3   19.33    2.60
  -4   1  -3   21.94    2.79
  -4   1  -3   26.92    3.03
   4  -1   3   22.09    3.71
  -4   1  -4   62.59    5.48
  -4   1  -4   89.98    6.66
  -4   1  -4   66.72    4.18
   4  -1   4   64.85    4.52
  -4   1  -4   73.33    4.94
   4  -1   4   70.20    6.06
  -4   1  -5    9.72    2.79
  -4   1  -5    6.79    1.80
   4  -1   5    6.52    1.76
   4  -1   5    9.77    3.30
  -4   1  -6  193.50    9.27
  -4   1  -6  200.03    9.26
  -4   1  -6  207.52    8.93
   4  -1   6  184.54   10.30
  -4   1  -7  956.27   20.16
  -4   1  -7  980.00   20.15
  -4   1  -7  973.86   20.29
   4  -1   7  938.05   23.95
  -4   1  -8  269.39   10.58
  -4   1  -8  262.77   10.68
  -4   1  -8  280.95   11.58
   4  -1   8  274.25   13.57
  -4   1  -8  275.17    5.36
  -4   1  -9  153.98    8.15
  -4   1  -9  152.74    7.88
  -4   1  -9  163.23    9.51
  -4   1  -9  161.56    7.82
   4  -1   9  151.64   10.63
  -4   1  -9  160.83    5.57
  -4   1 -10   53.28    4.67
  -4   1 -10   55.19    4.75
  -4   1 -10   59.46    6.23
  -4   1 -10   51.35    4.73
   4  -1  10   53.66    7.23
   4  -1  11   18.64    3.55
  -4   1 -11   17.44    4.11
  -4   1 -11   16.62    3.13
  -4   1 -11   13.01    2.51
  -4   1 -11   19.90    3.04
   4  -1  12   55.47    5.82
  -4   1 -12   61.91    7.04
  -4   1 -12   54.88    5.70
   4  -1  13   16.24    4.75
   4  -1  13   18.65    3.66
  -4   1 -13   19.68    4.75
  -4   1 -13   17.83    3.56
   4  -1  14   17.42    5.32
  -4   1 -14   23.18    5.36
   4  -1  15   43.68    7.68
  -4   1 -15   43.45    7.04
  -4   1 -16    3.83    3.11
  -4   1 -17    1.91    2.98
   4   0 -13    8.01    4.52
  -4   0  12   58.83    8.93
   4   0 -12   50.23    8.33
  -4   0  11   12.02    4.77
   4   0 -11   26.79    6.34
  -4   0  10   10.21    4.20
   4   0 -10    5.46    3.78
  -4   0   9   18.50    4.88
   4   0  -9   18.07    5.07
  -4   0   8  171.92   12.07
   4   0  -8  174.27   12.35
  -4   0   8  171.20    7.27
  -4   0   8  177.47    7.36
  -4   0   7  145.96   10.73
   4   0  -7  137.16    6.58
   4   0  -7  139.05   10.40
  -4   0   7  143.81    6.83
  -4   0   7  142.80    6.92
   4   0  -7  132.42    6.57
  -4   0   6   87.72    7.96
   4   0  -6   91.57    8.09
   4   0  -6   88.15    5.93
  -4   0   6   94.87    5.72
  -4   0   6   97.27    5.73
  -4   0   5  128.02    9.01
   4   0  -5  121.19    6.66
   4   0  -5  124.13    8.80
  -4   0   5  128.34    6.64
  -4   0   5  117.51    6.50
  -4   0   4  277.42   12.44
   4   0  -4  296.28   10.16
   4   0  -4  288.04   12.58
  -4   0   4  301.18   10.19
  -4   0   4  291.35   10.18
  -4   0   3   59.96    5.63
  -4   0   3   56.71    4.78
  -4   0   3   60.04    4.84
   4   0  -3   61.98    4.59
   4   0  -3   69.12    5.97
  -4   0   2   99.66    6.85
  -4   0   2   94.52    5.78
  -4   0   2   93.25    5.98
   4   0  -2   97.27    5.68
   4   0  -2  101.15    6.51
  -4   0   2   99.65    6.37
  -4   0   2  100.59    6.39
   4   0  -1  401.85   12.81
  -4   0   1  395.12   12.78
  -4   0   1  435.22   12.51
  -4   0   1  387.10   11.96
  -4   0   1  388.81   11.08
   4   0  -1  413.52   11.99
  -4   0   1  398.89   12.01
   4   0  -1  394.21   11.26
  -4   0   1  398.10   11.56
   4   0   0  134.68    7.15
  -4   0   0  123.48    7.05
  -4   0   0  128.24    6.99
  -4   0   0  132.38    7.06
  -4   0   0  123.09    6.36
   4   0   0  126.24    6.49
   4   0   0  129.02    6.38
  -4   0   0  122.54    6.16
   4   0   0  122.97    5.96
  -4   0   0  131.53    5.90
   4   0   1   -0.37    1.55
   4   0   1    1.20    1.51
  -4   0  -1   -0.72    1.78
  -4   0  -1   -0.79    1.54
   4   0   1   -0.14    0.82
  -4   0  -1    0.19    0.90
   4   0   1    0.24    1.09
  -4   0  -1    1.80    1.89
   4   0   1    0.86    1.32
  -4   0  -1   -0.08    0.78
  -4   0  -2  186.76    8.34
  -4   0  -2  188.25    8.11
  -4   0  -2  183.78    8.21
   4   0   2  184.65    6.27
  -4   0  -2  176.92    6.11
  -4   0  -2  178.93    6.25
   4   0   2  174.68    6.25
  -4   0  -2  178.77    4.86
   4   0   2  176.54    8.45
  -4   0  -2  183.64    8.57
  -4   0  -3  265.83   10.03
  -4   0  -3  293.13   10.12
   4   0   3  263.24    7.48
  -4   0  -3  250.53    9.93
  -4   0  -3  255.58    6.72
  -4   0  -3  256.19    7.38
   4   0   3  246.06   10.07
   4   0   3  256.33    5.44
  -4   0  -3  263.05   10.48
  -4   0  -4  898.69   18.13
  -4   0  -4  848.04   17.50
   4   0   4  875.25   13.87
  -4   0  -4  897.54   11.95
  -4   0  -4  871.28   14.11
   4   0   4  848.72   19.17
  -4   0  -4  913.03   19.81
   4   0   4  895.32    8.27
  -4   0  -5  423.25   12.29
  -4   0  -5  444.89   12.69
  -4   0  -5  423.07   13.90
  -4   0  -5  442.53   10.75
   4   0   5  430.18   14.21
  -4   0  -5  426.29    5.17
  -4   0  -6  358.02   11.15
  -4   0  -6  339.75   11.23
  -4   0  -6  354.08   10.33
   4   0   6  331.23   13.05
  -4   0  -6  336.45    5.82
  -4   0  -7  148.50    7.42
  -4   0  -7  152.82    7.42
  -4   0  -7  154.37    7.45
   4   0   7  147.87    9.26
  -4   0  -7  150.83    4.91
  -4   0  -8   11.63    2.38
  -4   0  -8   12.26    2.40
  -4   0  -8   11.12    2.33
  -4   0  -8   13.11    2.03
   4   0   8   11.95    1.65
  -4   0  -8   11.42    1.83
   4   0   8   12.29    3.41
  -4   0  -9   51.41    4.40
  -4   0  -9   48.27    4.15
  -4   0  -9   45.99    4.92
  -4   0  -9   48.95    4.14
   4   0   9   46.96    6.15
   4   0   9   43.56    3.48
  -4   0  -9   50.07    3.91
   4   0  10  184.15    8.17
   4   0  10  203.04   10.28
  -4   0 -10  181.87    7.76
  -4   0 -10  198.74    8.32
  -4   0 -10  203.04   10.79
  -4   0 -10  191.54    8.59
   4   0  10  191.21   12.28
   4   0  10  190.87    8.02
   4   0  11    1.19    2.10
  -4   0 -11    1.08    1.54
  -4   0 -11    4.57    2.78
  -4   0 -11    0.19    1.05
  -4   0 -11   -1.29    1.28
   4   0  12    2.44    2.83
   4   0  12    3.76    2.41
  -4   0 -12    1.35    1.42
  -4   0 -12    3.72    2.88
   4   0  13  137.57   11.87
   4   0  13  138.91    9.36
  -4   0 -13  136.19    8.92
  -4   0 -13  141.77   10.93
   4   0  14   31.59    6.19
  -4   0 -14   34.34    6.08
   4   0  15   16.67    5.62
  -4   0 -15   12.24    4.14
   4   0  16    8.83    4.90
  -4   0 -16    6.70    3.55
  -4   0 -17    4.32    3.67
  -4  -1  13  107.90   12.28
   4   1 -13   99.17   11.35
  -4  -1  12   18.24    5.29
   4   1 -12   23.46    5.91
  -4  -1  11    0.29    3.67
   4   1 -11   -4.04    3.78
  -4  -1  10   83.41    9.49
   4   1 -10   70.03    8.61
  -4  -1   9   20.16    4.50
   4   1  -9   17.85    4.55
  -4  -1   8    1.84    3.35
   4   1  -8    1.44    1.20
   4   1  -8    0.08    2.88
  -4  -1   8    0.18    1.04
  -4  -1   8    0.92    1.21
  -4  -1   7  500.56   18.95
   4   1  -7  465.54   13.17
   4   1  -7  487.15   11.65
   4   1  -7  490.11   18.80
   4   1  -7  487.84   11.85
  -4  -1   7  499.09   11.98
  -4  -1   7  489.60   11.90
  -4  -1   6  432.54   16.69
   4   1  -6  432.69   11.35
   4   1  -6  445.79   16.91
  -4  -1   6  438.81   11.56
  -4  -1   6  439.12   11.52
  -4  -1   5  659.20   19.40
   4   1  -5  672.98   14.39
  -4  -1   5  682.51   14.54
  -4  -1   5  662.84   14.25
   4   1  -5  668.79   14.32
   4   1  -5  646.62   19.46
   4   1  -4  311.01    9.88
  -4  -1   4  310.62   12.63
   4   1  -4  311.02    9.96
  -4  -1   4  320.07    9.98
  -4  -1   4  304.04    9.94
   4   1  -4  297.42   12.42
   4   1  -4  320.70   12.76
  -4  -1   3  353.95   12.44
  -4  -1   3  325.71   10.23
   4   1  -3  356.13   10.90
  -4  -1   3  349.06   10.53
   4   1  -3  348.14   10.61
   4   1  -3  354.43   11.10
   4   1  -3  329.58   12.16
   4   1  -3  351.95   12.42
  -4  -1   2  167.55    8.12
   4   1  -2  170.24    8.13
   4   1  -2  184.23    7.78
  -4  -1   2  170.65    7.42
   4   1  -2  188.99    7.74
  -4  -1   2  182.90    7.62
   4   1  -2  169.41    7.56
   4   1  -2  172.12    8.19
  -4  -1   2  167.76    7.98
   4   1  -2  170.08    8.04
  -4  -1   2  176.81    8.12
  -4  -1   1  116.75    6.47
   4   1  -1  117.64    6.35
   4   1  -1  117.92    6.29
   4   1  -1  111.80    6.08
  -4  -1   1  115.07    6.21
  -4  -1   1  126.82    6.37
   4   1  -1  108.89    5.95
   4   1  -1  111.06    5.99
  -4  -1   1  123.32    6.15
   4   1  -1  114.54    6.11
  -4  -1   1  115.75    6.00
   4   1   0  121.14    6.20
  -4  -1   0  120.87    6.28
   4   1   0  126.93    6.48
  -4  -1   0  113.72    6.12
  -4  -1   0  125.04    6.47
   4   1   0  131.13    6.57
  -4  -1   0  119.27    6.18
   4   1   0  117.72    5.58
   4   1   0  120.53    6.31
  -4  -1   0  121.67    5.61
  -4  -1   0  129.61    5.61
   4   1   0  122.81    5.56
   4   1   1  765.07   15.25
  -4  -1  -1  746.59   15.21
   4   1   1  787.47   16.17
  -4  -1  -1  752.69   15.71
   4   1   1  701.49   15.13
  -4  -1  -1  768.89   10.07
   4   1   1  768.62   15.64
   4   1   1  779.21   12.18
  -4  -1  -1  772.44   12.33
   4   1   1  754.07   11.18
  -4  -1  -1  748.41   15.52
   4   1   1  776.68   11.98
   4   1   1  758.85   13.27
   4   1   1  767.30   16.07
  -4  -1  -1  752.74   11.69
  -4  -1  -2  405.28   11.39
  -4  -1  -2  462.09   12.32
   4   1   2  480.82   12.60
   4   1   2  453.15    7.48
   4   1   2  448.96    8.01
   4   1   2  462.03    7.60
  -4  -1  -2  452.03    8.00
  -4  -1  -2  445.21   12.15
   4   1   2  471.50   12.47
   4   1   2  460.04    7.58
   4   1   2  473.39   12.48
   4   1   2  455.52    9.34
  -4  -1  -2  467.40   12.62
   4   1   3   99.49    5.79
  -4  -1  -3  103.20    5.68
  -4  -1  -3   88.82    5.52
   4   1   3   99.73    5.82
  -4  -1  -3   89.48    5.82
  -4  -1  -3   90.34    3.23
   4   1   3   95.31    5.90
   4   1   3   88.89    3.21
  -4  -1  -3   93.36    2.84
   4   1   3   84.43    5.60
   4   1   3   96.73    2.55
  -4  -1  -3   95.99    4.00
   4   1   3   91.24    3.91
  -4  -1  -3   90.23    5.83
   4   1   4  307.83   10.22
  -4  -1  -4  316.83   10.09
  -4  -1  -4  304.70   10.06
   4   1   4  315.69   10.12
  -4  -1  -4  299.43    6.55
  -4  -1  -4  295.91   10.61
   4   1   4  312.97   10.83
  -4  -1  -4  297.72    6.77
  -4  -1  -4  286.40   10.53
   4   1   4  302.46    7.01
  -4  -1  -5  257.79    9.05
   4   1   5  245.41    9.18
  -4  -1  -5  227.31    8.76
   4   1   5  235.45    8.67
  -4  -1  -5  239.20   10.29
  -4  -1  -5  233.82    6.61
   4   1   5  243.14    4.18
   4   1   5  251.97   10.34
  -4  -1  -5  237.86   10.11
  -4  -1  -5  230.74    6.37
  -4  -1  -6  104.44    5.83
  -4  -1  -6  103.44    5.95
  -4  -1  -6  115.36    7.58
  -4  -1  -6  100.71    3.37
  -4  -1  -6  105.08    5.14
  -4  -1  -6   92.15    4.26
   4   1   6   96.59    6.84
   4   1   6  101.23    3.67
   4   1   7   51.36    4.25
  -4  -1  -7   57.93    4.30
  -4  -1  -7   53.20    4.30
  -4  -1  -7   52.42    4.07
  -4  -1  -7   46.85    2.89
   4   1   7   51.46    3.17
   4   1   7   49.14    5.16
  -4  -1  -7   48.34    3.60
   4   1   8  254.24    9.19
  -4  -1  -8  259.58    8.92
  -4  -1  -8  258.65    9.22
   4   1   8  254.21    9.04
  -4  -1  -8  259.21    7.72
   4   1   8  253.17   12.20
   4   1   8  255.44    8.05
  -4  -1  -8  248.34    8.80
   4   1   9  622.58   18.00
   4   1   9  649.89   14.57
   4   1   9  631.92   14.18
  -4  -1  -9  639.24   13.94
  -4  -1  -9  672.77   14.62
  -4  -1  -9  644.52   13.69
   4   1   9  634.59   20.40
   4   1   9  647.90   14.31
  -4  -1  -9  631.22   15.34
   4   1  10   72.86    6.46
   4   1  10   64.76    4.48
   4   1  10   65.26    4.52
  -4  -1 -10   68.28    4.65
  -4  -1 -10   66.20    4.47
  -4  -1 -10   67.25    4.98
   4   1  10   63.96    4.93
   4   1  11    2.49    2.64
   4   1  11    5.05    2.48
  -4  -1 -11    4.40    1.63
  -4  -1 -11    3.67    1.35
  -4  -1 -11    5.94    1.64
   4   1  12   81.13    8.61
   4   1  12   85.07    7.47
  -4  -1 -12   76.70    6.14
   4   1  13    9.38    3.78
   4   1  13   16.11    3.57
  -4  -1 -13   15.93    3.29
   4   1  14   -3.70    3.28
   4   1  14   -0.74    2.11
   4   1  15   51.07    8.36
   4   1  16   25.37    6.16
  -4  -2  13   10.27    4.92
   4   2 -13    2.34    3.01
  -4  -2  12   72.97    9.77
   4   2 -12   73.70    9.44
  -4  -2  11   46.50    7.44
   4   2 -11   44.44    7.10
  -4  -2  10   64.39    8.03
   4   2 -10   75.97    8.69
  -4  -2   9   42.48    6.38
   4   2  -9   43.34    6.80
   4   2  -8    1.95    1.11
  -4  -2   8   -3.38    2.75
   4   2  -8   -2.17    3.17
   4   2  -8   -0.83    2.21
  -4  -2   7  595.54   20.09
   4   2  -7  571.25   12.24
   4   2  -7  584.52   12.77
   4   2  -7  577.96   12.78
  -4  -2   7  580.45   12.87
   4   2  -7  584.22   20.38
   4   2  -7  584.33   20.75
   4   2  -6   10.31    1.87
  -4  -2   6    8.17    3.08
   4   2  -6   12.27    2.02
   4   2  -6   12.39    2.00
   4   2  -6    9.35    1.83
  -4  -2   6    9.48    2.01
  -4  -2   6   13.54    2.21
   4   2  -6   14.26    3.81
   4   2  -6   16.32    3.49
  -4  -2   5   51.90    5.49
   4   2  -5   52.92    4.00
   4   2  -5   55.24    4.18
   4   2  -5   53.38    4.16
   4   2  -5   52.57    4.14
  -4  -2   5   53.18    3.98
  -4  -2   5   51.57    4.03
   4   2  -5   52.55    5.54
   4   2  -5   56.24    5.77
  -4  -2   4  265.88   11.15
   4   2  -4  273.51    9.07
   4   2  -4  273.86    9.16
  -4  -2   4  261.84    8.93
   4   2  -4  271.83    9.22
  -4  -2   4  266.53    9.01
   4   2  -4  269.90    9.17
   4   2  -4  265.35   11.43
   4   2  -4  264.18   11.68
  -4  -2   3  451.79   13.50
   4   2  -3  484.36   13.64
   4   2  -3  477.62   12.03
   4   2  -3  479.31   12.06
  -4  -2   3  466.92   11.81
  -4  -2   3  474.38   12.02
   4   2  -3  497.24   12.43
   4   2  -3  479.05   12.33
   4   2  -3  462.28   14.07
   4   2  -3  469.23   14.39
  -4  -2   2   65.67    4.93
   4   2  -2   65.62    4.76
   4   2  -2   67.62    4.68
   4   2  -2   72.56    4.85
   4   2  -2   67.15    4.70
  -4  -2   2   67.76    4.62
   4   2  -2   70.77    4.63
  -4  -2   2   70.37    4.73
   4   2  -2   63.63    4.94
  -4  -2   2   71.09    5.10
   4   2  -2   72.24    5.26
  -4  -2   2   64.93    4.95
  -4  -2   1  172.26    7.14
   4   2  -1  177.17    7.10
   4   2  -1  171.75    7.38
  -4  -2   1  165.70    7.01
   4   2  -1  165.38    7.36
   4   2  -1  193.66    7.65
   4   2  -1  171.19    7.32
  -4  -2   1  174.76    7.46
   4   2  -1  169.71    7.56
   4   2  -1  178.13    7.24
  -4  -2   1  181.05    7.33
   4   2  -1  167.45    7.33
  -4  -2   1  171.63    7.37
   4   2   0 1119.37   16.81
  -4  -2   0 1107.70   16.87
   4   2   0 1093.50   18.47
   4   2   0 1141.36   18.68
  -4  -2   0 1109.69   18.40
   4   2   0 1107.14   18.37
  -4  -2   0 1023.29   17.66
   4   2   0 1114.91   18.62
  -4  -2   0 1076.92   16.02
   4   2   0 1144.88   19.01
   4   2   0 1064.27   15.84
   4   2   0 1086.41   16.41
   4   2   0 1089.56   17.98
   4   2   1  249.04    7.71
   4   2   1  258.93    8.93
  -4  -2  -1  250.13    8.95
   4   2   1  251.01    8.85
  -4  -2  -1  244.00    8.77
   4   2   1  256.17    9.02
   4   2   1  257.17    8.94
  -4  -2  -1  252.56    8.85
   4   2   1  263.56    9.07
   4   2   1  255.09    6.55
  -4  -2  -1  244.81    7.21
   4   2   1  246.12    8.08
   4   2   1  244.15    8.49
   4   2   1  246.40    7.18
  -4  -2  -2   24.37    2.83
   4   2   2   29.27    3.08
   4   2   2   27.27    3.04
  -4  -2  -2   26.67    3.07
   4   2   2   21.38    2.67
   4   2   2   26.39    3.02
   4   2   2   26.75    3.12
  -4  -2  -2   20.60    2.76
   4   2   2   30.36    3.27
   4   2   2   25.29    2.39
   4   2   2   28.33    1.87
  -4  -2  -2   22.90    2.99
   4   2   2   26.35    2.61
  -4  -2  -2   27.16    2.65
   4   2   3 1302.75   20.29
  -4  -2  -3 1310.94   20.15
   4   2   3 1281.92   19.98
  -4  -2  -3 1280.04   19.50
   4   2   3 1294.80   20.31
   4   2   3 1293.29   19.98
  -4  -2  -3 1346.08   20.73
   4   2   3 1366.85   21.20
  -4  -2  -3 1291.72   16.87
   4   2   3 1284.75   17.33
  -4  -2  -3 1322.18   20.05
   4   2   3 1280.52   19.51
   4   2   4  540.32   13.07
   4   2   4  551.33   13.04
  -4  -2  -4  533.26   12.88
  -4  -2  -4  514.28   12.51
   4   2   4  535.48   13.02
   4   2   4  574.42   13.23
  -4  -2  -4  534.45   13.39
   4   2   4  526.41   13.61
  -4  -2  -4  520.77    6.24
  -4  -2  -4  516.02   13.13
  -4  -2  -4  527.58   11.05
   4   2   4  520.21   13.04
   4   2   4  527.59   11.34
   4   2   5   42.47    3.76
  -4  -2  -5   40.31    3.76
   4   2   5   43.08    3.81
  -4  -2  -5   47.11    4.04
   4   2   5   41.44    3.71
   4   2   5   34.46    2.91
  -4  -2  -5   44.45    4.38
  -4  -2  -5   45.17    4.30
  -4  -2  -5   41.78    3.43
   4   2   5   37.17    3.67
   4   2   6  137.45    6.67
   4   2   6  128.93    6.46
   4   2   6  128.62    6.40
  -4  -2  -6  133.46    6.47
  -4  -2  -6  127.74    6.36
   4   2   6  146.99    6.78
  -4  -2  -6  127.36    3.44
  -4  -2  -6  138.86    7.57
   4   2   6  142.36    7.73
  -4  -2  -6  135.90    7.58
  -4  -2  -6  118.19    5.74
   4   2   7  782.08   18.97
   4   2   7  774.70   15.52
   4   2   7  808.84   16.11
   4   2   7  815.78   15.84
   4   2   7  735.80   15.20
  -4  -2  -7  808.72   15.80
  -4  -2  -7  733.22   14.99
  -4  -2  -7  791.43   18.44
  -4  -2  -7  784.60   11.15
   4   2   7  743.71   18.92
  -4  -2  -7  775.15   16.19
   4   2   8    8.02    1.76
   4   2   8    6.60    2.49
  -4  -2  -8    8.38    1.92
   4   2   8   11.48    2.00
   4   2   8    8.19    1.73
   4   2   8    9.49    1.98
  -4  -2  -8   11.44    2.09
  -4  -2  -8    9.93    1.64
   4   2   8    8.41    2.48
  -4  -2  -8   12.04    2.75
   4   2   8   10.79    2.13
  -4  -2  -8   13.04    3.17
   4   2   9   35.03    3.37
   4   2   9   32.43    4.42
  -4  -2  -9   34.64    3.24
   4   2   9   32.61    3.30
  -4  -2  -9   31.50    3.15
  -4  -2  -9   32.86    3.13
  -4  -2  -9   35.15    4.73
  -4  -2  -9   33.43    4.11
   4   2   9   30.01    3.46
   4   2  10   50.47    5.97
   4   2  10   50.14    3.86
   4   2  10   61.10    6.14
   4   2  10   51.59    3.90
  -4  -2 -10   55.27    4.04
  -4  -2 -10   58.43    6.02
  -4  -2 -10   58.29    4.65
  -4  -2 -10   55.34    5.62
   4   2  11    2.20    2.79
   4   2  11    4.39    2.76
  -4  -2 -11    2.40    1.89
  -4  -2 -11    5.80    3.18
   4   2  12   66.53    7.69
   4   2  12   70.06    7.06
  -4  -2 -12   80.00    8.00
  -4  -2 -12   65.12    5.70
   4   2  13   31.65    5.77
   4   2  13   29.25    4.94
  -4  -2 -13   45.68    6.28
   4   2  14   44.81    7.25
   4   2  14   27.90    4.92
  -4  -2 -14   32.51    5.92
   4   2  15   69.10    9.33
   4   2  16   -3.91    4.17
  -4  -3  13   41.56    7.78
   4   3 -13   32.81    7.10
  -4  -3  12  106.50   11.46
   4   3 -12  119.52   12.10
  -4  -3  11   84.09    9.50
   4   3 -11   75.23    9.46
  -4  -3  10   37.47    6.53
   4   3 -10   34.31    6.05
   4   3 -10   39.95    6.92
  -4  -3   9   11.67    4.17
   4   3  -9    8.59    3.50
   4   3  -9   10.97    4.76
  -4  -3   8   -0.90    2.70
   4   3  -8    3.96    0.72
   4   3  -8    2.60    1.11
   4   3  -8    3.07    1.36
   4   3  -8    3.21    1.30
   4   3  -8    3.10    2.97
   4   3  -8    5.42    3.43
  -4  -3   7  117.71    8.90
   4   3  -7  120.80    6.21
   4   3  -7  116.77    3.90
   4   3  -7  118.56    6.18
   4   3  -7  116.25    5.99
   4   3  -7  118.03    6.03
   4   3  -7  118.07    9.42
   4   3  -7  112.33    9.19
  -4  -3   6  236.98   11.81
   4   3  -6  252.75    8.95
   4   3  -6  254.89    9.02
   4   3  -6  250.24    8.93
   4   3  -6  251.36    8.82
   4   3  -6  249.21   12.62
   4   3  -6  244.67   12.81
  -4  -3   5  680.63   18.29
   4   3  -5  667.02   14.65
   4   3  -5  694.94   14.89
   4   3  -5  668.22   14.66
   4   3  -5  668.75   14.74
   4   3  -5  666.17   19.25
   4   3  -5  684.87   19.84
  -4  -3   4  807.93   18.60
   4   3  -4  814.78   16.23
   4   3  -4  808.11   16.31
  -4  -3   4  825.19   16.15
   4   3  -4  828.13   16.23
   4   3  -4  835.58   16.45
  -4  -3   4  807.66   16.13
   4   3  -4  786.15   19.61
   4   3  -4  835.61   20.48
  -4  -3   3  334.73   10.45
  -4  -3   3  327.85   11.05
   4   3  -3  322.82   10.82
   4   3  -3  341.52   10.41
   4   3  -3  331.25   10.39
   4   3  -3  332.16   10.43
   4   3  -3  332.76   10.39
  -4  -3   3  336.39   10.32
  -4  -3   3  331.29   10.38
   4   3  -3  313.38   11.70
   4   3  -3  322.42   12.01
  -4  -3   2  262.14    9.23
  -4  -3   2  265.07    8.90
   4   3  -2  268.93    9.23
   4   3  -2  266.95    8.85
  -4  -3   2  249.53    8.93
  -4  -3   2  261.17    9.10
   4   3  -2  259.99    9.02
   4   3  -2  261.46    9.30
   4   3  -2  258.01    9.19
  -4  -3   2  252.82    9.12
   4   3  -2  264.57    9.69
   4   3  -2  251.88    9.97
   4   3  -2  259.19   10.31
  -4  -3   1  648.25   14.50
  -4  -3   1  650.07   12.58
   4   3  -1  643.66   12.32
   4   3  -1  649.23   14.46
  -4  -3   1  643.61   14.48
   4   3  -1  640.41   14.49
   4   3  -1  647.13   14.32
   4   3  -1  676.55   14.77
  -4  -3   1  625.98   14.36
  -4  -3   1  628.72   14.00
   4   3  -1  642.22   13.84
   4   3  -1  644.31   15.42
   4   3  -1  638.68   14.74
  -4  -3   0  116.93    4.90
   4   3   0  120.23    4.82
   4   3   0  114.79    6.16
  -4  -3   0  114.30    6.24
  -4  -3   0  112.43    6.20
   4   3   0  117.91    6.12
  -4  -3   0  116.71    6.27
   4   3   0  126.05    6.41
  -4  -3   0  122.61    6.35
   4   3   0  114.11    6.12
  -4  -3   0  115.29    6.13
   4   3   0  113.56    5.30
   4   3   0  113.30    6.19
   4   3   0  113.56    5.88
   4   3   0  125.23    6.46
   4   3   1   99.05    4.06
   4   3   1  103.05    5.78
  -4  -3  -1   97.52    5.73
  -4  -3  -1   98.96    5.79
   4   3   1  105.25    5.83
  -4  -3  -1  104.47    5.97
   4   3   1  102.44    5.82
   4   3   1  103.68    5.83
  -4  -3  -1   98.11    5.97
   4   3   1  101.48    5.72
   4   3   1  102.80    3.46
  -4  -3  -1  105.64    5.63
   4   3   1  102.29    5.51
   4   3   1  110.21    5.83
  -4  -3  -1  105.21    5.87
   4   3   1  104.11    5.10
  -4  -3  -2  735.53   15.37
   4   3   2  718.06   15.30
   4   3   2  717.63   10.85
   4   3   2  786.28   15.70
   4   3   2  715.42   15.31
  -4  -3  -2  717.42   14.92
  -4  -3  -2  719.52   15.25
  -4  -3  -2  710.96   15.09
   4   3   2  731.43   15.40
   4   3   2  702.81   14.36
   4   3   2  709.75   14.96
  -4  -3  -2  705.97   14.83
   4   3   2  712.79   12.84
  -4  -3  -2  719.01   14.45
   4   3   2  726.62   14.71
  -4  -3  -3  424.71   11.84
   4   3   3  447.25   11.96
  -4  -3  -3  431.62   11.77
   4   3   3  460.44   11.99
   4   3   3  438.92   12.01
  -4  -3  -3  423.91   11.46
   4   3   3  436.46   11.95
  -4  -3  -3  446.66   11.97
   4   3   3  433.19   11.70
  -4  -3  -3  427.32   11.61
  -4  -3  -3  436.30   11.28
   4   3   3  444.56   11.73
  -4  -3  -3  444.19   10.63
   4   3   3  425.18   10.18
  -4  -3  -4  218.53    8.56
   4   3   4  217.17    9.14
   4   3   4  209.31    8.32
  -4  -3  -4  226.08    8.55
  -4  -3  -4  206.46    8.23
   4   3   4  224.27    8.48
   4   3   4  219.69    8.38
  -4  -3  -4  212.54    8.44
   4   3   4  216.56    8.47
   4   3   4  232.73    8.76
   4   3   4  217.19    4.18
  -4  -3  -4  226.25    8.53
  -4  -3  -4  219.10    4.49
   4   3   4  212.91    7.65
  -4  -3  -4  219.81    7.96
  -4  -3  -4  221.28    8.29
   4   3   4  213.45    8.42
   4   3   5    9.36    2.59
   4   3   5   11.50    2.13
  -4  -3  -5   11.66    2.22
   4   3   5   10.10    2.00
  -4  -3  -5    6.69    2.04
   4   3   5   11.25    2.13
   4   3   5    8.52    1.92
   4   3   5    9.67    1.02
  -4  -3  -5    6.20    1.57
  -4  -3  -5    9.13    2.13
   4   3   5   11.56    2.17
  -4  -3  -5   11.84    2.16
   4   3   6  534.47   15.59
   4   3   6  534.51   13.19
   4   3   6  475.61   12.30
  -4  -3  -6  511.38   12.82
   4   3   6  545.33   13.34
   4   3   6  547.71   13.43
  -4  -3  -6  559.53   13.43
  -4  -3  -6  530.87   13.78
   4   3   6  533.15    8.60
   4   3   6  545.25   14.11
  -4  -3  -6  533.40   14.31
  -4  -3  -6  512.48   13.89
   4   3   7   27.59    3.15
   4   3   7   26.61    3.93
  -4  -3  -7   22.52    2.99
   4   3   7   21.27    2.73
   4   3   7   26.07    3.06
   4   3   7   25.58    3.11
  -4  -3  -7   24.04    2.35
   4   3   7   23.88    2.22
  -4  -3  -7   21.74    3.33
   4   3   7   27.66    3.66
  -4  -3  -7   23.14    3.33
   4   3   8  422.94   14.30
   4   3   8  429.53   11.83
   4   3   8  449.74   15.42
   4   3   8  446.43   12.03
   4   3   8  442.47   11.78
   4   3   8  435.81   11.96
  -4  -3  -8  431.83   13.62
   4   3   8  430.38   10.26
  -4  -3  -8  423.86   10.50
  -4  -3  -8  421.96   14.18
   4   3   9  389.83   14.60
   4   3   9  392.70   11.24
   4   3   9  426.22   15.66
   4   3   9  396.29   11.05
   4   3   9  383.84   11.01
   4   3   9  396.73   11.20
  -4  -3  -9  396.17   11.23
  -4  -3  -9  402.00   13.71
  -4  -3  -9  400.96   14.90
   4   3  10  185.54   11.02
   4   3  10  188.83   11.10
   4   3  10  189.71    7.64
   4   3  10  201.11    7.80
   4   3  10  197.64    7.71
   4   3  10  189.58    7.52
  -4  -3 -10  200.79    8.76
  -4  -3 -10  196.41   10.04
  -4  -3 -10  193.60   11.02
   4   3  11    8.90    3.28
   4   3  11    9.20    2.94
  -4  -3 -11    6.41    2.15
  -4  -3 -11    8.25    3.29
  -4  -3 -11   11.60    3.23
   4   3  12   39.67    6.02
   4   3  12   47.07    6.23
  -4  -3 -12   49.21    5.87
  -4  -3 -12   47.78    5.15
  -4  -3 -12   45.91    6.35
   4   3  13   31.26    5.95
   4   3  13   25.71    5.01
  -4  -3 -13   28.47    4.58
   4   3  14   20.05    4.51
   4   3  14   20.37    5.11
  -4  -3 -14   19.25    5.08
   4   3  15   -1.45    2.90
  -4  -3 -15   12.15    5.02
   4   3  16   41.26    7.81
  -4  -4  13   38.53    7.35
   4   4 -13   31.67    6.78
  -4  -4  12    9.55    5.08
   4   4 -12   -1.60    4.63
  -4  -4  11    1.95    3.54
   4   4 -11   -1.04    3.76
   4   4 -11    2.16    3.22
  -4  -4  10  203.20   13.65
   4   4 -10  185.71   13.68
   4   4 -10  172.71   13.25
  -4  -4   9   43.04    6.52
   4   4  -9   49.51    7.11
   4   4  -9   44.56    6.70
  -4  -4   8   58.53    6.87
   4   4  -8   58.17    4.59
   4   4  -8   57.48    4.43
   4   4  -8   62.85    4.55
   4   4  -8   59.47    6.92
   4   4  -8   55.80    7.19
  -4  -4   7  751.23   21.97
   4   4  -7  754.59   16.51
   4   4  -7  742.79   16.37
   4   4  -7  729.65   16.10
   4   4  -7  748.09   15.96
   4   4  -7  779.83   23.80
   4   4  -7  815.07   24.39
   4   4  -6   31.28    3.47
  -4  -4   6   29.76    4.59
  -4  -4   6   31.16    3.41
   4   4  -6   32.02    3.38
   4   4  -6   28.45    3.29
   4   4  -6   30.28    3.47
  -4  -4   6   28.74    3.36
   4   4  -6   28.48    4.61
   4   4  -6   30.82    5.06
  -4  -4   5   46.15    4.94
   4   4  -5   40.74    1.96
  -4  -4   5   39.16    3.86
   4   4  -5   40.50    4.05
  -4  -4   5   45.76    4.25
   4   4  -5   39.94    4.03
   4   4  -5   40.09    3.86
   4   4  -5   42.32    4.05
   4   4  -5   42.79    5.07
   4   4  -5   38.58    4.93
  -4  -4   4  536.14   14.78
   4   4  -4  549.34   14.83
   4   4  -4  544.87   14.20
   4   4  -4  537.40    8.72
  -4  -4   4  524.52   13.90
   4   4  -4  546.53   14.11
  -4  -4   4  545.47   13.90
   4   4  -4  544.73   14.02
   4   4  -4  561.96   14.02
   4   4  -4  547.07   16.79
   4   4  -4  537.41   16.86
  -4  -4   3   63.22    4.68
   4   4  -3   65.67    4.70
   4   4  -3   67.39    3.53
   4   4  -3   68.77    5.02
  -4  -4   3   78.57    5.41
  -4  -4   3   55.48    4.61
   4   4  -3   69.72    5.12
   4   4  -3   73.59    5.08
   4   4  -3   72.93    5.18
   4   4  -3   62.45    5.32
   4   4  -3   61.85    5.67
  -4  -4   2  175.73    7.99
   4   4  -2  179.59    8.20
   4   4  -2  185.46    8.11
   4   4  -2  187.60    8.34
  -4  -4   2  177.43    6.91
   4   4  -2  181.64    6.91
   4   4  -2  188.10    8.36
   4   4  -2  179.74    6.18
  -4  -4   2  182.00    8.15
   4   4  -2  186.79    8.80
   4   4  -1    0.44    0.72
  -4  -4   1    0.81    1.63
   4   4  -1   -0.01    1.00
  -4  -4   1    0.81    0.87
   4   4  -1    0.89    1.10
   4   4  -1    0.81    1.35
   4   4  -1    1.17    1.17
  -4  -4   1   -0.47    1.65
   4   4  -1    0.09    0.83
  -4  -4   1    0.88    1.91
   4   4  -1    1.64    1.27
   4   4  -1    0.40    1.37
  -4  -4   0   26.11    1.99
   4   4   0   22.65    1.80
   4   4   0   26.61    3.17
  -4  -4   0   27.72    3.55
   4   4   0   25.21    2.86
   4   4   0   27.12    3.25
   4   4   0   24.48    3.15
   4   4   0   24.25    3.18
  -4  -4   0   26.27    3.36
  -4  -4   0   22.90    3.17
   4   4   0   23.73    2.43
  -4  -4   0   24.95    3.50
   4   4   0   30.95    3.48
   4   4   1 1222.03   10.52
   4   4   1 1254.66   21.29
   4   4   1 1190.38   19.37
  -4  -4  -1 1224.10   20.86
   4   4   1 1245.80   21.00
  -4  -4  -1 1239.03   21.12
   4   4   1 1281.47   21.37
   4   4   1 1282.13   21.43
  -4  -4  -1 1245.69   20.86
   4   4   1 1296.44   21.67
   4   4   1 1232.92   14.81
   4   4   1 1229.97   20.27
  -4  -4  -1 1262.82   21.23
   4   4   1 1234.68   21.39
   4   4   1 1190.23   15.52
  -4  -4  -2   27.64    3.65
   4   4   2   30.64    3.42
   4   4   2   28.72    3.45
   4   4   2   31.85    1.69
   4   4   2   29.77    3.35
  -4  -4  -2   27.34    3.41
   4   4   2   30.68    3.37
  -4  -4  -2   28.90    3.56
   4   4   2   34.83    3.62
   4   4   2   31.92    3.50
  -4  -4  -2   27.15    2.08
   4   4   2   30.01    2.19
   4   4   2   27.73    3.35
   4   4   2   26.30    2.21
   4   4   2   29.16    3.13
  -4  -4  -2   28.30    3.48
   4   4   3   33.84    3.68
   4   4   3   29.54    3.84
  -4  -4  -3   34.68    3.94
   4   4   3   34.07    3.60
  -4  -4  -3   33.65    3.71
   4   4   3   32.78    3.59
   4   4   3   38.28    3.79
  -4  -4  -3   29.04    2.14
   4   4   3   35.60    3.46
   4   4   3   33.34    2.20
  -4  -4  -3   34.05    3.78
   4   4   3   32.70    2.74
   4   4   3   38.40    3.97
  -4  -4  -3   33.88    2.63
   4   4   4   88.75    5.74
   4   4   4   81.70    6.02
  -4  -4  -4   89.38    5.81
  -4  -4  -4   86.45    5.64
   4   4   4   94.25    5.90
   4   4   4   75.65    5.26
   4   4   4   85.83    5.54
  -4  -4  -4   80.31    5.15
   4   4   4   82.78    5.17
   4   4   4   88.19    4.11
  -4  -4  -4   83.60    3.81
   4   4   4   84.90    4.38
  -4  -4  -4   88.33    4.55
  -4  -4  -4   90.39    5.99
   4   4   4  107.85    6.90
   4   4   5  179.33    6.56
   4   4   5  195.99    8.60
   4   4   5  195.95    9.62
  -4  -4  -5  197.45    8.48
  -4  -4  -5  200.58    8.49
   4   4   5  189.45    8.31
   4   4   5  193.70    8.45
   4   4   5  190.65    8.25
   4   4   5  198.13    8.07
  -4  -4  -5  190.02    7.72
   4   4   5  186.68    6.03
  -4  -4  -5  197.17    6.58
   4   4   5  191.21    7.21
  -4  -4  -5  191.31    7.40
  -4  -4  -5  167.40    8.19
  -4  -4  -6   79.25    5.49
   4   4   6   73.85    4.89
   4   4   6   85.96    5.62
   4   4   6   83.90    6.64
  -4  -4  -6   73.43    5.29
   4   4   6   82.74    5.53
   4   4   6   80.67    5.39
   4   4   6   87.37    5.62
  -4  -4  -6   79.96    5.31
   4   4   6   87.18    4.39
  -4  -4  -6   82.64    4.80
   4   4   6   86.50    5.45
  -4  -4  -6   77.66    6.25
  -4  -4  -6   82.78    5.31
  -4  -4  -7   43.13    4.05
   4   4   7   36.51    4.02
   4   4   7   39.80    3.97
   4   4   7   40.27    5.09
  -4  -4  -7   41.33    4.04
   4   4   7   42.70    4.05
   4   4   7   40.94    3.87
   4   4   7   40.64    3.87
  -4  -4  -7   39.03    3.94
   4   4   7   37.25    3.22
  -4  -4  -7   35.15    4.54
  -4  -4  -7   40.05    4.16
   4   4   8  218.82    9.97
   4   4   8  218.23    8.96
   4   4   8  219.67   11.59
   4   4   8  218.92    8.92
   4   4   8  214.60    8.67
   4   4   8  211.81    8.72
  -4  -4  -8  201.00    8.11
   4   4   8  214.32    8.10
  -4  -4  -8  212.66    8.97
  -4  -4  -8  213.76   11.13
   4   4   9  448.06   15.36
   4   4   9  415.68   12.22
   4   4   9  423.68   16.71
   4   4   9  444.29   12.36
   4   4   9  426.18   12.32
   4   4   9  421.55   12.11
  -4  -4  -9  426.45   12.66
   4   4   9  414.44   12.14
  -4  -4  -9  421.72   13.10
  -4  -4  -9  417.76   16.20
   4   4  10   26.52    4.39
   4   4  10   22.25    4.20
   4   4  10   22.05    2.86
   4   4  10   26.20    3.43
  -4  -4 -10   21.84    3.55
  -4  -4 -10   20.96    4.36
  -4  -4 -10   22.84    3.34
   4   4  11   93.39    8.35
   4   4  11   96.71    8.63
  -4  -4 -11   86.39    6.30
  -4  -4 -11   93.32    7.02
  -4  -4 -11   96.96    9.10
   4   4  12  169.48   11.83
   4   4  12  168.18   11.76
  -4  -4 -12  166.19    9.22
  -4  -4 -12  162.94    9.63
  -4  -4 -12  157.69   11.80
   4   4  13   -0.54    2.35
   4   4  13   -2.34    2.88
  -4  -4 -13    2.26    2.84
   4   4  14   -1.16    2.65
   4   4  14    2.43    2.99
  -4  -4 -14    3.36    3.32
   4   4  15   12.70    4.40
   4   4  15   16.40    5.18
  -4  -4 -15   24.44    6.11
   4   4  16    9.41    4.84
  -4  -5  13    0.44    3.29
   4   5 -13   -1.15    4.19
   4   5 -13    8.45    5.16
  -4  -5  12   34.62    6.54
   4   5 -12   31.59    6.82
   4   5 -12   34.62    6.97
  -4  -5  11   72.41    8.89
   4   5 -11   76.96    9.42
   4   5 -11   72.94    9.39
  -4  -5  10   33.13    5.99
   4   5 -10   36.57    6.38
   4   5 -10   36.12    6.67
  -4  -5   9    3.76    2.47
   4   5  -9    1.30    2.84
   4   5  -9   -4.07    3.86
  -4  -5   8   13.71    3.86
  -4  -5   8   12.81    2.67
  -4  -5   8   14.51    2.65
   4   5  -8   13.66    4.31
   4   5  -8   10.93    3.92
  -4  -5   7  257.96   12.78
  -4  -5   7  255.86   10.34
   4   5  -7  265.14   10.20
  -4  -5   7  257.68   10.29
   4   5  -7  250.04   13.80
   4   5  -7  254.27   13.99
  -4  -5   6    5.06    2.63
  -4  -5   6    5.07    1.80
  -4  -5   6    5.07    1.66
   4   5  -6    4.75    2.29
   4   5  -6    4.73    3.05
  -4  -5   5   78.53    5.86
  -4  -5   5   78.75    6.16
  -4  -5   5   86.69    6.14
   4   5  -5   85.56    7.57
  -4  -5   4  750.74   17.19
   4   5  -4  767.90   10.79
  -4  -5   4  766.02   17.73
  -4  -5   4  788.86   18.08
   4   5  -4  789.98   19.97
   4   5  -4  748.04   20.74
  -4  -5   3  127.74    6.42
  -4  -5   3  131.31    7.51
   4   5  -3  126.62    5.06
  -4  -5   3  116.43    7.14
   4   5  -3  119.48    7.45
   4   5  -3  117.13    7.93
  -4  -5   2   46.02    3.48
   4   5  -2   46.49    3.46
  -4  -5   2   44.00    4.47
  -4  -5   2   42.74    4.47
   4   5  -2   41.80    4.19
  -4  -5   2   41.24    4.79
  -4  -5   1 1053.03   13.46
   4   5  -1 1070.20   17.23
  -4  -5   1 1068.61   20.96
  -4  -5   1 1028.85   20.71
   4   5  -1 1040.68   18.87
  -4  -5   1 1053.01   22.48
  -4  -5   1 1074.12   22.06
  -4  -5   0    6.25    0.86
  -4  -5   0    6.87    2.37
   4   5   0    5.71    1.80
  -4  -5   0    5.46    2.28
   4   5   0    4.80    1.61
  -4  -5   0    4.12    2.19
  -4  -5   0    5.75    2.19
   4   5   1  476.85   12.94
  -4  -5  -1  478.53   13.94
  -4  -5  -1  501.14   14.33
   4   5   1  482.03   14.70
  -4  -5  -1  485.84   11.15
   4   5   1  468.50   11.08
  -4  -5  -1  471.94   14.36
   4   5   1  455.15    8.45
   4   5   2  399.80   12.51
  -4  -5  -2  377.79   12.57
  -4  -5  -2  369.47   12.45
   4   5   2  394.23   11.50
  -4  -5  -2  385.77    9.59
   4   5   2  388.88    9.72
   4   5   2  375.01    6.76
  -4  -5  -2  377.25   12.94
  -4  -5  -3 1217.12   22.23
   4   5   3 1218.36   22.92
  -4  -5  -3 1225.69   22.56
  -4  -5  -3 1209.65   17.22
   4   5   3 1238.47   20.08
   4   5   3 1230.11   16.86
   4   5   3 1237.34   12.44
  -4  -5  -3 1232.66   23.46
   4   5   4  196.95    5.32
   4   5   4  187.42    9.57
  -4  -5  -4  184.18    8.81
  -4  -5  -4  205.88    9.23
   4   5   4  197.54    7.55
  -4  -5  -4  199.70    7.26
   4   5   4  196.70    7.91
   4   5   4  203.27    5.81
  -4  -5  -4  193.39    5.82
  -4  -5  -4  199.00    9.89
  -4  -5  -5    0.53    1.54
   4   5   5    1.28    2.07
   4   5   5    0.14    0.88
  -4  -5  -5    2.12    1.66
   4   5   5    2.19    1.25
  -4  -5  -5    1.33    1.09
  -4  -5  -5    1.09    1.04
   4   5   5    2.02    1.45
  -4  -5  -5   -1.16    2.31
  -4  -5  -6    5.61    1.99
   4   5   6    5.85    2.73
   4   5   6    3.91    1.60
  -4  -5  -6    5.41    2.07
  -4  -5  -6    5.67    1.59
   4   5   6    6.70    1.72
  -4  -5  -6    5.82    1.56
  -4  -5  -6    4.90    2.34
  -4  -5  -6    8.33    1.75
   4   5   7   42.71    4.16
   4   5   7   43.12    5.50
  -4  -5  -7   37.59    4.05
  -4  -5  -7   40.23    4.25
  -4  -5  -7   42.22    3.76
   4   5   7   46.30    4.03
  -4  -5  -7   49.03    4.54
  -4  -5  -7   40.19    5.15
  -4  -5  -7   41.73    4.10
   4   5   8   21.45    3.98
   4   5   8   22.81    3.45
  -4  -5  -8   24.55    3.52
  -4  -5  -8   20.04    3.03
   4   5   8   21.06    2.98
  -4  -5  -8   21.68    4.24
  -4  -5  -8   25.54    3.08
   4   5   9    2.19    1.52
  -4  -5  -9    2.19    1.51
   4   5   9    1.80    1.53
  -4  -5  -9    2.75    1.71
   4   5   9   -0.71    3.20
   4   5   9    0.25    1.99
  -4  -5  -9    6.73    3.72
  -4  -5  -9    2.14    1.58
   4   5  10   69.22    6.77
   4   5  10   64.05    7.27
  -4  -5 -10   72.32    5.30
  -4  -5 -10   74.14    6.25
  -4  -5 -10   63.78    7.39
   4   5  11   49.82    6.66
   4   5  11   56.20    6.39
  -4  -5 -11   47.95    5.48
  -4  -5 -11   52.00    4.72
  -4  -5 -11   49.84    6.84
   4   5  12    6.09    2.88
   4   5  12   10.00    3.43
  -4  -5 -12    5.90    2.56
  -4  -5 -12    8.48    4.11
   4   5  13   25.42    5.44
   4   5  13   33.49    6.04
  -4  -5 -13   31.87    6.44
   4   5  14   23.53    5.47
   4   5  14   15.67    4.38
  -4  -5 -14   24.15    6.27
   4   5  15    6.10    3.55
  -4  -5 -15   17.29    5.59
   4   5  16   15.65    5.13
  -4  -5 -16   14.94    5.30
  -4  -6  13   33.34    6.81
   4   6 -13   47.30    8.27
  -4  -6  12    7.59    3.90
   4   6 -12    2.24    3.26
   4   6 -12   16.10    5.92
   4   6 -12    6.75    3.71
  -4  -6  11    3.84    3.37
   4   6 -11   12.35    4.44
   4   6 -11    4.88    4.02
   4   6 -11    7.39    4.57
  -4  -6  10   70.22    8.35
   4   6 -10   72.82    8.66
   4   6 -10   88.79    9.88
   4   6 -10   80.19    9.40
  -4  -6   9    7.12    3.27
  -4  -6   9    8.50    2.50
  -4  -6   9    2.19    1.71
   4   6  -9    9.61    4.45
   4   6  -9    2.93    3.57
   4   6  -9    4.24    3.37
  -4  -6   8   60.89    5.57
  -4  -6   8   55.94    6.55
  -4  -6   8   58.56    5.30
   4   6  -8   59.77    7.45
   4   6  -8   52.78    7.10
   4   6  -8   57.61    7.43
  -4  -6   7    8.92    2.51
  -4  -6   7   12.54    3.51
  -4  -6   7   10.45    2.74
   4   6  -7   12.05    4.42
   4   6  -7   10.73    3.61
   4   6  -7   15.24    4.46
  -4  -6   6   11.05    2.81
  -4  -6   6    9.82    2.77
  -4  -6   6   11.74    2.87
   4   6  -6    7.79    2.89
   4   6  -6   10.79    3.66
  -4  -6   5  497.04   15.48
  -4  -6   5  479.44   14.99
  -4  -6   5  479.44   15.26
   4   6  -5  474.49   17.53
   4   6  -5  484.82   17.92
  -4  -6   4   82.46    5.90
  -4  -6   4   81.97    6.43
  -4  -6   4   79.91    6.41
   4   6  -4   84.76    7.18
   4   6  -4   79.19    7.18
   4   6  -3   27.41    2.76
  -4  -6   3   25.90    3.04
  -4  -6   3   23.46    3.69
  -4  -6   3   25.04    3.83
   4   6  -3   27.54    4.05
  -4  -6   3   25.50    4.68
  -4  -6   2  679.68   12.87
   4   6  -2  712.47   14.61
  -4  -6   2  674.72   18.23
  -4  -6   2  700.82   18.23
  -4  -6   2  691.43   20.29
   4   6  -2  701.31   18.07
  -4  -6   2  668.05   18.78
  -4  -6   1   39.62    2.58
   4   6  -1   45.77    4.11
  -4  -6   1   44.46    4.91
  -4  -6   1   41.80    4.70
  -4  -6   1   38.68    5.06
   4   6  -1   43.65    4.51
  -4  -6   1   38.60    4.75
  -4  -6   0  363.77    5.08
   4   6   0  359.12   11.65
  -4  -6   0  373.25   13.55
  -4  -6   0  371.57   11.83
  -4  -6   0  362.74   13.30
  -4  -6   0  384.19   11.82
  -4  -6   0  373.72   14.34
   4   6   0  379.26   12.02
  -4  -6   0  364.55   13.65
   4   6   1  884.03   19.22
  -4  -6  -1  838.81   20.27
  -4  -6  -1  836.78   20.13
  -4  -6  -1  866.15   17.36
   4   6   1  856.81   17.37
  -4  -6  -1  850.41   20.71
   4   6   1  842.07    8.92
   4   6   2  125.74    7.82
  -4  -6  -2  125.76    8.07
  -4  -6  -2  126.71    7.76
  -4  -6  -2  125.39    6.51
   4   6   2  121.76    6.51
  -4  -6  -2  121.82    7.98
  -4  -6  -3   14.55    3.19
   4   6   3   11.09    2.60
  -4  -6  -3   11.60    2.80
   4   6   3   13.84    2.44
  -4  -6  -3   10.68    2.13
  -4  -6  -3   10.60    2.73
   4   6   3   10.60    2.07
   4   6   4  151.21    4.31
   4   6   4  152.23    9.28
  -4  -6  -4  159.29    8.74
  -4  -6  -4  148.84    8.50
   4   6   4  145.67    7.58
   4   6   4  150.68    7.03
  -4  -6  -4  154.71    7.47
  -4  -6  -4  150.76    9.39
  -4  -6  -4  151.88    3.75
   4   6   5  208.72    6.56
   4   6   5  230.18   11.70
  -4  -6  -5  213.52   10.21
  -4  -6  -5  200.32   10.02
   4   6   5  209.27    8.07
   4   6   5  219.69    9.26
  -4  -6  -5  211.42    9.09
  -4  -6  -5  210.05    6.04
  -4  -6  -5  195.97   11.00
   4   6   6  593.72   12.90
   4   6   6  595.20   19.49
  -4  -6  -6  593.04   16.85
  -4  -6  -6  617.73   17.17
   4   6   6  597.19   13.53
   4   6   6  598.42   15.51
  -4  -6  -6  578.11   12.09
  -4  -6  -6  570.87   19.27
  -4  -6  -7    8.06    2.37
  -4  -6  -7    9.22    2.56
   4   6   7    7.06    1.96
   4   6   7    9.49    3.22
  -4  -6  -7    7.88    1.76
  -4  -6  -8   13.85    2.91
  -4  -6  -8   17.54    3.28
   4   6   8   19.21    4.17
   4   6   8   20.93    3.14
  -4  -6  -8   14.10    2.50
  -4  -6  -8   17.43    4.44
  -4  -6  -9   87.88    6.48
   4   6   9   94.88    7.01
   4   6   9   91.77    8.76
  -4  -6  -9   87.43    6.57
  -4  -6  -9   79.57    8.27
  -4  -6 -10    1.64    1.52
  -4  -6 -10    1.41    1.47
   4   6  10    1.25    2.56
   4   6  10    0.85    2.06
  -4  -6 -10    0.96    3.00
   4   6  11    8.27    3.99
   4   6  11   12.34    3.49
  -4  -6 -11   12.62    3.90
   4   6  12  132.07   10.38
   4   6  12  134.19   11.75
  -4  -6 -12  140.03   12.14
   4   6  13   23.86    5.70
   4   6  13   26.65    5.31
  -4  -6 -13   29.85    6.33
   4   6  14    9.78    4.26
  -4  -6 -14   18.58    5.72
   4   6  15    1.13    2.67
  -4  -6 -15    0.44    3.21
  -4  -7  13   15.05    5.18
  -4  -7  12    1.16    2.51
   4   7 -12    2.40    3.18
   4   7 -12    3.94    4.03
   4   7 -12    4.07    4.63
  -4  -7  11   17.14    5.12
   4   7 -11   13.43    4.92
   4   7 -11    8.24    4.22
   4   7 -11   24.03    5.97
  -4  -7  10   49.61    7.37
   4   7 -10   48.55    7.79
   4   7 -10   51.63    7.93
   4   7 -10   43.30    7.15
  -4  -7   9    0.05    1.88
  -4  -7   9    0.44    2.29
  -4  -7   9    1.64    1.71
   4   7  -9    1.50    2.45
   4   7  -9    1.77    3.13
   4   7  -9    0.71    2.82
  -4  -7   8   -1.22    1.91
  -4  -7   8   -3.51    2.94
  -4  -7   8   -1.94    2.19
   4   7  -8   -0.31    2.97
   4   7  -8   -1.10    2.87
   4   7  -8    1.10    3.17
  -4  -7   7  306.28   14.22
  -4  -7   7  326.11   13.66
  -4  -7   7  305.80   13.18
   4   7  -7  344.95   17.29
   4   7  -7  292.63   15.76
  -4  -7   6   -1.40    2.26
  -4  -7   6    6.70    2.84
  -4  -7   6    2.68    2.17
   4   7  -6    5.14    3.26
   4   7  -6    0.11    2.24
  -4  -7   5   15.75    3.11
  -4  -7   5   21.16    3.84
  -4  -7   5   20.43    3.80
   4   7  -5   20.22    4.32
   4   7  -5   20.19    4.38
  -4  -7   4  101.12    6.48
  -4  -7   4  100.89    7.79
  -4  -7   4  105.16    7.79
  -4  -7   4  109.71    9.22
   4   7  -4  122.23    9.09
   4   7  -4  103.42    8.54
  -4  -7   3   29.60    3.26
  -4  -7   3   33.86    4.73
  -4  -7   3   33.39    4.81
   4   7  -3   30.37    4.55
  -4  -7   3   33.67    5.17
   4   7  -3   32.43    3.69
  -4  -7   3   34.39    4.88
  -4  -7   2  237.53    7.71
  -4  -7   2  236.20    9.16
  -4  -7   2  249.25   11.92
   4   7  -2  253.87    9.79
  -4  -7   2  257.40   12.03
  -4  -7   2  243.38   13.04
   4   7  -2  250.78   11.87
   4   7  -2  247.61    8.77
  -4  -7   2  249.15   12.18
  -4  -7   1  497.26    9.21
   4   7  -1  541.90   15.01
  -4  -7   1  533.47   17.48
  -4  -7   1  502.61   14.24
  -4  -7   1  495.58   16.87
   4   7  -1  533.47   16.46
  -4  -7   1  521.69   18.63
   4   7  -1  528.86   10.97
  -4  -7   1  498.66   17.21
  -4  -7   0   31.64    1.59
  -4  -7   0   29.89    4.67
   4   7   0   31.24    4.03
  -4  -7   0   33.15    4.70
   4   7   0   27.72    3.87
   4   7   0   31.44    2.14
  -4  -7   0   24.03    4.20
   4   7   1  771.62   19.60
  -4  -7  -1  773.66   20.82
  -4  -7  -1  731.11   20.33
   4   7   1  743.23   18.44
  -4  -7  -1  725.55   20.42
  -4  -7  -2    2.66    1.90
   4   7   2    1.02    2.05
  -4  -7  -2   -0.93    2.12
   4   7   2    0.63    1.65
  -4  -7  -2    2.16    2.25
  -4  -7  -3   -0.01    2.17
   4   7   3   -2.66    2.67
  -4  -7  -3   -2.06    2.12
   4   7   3    0.73    1.55
   4   7   3    1.11    1.04
  -4  -7  -3   -1.53    2.16
   4   7   4  488.20   17.52
  -4  -7  -4  477.36   16.34
  -4  -7  -4  479.58   16.34
   4   7   4  483.72   12.85
   4   7   4  482.75   14.33
  -4  -7  -4  460.35   17.51
  -4  -7  -5   17.50    3.75
   4   7   5   17.33    2.07
   4   7   5   22.52    4.66
  -4  -7  -5   18.12    3.65
  -4  -7  -5   16.31    3.84
   4   7   5   17.05    2.43
  -4  -7  -5   18.27    1.18
  -4  -7  -6    0.03    1.94
  -4  -7  -6    3.03    2.35
   4   7   6    1.27    2.46
   4   7   6    2.51    1.43
   4   7   6    0.88    1.08
  -4  -7  -6    0.26    0.70
  -4  -7  -7  353.37   14.04
   4   7   7  349.82   11.30
  -4  -7  -7  329.50   13.72
   4   7   7  359.20   16.95
  -4  -7  -7  316.26    9.37
  -4  -7  -7  333.28   16.28
  -4  -7  -8    2.31    1.68
   4   7   8   -0.90    1.74
  -4  -7  -8    1.53    1.99
  -4  -7  -8    2.17    2.68
  -4  -7  -9   67.14    6.29
   4   7   9   66.30    6.11
   4   7   9   65.05    8.03
  -4  -7  -9   63.09    6.08
  -4  -7  -9   59.82    7.70
  -4  -7 -10   11.38    2.83
  -4  -7 -10   11.38    2.92
   4   7  10    4.41    2.79
   4   7  10    7.10    2.64
  -4  -7 -10    4.09    3.04
   4   7  11   24.12    4.62
   4   7  11   26.38    5.68
  -4  -7 -11   24.21    5.49
   4   7  12   85.07    8.45
  -4  -7 -12   74.11    9.43
   4   7  13    0.54    2.53
  -4  -7 -13   11.05    5.41
  -4  -7 -14    5.71    4.06
  -4  -8  12    4.28    3.13
   4   8 -12   -3.79    3.12
  -4  -8  11   25.02    5.81
   4   8 -11   29.52    7.33
   4   8 -11   21.41    5.67
   4   8 -11   22.67    5.65
  -4  -8  10    0.03    2.81
   4   8 -10    1.33    2.72
   4   8 -10    8.91    4.60
   4   8 -10    6.81    3.43
  -4  -8   9   66.97    7.88
  -4  -8   9   62.89    6.53
  -4  -8   9   74.26    7.14
   4   8  -9   66.04    9.06
   4   8  -9   47.95    7.50
   4   8  -9   63.63    8.55
  -4  -8   8   46.17    6.22
  -4  -8   8   47.91    5.89
  -4  -8   8   50.50    6.00
   4   8  -8   51.34    7.53
   4   8  -8   56.14    7.54
  -4  -8   7    5.07    2.94
  -4  -8   7    4.10    2.97
  -4  -8   7    1.84    2.56
   4   8  -7    1.60    2.31
   4   8  -7    4.14    2.89
  -4  -8   6   35.75    4.80
  -4  -8   6   37.80    5.32
  -4  -8   6   36.45    5.34
   4   8  -6   30.94    5.43
  -4  -8   6   40.20    6.94
   4   8  -6   30.34    5.58
  -4  -8   5   21.73    3.58
  -4  -8   5   22.72    4.07
  -4  -8   5   14.76    3.49
  -4  -8   5   19.23    5.19
   4   8  -5   16.64    4.16
   4   8  -5   18.07    4.35
  -4  -8   4   24.02    3.32
  -4  -8   4   27.02    4.63
  -4  -8   4   23.20    4.26
   4   8  -4   26.74    5.01
  -4  -8   4   29.75    5.61
  -4  -8   3    1.41    1.34
  -4  -8   3   -2.03    2.67
  -4  -8   3    1.45    1.38
  -4  -8   3    1.49    2.59
   4   8  -3   -1.04    2.91
  -4  -8   3    0.33    2.74
  -4  -8   3    0.28    2.56
   4   8  -3    0.35    1.14
  -4  -8   2  209.21    7.63
  -4  -8   2  228.13   12.54
  -4  -8   2  235.72   12.66
   4   8  -2  224.03   12.16
  -4  -8   2  254.21   13.81
   4   8  -2  224.51    8.29
  -4  -8   2  214.06   12.13
  -4  -8   1  180.77    5.90
  -4  -8   1  208.85   11.85
  -4  -8   1  181.98   11.23
  -4  -8   1  210.11   12.55
   4   8  -1  205.84   11.27
   4   8  -1  208.29    6.75
  -4  -8   1  187.80   11.14
  -4  -8   0  108.58    3.45
  -4  -8   0  121.80    9.15
  -4  -8   0  105.57    3.53
  -4  -8   0  109.73    8.69
   4   8   0  109.03    8.10
   4   8   0  113.65    3.33
  -4  -8   0  106.48    8.56
  -4  -8  -1   16.11    4.26
   4   8   1   15.92    3.44
  -4  -8  -1   15.18    3.68
   4   8   1   13.82    3.08
  -4  -8  -1   11.70    3.45
  -4  -8  -2    0.26    2.46
   4   8   2   -2.08    2.31
  -4  -8  -2   -2.86    2.84
   4   8   2    1.13    1.81
  -4  -8  -2    4.30    2.59
   4   8   3   83.75    7.80
  -4  -8  -3   69.39    7.02
  -4  -8  -3   76.04    7.20
   4   8   3   73.86    6.49
  -4  -8  -3   67.82    7.29
  -4  -8  -4   43.15    5.75
   4   8   4   36.21    5.59
  -4  -8  -4   35.07    4.99
   4   8   4   34.77    3.67
   4   8   4   37.26    4.90
  -4  -8  -4   41.81    6.15
   4   8   5   95.10    8.91
  -4  -8  -5   97.22    8.19
   4   8   5   91.19    4.61
  -4  -8  -5   93.91    8.03
   4   8   5   92.53    5.57
  -4  -8  -5   97.86    9.05
  -4  -8  -6   79.15    7.41
   4   8   6   81.33    5.08
  -4  -8  -6   82.20    7.62
   4   8   6   83.11    8.60
  -4  -8  -6   82.20    8.54
  -4  -8  -7  182.10   11.02
   4   8   7  185.14    8.43
   4   8   7  179.17   12.84
  -4  -8  -7  179.29   10.81
  -4  -8  -7  178.97   12.77
  -4  -8  -8    4.46    2.42
  -4  -8  -8    3.50    2.38
   4   8   8   11.49    4.62
   4   8   8    6.14    2.38
  -4  -8  -8    5.09    3.83
  -4  -8  -9   52.65    6.08
   4   8   9   46.74    5.30
   4   8   9   45.65    7.16
  -4  -8  -9   37.77    5.23
  -4  -8  -9   53.80    7.87
  -4  -8 -10    9.28    2.83
   4   8  10    9.00    2.97
  -4  -8 -10   11.51    3.36
  -4  -8 -10   12.35    4.69
  -4  -8 -11   -1.52    3.10
  -4  -8 -12   13.05    5.47
  -4  -8 -13   32.79    7.13
  -4  -9  12   12.01    5.11
  -4  -9  11    0.26    2.94
   4   9 -11    0.11    3.49
   4   9 -11   -7.01    3.95
   4   9 -11   -3.99    3.03
  -4  -9  10   14.21    4.82
   4   9 -10   11.62    4.90
   4   9 -10   11.50    4.87
   4   9 -10   12.02    4.31
  -4  -9   9   11.86    4.18
  -4  -9   9   13.63    3.96
  -4  -9   9    8.56    2.98
   4   9  -9   12.82    4.81
   4   9  -9   10.59    4.49
  -4  -9   8   14.85    3.98
  -4  -9   8   18.26    4.15
  -4  -9   8   18.82    4.43
   4   9  -8   25.63    6.00
  -4  -9   8   14.00    5.02
   4   9  -8   12.68    4.57
  -4  -9   7   39.75    5.62
  -4  -9   7   40.01    5.73
  -4  -9   7   41.29    5.93
   4   9  -7   52.49    7.68
  -4  -9   7   39.92    7.48
   4   9  -7   50.48    7.31
  -4  -9   6   77.44    7.14
  -4  -9   6   81.19    8.24
  -4  -9   6   76.59    7.99
   4   9  -6  101.04   10.14
  -4  -9   6   84.31    9.66
   4   9  -6   82.65    9.17
  -4  -9   5   83.37    6.79
  -4  -9   5   79.63    8.12
  -4  -9   5   84.09    8.20
  -4  -9   5   77.39    8.94
   4   9  -5   88.29    9.30
  -4  -9   4   -0.16    1.33
  -4  -9   4   -0.19    3.09
  -4  -9   4   -0.53    2.63
   4   9  -4    0.51    2.80
  -4  -9   4    2.89    3.37
  -4  -9   4   -2.30    2.28
  -4  -9   3   20.98    2.97
  -4  -9   3   21.30    4.59
  -4  -9   3   16.62    4.28
   4   9  -3   19.63    4.69
  -4  -9   3   16.64    4.91
  -4  -9   3   19.86    4.46
   4   9  -3   19.95    3.02
  -4  -9   2   25.20    5.17
  -4  -9   2   21.06    2.63
  -4  -9   2   23.09    4.85
   4   9  -2   24.06    4.91
  -4  -9   2   23.97    5.23
   4   9  -2   22.20    2.72
  -4  -9   2   22.50    4.47
  -4  -9   1   90.37    4.51
  -4  -9   1   97.47    9.00
  -4  -9   1   95.75    8.76
   4   9  -1   97.31    8.64
   4   9  -1   95.51    4.38
  -4  -9   1  100.70    8.91
  -4  -9   0   -3.17    3.60
  -4  -9   0    0.31    0.60
  -4  -9   0   -0.78    3.12
   4   9   0   -2.18    2.72
  -4  -9   0   -1.71    2.34
  -4  -9  -1  178.91    4.00
  -4  -9  -1  194.20   12.46
  -4  -9  -1  191.56   12.17
   4   9   1  212.92   12.02
  -4  -9  -1  205.84   12.68
  -4  -9  -2    4.67    2.77
  -4  -9  -2    6.39    2.75
   4   9   2    7.71    3.10
  -4  -9  -2    7.61    3.70
  -4  -9  -3   17.39    4.66
  -4  -9  -3   16.35    3.85
   4   9   3   21.99    4.04
  -4  -9  -3   16.55    4.36
  -4  -9  -4   23.60    4.83
  -4  -9  -4   22.69    4.70
   4   9   4   27.04    4.87
  -4  -9  -4   31.86    5.84
  -4  -9  -5   16.67    4.11
  -4  -9  -5   15.46    4.34
  -4  -9  -5   16.07    4.52
  -4  -9  -6  163.35   11.34
  -4  -9  -6  166.30   11.39
  -4  -9  -6  167.72   12.78
  -4  -9  -7  110.93    9.23
  -4  -9  -7  115.18    9.42
  -4  -9  -7  114.78   10.85
  -4  -9  -8   12.14    3.66
  -4  -9  -8    9.14    3.42
  -4  -9  -8   12.38    4.84
  -4  -9  -9   24.26    4.43
  -4  -9  -9   21.59    4.43
  -4  -9  -9   17.31    5.26
  -4  -9 -10    2.25    2.54
  -4  -9 -10    1.16    2.19
  -4  -9 -10   -2.16    3.73
  -4  -9 -11  -10.02    5.49
  -4  -9 -12   27.57    6.81
  -4 -10  11   -0.14    2.87
  -4 -10  10   11.90    4.30
   4  10 -10    3.39    3.32
  -4 -10  10   11.09    5.75
   4  10 -10   11.02    4.51
  -4 -10   9   -3.34    3.19
  -4 -10   9    1.39    2.48
  -4 -10   9   -0.12    2.70
   4  10  -9    2.19    3.68
  -4 -10   9   -6.19    5.15
   4  10  -9    0.98    3.35
  -4 -10   8   16.68    4.19
  -4 -10   8   13.91    4.30
  -4 -10   8   14.55    4.34
   4  10  -8   20.96    5.92
  -4 -10   8   14.41    5.64
   4  10  -8   11.27    4.42
  -4 -10   7    8.69    3.30
  -4 -10   7   11.61    4.10
  -4 -10   7    7.32    3.54
   4  10  -7    4.09    3.28
  -4 -10   7    4.92    3.42
   4  10  -7    9.31    3.85
  -4 -10   6    1.98    2.13
  -4 -10   6   -0.16    2.67
  -4 -10   6    6.43    3.62
   4  10  -6   -1.79    3.34
  -4 -10   6    6.83    4.42
   4  10  -6    2.46    2.44
  -4 -10   5    3.72    2.05
  -4 -10   5    5.10    3.49
  -4 -10   5    2.62    2.38
   4  10  -5    5.14    3.75
  -4 -10   5    4.87    3.33
  -4 -10   4    3.90    1.86
  -4 -10   4    8.20    3.67
  -4 -10   4    4.95    3.43
   4  10  -4    5.31    3.53
  -4 -10   4    8.16    4.20
  -4 -10   4    9.03    3.85
  -4 -10   3   51.25    4.65
  -4 -10   3   60.96    7.60
  -4 -10   3   57.43    7.47
   4  10  -3   56.07    7.41
  -4 -10   3   54.31    7.51
  -4 -10   3   58.25    7.33
  -4 -10   2    6.79    3.88
  -4 -10   2    2.78    1.35
  -4 -10   2    0.32    3.05
   4  10  -2    3.33    3.15
  -4 -10   2    3.67    3.01
  -4 -10   1  231.22   14.39
  -4 -10   1  209.93   13.65
   4  10  -1  240.55   14.14
  -4 -10   1  228.39   13.95
  -4 -10   0  185.04   12.68
  -4 -10   0  175.89   12.47
   4  10   0  195.85   12.60
  -4 -10   0  193.04   12.88
  -4 -10  -1   30.05    5.40
  -4 -10  -1   31.38    5.47
   4  10   1   33.85    5.51
  -4 -10  -1   28.61    5.35
  -4 -10  -2   -1.06    3.23
  -4 -10  -2    4.79    3.04
   4  10   2   -3.68    2.98
  -4 -10  -2   -2.48    3.53
  -4 -10  -3    9.90    4.23
  -4 -10  -3   12.00    3.66
   4  10   3   11.57    3.81
  -4 -10  -3   20.39    5.45
  -4 -10  -4    5.11    3.45
  -4 -10  -4    0.53    3.22
   4  10   4   -1.27    2.97
  -4 -10  -4    3.36    3.12
  -4 -10  -5   23.67    4.89
  -4 -10  -5   25.17    5.15
  -4 -10  -5   29.73    6.09
  -4 -10  -6    2.90    2.99
  -4 -10  -6    5.14    3.45
  -4 -10  -6    1.16    3.52
  -4 -10  -7   48.28    6.63
  -4 -10  -7   43.73    6.55
  -4 -10  -7   43.11    7.46
  -4 -10  -8   13.16    4.03
  -4 -10  -8   14.95    4.46
  -4 -10  -8    5.91    3.05
  -4 -10  -9    0.56    2.37
  -4 -10  -9    2.63    2.77
  -4 -10  -9   -6.07    4.82
  -4 -10 -10   -3.54    3.69
  -4 -11   9    3.33    2.66
  -4 -11   9   -0.23    2.76
   4  11  -9   -5.40    4.91
  -4 -11   9    4.69    4.24
   4  11  -9    0.52    2.93
  -4 -11   8   11.87    4.48
  -4 -11   8    7.54    3.53
   4  11  -8   21.99    6.53
  -4 -11   8   21.81    6.37
   4  11  -8   27.86    6.58
  -4 -11   7    4.60    3.17
  -4 -11   7   -2.37    3.32
   4  11  -7   16.92    5.87
  -4 -11   7    7.50    4.57
   4  11  -7    9.50    4.27
  -4 -11   6   15.96    4.81
  -4 -11   6   15.74    4.38
   4  11  -6   19.43    5.56
  -4 -11   6   14.20    5.63
   4  11  -6   20.74    5.70
  -4 -11   5   44.98    7.39
  -4 -11   5   39.89    6.68
   4  11  -5   41.33    7.23
  -4 -11   5   40.77    7.38
  -4 -11   4   10.92    4.48
  -4 -11   4    9.00    4.01
   4  11  -4    9.55    4.24
  -4 -11   4   10.49    4.74
  -4 -11   4    6.72    3.65
  -4 -11   3    2.47    3.67
  -4 -11   3   -2.61    4.32
   4  11  -3    2.07    2.81
  -4 -11   3    3.51    2.52
  -4 -11   2   -2.29    4.02
  -4 -11   2    1.85    2.66
   4  11  -2    2.23    3.55
  -4 -11   2    1.44    3.16
  -4 -11   1   -6.28    4.15
  -4 -11   1   -5.19    3.96
   4  11  -1    2.33    3.28
  -4 -11   1   -1.55    2.57
  -4 -11   0   41.31    6.87
  -4 -11   0   39.98    6.85
   4  11   0   36.14    6.24
  -4 -11   0   41.48    6.75
  -4 -11  -1    0.85    3.15
  -4 -11  -1    2.06    3.66
   4  11   1    3.64    2.94
  -4 -11  -1    3.41    3.24
  -4 -11  -2   17.46    4.64
  -4 -11  -2   15.45    4.16
   4  11   2   15.55    4.18
  -4 -11  -2   19.68    5.16
  -4 -11  -3   31.21    6.03
  -4 -11  -3   29.84    6.02
   4  11   3   41.44    6.32
  -4 -11  -3   37.72    6.71
  -4 -11  -4    2.72    3.04
  -4 -11  -4    0.70    2.60
   4  11   4    3.09    2.93
  -4 -11  -4    7.35    4.15
  -4 -11  -5    0.55    2.82
  -4 -11  -5    5.70    3.67
  -4 -11  -5    3.37    3.25
  -4 -11  -6    8.53    3.33
  -4 -11  -6   13.98    4.40
  -4 -11  -6   13.12    4.45
  -4 -11  -7   -0.70    2.72
  -4 -11  -7    5.29    3.42
  -4 -11  -7    0.70    3.25
  -4 -11  -8    2.92    3.43
  -4 -11  -8    4.40    3.23
  -4 -11  -8   -1.99    4.64
  -4 -11  -9   30.34    6.00
  -4 -11  -9   32.16    6.06
  -4 -12   9   -0.58    3.02
  -4 -12   8    4.53    3.57
  -4 -12   8   -2.20    3.60
  -4 -12   7   15.42    5.38
  -4 -12   7   14.36    5.04
   4  12  -7   16.42    5.94
  -4 -12   7   24.57    7.18
   4  12  -7   12.24    4.79
  -4 -12   6    3.86    3.74
   4  12  -6   -3.01    3.76
  -4 -12   6    9.77    4.75
  -4 -12   6    3.48    4.02
  -4 -12   5   -1.12    3.19
  -4 -12   5   11.90    4.94
  -4 -12   5   11.55    5.31
   4  12  -5    8.15    4.84
  -4 -12   4   -4.67    3.88
  -4 -12   4   -7.71    4.66
   4  12  -4    1.49    2.77
  -4 -12   4    5.53    3.73
  -4 -12   3   -0.36    3.54
  -4 -12   3   -2.79    3.87
   4  12  -3    4.01    3.83
  -4 -12   3    0.89    3.02
  -4 -12   2    3.26    3.05
  -4 -12   2   -3.95    3.55
   4  12  -2    5.94    4.32
  -4 -12   2    5.29    3.49
  -4 -12   1   23.31    6.05
  -4 -12   1   19.74    5.07
   4  12  -1   29.32    6.00
  -4 -12   1   37.08    6.76
  -4 -12   0   -3.61    4.36
  -4 -12   0    2.26    3.46
   4  12   0    0.31    3.17
  -4 -12   0    1.51    2.31
  -4 -12  -1    3.14    3.68
  -4 -12  -1    2.73    3.24
   4  12   1    3.31    3.28
  -4 -12  -1    9.93    4.11
  -4 -12  -2    7.39    4.23
  -4 -12  -2    3.87    3.48
   4  12   2    4.93    3.70
  -4 -12  -2    5.84    3.23
  -4 -12  -3   -2.21    2.96
  -4 -12  -3   -3.01    3.11
   4  12   3   -0.34    3.21
  -4 -12  -3    3.37    3.93
  -4 -12  -4    8.65    4.34
  -4 -12  -4   13.85    3.87
   4  12   4   17.62    5.22
  -4 -12  -4   13.65    5.08
  -4 -12  -5   -0.28    3.27
  -4 -12  -5    2.36    3.45
  -4 -12  -5    3.89    3.46
  -4 -12  -6    9.33    3.94
  -4 -12  -6   10.01    4.26
  -4 -12  -6    3.25    3.99
  -4 -12  -7    6.84    3.65
  -4 -12  -7    4.01    3.66
  -4 -12  -7   14.27    6.05
  -4 -12  -8    4.82    3.81
  -4 -12  -8   -1.36    2.61
  -4 -12  -9    5.59    3.94
  -4 -13   7    2.20    2.93
  -4 -13   6   -0.15    3.17
  -4 -13   6    2.59    3.79
  -4 -13   5    1.81    3.83
  -4 -13   5   13.81    5.14
   4  13  -5    3.83    3.78
  -4 -13   4    0.07    3.76
  -4 -13   4    0.71    3.07
   4  13  -4    5.09    4.55
  -4 -13   4    3.85    3.07
  -4 -13   3    4.29    4.44
  -4 -13   3    5.65    3.09
   4  13  -3    9.36    4.68
  -4 -13   3    5.97    3.19
  -4 -13   2   -2.18    3.74
  -4 -13   2    5.91    4.57
   4  13  -2    6.95    4.82
  -4 -13   2    4.57    3.93
  -4 -13   1    2.86    2.82
  -4 -13   1    6.33    3.73
   4  13  -1    7.13    4.51
  -4 -13   1    8.00    4.37
  -4 -13   0    7.38    4.06
  -4 -13   0   12.65    4.85
   4  13   0   20.25    6.01
  -4 -13   0   16.45    5.33
  -4 -13  -1    3.03    3.84
  -4 -13  -1    1.90    3.17
   4  13   1    0.82    3.39
  -4 -13  -1    4.89    4.27
  -4 -13  -2    3.39    3.51
  -4 -13  -2    9.40    4.77
   4  13   2   10.00    4.72
  -4 -13  -2    5.30    3.42
  -4 -13  -3    8.54    4.61
  -4 -13  -3    9.73    5.43
   4  13   3    9.27    4.13
  -4 -13  -3   13.30    5.38
  -4 -13  -4   -3.14    4.24
  -4 -13  -4    4.89    3.50
   4  13   4   -3.92    3.17
  -4 -13  -4    9.97    5.17
  -4 -13  -5    4.89    3.91
  -4 -13  -5    2.69    3.37
  -4 -13  -6   -0.66    3.06
  -4 -13  -6    0.22    3.44
  -4 -13  -7    4.81    4.07
  -4 -13  -8   -2.19    3.85
  -4 -14   4    2.72    3.61
  -4 -14   3    0.58    3.35
  -4 -14   2    1.13    3.77
   4  14  -1    0.94    3.34
  -4 -14   1   -1.82    3.71
   4  14   0    2.35    3.74
  -4 -14   0    6.45    4.39
   4  14   1    0.12    3.43
  -4 -14  -1   -4.45    3.79
   4  14   2   -3.36    3.40
   4  14   3   10.36    5.31
  -5   9  -2    7.92    4.13
   5  -9   2    6.24    3.44
  -5   9  -3    7.45    4.73
   5  -9   3   -2.30    3.13
  -5   9  -4   -1.91    3.56
   5  -9   4    2.12    3.34
  -5   9  -5   14.87    5.59
   5  -9   5   14.25    4.67
  -5   9  -5    3.26    3.51
   5  -9   6   -0.61    2.77
   5  -9   7    5.14    4.33
   5  -9   8    3.64    3.71
   5  -8  -5   12.59    6.02
   5  -8  -4   23.60    6.79
   5  -8  -3   20.77    5.48
   5  -8  -3   36.26    7.32
   5  -8  -2    5.34    3.22
   5  -8  -2   17.22    5.29
   5  -8  -1    6.15    3.69
   5  -8  -1    1.90    2.47
   5  -8   0    4.78    3.14
  -5   8  -1    3.56    4.03
   5  -8   1    3.19    3.35
  -5   8  -2   -0.80    3.41
   5  -8   2    6.16    3.61
  -5   8  -2    2.14    2.41
  -5   8  -3    4.70    4.21
   5  -8   3    9.59    4.42
  -5   8  -3    1.72    2.59
  -5   8  -4    2.65    2.86
   5  -8   4   10.58    4.32
  -5   8  -4    6.39    3.54
  -5   8  -5   39.27    7.18
   5  -8   5   29.29    6.21
  -5   8  -6    1.48    3.23
   5  -8   6    2.49    3.42
  -5   8  -7   -3.11    3.93
   5  -8   7   -0.94    2.52
  -5   8  -8    2.85    4.11
   5  -8   8   -4.11    3.53
  -5   8  -9    1.55    3.63
   5  -8   9    5.29    4.11
   5  -7  -6   -1.24    2.79
   5  -7  -5    0.99    2.80
   5  -7  -4    3.47    3.16
   5  -7  -3    2.34    2.96
   5  -7  -2   -0.76    2.73
   5  -7  -2   12.95    5.07
   5  -7  -1   21.78    5.35
   5  -7  -1   26.91    5.54
   5  -7   0   14.11    3.93
   5  -7   0    6.34    3.36
  -5   7  -1   -3.74    3.53
   5  -7   1    2.03    2.36
  -5   7  -1   -2.81    2.53
   5  -7   1   -4.58    2.99
  -5   7  -2    1.93    2.61
   5  -7   2    9.29    3.86
  -5   7  -2    7.33    3.36
  -5   7  -3    9.86    4.15
   5  -7   3   11.48    3.97
  -5   7  -3    7.86    3.40
  -5   7  -4    5.94    4.16
   5  -7   4    2.78    2.80
  -5   7  -4    2.58    3.02
  -5   7  -5   23.32    5.58
   5  -7   5   21.14    5.23
  -5   7  -6   20.80    5.51
   5  -7   6    9.37    3.87
  -5   7  -7    5.90    4.16
   5  -7   7    1.54    2.53
  -5   7  -8   -1.21    3.86
   5  -7   8    0.90    2.49
  -5   7  -9   -3.61    3.93
   5  -7   9    0.74    2.49
  -5   7 -10    9.91    4.33
   5  -7  10    4.39    4.04
  -5   7 -11    6.41    4.58
   5  -7  11   -2.47    4.31
  -5   7 -12   -4.42    4.01
  -5   6   7   -0.03    3.13
   5  -6  -7    1.88    3.13
  -5   6   6    9.41    4.48
   5  -6  -6    8.65    3.88
   5  -6  -5   -0.98    3.40
   5  -6  -4   -0.38    2.60
   5  -6  -3   49.52    7.29
   5  -6  -2   14.02    4.15
   5  -6  -1   15.07    4.08
  -5   6   1   17.94    3.44
   5  -6   0    6.03    3.57
   5  -6   0   14.12    3.79
  -5   6   0    8.24    2.74
  -5   6  -1    4.90    3.57
   5  -6   1    5.17    2.87
  -5   6  -1    3.76    2.14
   5  -6   1    2.28    2.83
  -5   6  -2    5.31    3.09
   5  -6   2    3.75    2.24
  -5   6  -2    8.50    3.47
   5  -6   2    2.56    2.39
  -5   6  -3    1.73    3.48
   5  -6   3    0.02    2.19
   5  -6   3   -3.64    2.04
  -5   6  -3    0.36    2.14
  -5   6  -4    6.83    3.58
  -5   6  -4   12.06    4.06
   5  -6   4    2.90    2.46
  -5   6  -5   12.99    4.44
   5  -6   5   19.72    5.08
  -5   6  -6   10.28    4.10
   5  -6   6    9.74    4.26
  -5   6  -7   -1.34    3.59
   5  -6   7    1.16    2.90
  -5   6  -8   31.80    6.10
   5  -6   8   16.46    4.89
  -5   6  -9    6.23    3.68
   5  -6   9    6.84    3.98
  -5   6 -10    0.31    2.74
   5  -6  10   -0.82    3.46
  -5   6 -11    7.95    4.25
  -5   6 -11    4.84    3.84
   5  -6  11    5.29    4.40
  -5   6 -12    8.37    4.66
   5  -6  12    5.01    4.22
  -5   6 -13   12.75    5.15
  -5   5   8   14.49    5.62
   5  -5  -8   15.56    5.84
  -5   5   7   64.23    9.43
   5  -5  -7   61.32    9.60
  -5   5   7   65.28    7.74
  -5   5   7   85.43    8.93
  -5   5   6   40.92    7.50
   5  -5  -6   33.69    7.06
  -5   5   6   52.88    7.27
  -5   5   5    2.21    2.81
   5  -5  -5    8.50    4.16
   5  -5  -5    2.11    3.39
   5  -5  -4    2.01    2.90
   5  -5  -3    8.18    4.05
   5  -5  -2   19.24    4.72
  -5   5   2   23.26    3.52
   5  -5  -1    8.97    3.60
  -5   5   1   13.40    3.07
  -5   5   0   86.41    7.05
   5  -5   0   96.02    8.98
   5  -5   1   15.09    3.91
  -5   5  -1   11.28    3.83
  -5   5  -1   12.37    3.09
  -5   5  -2    4.73    3.20
   5  -5   2   12.79    3.00
  -5   5  -2   11.39    3.19
   5  -5   2    6.48    3.06
  -5   5  -3   13.90    3.97
   5  -5   3   11.46    2.32
   5  -5   3   13.53    4.10
  -5   5  -3    9.75    3.37
  -5   5  -4   -1.24    2.37
   5  -5   4    3.12    1.44
   5  -5   4    1.23    2.75
  -5   5  -4    3.46    3.14
  -5   5  -5    1.62    2.26
   5  -5   5    6.35    3.28
  -5   5  -6   39.81    6.33
   5  -5   6   25.23    5.31
  -5   5  -7   27.04    5.34
   5  -5   7   31.45    6.01
  -5   5  -8   19.23    4.69
   5  -5   8   20.28    5.25
  -5   5  -9   13.16    4.25
   5  -5   9    8.91    4.03
  -5   5 -10    2.73    3.12
   5  -5  10    2.53    3.14
  -5   5 -11    5.28    3.13
  -5   5 -11   12.78    4.65
  -5   5 -11    5.95    3.57
   5  -5  11    6.27    3.60
  -5   5 -12    4.24    2.97
  -5   5 -12   -5.01    3.10
   5  -5  12   -0.13    3.50
  -5   5 -13    3.13    3.98
  -5   5 -14   -3.33    3.57
  -5   4   9    1.90    2.88
   5  -4  -9    7.49    5.51
  -5   4   8   -1.07    3.85
   5  -4  -8    1.61    3.72
  -5   4   7    9.22    4.17
   5  -4  -7   14.68    5.12
  -5   4   7    9.74    3.34
  -5   4   6   16.82    4.77
   5  -4  -6   13.06    4.75
  -5   4   6   17.63    4.02
  -5   4   5   35.11    6.51
   5  -4  -5   50.22    7.72
  -5   4   5   31.42    5.40
  -5   4   5   54.84    7.34
  -5   4   4  109.88   10.45
   5  -4  -4  117.69   11.07
   5  -4  -3   40.40    6.22
   5  -4  -3   35.10    6.26
   5  -4  -2   29.99    5.28
   5  -4  -2   25.87    5.24
  -5   4   2   21.46    3.34
   5  -4  -1   51.26    6.21
  -5   4   1   49.88    5.18
   5  -4   0   19.02    4.09
  -5   4   0   16.45    2.37
  -5   4   0   18.72    3.37
  -5   4  -1   -2.82    3.29
  -5   4  -1   -2.24    2.26
  -5   4  -2  467.93   17.97
  -5   4  -2  431.05   16.20
   5  -4   2  460.64   18.27
  -5   4  -3   88.78    7.95
  -5   4  -3   72.82    7.31
   5  -4   3   81.16    7.93
   5  -4   3   77.87    5.12
  -5   4  -4  111.20    9.06
  -5   4  -4  116.70    9.17
   5  -4   4  114.33    5.15
   5  -4   4  103.63    8.85
  -5   4  -5   88.69    8.12
   5  -4   5   79.47    2.68
   5  -4   5   88.87    8.61
   5  -4   6   23.63    2.63
  -5   4  -6   21.85    4.30
   5  -4   6   19.18    4.67
   5  -4   7   11.23    2.28
  -5   4  -7   12.91    3.72
  -5   4  -7    7.76    1.56
   5  -4   7    6.98    3.22
   5  -4   8   17.09    2.93
  -5   4  -8   17.71    4.42
   5  -4   8   11.95    3.90
  -5   4  -9    8.87    4.07
   5  -4   9    6.91    4.26
  -5   4 -10   31.57    5.44
  -5   4 -10   25.98    4.83
  -5   4 -10   29.22    5.59
   5  -4  10   28.24    5.92
  -5   4 -11   -2.02    2.48
  -5   4 -11    0.82    2.19
  -5   4 -11    4.41    3.53
   5  -4  11    2.18    2.58
  -5   4 -12    1.16    2.40
  -5   4 -12    0.76    2.82
   5  -4  12    3.42    3.32
  -5   4 -13   21.92    5.61
  -5   4 -14    3.82    3.83
  -5   4 -15   -5.25    4.25
  -5   3  10   12.03    5.72
   5  -3 -10   11.24    5.69
  -5   3   9    2.31    3.98
   5  -3  -9    4.53    4.74
  -5   3   8   -2.45    3.91
   5  -3  -8    6.36    4.32
  -5   3   7   52.61    8.27
   5  -3  -7   62.36    8.62
  -5   3   7   58.15    6.44
  -5   3   7   58.08    6.35
  -5   3   6  191.39   13.93
   5  -3  -6  186.60   13.81
  -5   3   6  188.82   11.33
  -5   3   6  196.69   11.58
  -5   3   5   85.09    9.15
   5  -3  -5   82.13    9.00
  -5   3   5   74.47    7.22
  -5   3   4    1.11    3.12
   5  -3  -4    3.24    3.46
  -5   3   4    5.84    3.08
  -5   3   3   13.68    3.93
  -5   3   3   15.45    4.16
   5  -3  -3    7.94    3.01
   5  -3  -2   16.07    3.94
   5  -3  -2   18.82    4.50
  -5   3   2   17.88    2.99
   5  -3  -1   -0.14    2.41
   5  -3  -1    3.27    2.80
  -5   3   1    2.24    1.66
  -5   3   0  215.79   10.23
   5  -3   0  208.57   12.07
  -5   3  -1   99.46    7.22
  -5   3  -1  102.14    3.79
  -5   3  -1  107.71    8.21
   5  -3   1  105.49    8.54
  -5   3  -2  272.28   12.19
  -5   3  -2  290.99   12.98
   5  -3   2  293.16   13.95
  -5   3  -3  226.69   11.79
  -5   3  -3  232.06   11.75
   5  -3   3  239.56   12.93
  -5   3  -4  140.44    9.04
  -5   3  -4  123.72    9.08
   5  -3   4  121.09    9.24
   5  -3   4  121.74    4.51
  -5   3  -5   24.30    4.21
   5  -3   5   27.96    5.09
   5  -3   6    1.03    0.85
  -5   3  -6   -0.67    2.20
  -5   3  -7   66.49    6.80
   5  -3   7   68.56    7.53
  -5   3  -7   63.90    3.22
  -5   3  -8  290.81   14.42
  -5   3  -8  281.90   13.94
  -5   3  -8  295.71   14.18
   5  -3   8  306.11   16.17
  -5   3  -8  267.11    6.47
  -5   3  -9   46.62    5.87
  -5   3  -9   49.60    6.12
   5  -3   9   52.68    7.32
  -5   3 -10    2.04    2.40
  -5   3 -10   -3.50    3.12
  -5   3 -10   -0.70    2.47
   5  -3  10   -1.20    3.01
  -5   3 -11    3.40    2.15
  -5   3 -11    2.37    2.37
  -5   3 -11   -0.99    2.72
   5  -3  11    6.16    4.12
  -5   3 -12    8.81    3.00
  -5   3 -12   10.82    3.96
   5  -3  12    3.10    3.51
  -5   3 -13    4.67    3.42
  -5   3 -14   17.84    5.10
  -5   3 -15   16.50    5.09
  -5   2  11   10.11    4.72
   5  -2 -11   19.18    6.29
  -5   2  10   58.14    9.01
   5  -2 -10   68.54    9.43
  -5   2   9    8.71    4.33
   5  -2  -9    3.24    3.34
  -5   2   8   -1.95    3.88
   5  -2  -8   -4.24    3.51
  -5   2   7    9.15    3.58
   5  -2  -7   13.51    5.20
  -5   2   7    3.86    2.07
  -5   2   7    8.92    3.00
  -5   2   6    5.08    3.23
  -5   2   6    7.54    2.96
  -5   2   6    2.92    1.78
   5  -2  -6    2.70    3.11
  -5   2   5    2.46    2.84
  -5   2   5    3.47    2.50
  -5   2   5    5.53    2.77
   5  -2  -5    4.54    3.11
   5  -2  -5    2.61    1.46
  -5   2   4  876.72   26.27
   5  -2  -4  821.42   18.24
   5  -2  -4  848.31   25.29
  -5   2   4  831.83   22.24
  -5   2   4  847.70   22.25
  -5   2   3   54.74    6.82
   5  -2  -3   47.53    4.67
   5  -2  -3   46.12    6.00
  -5   2   3   53.18    6.08
  -5   2   3   71.45    7.46
  -5   2   2  115.13    9.30
  -5   2   2  118.92    8.63
  -5   2   2  126.19    8.80
   5  -2  -2  116.92    8.83
  -5   2   2  116.16    7.05
  -5   2   1   88.54    7.25
  -5   2   1   94.10    7.73
  -5   2   1   86.19    6.20
   5  -2  -1   91.69    7.57
   5  -2  -1   94.89    8.00
   5  -2   0    2.03    2.02
  -5   2   0    5.01    3.20
   5  -2   0    0.70    1.96
  -5   2   0    2.86    1.96
  -5   2  -1   78.29    6.24
  -5   2  -1   73.53    6.09
   5  -2   1   76.18    6.99
  -5   2  -2  969.54   22.09
  -5   2  -2  968.60   21.38
   5  -2   2  981.73   24.18
  -5   2  -3  103.21    7.11
  -5   2  -3  109.52    7.99
   5  -2   3  116.20    8.57
  -5   2  -4  521.76   18.00
  -5   2  -4  536.89   16.07
  -5   2  -4  528.99   14.79
  -5   2  -4  537.72   17.91
   5  -2   4  557.48    7.71
   5  -2   4  563.33   19.00
  -5   2  -5    7.13    2.61
  -5   2  -5   13.83    4.07
   5  -2   5    8.38    1.19
  -5   2  -5    9.27    2.56
  -5   2  -5    7.81    2.12
  -5   2  -5    7.61    2.90
   5  -2   5    7.27    3.17
  -5   2  -6   32.58    5.23
  -5   2  -6   17.56    3.88
  -5   2  -6   23.97    3.90
   5  -2   6   24.05    4.47
  -5   2  -7   88.24    7.54
  -5   2  -7   92.01    7.86
  -5   2  -7   93.31    7.36
   5  -2   7   89.37    8.36
  -5   2  -8    2.86    2.45
  -5   2  -8    1.93    1.84
  -5   2  -8    5.22    2.41
   5  -2   8    4.06    2.85
  -5   2  -9    2.56    1.98
  -5   2  -9    5.42    2.50
  -5   2  -9    2.33    2.20
   5  -2   9    6.08    3.17
  -5   2 -10  153.14    9.62
  -5   2 -10  147.44    9.41
  -5   2 -10  171.45   10.91
   5  -2  10  162.14   12.42
  -5   2 -11   35.93    5.06
  -5   2 -11   32.73    4.58
  -5   2 -11   37.88    5.68
  -5   2 -11   35.13    4.48
   5  -2  11   38.08    6.77
  -5   2 -12   20.34    3.68
  -5   2 -12   19.06    4.68
   5  -2  12   17.66    5.07
  -5   2 -13    8.85    3.71
  -5   2 -14   16.53    4.66
  -5   2 -15    8.50    3.93
  -5   1  11   -0.06    2.97
   5  -1 -11    1.85    3.01
  -5   1  10    3.24    3.36
   5  -1 -10    1.59    3.52
  -5   1   9   50.98    7.89
   5  -1  -9   35.40    6.56
  -5   1   8   11.59    4.42
   5  -1  -8    9.64    3.91
  -5   1   8    6.84    2.35
  -5   1   8    9.23    2.45
  -5   1   7    8.55    4.27
   5  -1  -7    5.18    3.03
  -5   1   7    5.17    2.11
  -5   1   7    5.46    2.41
  -5   1   6  145.47   11.34
   5  -1  -6  135.29   10.88
  -5   1   6  126.93    8.09
  -5   1   6  141.15    8.34
  -5   1   5  146.57   10.78
   5  -1  -5  134.81   10.29
  -5   1   5  142.78    8.48
  -5   1   5  154.16    8.95
  -5   1   4  247.31   13.56
   5  -1  -4  237.20   12.91
  -5   1   4  239.51   11.09
  -5   1   4  262.41   11.50
  -5   1   3   52.77    6.33
  -5   1   3   56.49    5.57
  -5   1   3   51.87    5.25
   5  -1  -3   51.90    5.97
   5  -1  -3   49.69    4.65
  -5   1   2   16.14    3.47
  -5   1   2   11.93    3.12
  -5   1   2   13.98    3.26
   5  -1  -2   11.78    2.99
   5  -1  -2   13.80    2.57
  -5   1   1  211.35   11.26
  -5   1   1  215.38   10.68
  -5   1   1  213.21   10.58
  -5   1   1  202.16    9.19
   5  -1  -1  208.33   10.28
   5  -1   0   17.04    3.31
  -5   1   0   12.38    2.70
  -5   1   0   19.31    4.01
   5  -1   0   18.46    3.53
  -5   1   0   11.48    2.75
  -5   1   0   14.32    2.58
  -5   1  -1  124.18    8.11
  -5   1  -1  123.52    8.22
   5  -1   1  128.70    7.39
  -5   1  -1  133.68    7.32
   5  -1   1  130.27    7.31
  -5   1  -1  118.44    7.40
  -5   1  -1  128.56    6.30
   5  -1   1  128.50    8.41
  -5   1  -2 1334.66   26.50
  -5   1  -2 1291.41   25.68
  -5   1  -2 1273.34   24.61
  -5   1  -2 1280.23   21.56
   5  -1   2 1332.30   22.64
  -5   1  -2 1332.83   22.15
  -5   1  -2 1288.24   17.55
   5  -1   2 1304.44   26.66
  -5   1  -3    2.70    2.48
  -5   1  -3    8.34    3.74
  -5   1  -3    3.21    1.45
  -5   1  -3    2.83    1.77
   5  -1   3    0.69    1.05
  -5   1  -3    2.60    2.42
  -5   1  -3    1.73    0.72
   5  -1   3    2.04    1.97
  -5   1  -4  267.90   11.89
  -5   1  -4  277.62   12.26
  -5   1  -4  280.91   12.42
   5  -1   4  295.58   10.36
  -5   1  -4  289.04    9.43
  -5   1  -4  296.03   10.50
  -5   1  -4  289.89    4.94
   5  -1   4  281.90    4.97
   5  -1   4  307.08   13.29
  -5   1  -5  153.19    8.84
  -5   1  -5  134.96    8.49
   5  -1   5  139.35    7.17
  -5   1  -5  127.03    6.19
  -5   1  -5  135.74    7.26
  -5   1  -5  126.02    8.66
   5  -1   5  134.38    9.12
  -5   1  -6    2.93    1.99
  -5   1  -6    2.21    2.06
  -5   1  -6    2.48    1.49
   5  -1   6    2.18    1.29
   5  -1   6    1.22    2.02
  -5   1  -6   -1.60    3.10
  -5   1  -7   97.77    7.24
  -5   1  -7   96.50    7.38
  -5   1  -7   95.08    6.63
   5  -1   7   87.90    7.94
  -5   1  -8  376.38   13.82
  -5   1  -8  368.88   14.07
  -5   1  -8  400.61   14.04
   5  -1   8  371.17   16.58
  -5   1  -9  110.06    7.83
  -5   1  -9  123.69    7.91
  -5   1  -9  130.78    8.66
   5  -1   9  110.70    9.66
  -5   1 -10  174.51    9.65
  -5   1 -10  184.47    9.64
  -5   1 -10  163.54    8.03
  -5   1 -10  184.82   10.49
   5  -1  10  179.02   12.69
  -5   1 -11    1.29    1.78
  -5   1 -11   -0.96    1.74
  -5   1 -11    3.32    2.54
  -5   1 -11    0.47    1.56
   5  -1  11    2.71    3.29
   5  -1  12    2.23    2.06
  -5   1 -12    5.50    2.76
   5  -1  12   -0.57    2.89
   5  -1  13   23.11    4.35
  -5   1 -13   26.24    5.41
  -5   1 -14    3.93    3.33
   5  -1  15   -4.50    4.50
  -5   1 -15    3.30    3.20
   5   0 -12    6.85    4.16
  -5   0  11   19.52    5.61
   5   0 -11   19.11    5.87
  -5   0  10  122.63   12.10
   5   0 -10  144.06   12.89
  -5   0   9   63.80    8.26
   5   0  -9   67.37    8.70
  -5   0   8   -2.01    3.54
   5   0  -8   -2.38    2.97
  -5   0   8    1.42    1.40
  -5   0   8   -0.88    1.41
  -5   0   7   68.04    7.79
   5   0  -7   67.47    7.78
  -5   0   7   83.50    5.96
  -5   0   7   84.81    6.20
  -5   0   6   -0.58    2.82
   5   0  -6    0.19    2.37
  -5   0   6    3.64    1.79
  -5   0   6    0.86    1.51
  -5   0   5    7.67    3.24
   5   0  -5    5.93    2.74
  -5   0   5    3.72    1.80
  -5   0   5    1.12    1.63
  -5   0   4  151.54   10.08
   5   0  -4  130.15    9.26
  -5   0   4  128.51    7.52
  -5   0   4  133.62    7.88
  -5   0   3  223.84   11.69
   5   0  -3  225.09   11.34
  -5   0   3  203.35    9.53
  -5   0   3  221.22   10.05
  -5   0   2  233.63   11.46
  -5   0   2  226.55   10.21
  -5   0   2  229.81   10.17
   5   0  -2  220.99   10.48
   5   0  -2  228.03    9.68
  -5   0   1    8.17    2.69
  -5   0   1    7.98    2.47
  -5   0   1    7.57    2.45
   5   0  -1    8.03    2.41
   5   0  -1    6.20    2.08
  -5   0   1    3.87    1.50
   5   0  -1    4.61    1.20
  -5   0   1    8.79    2.12
  -5   0   0  314.21   12.20
  -5   0   0  313.41   11.96
  -5   0   0  314.45   11.36
  -5   0   0  338.74   11.41
   5   0   0  332.04   10.98
   5   0   0  310.97   11.07
   5   0   0  336.54   11.76
  -5   0   0  313.11   10.29
   5   0   0  342.81   13.22
  -5   0  -1  325.35   12.21
  -5   0  -1  353.64   12.70
  -5   0  -1  343.29   10.65
  -5   0  -1  340.19    5.11
  -5   0  -1  345.50   12.00
   5   0   1  343.73   10.81
   5   0   1  348.26   10.57
   5   0   1  351.22   13.29
  -5   0  -1  342.43    9.54
   5   0   2    6.95    2.74
  -5   0  -2    7.61    3.44
  -5   0  -2    8.18    2.48
  -5   0  -2    5.12    1.49
   5   0   2    6.18    1.70
   5   0   2    4.38    1.58
  -5   0  -2    4.05    1.08
  -5   0  -2    3.47    1.85
  -5   0  -3  118.07    7.69
  -5   0  -3  119.98    7.48
  -5   0  -3  108.63    7.28
   5   0   3  101.36    5.28
  -5   0  -3  114.57    5.28
  -5   0  -3  110.45    5.47
  -5   0  -3  113.93    3.61
   5   0   3  110.67    4.51
   5   0   3  119.71    7.66
  -5   0  -4 1292.14   24.18
  -5   0  -4 1196.05   23.79
   5   0   4 1156.71   17.41
  -5   0  -4 1160.89   15.69
  -5   0  -4 1164.51   24.05
  -5   0  -4 1211.70   17.93
   5   0   4 1188.29   12.10
   5   0   4 1223.43   25.07
  -5   0  -5  108.64    7.14
  -5   0  -5  107.62    7.24
  -5   0  -5   98.53    7.41
   5   0   5   99.52    5.26
  -5   0  -5  101.62    4.46
  -5   0  -5  109.44    5.61
   5   0   5  106.10    7.58
  -5   0  -6   26.67    3.74
  -5   0  -6   29.68    3.93
  -5   0  -6   24.20    2.88
  -5   0  -6   25.03    2.29
   5   0   6   28.44    4.48
  -5   0  -6   25.20    4.23
  -5   0  -7    5.86    2.05
  -5   0  -7    9.42    2.40
  -5   0  -7    6.38    2.00
  -5   0  -7    8.20    3.43
   5   0   7    4.75    2.43
  -5   0  -8   28.34    3.73
  -5   0  -8   26.76    3.68
  -5   0  -8   24.43    3.47
  -5   0  -8   27.05    2.54
   5   0   8   24.71    4.56
  -5   0  -8   30.76    1.85
  -5   0  -9   18.74    3.44
  -5   0  -9   16.51    2.97
  -5   0  -9   16.70    3.15
  -5   0  -9   15.86    2.31
   5   0   9   19.01    4.35
  -5   0  -9   21.13    2.00
  -5   0 -10   88.89    6.47
  -5   0 -10   85.97    6.18
  -5   0 -10   82.13    5.17
  -5   0 -10   93.90    7.33
   5   0  10   85.14    8.66
  -5   0 -10   85.82    4.59
   5   0  11   87.56    7.48
  -5   0 -11   86.14    6.20
  -5   0 -11   88.08    6.55
  -5   0 -11   93.83    7.69
  -5   0 -11   83.82    5.61
   5   0  11   82.21    8.81
   5   0  12   64.70    6.72
  -5   0 -12   66.13    6.97
   5   0  13    7.11    2.86
  -5   0 -13    7.32    3.08
   5   0  14   15.03    5.27
  -5   0 -14   12.82    4.02
   5   0  15   16.59    5.38
  -5   0 -15   24.39    5.36
  -5  -1  12   38.62    7.61
   5   1 -12   52.58    9.02
  -5  -1  11   30.61    7.12
   5   1 -11   36.89    7.25
  -5  -1  10   22.12    6.00
   5   1 -10   20.53    5.56
  -5  -1   9   62.15    8.16
   5   1  -9   64.95    8.45
  -5  -1   8    8.77    3.74
   5   1  -8   11.21    3.84
  -5  -1   8   14.28    2.63
  -5  -1   8   16.13    2.76
  -5  -1   7   32.71    5.68
   5   1  -7   26.76    5.20
  -5  -1   7   26.86    3.49
  -5  -1   7   30.00    3.57
  -5  -1   6    3.69    2.66
   5   1  -6    2.58    2.70
  -5  -1   6    2.33    1.45
  -5  -1   6    3.09    1.77
   5   1  -6    5.24    1.88
  -5  -1   5   22.80    4.34
   5   1  -5   16.09    3.90
   5   1  -5   18.23    2.87
  -5  -1   5   17.73    2.93
  -5  -1   5   14.07    2.90
  -5  -1   4  613.75   19.15
   5   1  -4  577.57   15.33
   5   1  -4  590.55   18.70
  -5  -1   4  564.23   15.21
  -5  -1   4  582.12   15.46
  -5  -1   3   62.01    6.04
  -5  -1   3   58.44    5.17
  -5  -1   3   57.73    4.94
   5   1  -3   55.73    5.65
  -5  -1   2  304.48   12.40
  -5  -1   2  324.16   11.45
  -5  -1   2  316.44   11.42
   5   1  -2  302.42   11.83
   5   1  -2  314.71   12.02
  -5  -1   1   53.91    5.23
  -5  -1   1   49.47    4.58
  -5  -1   1   55.20    4.96
   5   1  -1   56.50    4.95
   5   1  -1   53.16    4.75
  -5  -1   1   57.02    4.78
   5   1  -1   57.53    4.86
  -5  -1   1   52.82    4.49
   5   1   0  453.65   13.60
  -5  -1   0  445.40   13.68
  -5  -1   0  428.94   13.03
  -5  -1   0  433.60   13.59
   5   1   0  450.45   13.44
  -5  -1   0  423.91   12.92
   5   1   0  440.33   11.92
  -5  -1   0  433.61   12.01
   5   1   0  433.86   11.12
   5   1   0  443.23   11.72
  -5  -1   0  432.87   11.60
   5   1   1  117.43    7.00
  -5  -1  -1  119.50    6.88
  -5  -1  -1  114.60    7.05
  -5  -1  -1  111.38    6.92
  -5  -1  -1  111.58    4.20
   5   1   1  114.60    5.59
  -5  -1  -1  122.88    5.82
   5   1   1  107.38    5.04
   5   1   1  108.75    6.73
   5   1   1  116.93    5.33
  -5  -1  -1  115.02    5.36
   5   1   1  108.80    7.09
   5   1   2   81.77    5.77
  -5  -1  -2   82.03    6.05
  -5  -1  -2   81.27    5.77
   5   1   2   82.42    4.32
  -5  -1  -2   74.70    5.72
   5   1   2   79.08    4.03
  -5  -1  -2   79.13    4.16
   5   1   2   81.54    3.86
   5   1   2   81.63    4.65
   5   1   2   75.48    5.91
  -5  -1  -3  421.29   13.12
  -5  -1  -3  432.73   13.54
   5   1   3  419.94    7.65
   5   1   3  411.13    8.33
  -5  -1  -3  421.45    8.26
  -5  -1  -3  424.35    8.19
  -5  -1  -3  412.84   13.29
   5   1   3  417.42    9.41
   5   1   3  408.88   13.52
  -5  -1  -4  343.27   11.91
  -5  -1  -4  371.62   12.64
  -5  -1  -4  361.16   12.67
   5   1   4  343.64    7.40
  -5  -1  -4  357.77    6.24
  -5  -1  -4  352.43    7.69
   5   1   4  356.74   12.82
   5   1   4  353.32    8.15
  -5  -1  -5    8.77    2.56
  -5  -1  -5    8.48    2.71
  -5  -1  -5    6.51    0.76
  -5  -1  -5    8.93    1.56
   5   1   5   10.40    1.87
  -5  -1  -5    8.73    2.90
   5   1   5   12.72    3.08
  -5  -1  -5    6.93    1.23
  -5  -1  -6   69.42    5.60
  -5  -1  -6   67.04    5.54
  -5  -1  -6   70.05    4.11
  -5  -1  -6   61.90    2.06
  -5  -1  -6   62.15    2.03
  -5  -1  -6   67.39    6.20
   5   1   6   69.84    6.40
  -5  -1  -6   63.90    3.44
  -5  -1  -7  537.14   14.79
  -5  -1  -7  592.35   15.83
  -5  -1  -7  558.77   17.79
  -5  -1  -7  589.51   13.09
  -5  -1  -7  570.06    7.67
   5   1   7  568.30   18.09
   5   1   7  581.02    6.61
  -5  -1  -7  579.55   10.76
  -5  -1  -8   43.34    4.38
  -5  -1  -8   41.54    4.36
  -5  -1  -8   39.29    2.52
  -5  -1  -8   43.15    4.14
  -5  -1  -8   38.87    5.29
   5   1   8   41.54    2.55
  -5  -1  -8   40.86    3.22
   5   1   8   41.37    5.52
  -5  -1  -9   27.55    3.58
  -5  -1  -9   30.98    3.86
  -5  -1  -9   28.68    3.80
  -5  -1  -9   28.79    2.55
  -5  -1  -9   25.66    2.85
   5   1   9   25.38    4.96
   5   1   9   26.02    2.51
  -5  -1  -9   26.95    5.20
   5   1  10  425.95   16.01
  -5  -1 -10  438.60   13.16
  -5  -1 -10  422.32   13.19
  -5  -1 -10  408.54   17.25
  -5  -1 -10  397.95   10.45
  -5  -1 -10  426.40   14.35
   5   1  10  425.06   18.04
   5   1  10  410.47   10.72
  -5  -1 -10  426.98   12.18
   5   1  11    0.80    2.42
  -5  -1 -11    2.06    1.65
  -5  -1 -11    3.11    2.01
  -5  -1 -11    0.53    1.10
  -5  -1 -11    0.14    1.78
  -5  -1 -11    3.82    1.98
   5   1  12   -0.47    2.05
  -5  -1 -12    1.91    1.91
  -5  -1 -12    0.46    1.39
   5   1  13   37.81    6.50
   5   1  13   46.60    6.28
  -5  -1 -13   55.39    6.59
  -5  -1 -13   58.48    7.85
   5   1  14    8.65    4.10
   5   1  14   13.79    3.76
  -5  -1 -14   16.54    4.17
   5   1  15   27.15    6.43
  -5  -1 -15   18.53    4.55
   5   1  16   15.63    5.70
  -5  -1 -16   20.86    5.96
  -5  -2  12    2.21    2.80
   5   2 -12    1.46    3.60
  -5  -2  11   -2.67    3.78
   5   2 -11   -2.91    3.82
  -5  -2  10   46.60    7.44
   5   2 -10   29.39    6.01
  -5  -2   9  266.59   15.87
   5   2  -9  266.50   16.11
  -5  -2   8  132.16   10.71
   5   2  -8  129.35   10.75
  -5  -2   8  133.57    6.95
  -5  -2   8  132.72    6.92
  -5  -2   7   80.28    8.15
   5   2  -7   70.92    5.08
  -5  -2   7   80.41    5.50
   5   2  -7   71.77    5.15
  -5  -2   7   81.62    5.57
   5   2  -7   86.38    8.52
  -5  -2   6  276.42   13.87
   5   2  -6  270.18   10.06
   5   2  -6  269.22   10.13
  -5  -2   6  276.86   10.24
  -5  -2   6  276.02   10.29
   5   2  -6  277.95   14.26
   5   2  -6  271.40   14.23
  -5  -2   5   33.82    5.05
   5   2  -5   34.41    3.77
   5   2  -5   30.56    3.72
  -5  -2   5   30.93    3.63
   5   2  -5   30.81    3.64
  -5  -2   5   30.52    3.72
   5   2  -5   28.31    4.81
   5   2  -5   30.49    4.90
  -5  -2   4   88.12    7.10
   5   2  -4   80.79    5.65
   5   2  -4   84.75    5.74
  -5  -2   4   78.95    5.78
   5   2  -4   87.72    5.95
  -5  -2   4   84.28    5.85
   5   2  -4   95.36    7.66
   5   2  -4   94.18    7.50
  -5  -2   3  245.70   10.94
   5   2  -3  241.34    9.75
   5   2  -3  244.17    9.77
  -5  -2   3  234.33    9.68
  -5  -2   3  242.94    9.74
   5   2  -3  259.40   10.22
   5   2  -3  244.27   10.98
   5   2  -3  229.62   10.93
  -5  -2   2  265.39   10.71
   5   2  -2  258.94   10.10
   5   2  -2  260.42   10.03
  -5  -2   2  240.90    9.73
   5   2  -2  229.17    9.67
  -5  -2   2  255.14   10.16
   5   2  -2  255.08   10.52
   5   2  -2  253.62   10.65
  -5  -2   1  175.86    8.34
   5   2  -1  171.40    8.27
   5   2  -1  166.74    8.04
   5   2  -1  183.33    8.66
   5   2  -1  181.69    8.41
  -5  -2   1  174.98    8.35
  -5  -2   1  168.83    8.32
   5   2  -1  158.82    8.06
   5   2  -1  175.69    8.02
  -5  -2   1  171.85    7.94
  -5  -2   1  173.60    8.11
   5   2  -1  174.58    8.09
   5   2   0   68.30    5.17
   5   2   0   68.78    4.88
  -5  -2   0   61.31    4.76
   5   2   0   68.96    5.29
  -5  -2   0   68.77    5.27
  -5  -2   0   65.89    5.32
   5   2   0   62.78    5.16
   5   2   0   70.63    5.43
   5   2   0   72.93    5.46
   5   2   0   68.27    4.70
  -5  -2   0   68.57    4.60
   5   2   0   56.91    4.26
  -5  -2   0   62.22    4.51
   5   2   0   67.35    5.05
   5   2   1  236.44    8.79
   5   2   1  241.97    9.78
   5   2   1  254.65    9.96
  -5  -2  -1  240.57    9.56
   5   2   1  235.51    9.71
  -5  -2  -1  235.41    9.81
[truncated: 344,575 more chars]
