# Supplementary material for: Tuning the 2LMCT Deactivation of Cyclometalated Iron Carbene Complexes with Electronic Substituent Effects
Source: Chemistry. 2025 Jul 25;31(47):e01985. doi: 10.1002/chem.202501985 (PMC12376266; doi:10.1002/chem.202501985)
Supplement: Supplementary file 2 — Supporting Information [file CHEM-31-e01985-s002.zip › AM_L5A_auto.cif]

data_ligand_2
_vrf_PLAT910_ligand_2
;
PROBLEM: Missing # of FCF Reflection(s) Below Theta(Min).         11 Note  
RESPONSE: Low angle reflections are missing due to the beamstop.
;
_audit_creation_date               2024-06-14
_audit_creation_method
;
Olex2 1.5
(compiled 2024.02.16 svn.r378c4104 for OlexSys, GUI svn.r6928)
;
_shelx_SHELXL_version_number       '2019/3'
_audit_contact_author_address      ?
_audit_contact_author_email        abhishek.mishra@chem.lu.se
_audit_contact_author_name         'Abhishek Mishra'
_audit_contact_author_phone        ?
_publ_contact_author_id_orcid      ?
_publ_section_references
;
Bourhis, L.J., Dolomanov, O.V., Gildea, R.J., Howard, J.A.K., Puschmann, H.
 (2015). Acta Cryst. A71, 59-75.

D. Kratzert, I. Krossing, (2018), J. Appl. Cryst. 51, 928-934. 

Dolomanov, O.V., Bourhis, L.J., Gildea, R.J, Howard, J.A.K. & Puschmann, H.
 (2009), J. Appl. Cryst. 42, 339-341.

Kratzert, D., Holstein, J.J. & Krossing, I. (2015). J. Appl. Cryst. 48, 933-938.

Sheldrick, G.M. (2015). Acta Cryst. C71, 3-8.
;
_chemical_name_common              ?
_chemical_name_systematic          ?
_chemical_formula_moiety           'C18 H18 N4 O, 2(F6 P), C2 H3 N'
_chemical_formula_sum              'C20 H21 F12 N5 O P2'
_chemical_formula_weight           637.36
_chemical_melting_point            ?
_chemical_oxdiff_formula           C17H18N4OP2F12
loop_
  _atom_type_symbol
  _atom_type_description
  _atom_type_scat_dispersion_real
  _atom_type_scat_dispersion_imag
  _atom_type_scat_source
 'C' 'C' 0.0033 0.0016 'International Tables Vol C Tables 4.2.6.8 and 6.1.1.4'
 'H' 'H' 0.0000 0.0000 'International Tables Vol C Tables 4.2.6.8 and 6.1.1.4'
 'F' 'F' 0.0171 0.0103 'International Tables Vol C Tables 4.2.6.8 and 6.1.1.4'
 'N' 'N' 0.0061 0.0033 'International Tables Vol C Tables 4.2.6.8 and 6.1.1.4'
 'O' 'O' 0.0106 0.0060 'International Tables Vol C Tables 4.2.6.8 and 6.1.1.4'
 'P' 'P' 0.1023 0.0942 'International Tables Vol C Tables 4.2.6.8 and 6.1.1.4'

_shelx_space_group_comment
;
The symmetry employed for this shelxl refinement is uniquely defined
by the following loop, which should always be used as a source of
symmetry information in preference to the above space-group names.
They are only intended as comments.
;
_space_group_crystal_system        'triclinic'
_space_group_IT_number             2
_space_group_name_H-M_alt          'P -1'
_space_group_name_Hall             '-P 1'
loop_
  _space_group_symop_operation_xyz
 'x, y, z'
 '-x, -y, -z'

_cell_length_a                     8.4638(13)
_cell_length_b                     13.4692(17)
_cell_length_c                     13.7580(19)
_cell_angle_alpha                  119.135(14)
_cell_angle_beta                   100.258(13)
_cell_angle_gamma                  95.586(12)
_cell_volume                       1316.8(4)
_cell_formula_units_Z              2
_cell_measurement_reflns_used      6759
_cell_measurement_temperature      298
_cell_measurement_theta_max        26.6140
_cell_measurement_theta_min        4.1170
_shelx_estimated_absorpt_T_max     0.962
_shelx_estimated_absorpt_T_min     0.929
_exptl_absorpt_coefficient_mu      0.275
_exptl_absorpt_correction_T_max    1.00000
_exptl_absorpt_correction_T_min    0.69878
_exptl_absorpt_correction_type     multi-scan
_exptl_absorpt_process_details
;
CrysAlisPro 1.171.42.89a (Rigaku Oxford Diffraction, 2023)
Empirical absorption correction using spherical harmonics,
implemented in SCALE3 ABSPACK scaling algorithm.
;
_exptl_absorpt_special_details     ?
_exptl_crystal_colour              'clear light yellow'
_exptl_crystal_colour_lustre       clear
_exptl_crystal_colour_modifier     light
_exptl_crystal_colour_primary      yellow
_exptl_crystal_density_diffrn      1.607
_exptl_crystal_density_meas        ?
_exptl_crystal_density_method      ?
_exptl_crystal_description         block
_exptl_crystal_F_000               644
_exptl_crystal_size_max            0.27
_exptl_crystal_size_mid            0.23
_exptl_crystal_size_min            0.14
_exptl_transmission_factor_max     ?
_exptl_transmission_factor_min     ?
_diffrn_reflns_av_R_equivalents    0.1624
_diffrn_reflns_av_unetI/netI       0.0909
_diffrn_reflns_Laue_measured_fraction_full  0.998
_diffrn_reflns_Laue_measured_fraction_max  0.998
_diffrn_reflns_limit_h_max         10
_diffrn_reflns_limit_h_min         -10
_diffrn_reflns_limit_k_max         16
_diffrn_reflns_limit_k_min         -16
_diffrn_reflns_limit_l_max         16
_diffrn_reflns_limit_l_min         -16
_diffrn_reflns_number              23528
_diffrn_reflns_point_group_measured_fraction_full  0.998
_diffrn_reflns_point_group_measured_fraction_max  0.998
_diffrn_reflns_theta_full          25.000
_diffrn_reflns_theta_max           25.000
_diffrn_reflns_theta_min           3.364
_diffrn_ambient_temperature        298
_diffrn_detector                   'CCD plate'
_diffrn_detector_area_resol_mean   16.1367
_diffrn_detector_type              Eos
_diffrn_measured_fraction_theta_full  0.998
_diffrn_measured_fraction_theta_max  0.998
_diffrn_measurement_details
;
List of Runs (angles in degrees, time in seconds):

  # Type    Start    End  Width  t~exp~   \w     \q     \k     \f   Frames
--------------------------------------------------------------------------
  1  \w    -53.00  33.00   1.00   40.00    --   15.25 -49.00-170.00   86
  2  \w    -86.00  -1.00   1.00   40.00    --  -18.06 -49.00-170.00   85
  3  \w    -35.00  50.00   1.00   40.00    --  -18.06  49.00 -22.00   85
  4  \w    -39.00  42.00   1.00   40.00    --   15.25 -77.00  90.00   81
  5  \w    -39.00   9.00   1.00   40.00    --  -18.06 -77.00   0.00   48
  6  \w    -39.00   9.00   1.00   40.00    --  -18.06 -77.00 120.00   48
  7  \w    -90.00 -39.00   1.00   40.00    --  -18.06-178.00-150.00   51
  8  \w    -39.00   9.00   1.00   40.00    --  -18.06 -77.00  60.00   48
  9  \w     -1.00  26.00   1.00   40.00    --   15.25  57.00 -30.00   27
 10  \w     -1.00  83.00   1.00   40.00    --   15.25  57.00  60.00   84
 11  \w    -20.00  53.00   1.00   40.00    --   15.25 -99.00-180.00   73
 12  \w    -45.00  39.00   1.00   40.00    --  -18.06  77.00   0.00   84
 13  \w    -45.00  39.00   1.00   40.00    --  -18.06  77.00 -90.00   84
 14  \w    -85.00  -1.00   1.00   40.00    --  -18.06 -57.00 -60.00   84
;
_diffrn_measurement_device         'four-circle diffractometer'
_diffrn_measurement_device_type    'Xcalibur, Eos'
_diffrn_measurement_method         '\w scans'
_diffrn_orient_matrix_type        
 'CrysAlisPro convention (1999,Acta A55,543-557)'
_diffrn_orient_matrix_UB_11        -0.0467210000
_diffrn_orient_matrix_UB_12        0.0393794000
_diffrn_orient_matrix_UB_13        -0.0041295000
_diffrn_orient_matrix_UB_21        0.0447076000
_diffrn_orient_matrix_UB_22        0.0051198000
_diffrn_orient_matrix_UB_23        -0.0369008000
_diffrn_orient_matrix_UB_31        -0.0584814000
_diffrn_orient_matrix_UB_32        -0.0472489000
_diffrn_orient_matrix_UB_33        -0.0485420000
_diffrn_radiation_monochromator    graphite
_diffrn_radiation_probe            x-ray
_diffrn_radiation_type             'Mo K\a'
_diffrn_radiation_wavelength       0.71073
_diffrn_source                     'fine-focus sealed X-ray tube'
_diffrn_source_type                'Enhance (Mo) X-ray Source'
_reflns_Friedel_coverage           0.000
_reflns_Friedel_fraction_full      .
_reflns_Friedel_fraction_max       .
_reflns_number_gt                  2875
_reflns_number_total               4623
_reflns_special_details
;
 Reflections were merged by SHELXL according to the crystal
 class for the calculation of statistics and refinement.
 
 _reflns_Friedel_fraction is defined as the number of unique
 Friedel pairs measured divided by the number that would be
 possible theoretically, ignoring centric projections and
 systematic absences.
;
_reflns_threshold_expression       'I > 2\s(I)'
_computing_cell_refinement         'CrysAlisPro 1.171.42.89a (Rigaku OD, 2023)'
_computing_data_collection         'CrysAlisPro 1.171.42.89a (Rigaku OD, 2023)'
_computing_data_reduction          'CrysAlisPro 1.171.42.89a (Rigaku OD, 2023)'
_computing_molecular_graphics      'Olex2 1.5 (Dolomanov et al., 2009)'
_computing_publication_material    'Olex2 1.5 (Dolomanov et al., 2009)'
_computing_structure_refinement    'SHELXL 2019/3 (Sheldrick, 2015)'
_computing_structure_solution      'olex2.solve 1.5 (Bourhis et al., 2015)'
_refine_diff_density_max           0.732
_refine_diff_density_min           -0.547
_refine_diff_density_rms           0.088
_refine_ls_extinction_coef         .
_refine_ls_extinction_method       none
_refine_ls_goodness_of_fit_ref     1.128
_refine_ls_hydrogen_treatment      constr
_refine_ls_matrix_type             full
_refine_ls_number_parameters       352
_refine_ls_number_reflns           4623
_refine_ls_number_restraints       181
_refine_ls_R_factor_all            0.1432
_refine_ls_R_factor_gt             0.1099
_refine_ls_restrained_S_all        1.139
_refine_ls_shift/su_max            0.000
_refine_ls_shift/su_mean           0.000
_refine_ls_structure_factor_coef   Fsqd
_refine_ls_weighting_details      
 'w=1/[\s^2^(Fo^2^)+(0.1676P)^2^+0.9101P] where P=(Fo^2^+2Fc^2^)/3'
_refine_ls_weighting_scheme        calc
_refine_ls_wR_factor_gt            0.2947
_refine_ls_wR_factor_ref           0.3362
_refine_special_details            ?
_olex2_refinement_description
;
1. Fixed Uiso
 At 1.2 times of:
  All C(H) groups
 At 1.5 times of:
  All C(H,H,H) groups
2. Restrained distances
 P2-F10 = P2-F9 = P2-F8 = P2-F7 = P2-F11 = P2-F12
 1.65 with sigma of 0.02
 P2-F10 \\sim P2-F9 \\sim P2-F8 \\sim P2-F7 \\sim P2-F11 \\sim P2-F12
 with sigma of 0.02
 F10-F9 \\sim F10-F7 \\sim F10-F11 \\sim F10-F12 \\sim F8-F9 \\sim F8-F7 \\sim
F8-F11 \\sim F8-F12
 with sigma of 0.04
 F10-F8 \\sim F9-F7 \\sim F12-F11
 with sigma of 0.05
3. Uiso/Uaniso restraints and constraints
P2 \\sim F10 \\sim F9 \\sim F8 \\sim F7 \\sim F11 \\sim F12: within 2A with
sigma of 0.04 and sigma for terminal atoms of 0.08 within 2A
4. Rigid body (RIGU) restrains
 P2, F10, F9, F8, F7, F11, F12
 with sigma for 1-2 distances of 0.004 and sigma for 1-3 distances of 0.004
 C2, C1, O1, C4, C3
 with sigma for 1-2 distances of 0.003 and sigma for 1-3 distances of 0.003
5.a Aromatic/amide H refined with riding coordinates:
 C3(H3), C10(H10), C6(H6), C8(H8), C17(H17), C15(H15), C11(H11), C16(H16),
 C13(H13), C12(H12), C2(H2), C1(H1)
5.b Fitted hexagon refined as free rotating group:
 C10(C5,C6,C7,C8,C9)
5.c Idealised Me refined as rotating group:
 C18(H18A,H18B,H18C), C14(H14A,H14B,H14C), C20(H20A,H20B,H20C)
;
_atom_sites_solution_hydrogens     geom
_atom_sites_solution_primary       iterative
_atom_sites_solution_secondary     ?
loop_
  _atom_site_label
  _atom_site_type_symbol
  _atom_site_fract_x
  _atom_site_fract_y
  _atom_site_fract_z
  _atom_site_U_iso_or_equiv
  _atom_site_adp_type
  _atom_site_occupancy
  _atom_site_site_symmetry_order
  _atom_site_calc_flag
  _atom_site_refinement_flags_posn
  _atom_site_refinement_flags_adp
  _atom_site_refinement_flags_occupancy
  _atom_site_disorder_assembly
  _atom_site_disorder_group
 P1 P 0.8886(2) 0.69914(15) 0.27834(14) 0.0616(6) Uani 1 1 d . . . . .
 N3 N 0.7791(5) 0.1872(4) 0.3189(3) 0.0454(11) Uani 1 1 d . . . . .
 N1 N 0.5054(5) 0.4400(4) 0.2206(3) 0.0453(11) Uani 1 1 d . . . . .
 F5 F 1.0613(6) 0.6740(4) 0.3165(4) 0.0961(15) Uani 1 1 d . . . . .
 N4 N 0.8202(6) 0.0152(4) 0.2099(4) 0.0502(11) Uani 1 1 d . . . . .
 F2 F 0.9429(6) 0.7070(5) 0.1775(4) 0.1102(17) Uani 1 1 d . . . . .
 F1 F 0.9642(7) 0.8341(4) 0.3656(4) 0.1057(17) Uani 1 1 d . . . . .
 F4 F 0.8358(7) 0.6923(5) 0.3808(4) 0.1151(18) Uani 1 1 d . . . . .
 C3 C 0.9084(7) 0.5790(5) 0.7010(4) 0.0531(14) Uani 1 1 d . . . . .
 H3 H 0.948727 0.513663 0.690701 0.064 Uiso 1 1 calc R U . . .
 N2 N 0.3597(6) 0.5162(5) 0.1410(4) 0.0636(14) Uani 1 1 d . . . . .
 C10 C 0.6571(4) 0.5124(2) 0.4191(2) 0.0435(12) Uani 1 1 d G . . . .
 H10 H 0.630151 0.584402 0.441401 0.052 Uiso 1 1 calc R U . . .
 C5 C 0.7561(4) 0.4955(2) 0.49961(19) 0.0446(12) Uani 1 1 d G . . . .
 C6 C 0.7963(4) 0.3879(2) 0.4663(2) 0.0466(13) Uani 1 1 d G . . . .
 H6 H 0.862566 0.376574 0.520179 0.056 Uiso 1 1 calc R U . . .
 C7 C 0.7375(4) 0.2972(2) 0.3526(2) 0.0420(12) Uani 1 1 d G . . . .
 C8 C 0.6385(4) 0.3141(2) 0.27210(18) 0.0440(12) Uani 1 1 d G . . . .
 H8 H 0.599217 0.253372 0.195992 0.053 Uiso 1 1 calc R U . . .
 C9 C 0.5983(4) 0.4217(2) 0.3054(2) 0.0438(12) Uani 1 1 d G . . . .
 C4 C 0.8129(7) 0.5895(5) 0.6196(4) 0.0498(13) Uani 1 1 d . . . . .
 O1 O 0.7755(8) 0.6970(5) 0.6649(5) 0.1015(18) Uani 1 1 d . . . . .
 C17 C 0.7749(7) 0.1051(5) 0.2103(4) 0.0501(13) Uani 1 1 d . . . . .
 H17 H 0.744250 0.111643 0.145681 0.060 Uiso 1 1 calc R U . . .
 F6 F 0.7195(6) 0.7276(6) 0.2426(4) 0.125(2) Uani 1 1 d . . . . .
 C15 C 0.8271(8) 0.1434(5) 0.3879(5) 0.0656(17) Uani 1 1 d . . . . .
 H15 H 0.839797 0.181264 0.467083 0.079 Uiso 1 1 calc R U . . .
 F3 F 0.8138(8) 0.5658(5) 0.1926(5) 0.137(2) Uani 1 1 d . . . . .
 C11 C 0.4280(8) 0.5265(5) 0.2406(5) 0.0592(15) Uani 1 1 d . . . . .
 H11 H 0.422723 0.584620 0.312650 0.071 Uiso 1 1 calc R U . . .
 C16 C 0.8525(8) 0.0379(5) 0.3228(5) 0.0616(16) Uani 1 1 d . . . . .
 H16 H 0.885616 -0.011626 0.347585 0.074 Uiso 1 1 calc R U . . .
 N5 N 0.5164(10) 0.2245(7) 0.5211(7) 0.101(2) Uani 1 1 d . . . . .
 C13 C 0.3956(9) 0.4217(6) 0.0547(5) 0.0687(18) Uani 1 1 d . . . . .
 H13 H 0.361714 0.394897 -0.023602 0.082 Uiso 1 1 calc R U . . .
 C12 C 0.4885(8) 0.3743(5) 0.1031(5) 0.0627(17) Uani 1 1 d . . . . .
 H12 H 0.533112 0.309645 0.065050 0.075 Uiso 1 1 calc R U . . .
 C18 C 0.8232(9) -0.0930(6) 0.1096(6) 0.0717(18) Uani 1 1 d . . . . .
 H18A H 0.739899 -0.154096 0.098243 0.108 Uiso 1 1 calc R U . . .
 H18B H 0.929054 -0.111630 0.120927 0.108 Uiso 1 1 calc R U . . .
 H18C H 0.802740 -0.085111 0.043048 0.108 Uiso 1 1 calc R U . . .
 C19 C 0.4237(11) 0.1451(8) 0.4978(7) 0.079(2) Uani 1 1 d . . . . .
 C2 C 0.9353(12) 0.6810(8) 0.8011(6) 0.100(2) Uani 1 1 d . . . . .
 H2 H 0.998493 0.696468 0.871459 0.120 Uiso 1 1 calc R U . . .
 C1 C 0.8608(13) 0.7558(7) 0.7866(7) 0.107(3) Uani 1 1 d . . . . .
 H1 H 0.862370 0.831524 0.842968 0.128 Uiso 1 1 calc R U . . .
 C14 C 0.2705(12) 0.5988(9) 0.1269(8) 0.108(3) Uani 1 1 d . . . . .
 H14A H 0.221722 0.636469 0.190038 0.162 Uiso 1 1 calc R U . . .
 H14B H 0.185926 0.557609 0.055833 0.162 Uiso 1 1 calc R U . . .
 H14C H 0.345654 0.656087 0.125715 0.162 Uiso 1 1 calc R U . . .
 C20 C 0.3050(12) 0.0449(9) 0.4686(9) 0.123(3) Uani 1 1 d . . . . .
 H20A H 0.328315 -0.023629 0.408753 0.184 Uiso 1 1 calc R U . . .
 H20B H 0.196882 0.053013 0.442054 0.184 Uiso 1 1 calc R U . . .
 H20C H 0.310213 0.038099 0.535337 0.184 Uiso 1 1 calc R U . . .
 P2 P 0.3215(2) -0.07489(17) 0.11433(15) 0.0670(6) Uani 1 1 d D U . . .
 F10 F 0.2168(7) -0.0363(9) 0.2091(5) 0.190(4) Uani 1 1 d D U . . .
 F9 F 0.2239(8) -0.2030(5) 0.0547(7) 0.168(3) Uani 1 1 d D U . . .
 F8 F 0.4230(7) -0.1089(5) 0.0208(4) 0.1210(19) Uani 1 1 d D U . . .
 F7 F 0.4149(7) 0.0547(5) 0.1752(6) 0.161(3) Uani 1 1 d D U . . .
 F11 F 0.1809(5) -0.0527(4) 0.0382(4) 0.0934(14) Uani 1 1 d D U . . .
 F12 F 0.4599(6) -0.0966(7) 0.1909(5) 0.148(3) Uani 1 1 d D U . . .

loop_
  _atom_site_aniso_label
  _atom_site_aniso_U_11
  _atom_site_aniso_U_22
  _atom_site_aniso_U_33
  _atom_site_aniso_U_23
  _atom_site_aniso_U_13
  _atom_site_aniso_U_12
 P1 0.0653(10) 0.0709(11) 0.0523(9) 0.0396(9) 0.0057(8) 0.0039(8)
 N3 0.054(3) 0.037(2) 0.039(2) 0.0191(19) 0.0042(19) 0.0050(18)
 N1 0.053(2) 0.041(2) 0.038(2) 0.0226(19) 0.0018(19) 0.0041(19)
 F5 0.095(3) 0.130(4) 0.078(3) 0.062(3) 0.018(2) 0.049(3)
 N4 0.056(3) 0.043(3) 0.050(3) 0.024(2) 0.011(2) 0.013(2)
 F2 0.112(3) 0.177(5) 0.092(3) 0.099(4) 0.040(3) 0.047(3)
 F1 0.131(4) 0.072(3) 0.103(3) 0.046(3) 0.005(3) 0.011(3)
 F4 0.140(4) 0.135(4) 0.088(3) 0.072(3) 0.041(3) -0.002(3)
 C3 0.062(3) 0.047(3) 0.045(3) 0.029(2) -0.004(2) -0.001(2)
 N2 0.068(3) 0.073(3) 0.064(3) 0.045(3) 0.010(3) 0.027(3)
 C10 0.050(3) 0.041(3) 0.041(3) 0.024(2) 0.010(2) 0.005(2)
 C5 0.051(3) 0.038(3) 0.037(3) 0.018(2) 0.002(2) -0.002(2)
 C6 0.054(3) 0.041(3) 0.038(3) 0.021(2) 0.000(2) -0.003(2)
 C7 0.050(3) 0.035(3) 0.041(3) 0.022(2) 0.007(2) 0.002(2)
 C8 0.056(3) 0.035(3) 0.036(2) 0.018(2) 0.002(2) 0.004(2)
 C9 0.048(3) 0.043(3) 0.042(3) 0.026(2) 0.007(2) 0.003(2)
 C4 0.060(3) 0.044(3) 0.038(2) 0.020(2) 0.006(2) -0.002(2)
 O1 0.131(5) 0.075(3) 0.098(4) 0.038(3) 0.040(3) 0.034(3)
 C17 0.060(3) 0.046(3) 0.043(3) 0.024(3) 0.012(2) 0.006(2)
 F6 0.077(3) 0.194(6) 0.100(3) 0.072(4) 0.016(3) 0.047(3)
 C15 0.092(5) 0.057(4) 0.051(3) 0.034(3) 0.003(3) 0.020(3)
 F3 0.175(6) 0.088(4) 0.084(3) 0.014(3) 0.003(4) -0.012(4)
 C11 0.071(4) 0.059(4) 0.053(3) 0.031(3) 0.016(3) 0.025(3)
 C16 0.086(4) 0.056(4) 0.046(3) 0.029(3) 0.012(3) 0.023(3)
 N5 0.106(5) 0.090(5) 0.103(5) 0.038(4) 0.045(4) 0.035(4)
 C13 0.085(4) 0.068(4) 0.048(3) 0.033(3) -0.002(3) 0.011(3)
 C12 0.083(4) 0.051(3) 0.042(3) 0.020(3) 0.001(3) 0.015(3)
 C18 0.079(4) 0.057(4) 0.071(4) 0.027(3) 0.017(3) 0.023(3)
 C19 0.087(5) 0.077(5) 0.082(5) 0.039(4) 0.037(4) 0.028(4)
 C2 0.104(6) 0.102(5) 0.049(3) 0.022(3) 0.003(4) -0.032(4)
 C1 0.154(8) 0.050(4) 0.071(4) -0.005(3) 0.052(4) -0.012(4)
 C14 0.119(7) 0.144(8) 0.097(6) 0.075(6) 0.038(5) 0.089(6)
 C20 0.114(7) 0.118(8) 0.130(8) 0.059(7) 0.045(6) 0.005(6)
 P2 0.0571(10) 0.0808(12) 0.0548(10) 0.0355(9) 0.0026(7) -0.0010(8)
 F10 0.089(4) 0.374(11) 0.097(4) 0.118(6) 0.033(3) 0.014(5)
 F9 0.125(5) 0.127(4) 0.236(7) 0.122(5) -0.044(5) -0.033(4)
 F8 0.125(4) 0.178(5) 0.089(3) 0.073(4) 0.053(3) 0.077(4)
 F7 0.107(4) 0.092(4) 0.182(6) 0.002(4) 0.038(4) -0.017(3)
 F11 0.089(3) 0.111(3) 0.097(3) 0.065(3) 0.022(2) 0.033(3)
 F12 0.083(3) 0.263(8) 0.132(4) 0.142(5) -0.006(3) 0.010(4)

_geom_special_details
;
 All esds (except the esd in the dihedral angle between two l.s. planes)
 are estimated using the full covariance matrix.  The cell esds are taken
 into account individually in the estimation of esds in distances, angles
 and torsion angles; correlations between esds in cell parameters are only
 used when they are defined by crystal symmetry.  An approximate (isotropic)
 treatment of cell esds is used for estimating esds involving l.s. planes.
;
loop_
  _geom_bond_atom_site_label_1
  _geom_bond_atom_site_label_2
  _geom_bond_distance
  _geom_bond_site_symmetry_2
  _geom_bond_publ_flag
 P1 F5 1.589(4) . ?
 P1 F2 1.583(5) . ?
 P1 F1 1.591(5) . ?
 P1 F4 1.593(5) . ?
 P1 F6 1.573(5) . ?
 P1 F3 1.571(5) . ?
 N3 C7 1.423(5) . ?
 N3 C17 1.349(7) . ?
 N3 C15 1.367(7) . ?
 N1 C9 1.426(4) . ?
 N1 C11 1.327(7) . ?
 N1 C12 1.384(7) . ?
 N4 C17 1.303(7) . ?
 N4 C16 1.396(7) . ?
 N4 C18 1.446(8) . ?
 C3 H3 0.9300 . ?
 C3 C4 1.334(7) . ?
 C3 C2 1.350(10) . ?
 N2 C11 1.323(7) . ?
 N2 C13 1.361(9) . ?
 N2 C14 1.472(8) . ?
 C10 H10 0.9300 . ?
 C10 C5 1.3900 . ?
 C10 C9 1.3900 . ?
 C5 C6 1.3900 . ?
 C5 C4 1.457(5) . ?
 C6 H6 0.9300 . ?
 C6 C7 1.3900 . ?
 C7 C8 1.3900 . ?
 C8 H8 0.9300 . ?
 C8 C9 1.3900 . ?
 C4 O1 1.367(8) . ?
 O1 C1 1.455(10) . ?
 C17 H17 0.9300 . ?
 C15 H15 0.9300 . ?
 C15 C16 1.325(9) . ?
 C11 H11 0.9300 . ?
 C16 H16 0.9300 . ?
 N5 C19 1.130(10) . ?
 C13 H13 0.9300 . ?
 C13 C12 1.339(8) . ?
 C12 H12 0.9300 . ?
 C18 H18A 0.9600 . ?
 C18 H18B 0.9600 . ?
 C18 H18C 0.9600 . ?
 C19 C20 1.434(12) . ?
 C2 H2 0.9300 . ?
 C2 C1 1.314(14) . ?
 C1 H1 0.9300 . ?
 C14 H14A 0.9600 . ?
 C14 H14B 0.9600 . ?
 C14 H14C 0.9600 . ?
 C20 H20A 0.9600 . ?
 C20 H20B 0.9600 . ?
 C20 H20C 0.9600 . ?
 P2 F10 1.612(5) . ?
 P2 F9 1.561(5) . ?
 P2 F8 1.581(5) . ?
 P2 F7 1.563(5) . ?
 P2 F11 1.592(4) . ?
 P2 F12 1.580(5) . ?

loop_
  _geom_angle_atom_site_label_1
  _geom_angle_atom_site_label_2
  _geom_angle_atom_site_label_3
  _geom_angle
  _geom_angle_site_symmetry_1
  _geom_angle_site_symmetry_3
  _geom_angle_publ_flag
 F5 P1 F1 88.3(3) . . ?
 F5 P1 F4 88.9(3) . . ?
 F2 P1 F5 90.7(3) . . ?
 F2 P1 F1 90.9(3) . . ?
 F2 P1 F4 179.3(3) . . ?
 F1 P1 F4 88.6(3) . . ?
 F6 P1 F5 178.5(3) . . ?
 F6 P1 F2 89.3(3) . . ?
 F6 P1 F1 90.2(3) . . ?
 F6 P1 F4 91.1(3) . . ?
 F3 P1 F5 91.6(3) . . ?
 F3 P1 F2 89.3(3) . . ?
 F3 P1 F1 179.8(3) . . ?
 F3 P1 F4 91.2(3) . . ?
 F3 P1 F6 89.9(3) . . ?
 C17 N3 C7 125.5(4) . . ?
 C17 N3 C15 107.1(5) . . ?
 C15 N3 C7 127.4(4) . . ?
 C11 N1 C9 126.2(4) . . ?
 C11 N1 C12 108.1(4) . . ?
 C12 N1 C9 125.7(4) . . ?
 C17 N4 C16 107.8(5) . . ?
 C17 N4 C18 126.3(5) . . ?
 C16 N4 C18 125.6(5) . . ?
 C4 C3 H3 126.5 . . ?
 C4 C3 C2 107.1(6) . . ?
 C2 C3 H3 126.5 . . ?
 C11 N2 C13 108.9(5) . . ?
 C11 N2 C14 125.3(6) . . ?
 C13 N2 C14 125.7(6) . . ?
 C5 C10 H10 120.0 . . ?
 C5 C10 C9 120.0 . . ?
 C9 C10 H10 120.0 . . ?
 C10 C5 C6 120.0 . . ?
 C10 C5 C4 119.9(3) . . ?
 C6 C5 C4 120.1(3) . . ?
 C5 C6 H6 120.0 . . ?
 C7 C6 C5 120.0 . . ?
 C7 C6 H6 120.0 . . ?
 C6 C7 N3 119.8(2) . . ?
 C6 C7 C8 120.0 . . ?
 C8 C7 N3 120.2(2) . . ?
 C7 C8 H8 120.0 . . ?
 C9 C8 C7 120.0 . . ?
 C9 C8 H8 120.0 . . ?
 C10 C9 N1 120.5(2) . . ?
 C8 C9 N1 119.4(2) . . ?
 C8 C9 C10 120.0 . . ?
 C3 C4 C5 122.9(5) . . ?
 C3 C4 O1 111.0(5) . . ?
 O1 C4 C5 126.1(5) . . ?
 C4 O1 C1 103.9(6) . . ?
 N3 C17 H17 125.2 . . ?
 N4 C17 N3 109.6(5) . . ?
 N4 C17 H17 125.2 . . ?
 N3 C15 H15 125.8 . . ?
 C16 C15 N3 108.3(5) . . ?
 C16 C15 H15 125.8 . . ?
 N1 C11 H11 125.7 . . ?
 N2 C11 N1 108.6(5) . . ?
 N2 C11 H11 125.7 . . ?
 N4 C16 H16 126.4 . . ?
 C15 C16 N4 107.1(5) . . ?
 C15 C16 H16 126.4 . . ?
 N2 C13 H13 126.2 . . ?
 C12 C13 N2 107.6(5) . . ?
 C12 C13 H13 126.2 . . ?
 N1 C12 H12 126.6 . . ?
 C13 C12 N1 106.8(6) . . ?
 C13 C12 H12 126.6 . . ?
 N4 C18 H18A 109.5 . . ?
 N4 C18 H18B 109.5 . . ?
 N4 C18 H18C 109.5 . . ?
 H18A C18 H18B 109.5 . . ?
 H18A C18 H18C 109.5 . . ?
 H18B C18 H18C 109.5 . . ?
 N5 C19 C20 179.5(10) . . ?
 C3 C2 H2 124.3 . . ?
 C1 C2 C3 111.5(7) . . ?
 C1 C2 H2 124.3 . . ?
 O1 C1 H1 126.7 . . ?
 C2 C1 O1 106.5(7) . . ?
 C2 C1 H1 126.7 . . ?
 N2 C14 H14A 109.5 . . ?
 N2 C14 H14B 109.5 . . ?
 N2 C14 H14C 109.5 . . ?
 H14A C14 H14B 109.5 . . ?
 H14A C14 H14C 109.5 . . ?
 H14B C14 H14C 109.5 . . ?
 C19 C20 H20A 109.5 . . ?
 C19 C20 H20B 109.5 . . ?
 C19 C20 H20C 109.5 . . ?
 H20A C20 H20B 109.5 . . ?
 H20A C20 H20C 109.5 . . ?
 H20B C20 H20C 109.5 . . ?
 F9 P2 F10 89.5(4) . . ?
 F9 P2 F8 91.9(4) . . ?
 F9 P2 F7 178.4(4) . . ?
 F9 P2 F11 88.6(3) . . ?
 F9 P2 F12 91.4(4) . . ?
 F8 P2 F10 177.9(4) . . ?
 F8 P2 F11 91.1(3) . . ?
 F7 P2 F10 89.1(4) . . ?
 F7 P2 F8 89.4(4) . . ?
 F7 P2 F11 90.5(3) . . ?
 F7 P2 F12 89.5(4) . . ?
 F11 P2 F10 87.4(3) . . ?
 F12 P2 F10 92.0(4) . . ?
 F12 P2 F8 89.5(3) . . ?
 F12 P2 F11 179.4(3) . . ?

loop_
  _geom_torsion_atom_site_label_1
  _geom_torsion_atom_site_label_2
  _geom_torsion_atom_site_label_3
  _geom_torsion_atom_site_label_4
  _geom_torsion
  _geom_torsion_site_symmetry_1
  _geom_torsion_site_symmetry_2
  _geom_torsion_site_symmetry_3
  _geom_torsion_site_symmetry_4
  _geom_torsion_publ_flag
 N3 C7 C8 C9 -180.0(4) . . . . ?
 N3 C15 C16 N4 0.3(8) . . . . ?
 C3 C4 O1 C1 0.6(8) . . . . ?
 C3 C2 C1 O1 0.4(11) . . . . ?
 N2 C13 C12 N1 1.5(8) . . . . ?
 C10 C5 C6 C7 0.0 . . . . ?
 C10 C5 C4 C3 -179.9(4) . . . . ?
 C10 C5 C4 O1 1.5(7) . . . . ?
 C5 C10 C9 N1 -176.0(4) . . . . ?
 C5 C10 C9 C8 0.0 . . . . ?
 C5 C6 C7 N3 180.0(4) . . . . ?
 C5 C6 C7 C8 0.0 . . . . ?
 C5 C4 O1 C1 179.4(6) . . . . ?
 C6 C5 C4 C3 2.2(7) . . . . ?
 C6 C5 C4 O1 -176.4(5) . . . . ?
 C6 C7 C8 C9 0.0 . . . . ?
 C7 N3 C17 N4 -180.0(4) . . . . ?
 C7 N3 C15 C16 179.3(5) . . . . ?
 C7 C8 C9 N1 176.0(4) . . . . ?
 C7 C8 C9 C10 0.0 . . . . ?
 C9 N1 C11 N2 178.2(5) . . . . ?
 C9 N1 C12 C13 -178.5(5) . . . . ?
 C9 C10 C5 C6 0.0 . . . . ?
 C9 C10 C5 C4 -177.9(4) . . . . ?
 C4 C3 C2 C1 0.0(10) . . . . ?
 C4 C5 C6 C7 177.9(4) . . . . ?
 C4 O1 C1 C2 -0.6(10) . . . . ?
 C17 N3 C7 C6 -158.7(4) . . . . ?
 C17 N3 C7 C8 21.3(6) . . . . ?
 C17 N3 C15 C16 0.5(7) . . . . ?
 C17 N4 C16 C15 -1.0(8) . . . . ?
 C15 N3 C7 C6 22.7(7) . . . . ?
 C15 N3 C7 C8 -157.3(5) . . . . ?
 C15 N3 C17 N4 -1.1(7) . . . . ?
 C11 N1 C9 C10 -19.6(6) . . . . ?
 C11 N1 C9 C8 164.4(5) . . . . ?
 C11 N1 C12 C13 -1.9(7) . . . . ?
 C11 N2 C13 C12 -0.5(8) . . . . ?
 C16 N4 C17 N3 1.3(7) . . . . ?
 C13 N2 C11 N1 -0.8(8) . . . . ?
 C12 N1 C9 C10 156.4(5) . . . . ?
 C12 N1 C9 C8 -19.6(6) . . . . ?
 C12 N1 C11 N2 1.7(7) . . . . ?
 C18 N4 C17 N3 176.4(5) . . . . ?
 C18 N4 C16 C15 -176.1(6) . . . . ?
 C2 C3 C4 C5 -179.2(6) . . . . ?
 C2 C3 C4 O1 -0.4(8) . . . . ?
 C14 N2 C11 N1 -176.4(7) . . . . ?
 C14 N2 C13 C12 175.2(8) . . . . ?

_shelx_res_file
;
TITL am_l5a_auto_a.res in P-1
    am_l5a_auto.res
    created by SHELXL-2019/3 at 10:16:19 on 14-Jun-2024
REM Old TITL AM_L5A_auto in P-1
REM SHELXT solution in P-1: R1 0.314, Rweak 0.034, Alpha 0.084
REM <I/s> 0.000 for 0 systematic absences, Orientation as input
REM Formula found by SHELXT: C22 N4 F12 P2
CELL 0.71073 8.4638 13.4692 13.758 119.135 100.258 95.586
ZERR 2 0.0013 0.0017 0.0019 0.014 0.013 0.012
LATT 1
SFAC C H F N O P
UNIT 40 42 24 10 2 4
DFIX 1.65 P2 F10 P2 F9 P2 F8 P2 F7 P2 F11 P2 F12
SADI P2 F10 P2 F9 P2 F8 P2 F7 P2 F11 P2 F12
SADI 0.04 F10 F9 F10 F7 F10 F11 F10 F12 F8 F9 F8 F7 F8 F11 F8 F12
SADI 0.05 F10 F8 F9 F7 F12 F11
SIMU P2 F10 F9 F8 F7 F11 F12
RIGU P2 F10 F9 F8 F7 F11 F12
RIGU 0.003 0.003 C2 C1 O1 C4 C3

L.S. 99 0 0
PLAN  5
SIZE 0.14 0.23 0.27
TEMP 24.85
CONF
list 4
MORE -1
BOND $H
fmap 2 53
acta
OMIT -3 50
REM <olex2.extras>
REM <HklSrc "%.\\AM_L5A_auto.hkl">
REM </olex2.extras>

WGHT    0.167600    0.910100
FVAR       0.53217
P1    6    0.888576    0.699138    0.278342    11.00000    0.06534    0.07085 =
         0.05232    0.03956    0.00566    0.00387
N3    4    0.779139    0.187164    0.318874    11.00000    0.05444    0.03720 =
         0.03921    0.01911    0.00420    0.00504
N1    4    0.505427    0.440047    0.220555    11.00000    0.05346    0.04127 =
         0.03826    0.02261    0.00178    0.00407
F5    3    1.061341    0.674012    0.316526    11.00000    0.09511    0.12969 =
         0.07849    0.06201    0.01754    0.04862
N4    4    0.820216    0.015217    0.209917    11.00000    0.05612    0.04330 =
         0.05000    0.02369    0.01096    0.01252
F2    3    0.942921    0.706980    0.177541    11.00000    0.11219    0.17650 =
         0.09223    0.09944    0.03954    0.04678
F1    3    0.964164    0.834115    0.365571    11.00000    0.13053    0.07173 =
         0.10274    0.04598    0.00470    0.01126
F4    3    0.835785    0.692288    0.380780    11.00000    0.14008    0.13482 =
         0.08816    0.07242    0.04054   -0.00154
C3    1    0.908362    0.578966    0.700989    11.00000    0.06205    0.04749 =
         0.04536    0.02885   -0.00424   -0.00138
AFIX  43
H3    2    0.948727    0.513663    0.690701    11.00000   -1.20000
AFIX   0
N2    4    0.359707    0.516171    0.140956    11.00000    0.06797    0.07302 =
         0.06370    0.04549    0.01038    0.02673
AFIX  66
C10   1    0.657073    0.512400    0.419135    11.00000    0.05020    0.04084 =
         0.04086    0.02362    0.00969    0.00505
AFIX  43
H10   2    0.630151    0.584402    0.441401    11.00000   -1.20000
AFIX  65
C5    1    0.756083    0.495498    0.499612    11.00000    0.05056    0.03785 =
         0.03672    0.01783    0.00239   -0.00230
C6    1    0.796321    0.387882    0.466335    11.00000    0.05354    0.04062 =
         0.03834    0.02111    0.00004   -0.00332
AFIX  43
H6    2    0.862566    0.376574    0.520179    11.00000   -1.20000
AFIX  65
C7    1    0.737549    0.297167    0.352580    11.00000    0.05039    0.03451 =
         0.04072    0.02193    0.00719    0.00186
C8    1    0.638539    0.314067    0.272102    11.00000    0.05591    0.03485 =
         0.03580    0.01841    0.00159    0.00440
AFIX  43
H8    2    0.599217    0.253372    0.195992    11.00000   -1.20000
AFIX  65
C9    1    0.598300    0.421683    0.305378    11.00000    0.04789    0.04347 =
         0.04204    0.02591    0.00738    0.00346
AFIX   0
C4    1    0.812935    0.589456    0.619598    11.00000    0.05984    0.04372 =
         0.03812    0.01958    0.00649   -0.00192
O1    5    0.775512    0.697032    0.664950    11.00000    0.13098    0.07466 =
         0.09767    0.03829    0.03951    0.03360
C17   1    0.774872    0.105086    0.210330    11.00000    0.06043    0.04604 =
         0.04337    0.02393    0.01238    0.00610
AFIX  43
H17   2    0.744250    0.111643    0.145681    11.00000   -1.20000
AFIX   0

F6    3    0.719509    0.727556    0.242606    11.00000    0.07739    0.19386 =
         0.09965    0.07197    0.01589    0.04661
C15   1    0.827124    0.143442    0.387912    11.00000    0.09173    0.05699 =
         0.05070    0.03384    0.00344    0.02027
AFIX  43
H15   2    0.839797    0.181264    0.467083    11.00000   -1.20000
AFIX   0

F3    3    0.813842    0.565804    0.192604    11.00000    0.17513    0.08834 =
         0.08436    0.01391    0.00284   -0.01213
C11   1    0.428031    0.526489    0.240584    11.00000    0.07086    0.05945 =
         0.05313    0.03137    0.01620    0.02518
AFIX  43
H11   2    0.422723    0.584620    0.312650    11.00000   -1.20000
AFIX   0
C16   1    0.852515    0.037940    0.322778    11.00000    0.08584    0.05585 =
         0.04583    0.02852    0.01174    0.02291
AFIX  43
H16   2    0.885616   -0.011626    0.347585    11.00000   -1.20000
AFIX   0

N5    4    0.516389    0.224549    0.521118    11.00000    0.10590    0.08998 =
         0.10347    0.03837    0.04505    0.03461
C13   1    0.395596    0.421691    0.054727    11.00000    0.08517    0.06783 =
         0.04808    0.03346   -0.00230    0.01071
AFIX  43
H13   2    0.361714    0.394897   -0.023602    11.00000   -1.20000
AFIX   0
C12   1    0.488527    0.374286    0.103076    11.00000    0.08328    0.05064 =
         0.04191    0.01958    0.00068    0.01526
AFIX  43
H12   2    0.533112    0.309645    0.065050    11.00000   -1.20000
AFIX   0
C18   1    0.823230   -0.092997    0.109606    11.00000    0.07923    0.05725 =
         0.07119    0.02673    0.01706    0.02338
AFIX 137
H18A  2    0.739899   -0.154096    0.098243    11.00000   -1.50000
H18B  2    0.929054   -0.111630    0.120927    11.00000   -1.50000
H18C  2    0.802740   -0.085111    0.043048    11.00000   -1.50000
AFIX   0

C19   1    0.423670    0.145102    0.497829    11.00000    0.08671    0.07705 =
         0.08164    0.03931    0.03713    0.02752
C2    1    0.935252    0.681036    0.801086    11.00000    0.10445    0.10191 =
         0.04914    0.02150    0.00339   -0.03173
AFIX  43
H2    2    0.998493    0.696468    0.871459    11.00000   -1.20000
AFIX   0
C1    1    0.860818    0.755844    0.786569    11.00000    0.15350    0.04956 =
         0.07076   -0.00488    0.05248   -0.01161
AFIX  43
H1    2    0.862370    0.831524    0.842968    11.00000   -1.20000
AFIX   0
C14   1    0.270498    0.598763    0.126915    11.00000    0.11889    0.14382 =
         0.09737    0.07452    0.03752    0.08934
AFIX 137
H14A  2    0.221722    0.636469    0.190038    11.00000   -1.50000
H14B  2    0.185926    0.557609    0.055833    11.00000   -1.50000
H14C  2    0.345654    0.656087    0.125715    11.00000   -1.50000
AFIX   0

C20   1    0.304956    0.044859    0.468575    11.00000    0.11381    0.11840 =
         0.13032    0.05925    0.04497    0.00467
AFIX 137
H20A  2    0.328315   -0.023629    0.408753    11.00000   -1.50000
H20B  2    0.196882    0.053013    0.442054    11.00000   -1.50000
H20C  2    0.310213    0.038099    0.535337    11.00000   -1.50000
AFIX   0

P2    6    0.321544   -0.074890    0.114333    11.00000    0.05712    0.08079 =
         0.05479    0.03552    0.00259   -0.00103
F10   3    0.216800   -0.036259    0.209106    11.00000    0.08940    0.37363 =
         0.09726    0.11770    0.03271    0.01382
F9    3    0.223852   -0.203038    0.054669    11.00000    0.12499    0.12717 =
         0.23631    0.12154   -0.04427   -0.03307
F8    3    0.422982   -0.108907    0.020786    11.00000    0.12455    0.17751 =
         0.08893    0.07323    0.05266    0.07737
F7    3    0.414925    0.054652    0.175150    11.00000    0.10672    0.09209 =
         0.18206    0.00235    0.03771   -0.01742
F11   3    0.180942   -0.052676    0.038164    11.00000    0.08915    0.11136 =
         0.09742    0.06544    0.02241    0.03253
F12   3    0.459941   -0.096625    0.190904    11.00000    0.08326    0.26310 =
         0.13166    0.14238   -0.00613    0.00986
HKLF 4


REM  am_l5a_auto_a.res in P-1
REM wR2 = 0.3362, GooF = S = 1.128, Restrained GooF = 1.139 for all data
REM R1 = 0.1099 for 2875 Fo > 4sig(Fo) and 0.1432 for all 4623 data
REM 352 parameters refined using 181 restraints

END

WGHT      0.1676      0.9100

REM Highest difference peak  0.732,  deepest hole -0.547,  1-sigma level  0.088
Q1    1   0.2399 -0.1433  0.1285  11.00000  0.05    0.53
Q2    1   0.2773 -0.1939 -0.0209  11.00000  0.05    0.53
Q3    1   0.9291  0.6741  0.3444  11.00000  0.05    0.38
Q4    1   0.4325  0.0183  0.0819  11.00000  0.05    0.35
Q5    1   0.6984  0.6203  0.2039  11.00000  0.05    0.33
;
_shelx_res_checksum                91123
_shelx_hkl_file
;
   0   0  -2 2404.43   31.83
   0   0   2 2848.66   36.83
   0   0   2 2458.63   32.38
   0   0  -2 2812.28   37.24
   0   0  -2 3232.59   33.66
   0   0   2 3140.55   33.18
   0   0   2 2929.50   33.67
   0   0  -2 2956.98   37.36
   0   0  -3  201.22   12.06
   0   0  -3  253.44   12.52
   0   0   3  255.21   12.76
   0   0   3  197.85   12.03
   0   0   3  200.58   10.19
   0   0  -3  212.19   10.36
   0   0   3  191.21   10.51
   0   0  -3  211.70   12.34
   0   0   3  202.64   11.88
   0   0  -3  207.27   11.21
   0   0   3  205.59   13.72
   0   0  -4   86.23    8.20
   0   0   4   78.53    8.10
   0   0  -4   35.87    5.83
   0   0   4   32.72    5.53
   0   0  -4   33.64    4.89
   0   0   4   25.62    3.83
   0   0   4   30.32    4.80
   0   0  -4   35.16    5.44
   0   0   4   31.33    5.58
   0   0  -4   29.58    5.58
   0   0   4   30.58    6.46
   0   0  -5    0.43    0.91
   0   0  -5    2.93    1.83
   0   0   5    0.12    0.37
   0   0   5    4.75    2.56
   0   0  -5    3.86    1.86
   0   0   5    1.48    1.19
   0   0  -5    2.48    1.62
   0   0   5    1.65    0.80
   0   0  -5    3.54    2.04
   0   0   5    3.74    1.71
   0   0  -6  192.39   15.61
   0   0  -6  164.58   15.73
   0   0   6  164.05   15.82
   0   0  -6  164.22   12.87
   0   0   6  155.45   12.82
   0   0  -6  178.87   14.97
   0   0  -6  160.99   15.13
   0   0   6  175.52   14.83
   0   0   6  182.07   19.34
   0   0   6  162.40   15.52
   0   0   7  179.38   18.24
   0   0  -7  205.08   17.61
   0   0  -7  144.39   12.85
   0   0   7  178.40   20.73
   0   0   7  149.17   16.29
   0   0   7  154.78   15.30
   0   0  -7  157.33   15.31
   0   0  -8    2.20    1.75
   0   0   8    4.56    4.06
   0   0  -8    1.46    1.11
   0   0   8    2.37    0.26
   0   0   8    2.88    3.68
   0   0   8    3.00    2.29
   0   0  -8    1.02    1.40
   0   0  -9    1.15    1.43
   0   0   9   23.31    7.94
   0   0  -9   14.30    4.50
   0   0   9   20.67    8.34
   0   0   9   14.42    6.00
   0   0  -9   16.33    5.74
   0   0  10  142.54   20.73
   0   0 -10  137.94   18.02
   0   0 -10  103.86   12.40
   0   0  10  114.73   17.32
   0   0  10  121.17   21.23
   0   0 -10  106.82   14.83
   0   0 -11    0.81    1.26
   0   0 -11    3.73    3.03
   0   0  11    3.84    4.73
   0   0  11    1.30    1.73
   0   0 -12   38.12    9.73
   0   0  12   43.92   11.87
   0   0  12   50.01   14.69
   0   0  13   10.21    7.78
   0   0  13    7.79    5.81
   0   0 -14    2.28    2.80
   0   0  14    2.67    2.99
   0   0  14   -1.56    2.59
   0  -1  15    0.87    2.85
   0  -1  15   -0.49    0.86
   0   1 -14    4.50    4.42
   0  -1  14    5.36    5.47
   0  -1  14    5.37    4.43
   0   1 -13    4.96    3.62
   0  -1  13    6.77    5.07
   0  -1  13    1.33    1.31
   0   1 -12   62.90   12.89
   0   1 -12   30.34    7.33
   0  -1  12   36.40   11.93
   0   1 -12   29.59    7.80
   0  -1  12   32.92   10.50
   0   1 -11    0.14    1.26
   0  -1  11   -0.18    1.96
   0  -1  11    1.48    1.96
   0   1 -11    1.97    1.52
   0   1 -10   27.72    7.68
   0   1 -10   37.35    7.90
   0  -1  10   42.71   11.69
   0  -1  10   37.02    9.87
   0   1 -10   38.40    7.75
   0   1  -9   14.83    4.86
   0   1  -9   30.93    6.96
   0  -1   9   31.41    7.18
   0  -1   9   30.48    9.38
   0  -1   9   27.19    7.72
   0   1  -9   28.89    6.43
   0   1  -8   60.71    9.51
   0   1  -8   95.55   11.59
   0  -1   8  104.23   12.06
   0  -1   8   93.80   13.68
   0  -1   8  101.79   16.19
   0   1  -8   96.34   11.30
   0   1  -7    9.72    3.78
   0   1  -7   14.34    4.13
   0   1  -7    8.72    3.05
   0  -1   7    8.21    3.15
   0   1  -7    7.91    2.88
   0  -1   7   10.89    4.50
   0  -1   7    7.39    4.40
   0  -1   6   39.91    6.65
   0   1  -6   60.35    8.60
   0   1  -6   43.49    7.10
   0   1  -6   61.14    7.94
   0   1  -6   62.60   10.10
   0  -1   6   65.18   11.02
   0   1  -6   67.94    7.89
   0  -1   6   67.56    7.97
   0  -1   6   63.59    9.83
   0   1  -6   59.97    9.56
   0   1  -5   32.29    5.44
   0   1  -5   63.35    7.95
   0  -1   5   28.36    4.96
   0   1  -5   69.36    7.92
   0  -1   5   65.33    8.91
   0   1  -5   61.79    9.10
   0  -1   5   68.41   10.37
   0   1  -5   66.11    9.09
   0   1  -5   70.79    7.13
   0  -1   5   67.10    6.96
   0  -1   4   19.16    3.71
   0   1  -4   38.34    5.53
   0   1  -4   19.02    3.67
   0   1  -4   43.75    5.60
   0   1  -4   45.63    4.68
   0  -1   4   41.83    6.46
   0   1  -4   46.28    7.13
   0  -1   4   45.63    7.13
   0  -1   4   42.28    4.56
   0   1  -4   40.48    6.23
   0  -1   3  320.96   13.31
   0   1  -3  341.67   13.98
   0   1  -3  308.87   12.04
   0   1  -3  334.32    7.54
   0  -1   3  305.39    7.11
   0   1  -3  334.00   13.71
   0   1  -3  352.48   16.84
   0   1  -3  314.72   14.92
   0   1  -3  353.37   10.23
   0  -1   3  325.19    9.49
   0  -1   3  340.33   16.54
   0  -1   3  341.02   15.94
   0   1   2 1060.74   25.07
   0  -1  -2 1598.62   34.15
   0  -1  -2 1064.30   25.71
   0   1   2 1585.06   33.71
   0  -1  -2 1087.30   14.20
   0   1   2 1136.69   14.75
   0   1   2 1604.27   21.57
   0  -1  -2 1580.38   19.94
   0  -1  -2 1618.06   24.68
   0   1   2 1565.78   25.06
   0   1   2 1541.43   25.06
   0   1   2 1574.30   32.94
   0  -1  -2 1697.96   34.04
   0  -1  -2 1597.52   26.36
   0   1   3    0.79    1.83
   0  -1  -3    0.87    1.21
   0   1   3    1.51    1.24
   0  -1  -3    0.88    1.22
   0  -1  -3    0.79    0.90
   0   1   3    0.31    0.30
   0  -1  -3   -0.84    0.56
   0  -1  -3   -0.91    1.09
   0   1   3    0.97    1.57
   0   1   3   -0.10    0.50
   0   1   4    5.59    1.62
   0  -1  -4    6.49    2.48
   0   1   4    5.19    1.97
   0  -1  -4    4.02    1.80
   0  -1  -4    9.22    2.61
   0   1   4   10.20    2.89
   0   1   4    8.01    2.89
   0  -1  -4    8.25    2.79
   0   1   4   14.06    4.15
   0  -1  -4   11.17    3.47
   0   1   4    8.84    3.01
   0   1   5  381.66   21.96
   0  -1  -5  397.39   22.30
   0  -1  -5  160.58   15.51
   0   1   5  169.40   15.63
   0  -1  -5  147.74   10.98
   0   1   5  164.95   12.38
   0   1   5  159.56   16.83
   0  -1  -5  146.33   13.10
   0  -1  -5  166.23   15.04
   0   1   5  154.26   13.38
   0   1   5  158.34   14.77
   0  -1  -6    0.88    1.28
   0   1   6    2.92    1.79
   0   1   6    4.25    1.96
   0  -1  -6    2.72    1.74
   0   1   6    3.64    2.45
   0   1   6    3.78    1.16
   0  -1  -6    4.14    2.62
   0   1   6    2.91    2.22
   0  -1  -6    2.97    2.04
   0   1   7  115.00   15.15
   0   1   7   99.93   10.92
   0  -1  -7   99.17   10.44
   0   1   7  109.32   16.84
   0  -1  -7  105.54   13.18
   0   1   7  112.96   14.44
   0   1   7  103.15   13.40
   0  -1  -7  109.20   14.29
   0   1   8  103.55   15.81
   0  -1  -8   88.07   10.43
   0   1   8   87.09   10.91
   0  -1  -8  101.99   14.47
   0   1   8  104.93   17.46
   0   1   8   94.66   13.64
   0   1   9  132.90   19.30
   0  -1  -9   99.22   11.55
   0   1   9  106.26   15.65
   0   1   9  117.03   20.24
   0  -1  -9  112.99   15.82
   0   1  10    2.82    4.37
   0  -1 -10    4.45    3.30
   0  -1 -10    1.41    1.79
   0  -1 -10   -0.25    0.29
   0   1  10    2.16    2.35
   0   1  10    2.25    1.45
   0   1  11    6.88    5.44
   0  -1 -11    4.11    3.18
   0  -1 -11    0.31    1.38
   0   1  11   -1.18    2.45
   0   1  11   -0.32    2.55
   0  -1 -12   -0.15    3.65
   0   1  12    2.08    4.86
   0  -1 -12    1.45    2.35
   0   1  12   -0.67    1.79
   0   1  13   -3.91    4.59
   0   1  13   -1.03    2.54
   0  -1 -14    0.82    1.97
   0   1  14    9.15    7.99
   0  -2  16   10.32    6.89
   0   2 -15    0.66    2.15
   0  -2  15    5.48    4.02
   0  -2  15    1.17    0.52
   0   2 -14    0.89    1.66
   0  -2  14    2.43    4.27
   0  -2  14    4.81    6.93
   0   2 -13    4.08    3.59
   0  -2  13   -2.68    4.03
   0  -2  13    1.92    2.26
   0   2 -12   29.17    7.66
   0  -2  12   39.87   13.19
   0  -2  12   30.93   10.37
   0   2 -12   26.05    6.56
   0   2 -11  220.95   20.79
   0  -2  11  237.26   29.88
   0   2 -11  208.57   17.59
   0  -2  11  218.49   25.94
   0   2 -10    0.61    1.01
   0   2 -10    7.31    3.71
   0  -2  10    6.12    3.83
   0  -2  10    9.09    4.95
   0   2 -10    5.25    2.61
   0   2  -9   33.03    7.43
   0   2  -9   32.30    7.24
   0   2  -9   28.95    5.67
   0  -2   9   26.11    8.26
   0  -2   9   32.42    9.76
   0   2  -8   25.95    6.28
   0  -2   8   29.85    5.62
   0  -2   8   29.74    8.27
   0   2  -8   24.28    4.55
   0  -2   8   27.57    7.75
   0   2  -7   -1.05    0.74
   0   2  -7    0.74    0.90
   0   2  -7    0.29    0.44
   0   2  -7   -0.10    0.35
   0  -2   7    0.24    0.27
   0   2  -7    0.74    1.85
   0  -2   7    0.47    1.33
   0   2  -7   -0.43    0.52
   0  -2   7    1.94    2.57
   0  -2   7   -1.10    2.69
   0   2  -6   48.19    6.94
   0   2  -6   49.79    7.38
   0   2  -6   50.32    3.87
   0   2  -6   46.88    3.84
   0  -2   6   41.98    3.91
   0   2  -6   47.49    7.59
   0  -2   6   60.58    9.88
   0  -2   6   43.80    8.35
   0   2  -6   45.88    8.61
   0  -2   6   54.66    5.77
   0   2  -6   48.65    5.03
   0   2  -6   52.79    8.88
   0   2  -5    1.99    1.02
   0   2  -5    0.58    0.92
   0   2  -5    1.63    0.67
   0  -2   5    1.73    0.75
   0  -2   5    2.24    1.07
   0   2  -5    0.33    0.95
   0   2  -5    0.28    0.60
   0   2  -5    0.54    0.27
   0   2  -5   -0.57    1.57
   0  -2   5    0.32    0.13
   0  -2   5   -1.87    2.27
   0   2  -5    0.11    1.22
   0  -2   5    0.62    0.21
   0  -2   4  453.46   12.99
   0   2  -4  446.70   12.30
   0  -2   4  619.06   18.98
   0   2  -4  420.93   16.46
   0  -2   4  625.80   26.02
   0  -2   4  645.76   25.69
   0   2  -4  610.49   23.98
   0   2  -4  602.00   24.57
   0  -2   3 3722.51   35.09
   0   2  -3 3730.07   34.92
   0  -2   3 5642.88   44.34
   0   2  -3 5586.58   64.88
   0  -2   3 5738.84   67.56
   0   2  -3 5514.08   64.89
   0   2  -2   18.16    2.62
   0   2  -2    2.61    3.97
   0  -2   2    5.89    1.40
   0   2  -2    6.25    1.50
   0  -2   2   -0.60    4.33
   0  -2   2   25.43    3.04
   0   2  -2   23.47    3.02
   0  -2   2   26.30    3.87
   0   2  -2   21.31    3.49
   0   2   0  229.40    8.59
   0   2   0  214.80   12.42
   0  -2   0  208.80    8.13
   0   2   0  270.72   14.17
   0  -2   0  234.95   11.89
   0   2   0  231.27   11.72
   0  -2  -1 1456.89   31.33
   0  -2  -1  749.90   15.61
   0   2   1 1306.82   29.90
   0   2   1  780.76   16.37
   0  -2  -1  823.78   21.26
   0   2   1  815.95   21.66
   0  -2  -1 1046.36   28.77
   0   2   1 1047.53   28.63
   0   2   2  867.59   28.90
   0  -2  -2  538.01   20.52
   0   2   2  596.64   21.87
   0   2   2  550.99   14.44
   0  -2  -2  566.86   14.33
   0   2   2 1112.68   25.72
   0  -2  -2  796.52   22.51
   0   2   2  811.62   20.84
   0  -2  -2  872.66   18.93
   0  -2  -2  887.08   30.12
   0   2   2  870.34   29.52
   0   2   2  843.03   18.00
   0   2   3   20.26    4.25
   0  -2  -3   19.57    4.41
   0   2   3    7.81    3.40
   0  -2  -3   26.43    3.69
   0  -2  -3   16.64    2.33
   0   2   3   16.50    2.35
   0   2   3    6.94    2.05
   0   2   3    5.56    1.84
   0  -2  -3    8.16    3.39
   0  -2  -3    8.16    2.26
   0   2   3   10.74    3.97
   0   2   4  433.78   22.28
   0   2   4  236.98   18.61
   0  -2  -4  436.85   22.58
   0   2   4  389.33   10.97
   0   2   4  411.62   11.42
   0  -2  -4  411.57   10.88
   0  -2  -4  248.23   14.38
   0   2   4  244.97   14.50
   0  -2  -4  244.85   19.03
   0  -2  -4  239.18   14.72
   0   2   4  236.65   18.65
   0   2   4  237.98   14.48
   0   2   5   71.31   11.02
   0  -2  -5  273.90   19.46
   0   2   5  244.71    7.71
   0   2   5  247.12    7.78
   0  -2  -5  251.33    7.84
   0   2   5   72.42    8.53
   0  -2  -5   70.11    8.04
   0   2   5   72.14    8.95
   0   2   5   72.54   11.09
   0  -2  -5   65.09   10.42
   0  -2  -5   73.92    9.20
   0  -2  -6   18.89    4.98
   0   2   6    6.38    3.11
   0   2   6   10.75    3.63
   0  -2  -6    8.52    4.45
   0  -2  -6    6.03    2.96
   0   2   6    8.68    4.57
   0   2   6   12.84    4.50
   0  -2  -6    7.82    2.87
   0   2   7   23.79    6.89
   0  -2  -7   23.94    6.55
   0  -2  -7   22.67    5.15
   0   2   7   24.88    5.63
   0   2   7   24.22    6.20
   0   2   7   27.69    8.48
   0  -2  -7   22.54    6.69
   0  -2  -7   22.75    5.91
   0  -2  -8   43.05    9.63
   0   2   8   43.62   10.91
   0   2   8   33.28    6.72
   0  -2  -8   36.44    7.04
   0   2   8   40.40   11.39
   0   2   8   34.56    8.25
   0  -2  -8   38.94    9.51
   0   2   9   61.53   13.44
   0   2   9   55.84   10.95
   0   2   9   64.46   15.27
   0  -2  -9   61.70   12.94
   0   2  10   12.03    6.92
   0  -2 -10   35.28    9.51
   0   2  10   19.92    8.51
   0   2  10   13.00    5.75
   0  -2 -10   15.13    6.43
   0   2  11    5.28    4.41
   0   2  11    7.80    5.94
   0   2  11    7.97    5.34
   0  -2 -11    3.14    2.91
   0   2  12    2.80    4.75
   0  -2 -12    2.93    3.67
   0   2  12   -0.40    1.56
   0  -2 -12    3.19    2.42
   0   2  12    1.44    1.95
   0  -2 -13    2.42    3.39
   0   2  13   -2.74    4.66
   0  -3  17    2.82    3.85
   0  -3  16    5.72    6.31
   0  -3  16    1.52    2.29
   0  -3  15   20.96   11.25
   0   3 -15   28.05    9.50
   0  -3  15   13.92    7.59
   0   3 -14   14.70    6.59
   0  -3  14    3.70    3.74
   0  -3  14    5.01    4.06
   0   3 -13   11.04    5.00
   0   3 -13   44.90   10.18
   0  -3  13   53.68   13.67
   0  -3  13   58.55   16.72
   0   3 -12  227.58   22.79
   0   3 -12  160.69   18.81
   0  -3  12  162.62   23.02
   0  -3  12  191.86   28.13
   0   3 -11  104.29   14.75
   0  -3  11  120.65   20.87
   0  -3  11  102.79   17.58
   0   3 -10  292.90   23.22
   0   3 -10  269.59    8.03
   0   3 -10  103.13   13.98
   0  -3  10  103.66   16.91
   0  -3  10  127.69   20.36
   0  -3   9    3.73    2.89
   0   3  -9    8.46    4.04
   0   3  -9    6.58    1.65
   0   3  -9    6.27    1.56
   0  -3   9    7.34    1.65
   0   3  -9    8.08    3.63
   0  -3   9    5.38    2.87
   0   3  -8   46.55    8.29
   0   3  -8   12.88    4.11
   0   3  -8   15.61    2.70
   0  -3   8   16.98    2.70
   0   3  -8   18.12    2.91
   0   3  -8   51.26    8.95
   0  -3   8   48.26    9.95
   0  -3   8   52.55   11.10
   0  -3   7    4.03    3.55
   0   3  -7   23.99    5.02
   0   3  -7    6.52    2.89
   0   3  -7   25.64    3.51
   0  -3   7   23.68    3.55
   0   3  -7    6.56    3.77
   0  -3   7    8.73    4.02
   0  -3   6   24.00    3.45
   0   3  -6   31.39    4.22
   0  -3   6   44.73    5.97
   0   3  -6   23.04    4.68
   0  -3   6   30.32    7.05
   0   3  -6   32.09    7.04
   0  -3   6   30.01    6.76
   0   3  -6   29.32    6.77
   0  -3   5  115.96    7.88
   0   3  -5  121.66    8.03
   0  -3   5  131.91   11.23
   0  -3   5  141.13    8.85
   0   3  -5  137.14   13.18
   0  -3   5  135.58   13.78
   0   3  -5  126.21   12.51
   0  -3   4   21.06    4.14
   0   3  -4   19.23    4.37
   0  -3   4   21.93    3.30
   0   3  -4   21.74    3.36
   0  -3   4   13.30    4.71
   0   3  -4    1.26    1.30
   0  -3   4   18.26    3.05
   0   3  -4   22.11    3.41
   0   3  -4   18.03    4.50
   0  -3   4   24.20    5.35
   0  -3   3   55.92    5.36
   0   3  -3   54.76    5.35
   0  -3   3    1.52    8.41
   0  -3   3   65.07    5.62
   0   3  -3    3.06    7.67
   0   3  -3   67.62    5.74
   0  -3   3   55.37    5.37
   0   3  -3   47.96    5.03
   0   3  -3   49.08    6.29
   0  -3   3   54.29    4.05
   0   3  -3   50.92    4.20
   0  -3   3   54.70    6.66
   0   3  -2 6240.82   46.81
   0  -3   2 4596.94   46.99
   0   3  -2 4771.87   47.98
   0  -3   2 7038.31   67.05
   0   3  -2 6870.34   66.77
   0   3  -2 6815.69   63.75
   0  -3   2 6837.73   63.63
   0  -3   2 6634.35   58.01
   0   3  -2 6890.18   60.46
   0   3  -1  170.20   14.40
   0   3  -1  149.94    8.56
   0  -3   1  156.33    8.53
   0  -3   1  155.38   11.77
   0   3  -1  152.02   11.22
   0   3  -1  147.89    7.48
   0   3  -1  143.15   10.00
   0  -3   1  141.27   10.00
   0  -3   1  146.33    7.26
   0   3   0  428.89   14.69
   0  -3   0  427.43   14.58
   0   3   0  401.21   21.11
   0  -3   0  353.07   17.86
   0   3   0  343.35   17.67
   0   3   1    2.80    1.42
   0   3   1    2.39    0.63
   0  -3  -1    2.64    1.14
   0  -3  -1    1.62    2.44
   0   3   1   14.07    4.23
   0   3   1   15.75    4.48
   0   3   1   14.37    3.38
   0  -3  -1   14.66    4.35
   0   3   2   11.09    3.20
   0   3   2   -1.35    1.92
   0  -3  -2   10.27    3.15
   0  -3  -2   -0.49    0.37
   0  -3  -2   11.56    2.56
   0   3   2    1.65    1.54
   0   3   2   10.03    2.39
   0   3   2   -0.67    1.98
   0   3   2    0.62    0.68
   0   3   2    1.00    0.80
   0   3   2    0.12    0.54
   0  -3  -2    0.92    1.58
   0  -3  -3  299.85   18.52
   0   3   3  424.77   25.27
   0   3   3  324.14   19.72
   0  -3  -3  434.01   19.64
   0   3   3  318.29   13.16
   0   3   3  444.43   20.06
   0  -3  -3  284.25   11.81
   0   3   3  404.24   18.32
   0   3   3  427.26   16.02
   0  -3  -3  451.84   26.83
   0   3   3  464.56   26.77
   0   3   4    1.88    0.23
   0  -3  -4    5.49    2.94
   0  -3  -4    3.75    1.42
   0   3   4    6.20    2.10
   0  -3  -4    2.83    1.13
   0   3   4    3.07    1.69
   0  -3  -4    3.72    3.02
   0   3   4    2.93    1.43
   0   3   4    3.06    2.03
   0  -3  -5  107.24   13.25
   0   3   5  126.10   15.83
   0   3   5   93.88    6.55
   0  -3  -5   74.38    5.67
   0   3   5   89.88    6.33
   0   3   5  129.31   12.13
   0   3   5  136.01   12.43
   0  -3  -5  119.26   15.85
   0  -3  -6   10.39    4.18
   0   3   6   -0.49    2.73
   0   3   6    8.70    1.69
   0  -3  -6    8.16    1.70
   0   3   6    8.78    1.84
   0   3   6   -0.05    0.15
   0   3   6   -0.78    1.88
   0  -3  -6   -1.90    2.23
   0  -3  -7    2.07    1.71
   0   3   7    8.51    3.96
   0   3   7    7.80    3.29
   0   3   7    5.42    2.09
   0   3   7    7.32    4.46
   0  -3  -7    6.97    4.08
   0  -3  -8   44.10    9.82
   0   3   8   29.94    9.35
   0   3   8   27.12    9.54
   0   3   8   29.49    7.06
   0  -3  -8   33.11    9.49
   0   3   9    6.74    4.67
   0  -3  -9    7.45    3.32
   0   3   9    5.54    3.18
   0  -3  -9    5.69    4.85
   0   3   9    5.77    5.43
   0   3  10   19.24    7.78
   0   3  10   12.61    5.24
   0  -3 -10   11.22    5.83
   0   3  10   13.49    7.35
   0  -3 -11   37.44   11.04
   0   3  11   18.89    8.47
   0  -3 -11   12.70    6.22
   0   3  11   12.58    8.43
   0   3  12    2.74    4.41
   0  -3 -12    0.83    3.27
   0  -3 -12    0.17    1.35
   0   3  13    4.50    5.59
   0  -4  17    2.98    3.90
   0  -4  16    1.49    3.13
   0  -4  16    1.93    2.72
   0   4 -16    1.98    2.96
   0  -4  16    6.48    5.68
   0  -4  15    8.23    6.54
   0   4 -15   15.33    6.73
   0  -4  15   14.65    8.98
   0  -4  15    9.67    6.15
   0  -4  14   11.77    7.80
   0  -4  14    2.61    1.27
   0   4 -14    7.37    4.31
   0   4 -14    5.20    3.94
   0  -4  14    2.49    2.84
   0  -4  13    4.96    4.46
   0   4 -13    0.95    0.96
   0   4 -13    0.98    0.79
   0  -4  13    1.34    2.37
   0  -4  12   37.52   11.91
   0   4 -12   25.44    7.69
   0  -4  12   24.95    9.16
   0   4 -11  366.23   26.76
   0  -4  11  358.74   12.77
   0   4 -11  350.76   12.29
   0   4 -11  331.84   11.96
   0   4 -11  245.27   23.43
   0  -4  11  267.92   28.63
   0  -4  11  296.11   32.17
   0   4 -10  148.72   15.73
   0  -4  10   27.24    9.13
   0  -4  10  141.47    8.91
   0   4 -10  154.74    9.62
   0   4 -10  148.65    9.31
   0   4 -10   22.45    6.65
   0  -4  10   21.01    7.70
   0  -4   9   31.11    9.13
   0   4  -9    2.44    1.93
   0   4  -9    3.72    1.51
   0  -4   9    3.16    1.42
   0   4  -9    4.83    1.72
   0  -4   9   25.89    5.47
   0   4  -9   25.60    7.04
   0  -4   9   36.23    9.64
   0   4  -8  174.25   16.07
   0   4  -8  180.76   14.77
   0  -4   8  188.53   10.92
   0   4  -8  205.49   11.71
   0  -4   8  221.44   12.50
   0   4  -8  170.72   17.32
   0  -4   8  190.26   13.87
   0  -4   8  202.78   21.43
   0  -4   8  184.13   20.04
   0  -4   7   20.37    5.93
   0   4  -7    0.54    1.04
   0  -4   7    7.19    3.46
   0  -4   7    1.41    1.04
   0   4  -7    1.61    1.29
   0   4  -7   12.36    4.39
   0  -4   7   24.74    4.47
   0  -4   7   26.15    7.36
   0  -4   6   21.87    5.37
   0   4  -6    2.35    2.77
   0   4  -6    7.84    2.39
   0  -4   6    6.01    2.20
   0  -4   6   12.09    4.32
   0  -4   6   18.13    3.51
   0  -4   6   21.10    5.67
   0   4  -6   18.51    5.19
   0   4  -6   18.20    5.46
   0   4  -5   -0.41    1.43
   0  -4   5    0.70    1.51
   0   4  -5    1.20    0.87
   0  -4   5    1.64    0.86
   0  -4   5   -0.51    1.71
   0   4  -5   -0.70    0.22
   0   4  -5    1.10    1.20
   0  -4   5    0.40    1.06
   0   4  -5   -0.28    0.33
   0  -4   5    2.33    1.93
   0   4  -4    0.49    0.68
   0  -4   4    0.36    0.54
   0   4  -4   -0.54    0.99
   0  -4   4    3.20    1.51
   0   4  -4    3.21    1.82
   0  -4   4   -0.35    2.20
   0   4  -4    0.34    0.73
   0  -4   4   -0.10    0.47
   0   4  -4    1.12    1.54
   0  -4   4    1.05    1.76
   0   4  -4    1.34    1.18
   0  -4   4    1.16    0.51
   0   4  -3   60.17    5.72
   0   4  -3   65.60    6.73
   0  -4   3   72.07    6.82
   0   4  -3    2.65    1.96
   0  -4   3    5.06    2.98
   0  -4   3   64.55    7.15
   0   4  -3   63.65    7.24
   0   4  -3   66.37    6.58
   0  -4   3   66.04    6.39
   0   4  -3   61.90    7.34
   0  -4   3   67.55    7.65
   0   4  -2  311.19    8.75
   0  -4   2  310.66   24.98
   0  -4   2  285.92   13.79
   0   4  -2  291.47   13.89
   0  -4   2  349.36   19.03
   0   4  -2  320.09   17.81
   0   4  -2  324.38   16.40
   0  -4   2  307.08   13.96
   0  -4   2  306.27   15.91
   0   4  -2  322.75   14.31
   0   4  -1  873.95   38.82
   0   4  -1  802.66   23.35
   0  -4   1  831.61   23.38
   0   4  -1  894.26   32.24
   0  -4   1  942.12   35.00
   0  -4   1  821.59   18.44
   0  -4   1  822.18   29.00
   0   4  -1  821.78   29.35
   0   4  -1  855.13   19.37
   0   4   0   12.37    3.20
   0  -4   0   11.62    2.58
   0  -4   0   -5.54    2.64
   0   4   0    1.53    2.43
   0   4   0   12.56    3.03
   0   4   0    0.80    2.15
   0  -4   0   -0.01    0.55
   0   4   0   -0.27    1.53
   0   4   1   56.67    7.18
   0   4   1   25.87    6.14
   0  -4  -1   54.05    6.15
   0   4   1   53.93    6.23
   0  -4  -1    6.91    6.42
   0   4   1   18.85    2.38
   0   4   1   28.09    6.82
   0  -4  -1   23.98    5.97
   0   4   1   23.49    5.60
   0  -4  -2  307.23   18.48
   0   4   2  200.03   17.71
   0   4   2  309.57   18.53
   0   4   2  222.12   15.75
   0  -4  -2  282.00   17.98
   0   4   2  333.84   16.28
   0  -4  -2  294.79   14.36
   0   4   2  240.90   21.63
   0   4   2  192.05   14.16
   0  -4  -2  215.35   19.05
   0   4   2  204.31   18.59
   0   4   2  199.55    7.91
   0   4   3   15.58    5.59
   0  -4  -3   99.78   11.68
   0   4   3   19.84    4.93
   0   4   3   99.99    8.65
   0  -4  -3   91.44    7.83
   0  -4  -3   82.96    9.37
   0   4   3   17.03    4.19
   0   4   3   16.95    2.88
   0  -4  -3   18.57    5.85
   0  -4  -4  745.96   33.66
   0   4   4  824.64   41.38
   0   4   4  721.19   21.66
   0  -4  -4  799.68   23.38
   0  -4  -4  660.35   20.32
   0   4   4  775.24   28.89
   0   4   4  863.92   26.30
   0  -4  -4  910.32   44.55
   0  -4  -5  114.71   14.04
   0   4   5  107.84   15.64
   0   4   5  104.81    8.08
   0   4   5  117.74    8.84
   0  -4  -5  112.75    8.32
   0   4   5  105.85   11.43
   0  -4  -5  116.22   16.93
   0   4   5  115.67   11.04
   0   4   6   58.55   11.81
   0  -4  -6  112.02   14.72
   0  -4  -6   97.75    7.25
   0   4   6   93.64    7.25
   0   4   6  108.31    7.91
   0   4   6   66.32    9.58
   0   4   6   65.00    9.06
   0  -4  -6   58.39   12.49
   0  -4  -7   41.26    9.63
   0   4   7   15.86    6.30
   0  -4  -7   39.96    4.14
   0   4   7   26.95    6.20
   0   4   7   26.22    9.07
   0   4   7   23.94    5.85
   0  -4  -7   29.86    9.34
   0   4   8    0.40    2.68
   0  -4  -8    0.92    0.41
   0   4   8    1.12    0.55
   0   4   8    4.59    2.60
   0   4   9    3.15    4.03
   0  -4  -9   -0.29    1.36
   0   4   9    0.87    2.12
   0  -4  -9   -0.48    2.41
   0   4   9    7.16    5.10
   0  -4 -10    0.35    1.13
   0   4  10   -1.17    1.77
   0  -4 -10    1.45    2.39
   0   4  10    0.31    2.90
   0   4  11    1.54    0.97
   0  -4 -11    2.32    3.86
   0   4  12    2.13    3.84
   0  -4 -12   -2.13    1.78
   0  -4 -12    1.40    3.31
   0   4  12   -1.11    2.31
   0  -5  17    1.41    3.70
   0  -5  16    1.25    2.15
   0   5 -16   -0.97    2.57
   0  -5  16    2.97    1.99
   0  -5  15    3.00    4.10
   0  -5  15   -2.73    1.60
   0   5 -15    1.53    1.96
   0  -5  15    5.34    5.73
   0  -5  14    2.37    1.90
   0  -5  14    1.47    1.53
   0   5 -14    8.39    4.84
   0   5 -14   -1.21    1.71
   0  -5  14    1.24    3.48
   0  -5  13   54.00   14.62
   0  -5  13   60.27   15.15
   0   5 -13   85.80   14.19
   0   5 -13   48.32   11.42
   0  -5  13   43.14   12.64
   0  -5  12   74.63   15.89
   0   5 -12   45.20    9.48
   0  -5  12   44.83    5.23
   0   5 -12   45.33    5.49
   0  -5  12   74.82   10.57
   0   5 -12   61.44   12.41
   0  -5  12   74.37   15.82
   0   5 -11   69.71   11.26
   0  -5  11  104.34   17.80
   0   5 -11   69.46    7.37
   0   5 -11   72.00    7.54
   0  -5  11   61.77    6.82
   0   5 -11   81.48   13.48
   0  -5  11   93.74   11.23
   0  -5  11   79.70   15.85
   0  -5  10    5.02    3.77
   0   5 -10   26.99    6.67
   0  -5  10   33.81    5.12
   0   5 -10   33.55    5.29
   0   5 -10   32.10    5.21
   0  -5  10    3.01    1.44
   0   5 -10    5.38    3.80
   0  -5  10    6.26    5.12
   0  -5   9    4.63    3.63
   0   5  -9    3.64    2.50
   0   5  -9    3.14    1.54
   0  -5   9    2.97    1.86
   0  -5   9    1.28    1.01
   0  -5   9    5.67    2.43
   0   5  -9    6.24    4.32
   0  -5   9    0.76    1.69
   0   5  -8  202.79   16.55
   0  -5   8  201.84   19.00
   0  -5   8  196.70   12.88
   0   5  -8  226.95   15.03
   0  -5   8  177.23   12.93
   0  -5   8  178.63   20.09
   0  -5   7    0.76    1.50
   0   5  -7    4.80    2.12
   0  -5   7    1.61    1.73
   0   5  -7    1.37    1.98
   0  -5   7    4.72    1.92
   0  -5   7    0.11    0.99
   0  -5   7   -2.11    3.60
   0  -5   6    8.86    2.99
   0   5  -6    8.69    3.97
   0   5  -6    0.05    0.83
   0  -5   6    1.00    2.55
   0   5  -6    5.02    3.98
   0  -5   6    0.66    0.90
   0  -5   6    9.21    2.72
   0   5  -6   10.79    3.04
   0  -5   6    7.63    3.54
   0   5  -6    6.01    2.85
   0  -5   5  203.82   13.28
   0  -5   5  274.22   20.19
   0  -5   5  338.09   17.59
   0   5  -5  184.78   17.10
   0   5  -5  347.79   17.48
   0  -5   5  188.29   12.97
   0   5  -5  173.45   12.15
   0  -5   5  193.96   16.77
   0   5  -5  190.36   15.84
   0  -5   5  199.50   10.29
   0   5  -4  118.21    9.08
   0  -5   4  128.18    8.93
   0  -5   4    6.35    3.69
   0   5  -4    9.93    4.89
   0  -5   4  208.11   13.45
   0   5  -4  217.51   13.62
   0   5  -4  115.53   10.60
   0  -5   4  120.76   11.00
   0  -5   4  122.97    9.58
   0   5  -4  125.72    9.94
   0   5  -4  118.18   11.48
   0  -5   4  123.93   11.79
   0   5  -3   38.54    4.75
   0  -5   3   35.29    7.64
   0   5  -3    0.90    1.34
   0   5  -3   18.78    3.99
   0  -5   3   18.10    3.84
   0   5  -3   46.23    7.27
   0  -5   3   49.38    7.58
   0   5  -3   52.12    7.07
   0   5  -3   51.13    6.81
   0  -5   3   46.33    6.44
   0  -5   3   45.99    6.16
   0   5  -2   -0.34    0.52
   0  -5   2    0.02    0.65
   0   5  -2   20.83    4.50
   0   5  -2   -0.43    1.60
   0  -5   2   23.82    4.51
   0   5  -2   -0.49    0.33
   0  -5   2    2.11    2.37
   0   5  -2   -1.33    1.05
   0  -5   2    0.41    0.35
   0   5  -2   -0.02    0.44
   0  -5   2    3.18    2.60
   0  -5   1   35.07    5.51
   0   5  -1   -2.37    2.47
   0   5  -1   36.40    5.82
   0  -5   1   -0.32    1.11
   0   5  -1    0.71    2.19
   0   5  -1    0.26    0.41
   0  -5   1    1.56    1.47
   0   5  -1    0.51    1.93
   0   5   0  369.75   19.03
   0   5   0  390.96   18.78
   0  -5   0  393.74   18.64
   0   5   0  474.96   27.43
   0  -5   0  476.21   28.00
   0   5   0  415.09   27.40
   0  -5   0  367.18   23.78
   0   5   0  376.87   24.36
   0   5   1    5.32    1.96
   0  -5  -1    9.71    5.98
   0   5   1   48.25    8.90
   0  -5  -1    4.95    2.48
   0  -5  -1   56.17   10.05
   0   5   2  381.89   26.30
   0   5   2  657.85   25.92
   0  -5  -2  680.21   29.99
   0  -5  -2  508.99   20.95
   0   5   2  401.19   23.58
   0   5   2  373.52   16.00
   0  -5  -2  367.39   27.85
   0   5   3  103.08   14.66
   0  -5  -3   75.67   10.80
   0  -5  -3  114.14   12.78
   0   5   3  112.33   12.68
   0   5   3   81.31    8.64
   0  -5  -3   77.16    7.95
   0   5   3   91.72   10.65
   0   5   3  109.83    6.92
   0  -5  -3  107.82   16.11
   0   5   4    1.06    0.37
   0  -5  -4    6.59    3.43
   0   5   4    8.43    2.85
   0  -5  -4    6.64    2.45
   0  -5  -4    7.45    2.50
   0   5   4    0.91    1.23
   0   5   4   -0.70    1.24
   0  -5  -4   -0.86    0.84
   0  -5  -5   12.63    4.46
   0   5   5   22.30    7.21
   0   5   5   14.86    3.49
   0   5   5   12.34    3.03
   0  -5  -5   14.53    3.52
   0   5   5   20.82    5.26
   0   5   5   22.42    4.45
   0  -5  -5   25.74    8.54
   0  -5  -6    8.53    3.81
   0   5   6    2.52    3.42
   0   5   6    7.36    2.41
   0  -5  -6    8.15    2.41
   0   5   6    5.12    1.93
   0   5   6    1.41    1.76
   0  -5  -6    0.96    2.08
   0   5   6    1.22    1.59
   0   5   7   44.49   12.02
   0  -5  -7   46.35   12.20
   0   5   7   49.33    8.32
   0  -5  -8   25.82    7.97
   0   5   8   16.48    6.96
   0  -5  -8   18.21    8.08
   0   5   8   17.30    8.52
   0   5   9    7.26    4.09
   0  -5  -9   -1.13    2.42
   0   5   9    4.74    5.36
   0  -5 -10   -0.17    1.47
   0   5  10    1.83    2.70
   0   5  10    2.76    2.85
   0  -5 -10    2.64    3.17
   0  -5 -11    6.19    5.60
   0   5  11    1.24    2.60
   0   5  11   -2.07    4.48
   0  -5 -11   -1.61    3.22
   0   5  12    3.27    4.68
   0  -5 -12    0.21    1.46
   0  -6  17   14.52    8.86
   0  -6  17   12.67    8.24
   0  -6  16   -1.08    3.46
   0   6 -16   -1.26    1.81
   0  -6  16    1.99    3.75
   0   6 -15    0.53    2.45
   0  -6  15   -2.82    4.51
   0   6 -15    2.27    3.18
   0  -6  15   -0.32    2.78
   0  -6  14   38.83   12.46
   0   6 -14   51.27   11.49
   0   6 -14   24.03    8.48
   0  -6  14   30.85   10.67
   0  -6  13   12.95    6.87
   0   6 -13    8.62    5.63
   0  -6  13    6.94    5.50
   0   6 -12  176.60   19.05
   0  -6  12  103.10   17.54
   0  -6  12  156.05   12.02
   0   6 -12  189.96   13.51
   0  -6  12   77.37    9.86
   0   6 -12   71.41   13.89
   0  -6  12   77.38   16.30
   0   6 -11    0.23    0.86
   0  -6  11    0.49    0.28
   0   6 -11    0.43    0.34
   0   6 -11   -0.69    0.88
   0  -6  11    0.57    1.27
   0  -6  11   -0.38    1.25
   0   6 -11    0.51    2.21
   0  -6  11    1.67    1.68
   0  -6  10  112.12   16.15
   0   6 -10  141.67   14.83
   0  -6  10  156.18   12.44
   0  -6  10  139.93   11.63
   0   6 -10  162.66   12.93
   0  -6  10   94.96   10.31
   0   6 -10   91.05   14.85
   0  -6  10   88.11   15.73
   0   6  -9   92.11   12.09
   0  -6   9  139.91   16.70
   0  -6   9  131.86   13.18
   0   6  -9   96.53   10.55
   0   6  -9   77.21   12.49
   0  -6   9   86.51    9.53
   0  -6   9  132.08   11.60
   0  -6   9  120.02   17.60
   0  -6   8  130.07   14.57
   0   6  -8   99.78   13.41
   0  -6   8  120.75   11.18
   0  -6   8  138.93   17.17
   0   6  -8  136.72   13.00
   0  -6   8  117.00   10.71
   0  -6   8  121.40   16.91
   0  -6   7   -0.14    1.16
   0   6  -7    0.85    1.42
   0   6  -7    2.09    1.46
   0  -6   7    0.24    1.37
   0  -6   7    0.96    1.09
   0  -6   7    1.38    1.24
   0   6  -7   -0.43    1.16
   0  -6   7   -0.60    1.21
   0  -6   6   50.16    7.21
   0   6  -6   27.48    9.89
   0   6  -6   53.91    7.77
   0  -6   6   56.75    8.25
   0  -6   6   36.28   10.00
   0   6  -6   47.92    6.96
   0  -6   6   52.54    7.49
   0  -6   6   50.58    9.39
   0   6  -6   48.64    8.67
   0  -6   6   52.75    5.50
   0   6  -5    6.61    2.44
   0  -6   5    6.01    2.21
   0   6  -5    1.05    2.13
   0  -6   5   62.09    8.54
   0  -6   5    2.96    3.02
   0   6  -5   61.97    8.08
   0   6  -5    5.12    2.57
   0  -6   5    4.09    2.07
   0   6  -5    4.85    2.32
   0  -6   5    4.92    2.24
   0  -6   5    2.45    2.45
   0   6  -5    5.11    2.18
   0   6  -4  186.51   11.67
   0   6  -4   10.85    5.34
   0   6  -4  316.48   18.53
   0  -6   4    9.02    8.99
   0  -6   4  308.48   17.98
   0   6  -4  180.22   15.26
   0  -6   4  196.33   16.62
   0  -6   4  181.84   14.57
   0  -6   4  186.64   14.34
   0   6  -4  187.21   14.41
   0   6  -4  175.09   14.39
   0   6  -3   12.72    2.08
   0  -6   3    5.71    6.28
   0   6  -3   11.92    4.62
   0   6  -3   43.59    6.82
   0  -6   3   45.99    6.95
   0  -6   3   11.27    4.32
   0   6  -3   11.67    4.18
   0  -6   3   10.97    3.16
   0  -6   3    9.47    4.18
   0   6  -3    9.61    3.11
   0   6  -3    9.68    3.01
   0   6  -2    5.14    1.93
   0  -6   2   10.46    3.26
   0  -6   2   -0.88    1.16
   0   6  -2    8.70    3.17
   0   6  -2   -0.50    2.07
   0   6  -2    2.92    1.66
   0  -6   2    6.38    3.40
   0   6  -2    5.08    1.85
   0  -6   2    4.80    2.10
   0  -6   2    6.83    3.25
   0   6  -2    5.30    2.83
   0  -6   1  145.38   12.52
   0   6  -1  136.87   12.15
   0  -6   1   19.11   11.89
   0   6  -1   74.63   13.81
   0   6  -1   82.97   12.33
   0   6  -1   81.91   11.72
   0   6  -1   73.74    5.86
   0  -6   1   74.86   11.37
   0   6   0   51.30    7.68
   0  -6   0   53.28    7.96
   0  -6   0    8.74    5.24
   0   6   0    8.01    5.00
   0  -6   0    2.82    2.35
   0   6   1  893.62   33.07
   0   6   1  794.66   37.72
   0  -6  -1  746.12   34.50
   0  -6  -1  828.36   29.83
   0  -6  -1  858.54   43.21
   0   6   2    9.29    3.91
   0  -6  -2   -0.26    1.38
   0  -6  -2    5.82    2.49
   0   6   2    7.92    3.11
   0   6   2   15.50    5.57
   0   6   2   14.95    2.99
   0  -6  -2   15.30    6.14
   0   6   3  101.08   15.02
   0  -6  -3  173.53   13.29
   0  -6  -3  213.37   17.30
   0   6   3  184.31   13.88
   0   6   3   85.41   11.09
   0   6   3   97.59    9.76
   0  -6  -3   98.08   16.07
   0   6   4    8.63    4.40
   0   6   4    4.57    2.18
   0  -6  -4    7.58    2.80
   0  -6  -4    4.02    1.90
   0   6   4    9.93    3.40
   0   6   4    6.32    3.27
   0  -6  -4    6.08    3.58
   0   6   4   11.91    2.27
   0  -6  -5    4.86    2.87
   0   6   5    1.63    1.24
   0   6   5    4.42    1.96
   0   6   5    3.39    2.02
   0  -6  -5    5.77    2.50
   0   6   5   -3.49    3.09
   0   6   5    0.84    1.72
   0   6   5    1.17    1.26
   0  -6  -5   -2.46    4.23
   0   6   6   21.18    4.45
   0  -6  -6   20.03    4.14
   0   6   6   43.28   11.59
   0  -6  -6   22.32    7.36
   0  -6  -6   56.50   14.10
   0   6   6   52.57    7.10
   0   6   7   -2.83    3.69
   0  -6  -7    1.64    1.91
   0  -6  -7    2.06    3.69
   0   6   8    2.78    3.13
   0  -6  -8    2.81    1.81
   0   6   8   -1.63    3.93
   0  -6  -8   -2.11    3.79
   0  -6  -9   -1.21    2.48
   0   6   9    0.96    2.43
   0   6   9    1.48    1.57
   0  -6  -9    2.88    3.26
   0   6  10   -2.91    4.48
   0  -6 -10   -2.54    3.05
   0   6  10   -1.01    1.26
   0   6  11    1.61    3.86
   0  -6 -11   -1.35    2.56
   0  -7  17    5.36    5.88
   0   7 -17    2.36    3.07
   0  -7  17    0.15    1.98
   0  -7  16    3.23    2.92
   0   7 -16    2.37    2.65
   0   7 -16   -1.26    0.38
   0  -7  16    3.87    4.47
   0   7 -15    2.30    2.22
   0  -7  15   -1.11    3.11
   0   7 -15    2.46    2.99
   0  -7  15   -1.27    3.31
   0   7 -14    0.99    1.72
   0  -7  14    6.16    5.29
   0   7 -14    7.25    4.94
   0  -7  14    3.57    4.46
   0  -7  13   57.06   13.38
   0   7 -13  107.30   15.63
   0  -7  13   90.70   10.04
   0   7 -13  120.11   11.78
   0   7 -13   48.56   11.95
   0  -7  13   43.93   12.76
   0  -7  12    7.09    4.73
   0   7 -12    0.17    1.05
   0  -7  12    0.26    1.08
   0   7 -12   -0.92    1.22
   0   7 -12    3.50    2.96
   0  -7  12    4.92    2.43
   0  -7  12    4.61    5.14
   0  -7  11   17.97    6.43
   0   7 -11   49.91    9.61
   0   7 -11   50.54    7.91
   0  -7  11   41.72    7.24
   0  -7  11   18.32    4.53
   0   7 -11   13.43    6.33
   0  -7  11   16.51    7.11
   0  -7  10   70.83   12.16
   0   7 -10   70.65   11.30
   0  -7  10   88.55   11.45
   0   7 -10   76.98    9.86
   0  -7  10   56.63    7.97
   0  -7  10   60.13   13.16
   0  -7   9  178.42   18.05
   0   7  -9  181.51   16.20
   0  -7   9  169.74   14.09
   0  -7   9  153.32   20.00
   0  -7   8  145.57   14.80
   0   7  -8   88.06   11.34
   0  -7   8  138.75   16.77
   0  -7   8  140.06   13.14
   0   7  -8  126.82   12.05
   0  -7   8  139.15   18.08
   0  -7   7    3.40    2.14
   0   7  -7    1.49    0.77
   0  -7   7   -0.92    1.85
   0  -7   7    0.71    0.51
   0   7  -7    1.23    1.34
   0  -7   7    0.32    1.68
   0  -7   7    3.28    1.46
   0  -7   6    7.36    3.05
   0   7  -6    7.05    2.63
   0  -7   6    7.56    4.20
   0   7  -6    2.38    2.10
   0  -7   6    5.19    2.88
   0  -7   6    3.67    1.96
   0  -7   6    4.14    2.85
   0   7  -5   69.88    7.84
   0   7  -5   63.73    9.69
   0  -7   5   74.99   11.18
   0   7  -5   66.60    9.53
   0   7  -5   76.61    9.77
   0  -7   5   70.59    9.16
   0  -7   5   70.17   10.03
   0   7  -4   17.92    3.87
   0  -7   4   25.75    7.40
   0   7  -4   22.36    5.32
   0   7  -4   17.27    5.32
   0  -7   4   20.91    6.26
   0  -7   4   15.40    4.09
   0  -7   4   18.33    5.11
   0   7  -4   18.25    4.72
   0   7  -4   18.14    5.24
   0   7  -3  102.41    7.60
   0   7  -3  137.79   13.42
   0  -7   3  113.25   15.54
   0   7  -3  107.90   14.05
   0   7  -3  114.77   13.89
   0  -7   3  113.75   13.67
   0  -7   3   99.12    9.77
   0   7  -3  101.56    9.98
   0   7  -2  502.88   25.65
   0  -7   2  457.59   30.25
   0   7  -2  381.80   18.94
   0   7  -2  337.85   15.71
   0  -7   2  363.45   26.32
   0   7  -1  135.15    8.01
   0  -7   1  157.98   18.07
   0   7   0   87.43   11.05
   0  -7   0   82.59   14.08
   0  -7  -1   41.67    8.60
   0   7   1   24.47    6.13
   0  -7  -1   33.69    9.46
   0   7   2  301.10   27.59
   0   7   2  337.98   21.43
   0   7   2  335.48   11.38
   0  -7  -2  348.88   31.49
   0   7   3   85.58   14.93
   0  -7  -3  216.13   17.37
   0   7   3  224.42   16.63
   0   7   3   85.23    8.22
   0  -7  -3   81.32   15.91
   0   7   4   14.88    4.42
   0  -7  -4   15.26    4.08
   0   7   4    4.33    4.54
   0  -7  -4    5.16    3.26
   0  -7  -5   55.33    8.01
   0   7   5   60.90    8.86
   0   7   5   54.12   12.97
   0  -7  -5   59.95   14.64
   0   7   6    0.85    1.20
   0  -7  -6    2.39    2.21
   0   7   7    9.20    5.23
   0  -7  -7    6.21    3.63
   0   7   8    4.31    3.65
   0  -7  -8    2.95    2.82
   0   7   8    1.63    2.59
   0   7   9    4.65    3.71
   0  -7  -9    3.97    4.20
   0   7   9    1.70    3.48
   0   7  10    1.83    1.57
   0  -7 -10    5.10    4.96
   0  -8  18    6.66    6.16
   0  -8  17    5.30    6.56
   0   8 -17    1.59    1.52
   0  -8  17    1.04    2.01
   0   8 -16    7.68    4.60
   0  -8  16    1.83    2.70
   0   8 -16    3.12    2.83
   0  -8  16   -0.03    0.55
   0   8 -15   20.70    6.92
   0  -8  15   11.38    6.30
   0   8 -15    7.00    4.67
   0  -8  15    9.28    6.30
   0  -8  14   10.70    5.97
   0   8 -14    2.38    2.14
   0   8 -14    9.57    5.90
   0  -8  14    7.82    5.77
   0  -8  13   37.92   10.93
   0   8 -13   42.04    8.93
   0  -8  13   39.50    7.20
   0   8 -13   44.75    8.02
   0   8 -13   27.98    9.93
   0  -8  13   24.24    9.32
   0  -8  12    1.69    3.05
   0   8 -12   -1.59    2.17
   0  -8  12    0.88    1.82
   0   8 -12    0.68    1.35
   0  -8  12    0.39    1.26
   0   8 -12    1.03    3.44
   0  -8  12    2.24    2.96
   0  -8  11    2.57    1.82
   0   8 -11   -0.52    0.77
   0  -8  11    0.30    0.27
   0   8 -11    1.36    1.72
   0  -8  11    0.13    0.78
   0  -8  11    0.91    2.21
   0  -8  10   24.24    6.76
   0  -8  10   59.73   11.03
   0   8 -10   63.29   10.08
   0  -8  10   25.53    5.86
   0  -8  10   23.22    8.08
   0  -8   9    8.00    3.66
   0  -8   9    8.61    3.65
   0   8  -9    6.73    2.99
   0  -8   9    7.01    3.55
   0  -8   8    6.81    3.23
   0  -8   8    6.37    1.58
   0   8  -8    3.86    2.41
   0  -8   8    7.26    3.21
   0  -8   8    4.54    2.97
   0  -8   8    4.75    1.72
   0  -8   7    1.20    1.68
   0  -8   7    3.67    2.24
   0   8  -7   -0.06    0.86
   0  -8   7    0.26    1.84
   0  -8   7   -0.58    1.87
   0  -8   7   -0.07    0.82
   0   8  -6   55.86    7.72
   0  -8   6   40.89   14.47
   0   8  -6   43.37    8.36
   0  -8   6   55.28   10.21
   0   8  -6   52.97    8.33
   0  -8   6   50.30    9.20
   0  -8   6   52.30    8.22
   0   8  -5   90.15    9.24
   0   8  -5   76.96   10.74
   0  -8   5  109.87   15.10
   0  -8   5   95.32   12.25
   0   8  -5   83.77   11.12
   0   8  -5  100.67   12.65
   0  -8   5   96.60   12.30
   0   8  -4   88.83    9.02
   0   8  -4   76.04    5.34
   0  -8   4   92.31   14.19
   0   8  -4   80.79   12.06
   0  -8   4   70.68    9.39
   0  -8   4   78.02   11.98
   0   8  -4   68.87    9.24
   0   8  -3  111.34    9.25
   0   8  -3   47.78    8.71
   0  -8   3   29.54   10.24
   0  -8   3  113.61    7.67
   0   8  -3  109.54   10.48
   0  -8   3  126.11   11.64
   0  -8   3  117.70   15.49
   0  -8   2  213.76   21.32
   0   8  -2  152.19   15.86
   0   8  -2  205.05   15.42
   0   8  -2  187.53   11.98
   0  -8   2  207.24   21.72
   0   8  -1    0.83    2.06
   0  -8   1   13.16    5.68
   0   8  -1   42.40    4.25
   0  -8   1   44.15   10.76
   0  -8   0  388.93   32.96
   0  -8   0  255.73   26.53
   0  -8  -1  107.69   15.89
   0   8   1   70.41   10.59
   0  -8  -1   76.03   15.01
   0   8   2  208.95   17.66
   0  -8  -2  206.90   20.14
   0   8   2   93.93   16.10
   0  -8  -2   88.33   16.91
   0   8   3  203.69   24.66
   0   8   3  178.85   15.94
   0  -8  -3  192.36   16.63
   0   8   3  213.45   11.46
   0  -8  -3  201.55   26.29
   0  -8  -4    0.26    1.24
   0   8   4    1.30    1.45
   0   8   4   -1.27    3.07
   0  -8  -4   -1.94    3.08
   0   8   5   29.62    6.48
   0  -8  -5   19.47    5.26
   0   8   5   25.08    9.62
   0  -8  -5   22.90    9.45
   0   8   6    1.21    3.01
   0  -8  -6   -1.76    1.85
   0   8   7    0.05    3.59
   0  -8  -7    1.46    2.97
   0   8   8    9.63    7.06
   0   8   8    5.06    4.75
   0  -8  -8    3.63    4.75
   0   8   9    3.87    3.00
   0  -8  -9   -0.63    1.77
   0  -9  18   -3.67    4.33
   0   9 -17   39.92   11.08
   0  -9  17   22.87   10.84
   0   9 -17   10.13    6.74
   0  -9  17   17.45    9.65
   0  -9  16    0.54    1.15
   0   9 -16    0.94    0.35
   0   9 -16    2.11    2.95
   0  -9  16    2.44    4.76
   0   9 -15   -0.29    1.25
   0  -9  15    1.64    2.70
   0   9 -15    1.35    3.31
   0  -9  15    1.07    4.14
   0   9 -14    3.19    2.65
   0  -9  14   -0.31    1.86
   0   9 -14    3.11    2.41
   0  -9  14    1.84    0.96
   0   9 -14   -1.24    1.28
   0  -9  14    4.97    5.93
   0  -9  13   12.20    6.25
   0   9 -13   22.23    6.61
   0   9 -13   21.70    5.97
   0  -9  13   18.77    5.98
   0   9 -13   12.26    6.78
   0  -9  13   11.06    6.27
   0  -9  12   39.32   10.20
   0   9 -12   35.26    9.03
   0   9 -12   47.67    8.81
   0  -9  12   44.11    8.48
   0  -9  12   36.46    7.11
   0  -9  12   42.60   12.08
   0  -9  11   53.43   10.76
   0   9 -11   52.76    9.50
   0  -9  11   65.35   11.35
   0  -9  11   46.73    8.39
   0  -9  11   40.66   12.08
   0  -9  10    1.47    1.63
   0  -9  10    2.13    1.26
   0  -9  10    1.58    3.22
   0   9 -10    2.10    1.80
   0  -9  10    1.21    1.58
   0  -9  10    0.09    1.62
   0  -9   9    3.83    2.65
   0   9  -9    6.00    3.56
   0  -9   9    3.62    2.29
   0  -9   9    4.71    2.73
   0   9  -9    2.33    1.92
   0  -9   9    3.89    2.29
   0  -9   8  118.43   17.53
   0   9  -8  131.44   15.84
   0  -9   8   53.51    9.97
   0   9  -8   45.68    8.62
   0  -9   8   47.61   10.63
   0  -9   8   49.49    7.07
   0   9  -7  128.23   12.66
   0   9  -7  143.60   16.55
   0  -9   7  161.33   20.02
   0  -9   7  158.11   18.08
   0  -9   7  133.38   17.18
   0  -9   7  142.52   14.25
   0   9  -6   22.96    5.00
   0  -9   6    1.44    5.68
   0   9  -6    6.85    3.80
   0  -9   6   25.37    7.44
   0   9  -6   25.58    6.73
   0  -9   6   27.71    6.82
   0  -9   6   21.18    6.20
   0   9  -5   83.27    9.24
   0  -9   5  110.80   16.64
   0   9  -5   98.26   13.76
   0  -9   5   95.76   15.67
   0  -9   5   94.59   13.53
   0  -9   5   81.54   11.11
   0   9  -5   78.51   11.07
   0   9  -4   37.14    4.56
   0   9  -4   38.63    6.34
   0  -9   4   36.16    8.77
   0   9  -4   32.72    6.59
   0  -9   4   33.10    6.64
   0  -9   3    5.90    6.88
   0   9  -3    9.03    2.70
   0   9  -3    4.70    2.15
   0  -9   3    7.09    4.26
   0  -9   2   -1.73    2.65
   0   9  -2    1.73    1.46
   0   9  -2    4.20    2.55
   0   9  -2    3.02    1.69
   0  -9   2    1.45    2.41
   0  -9   1   44.36   10.28
   0   9  -1   31.15    7.76
   0  -9   1   45.31   11.45
   0  -9   0   66.93   13.13
   0   9   0   97.83   13.35
   0  -9  -1   10.27    5.96
   0   9   1   18.74    5.83
   0  -9  -1    3.43    2.68
   0   9   2  146.40   15.44
   0  -9  -2  147.72   16.58
   0   9   2  109.90   18.64
   0  -9  -2  125.54   21.45
   0  -9  -3    4.92    2.77
   0   9   3    4.45    2.76
   0   9   3    4.21    3.79
   0  -9  -3    2.15    3.24
   0   9   4   60.94   10.18
   0  -9  -4   55.25    9.25
   0   9   4   19.15    8.41
   0  -9  -4   26.31   10.54
   0   9   5    3.16    3.08
   0  -9  -5    6.33    5.51
   0   9   6   -2.54    3.05
   0  -9  -6   -1.31    2.72
   0   9   7    2.33    2.74
   0  -9  -7    5.80    6.08
   0  -9  -8   -0.48    3.20
   0 -10  18   -1.39    2.61
   0 -10  17    6.41    5.82
   0  10 -17   -2.30    3.05
   0  10 -17    2.40    3.99
   0 -10  16    8.98    6.12
   0  10 -16   14.46    6.44
   0  10 -16    4.09    3.96
   0 -10  16    3.79    4.41
   0 -10  15   -1.38    1.23
   0  10 -15    0.51    0.77
   0  10 -15    0.89    0.41
   0 -10  15    1.91    3.03
   0  10 -14    3.07    3.25
   0 -10  14    1.82    1.20
   0  10 -14    4.44    3.04
   0 -10  14    4.87    3.16
   0  10 -14    2.57    2.60
   0 -10  14    1.81    3.64
   0 -10  13   81.06   12.56
   0  10 -13  112.99   14.47
   0  10 -13   99.11   15.76
   0 -10  13   58.87   12.80
   0 -10  13   50.36   13.87
   0 -10  12    4.04    2.99
   0  10 -12    6.32    3.43
   0 -10  12    6.39    3.75
   0 -10  12    4.12    2.86
   0 -10  12    5.82    5.43
   0 -10  11   61.74   11.30
   0 -10  11   92.54   14.35
   0  10 -11  101.81   14.24
   0 -10  11   63.64   10.94
   0 -10  11   60.26   14.40
   0 -10  10   26.72    6.74
   0  10 -10   31.31    8.16
   0 -10  10   44.85   10.99
   0 -10  10   32.34    8.24
   0 -10  10   25.52    9.30
   0  10  -9   30.98    8.20
   0 -10   9   41.23   11.11
   0 -10   9   28.34    7.83
   0 -10   9   18.27    4.45
   0 -10   9   22.74    8.04
   0  10  -8    1.27    0.63
   0 -10   8   -1.37    2.60
   0 -10   8    1.85    1.32
   0 -10   8    1.43    1.60
   0 -10   8    2.96    3.38
   0  10  -7    4.58    2.34
   0 -10   7   17.55    9.30
   0 -10   7    4.46    2.95
   0 -10   7    7.50    4.57
   0 -10   7    6.40    3.18
   0  10  -6    3.38    1.90
   0 -10   6    1.61    2.26
   0  10  -6    3.59    3.39
   0 -10   6    8.15    4.36
   0 -10   6    3.73    2.89
   0 -10   6    5.03    3.16
   0  10  -5   12.20    5.25
   0 -10   5    9.39    9.39
   0  10  -5   38.35    6.63
   0 -10   5   41.88    8.02
   0 -10   5   43.34   10.16
   0  10  -5   43.01    8.48
   0  10  -4    1.29    0.78
   0 -10   4    1.09    0.89
   0 -10   4   -1.56    1.78
   0  10  -4    1.76    1.68
   0  10  -3   27.11    7.38
   0 -10   3    4.12    9.13
   0  10  -3   12.84    3.92
   0  10  -3   12.60    3.62
   0 -10   3   14.68    6.18
   0  10  -2    3.04    3.24
   0 -10   2    1.84    2.40
   0  10  -2    1.12    1.37
   0 -10   2    0.31    0.28
   0  10  -2    0.78    0.42
   0 -10   1   66.56   13.83
   0  10  -1   60.72   11.08
   0 -10   1   34.56   10.78
   0  10   0   80.26   12.72
   0 -10   0   96.61   16.23
   0 -10   0   79.52   16.91
   0  10   1  105.23   13.97
   0 -10  -1  122.34   16.46
   0  10   1   82.17   16.66
   0 -10  -1   93.49   19.07
   0 -10  -2    6.09    3.32
   0  10   2    7.25    3.94
   0  10   2    3.40    5.03
   0 -10  -2    1.37    3.10
   0  10   3   24.40    6.83
   0 -10  -3   18.31    5.79
   0  10   3    4.27    3.62
   0 -10  -3   10.79    6.40
   0  10   4   -0.11    0.98
   0 -10  -4    1.97    2.08
   0  10   4   -1.20    2.60
   0 -10  -4    0.10    4.27
   0  10   5    6.04    4.94
   0 -10  -5   13.91    8.29
   0  10   6   -3.44    2.97
   0 -10  -6    2.28    3.68
   0  11 -18   -2.90    4.98
   0 -11  17    3.54    4.32
   0  11 -17    4.94    4.24
   0 -11  16   -0.17    0.89
   0  11 -16   -0.18    0.90
   0  11 -16   -0.56    0.96
   0 -11  16    0.64    2.72
   0  11 -15   16.33    6.60
   0 -11  15    8.13    5.39
   0  11 -15    4.68    4.49
   0 -11  15    2.78    4.02
   0  11 -14   11.45    5.71
   0 -11  14    5.13    3.81
   0  11 -14    8.02    3.54
   0 -11  14    5.49    3.61
   0  11 -14    8.22    6.41
   0 -11  14    4.16    4.06
   0 -11  13    9.09    4.40
   0  11 -13   13.14    5.40
   0 -11  13    5.14    3.45
   0 -11  13    4.03    4.21
   0  11 -12   11.93    4.81
   0 -11  12   12.79    5.34
   0 -11  12    8.03    4.46
   0 -11  12    3.09    3.29
   0 -11  11    8.06    3.74
   0 -11  11   18.02    6.82
   0  11 -11   21.30    6.56
   0 -11  11    7.84    4.27
   0 -11  11    8.24    5.76
   0  11 -10   38.77    9.43
   0 -11  10   35.83   10.24
   0 -11  10   17.66    6.67
   0 -11  10   23.93    9.07
   0 -11  10   15.05    3.80
   0  11  -9  224.25   23.60
   0 -11   9  255.43   30.22
   0 -11   9  156.23   20.17
   0 -11   9  126.28   19.03
   0 -11   9  117.57   12.79
   0  11  -8  144.58   14.48
   0  11  -8  345.70   29.87
   0 -11   8  286.66   33.52
   0 -11   8  157.14   21.01
   0 -11   8  137.66   18.59
   0 -11   8  144.02   16.14
   0  11  -7    8.28    4.66
   0 -11   7   11.81    7.25
   0  11  -7    3.56    2.39
   0 -11   7    5.21    3.69
   0 -11   7    2.65    1.75
   0  11  -6    4.38    2.20
   0 -11   6    2.50    1.07
   0 -11   6    3.30    2.71
   0  11  -5   19.82    5.11
   0 -11   5   20.11    9.49
   0  11  -5   21.99    7.28
   0 -11   5   17.45    3.80
   0 -11   5   19.33    7.00
   0  11  -5   19.77    5.76
   0 -11   4    7.87    6.13
   0  11  -4    4.02    1.76
   0  11  -4   11.03    3.20
   0 -11   4    8.33    4.48
   0  11  -4   11.06    3.75
   0 -11   3   -0.80    1.08
   0  11  -3    2.65    2.35
   0  11  -3    0.71    1.00
   0 -11   3   -0.37    1.34
   0 -11   2   16.11    7.22
   0  11  -2   19.05    6.44
   0 -11   2   -0.78    2.62
   0  11  -1   21.71    6.85
   0 -11   1   22.26    9.23
   0 -11   1   27.32    9.99
   0 -11   0   44.10   11.79
   0  11   0   55.65   10.91
   0 -11   0   26.02   10.06
   0  11   1   45.95    9.67
   0 -11  -1   41.73    9.26
   0  11   1   22.74    9.52
   0 -11  -1   11.81    6.07
   0 -11  -2    7.11    3.91
   0  11   2    8.20    4.22
   0  11   2    1.79    2.29
   0 -11  -2    4.13    5.56
   0  11   3   10.63    4.51
   0 -11  -3   10.74    4.49
   0  11   3   17.66    8.90
   0 -11  -3    8.51    6.32
   0  11   4    5.42    5.00
   0 -11  -4   -0.34    4.01
   0  11   5    5.34    4.07
   0 -11  -5    3.44    4.76
   0  12 -18    4.31    5.10
   0  12 -17    0.35    1.10
   0  12 -16    5.54    4.82
   0 -12  16    2.80    2.55
   0  12 -15    4.68    4.07
   0  12 -15    4.88    3.69
   0 -12  15    1.36    1.77
   0  12 -15    9.37    7.19
   0 -12  15   -2.59    3.51
   0  12 -14   -0.34    1.08
   0 -12  14   -0.05    1.24
   0 -12  14    1.34    2.14
   0 -12  14    2.74    3.38
   0 -12  13    9.19    4.51
   0  12 -13   14.41    5.68
   0 -12  13    4.02    3.00
   0 -12  13   -0.96    1.50
   0  12 -12   45.89   10.45
   0 -12  12   44.52   10.86
   0 -12  12   14.48    7.40
   0  12 -11    3.71    3.22
   0 -12  11    8.15    5.45
   0 -12  11    5.51    4.07
   0 -12  11    4.04    4.67
   0  12 -10  215.59   23.65
   0 -12  10  209.07   25.79
   0 -12  10  107.25   17.42
   0 -12  10   88.66   17.27
   0 -12  10   76.11   10.30
   0 -12   9    0.43    1.12
   0 -12   9   -0.23    0.25
   0  12  -8    0.06    0.99
   0 -12   8    1.57    2.27
   0 -12   8    5.96    3.44
   0 -12   8   -0.03    2.64
   0 -12   7    1.56    2.82
   0 -12   7    1.04    1.51
   0  12  -6   22.46    7.78
   0 -12   6   14.71    7.80
   0 -12   6    4.66    4.30
   0 -12   6    1.28    2.04
   0  12  -5    6.81    4.32
   0 -12   5    6.78    4.79
   0 -12   5   -0.96    2.37
   0 -12   4    4.57    5.30
   0  12  -4    2.93    3.35
   0 -12   4   15.36    7.03
   0  12  -3   14.01    6.02
   0 -12   3   12.79    8.74
   0 -12   3   18.96    9.17
   0 -12   2    2.84    2.92
   0  12  -2    0.38    1.43
   0 -12   2    2.64    2.62
   0 -12   1   17.06    7.57
   0  12  -1   12.65    5.10
   0 -12   1    7.34    5.13
   0 -12   0    2.15    2.25
   0  12   0    2.49    2.78
   0  12   0    2.96    3.56
   0 -12   0    2.31    2.24
   0  12   1   16.56    6.29
   0 -12  -1   14.02    5.56
   0  12   1    7.59    5.68
   0 -12  -1    5.09    3.43
   0  12   2    0.63    1.23
   0 -12  -2    1.68    2.02
   0  12   2   -2.44    3.73
   0 -12  -2   -0.20    4.08
   0  12   3    5.76    6.00
   0 -12  -3    1.13    3.17
   0  13 -17    2.58    5.00
   0  13 -16    2.94    2.85
   0  13 -16   10.45    7.97
   0 -13  16    1.48    4.46
   0 -13  15    2.94    2.96
   0  13 -15    5.93    3.94
   0  13 -15    6.25    4.41
   0 -13  15    6.48    5.41
   0  13 -14    5.13    3.55
   0 -13  14    3.29    2.56
   0 -13  14   -0.99    2.28
   0  13 -13   59.74   12.37
   0 -13  13   47.64   11.35
   0 -13  13   27.75   11.00
   0 -13  12   -1.41    0.31
   0  13 -12   -1.64    2.17
   0 -13  12    2.48    3.23
   0 -13  11  154.30   21.92
   0  13 -11  185.93   22.52
   0  13 -10   41.68   10.67
   0 -13  10   39.30   12.44
   0 -13  10   27.08    9.38
   0  13  -9   14.91    6.52
   0 -13   9    6.46    5.50
   0 -13   9    5.74    3.77
   0 -13   9    5.36    4.19
   0  13  -8  247.39   26.88
   0 -13   8  223.92   29.52
   0 -13   8   86.58   14.92
   0 -13   8   81.92   14.63
   0 -13   7   14.65    9.67
   0  13  -7   14.33    6.90
   0 -13   7   18.99    7.25
   0 -13   7   14.52    5.53
   0 -13   6    4.58    5.55
   0  13  -6   11.27    6.03
   0 -13   6    9.28    5.36
   0 -13   5    7.07    5.41
   0  13  -5   14.15    6.38
   0 -13   5    7.16    5.62
   0 -13   4    3.33    3.51
   0  13  -4    0.42    0.96
   0 -13   4    1.84    1.79
   0 -13   3   34.50   10.97
   0  13  -3   43.83   10.88
   0 -13   3   11.54    6.63
   0 -13   2   -0.57    0.67
   0  13  -2   -1.93    2.55
   0 -13   2    0.31    2.55
   0  13  -1    0.26    1.18
   0 -13   1    1.49    2.55
   0 -13   1   -2.03    4.39
   0  13   0    7.33    4.59
   0 -13   0    2.27    2.38
   0  13   0   -0.63    1.79
   0 -13   0    4.28    5.39
   0 -13  -1    3.44    2.54
   0  13   1    7.62    4.45
   0  13   1    4.00    4.35
   0 -13  -1   -2.18    4.04
   0 -13  -2    6.54    4.22
   0  13   2    8.17    4.23
   0  13   2    1.18    0.86
   0 -13  -2    4.55    6.38
   0  14 -16   -0.83    2.67
   0  14 -15    3.18    3.50
   0 -14  15   -0.64    2.33
   0 -14  15    5.76    5.81
   0  14 -14    2.93    3.01
   0 -14  14    1.95    2.23
   0 -14  14    1.62    3.71
   0  14 -13    5.83    4.35
   0 -14  13    7.29    4.78
   0 -14  13    2.21    3.66
   0 -14  12    7.93    5.09
   0  14 -12   10.19    5.40
   0 -14  12    3.96    4.45
   0 -14  11   21.44    8.43
   0  14 -11   16.66    6.89
   0 -14  11   16.58    7.59
   0 -14  10  150.57   23.08
   0  14 -10  197.70   24.37
   0 -14   9    1.91    2.80
   0 -14   9    2.76    3.53
   0 -14   8   11.61    6.96
   0  14  -8   10.99    6.08
   0 -14   8    1.22    3.06
   0 -14   8    5.20    4.54
   0 -14   7    2.27    3.62
   0  14  -7    5.40    4.79
   0 -14   7   -0.38    0.53
   0 -14   6   11.46    7.01
   0  14  -6    7.59    4.52
   0 -14   6    4.76    4.13
   0 -14   5   -0.45    1.81
   0  14  -5    2.10    2.89
   0 -14   5   -0.15    2.73
   0  14  -4   12.81    6.04
   0 -14   4    9.75    6.31
   0 -14   4    9.25    6.43
   0 -14   3    1.12    2.28
   0  14  -3    1.04    1.98
   0 -14   3   -1.17    3.59
   0 -14   2   13.09    6.84
   0  14  -2   16.96    6.59
   0 -14   2    4.61    4.34
   0  14  -1    0.92    1.32
   0 -14   1   -1.30    2.05
   0  14  -1   -0.97    1.89
   0 -14   1   -2.00    4.05
   0  14   0    8.04    4.85
   0 -14   0    8.17    4.79
   0  14   0    3.52    4.73
   0 -14   0    0.04    1.97
   0 -14  -1    2.03    2.38
   0  14   1    0.22    1.75
   0 -15  16    3.23    3.44
   0  15 -16   16.09    7.32
   0  15 -15   -0.51    2.11
   0 -15  15    2.89    3.26
   0 -15  15    1.08    1.96
   0 -15  14    2.59    3.03
   0  15 -14    0.87    2.66
   0 -15  14    2.72    2.57
   0 -15  13    1.60    2.51
   0  15 -13    3.07    2.77
   0 -15  13   -0.08    1.84
   0  15 -12    0.09    1.22
   0 -15  12    1.73    3.06
   0 -15  12   -0.64    1.60
   0  15 -11    9.09    5.34
   0 -15  11   10.21    6.25
   0 -15  11    2.24    3.35
   0  15 -10    8.33    4.97
   0 -15  10    6.78    5.28
   0 -15  10    7.84    5.31
   0  15  -9    8.96    4.78
   0 -15   9    2.31    2.61
   0 -15   9    3.05    3.11
   0  15  -8   14.02    7.24
   0 -15   8    9.96    5.98
   0 -15   8    0.30    2.32
   0 -15   7    2.60    3.09
   0  15  -7    3.73    4.36
   0 -15   7   -1.26    2.94
   0 -15   6    6.24    5.34
   0  15  -6    6.63    4.50
   0 -15   6    7.39    5.40
   0 -15   5    3.53    4.00
   0  15  -5   -0.10    0.97
   0 -15   5    1.61    2.71
   0  15  -4   -1.21    3.32
   0 -15   4   -3.02    3.10
   0 -15   4   -1.94    4.09
   0 -15   3    4.16    2.93
   0  15  -3    0.41    0.92
   0 -15   3   -1.34    3.06
   0  15  -2    5.17    3.85
   0 -15   2    7.83    5.34
   0  15  -2    1.50    3.05
   0 -15   2   -2.54    4.41
   0  15  -1    0.57    1.90
   0 -15   1    0.95    1.74
   0 -15   1    2.98    5.97
   0 -15   0   19.23    7.95
   0  15   0   27.72    9.48
   0 -16  16    0.98    2.84
   0 -16  15   19.06    8.16
   0  16 -15   18.78    8.15
   0 -16  15   -2.87    3.86
   0  16 -14   -1.16    0.22
   0 -16  14    0.68    1.28
   0 -16  14    1.55    1.84
   0 -16  13    2.02    2.49
   0  16 -13    5.94    4.17
   0 -16  13    1.51    2.22
   0 -16  12    4.21    3.99
   0  16 -12   10.74    6.16
   0 -16  12    0.61    3.26
   0 -16  11    7.17    5.95
   0  16 -11    3.75    3.74
   0  16 -10    9.26    6.16
   0 -16  10    5.05    4.16
   0  16  -9   13.31    6.44
   0 -16   9   10.71    5.92
   0  16  -8   12.42    6.71
   0 -16   8   12.40    7.23
   0 -16   8    4.67    4.14
   0  16  -7    7.26    5.31
   0 -16   7    2.76    4.32
   0 -16   7   -0.42    1.14
   0 -16   6   -1.23    0.57
   0  16  -6    2.01    2.74
   0 -16   6   -1.42    1.60
   0  16  -5    0.01    1.16
   0 -16   5    2.71    3.53
   0 -16   5    6.41    5.57
   0 -16   4    5.39    4.38
   0  16  -4    6.42    4.25
   0 -16   4    3.82    5.44
   0  16  -3    6.91    5.27
   0 -16   3    2.01    2.67
   0 -16   3    2.94    3.64
   0  16  -2    2.16    2.30
   0 -16   2    3.08    3.10
   0  16  -1   -0.13    1.79
   0 -17  14    0.50    2.88
   0 -17   7    5.76    4.67
   0 -17   6   -1.31    2.49
   0 -17   5   -2.87    3.80
   0 -18   7    0.69    2.23
   1 -18   6   -4.77    5.05
   1 -17   4    0.61    4.86
   1 -17   5    0.45    2.71
   1 -17   6   -5.03    5.02
   1 -17   7   -1.70    4.32
   1 -17  14    2.65    4.25
  -1  16   0   18.70    8.18
   1 -16   1    3.94    4.35
  -1  16  -1    9.27    6.08
  -1  16  -2   -0.28    1.55
   1 -16   2   -0.35    1.59
   1 -16   3    4.63    4.67
  -1  16  -3    1.08    2.23
  -1  16  -3   -1.84    4.06
   1 -16   3   -1.18    2.14
   1 -16   4    8.49    7.03
  -1  16  -4   19.88    8.08
   1 -16   4    2.84    5.46
  -1  16  -5    3.49    3.01
   1 -16   5    4.35    5.63
   1 -16   5    4.82    5.76
  -1  16  -6   20.74    8.42
   1 -16   6   21.11   11.13
   1 -16   6    5.31    5.17
   1 -16   7    5.68    6.96
  -1  16  -7   10.98    6.21
   1 -16   7   -4.57    4.90
  -1  16  -8    9.31    5.80
   1 -16   8   12.67    8.66
   1 -16   8    1.18    1.57
   1 -16   9    5.61    6.31
  -1  16  -9    4.02    4.37
   1 -16  10   80.58   20.80
  -1  16 -10   95.05   18.29
   1 -16  11   -0.18    2.42
  -1  16 -11    0.96    0.88
   1 -16  11    1.65    2.88
   1 -16  12   20.92   10.21
  -1  16 -12   32.30   11.18
   1 -16  12    3.16    3.83
  -1  16 -13   -0.87    3.11
   1 -16  13    3.38    4.64
   1 -16  13    0.28    1.22
  -1  16 -14    3.58    3.96
   1 -16  14    1.01    2.28
   1 -16  14    0.79    1.28
  -1  16 -15    6.80    4.61
   1 -16  15    2.05    3.30
   1 -16  16    1.30    2.02
  -1  15   1    9.86    5.59
   1 -15  -1    5.12    3.48
   1 -15   0   -0.21    1.65
  -1  15   0    4.07    3.99
  -1  15  -1   14.67    7.31
   1 -15   1    7.43    6.39
  -1  15  -1    5.17    4.69
   1 -15   1    7.29    6.91
  -1  15  -2   11.28    6.58
   1 -15   2    6.43    5.68
  -1  15  -2    1.13    2.44
   1 -15   2    5.59    5.10
   1 -15   3    3.94    5.89
  -1  15  -3    1.21    2.65
  -1  15  -3   -1.25    2.11
   1 -15   3    1.42    3.53
  -1  15  -4    3.62    2.93
   1 -15   4    7.69    6.60
   1 -15   4    2.28    4.35
  -1  15  -5    7.74    5.48
   1 -15   5    0.21    2.79
   1 -15   5   -0.17    4.13
   1 -15   6    2.45    3.80
  -1  15  -6   -0.12    0.36
   1 -15   6    0.03    1.74
  -1  15  -7    2.30    3.68
   1 -15   7    0.99    1.75
   1 -15   7    3.14    3.64
   1 -15   8   32.54   14.35
  -1  15  -8   45.13   12.05
   1 -15   8   13.36    6.76
   1 -15   9   10.18    7.31
  -1  15  -9    4.91    4.54
   1 -15   9    0.18    1.42
   1 -15  10    1.68    2.47
  -1  15 -10    4.10    4.53
   1 -15  10    0.84    1.84
   1 -15  11    8.64    7.56
  -1  15 -11   20.21    8.34
   1 -15  11    3.73    3.42
  -1  15 -12    8.57    5.33
   1 -15  12    4.93    4.86
   1 -15  12    1.56    1.90
   1 -15  13   12.20    7.25
  -1  15 -13   15.99    7.14
   1 -15  13    8.93    6.70
  -1  15 -14   -1.24    2.12
   1 -15  14    3.85    4.63
   1 -15  14   -3.50    3.74
   1 -15  15    2.05    3.36
  -1  15 -15    1.80    1.48
   1 -15  15    0.22    1.56
   1 -14  -1   26.03    9.62
  -1  14   1    6.80    5.38
   1 -14  -1   13.37    9.12
  -1  14   0   -0.79    1.86
   1 -14   0    4.25    3.80
  -1  14   0    6.88    6.11
   1 -14   0    7.77    7.01
  -1  14  -1    1.61    2.24
   1 -14   1    3.18    4.70
  -1  14  -1    1.89    0.87
   1 -14   1    1.38    1.21
  -1  14  -2   12.39    5.39
   1 -14   2    2.50    3.26
  -1  14  -2    6.03    5.11
   1 -14   2    3.78    4.46
   1 -14   3    6.66    6.47
  -1  14  -3    5.24    3.80
   1 -14   3    3.60    5.15
   1 -14   4    1.23    1.95
  -1  14  -4    3.85    3.09
   1 -14   4    1.56    2.84
  -1  14  -5    4.40    3.74
   1 -14   5    3.32    3.61
   1 -14   5    3.76    4.33
   1 -14   6    8.70    7.35
  -1  14  -6   25.15    8.22
   1 -14   6    7.76    5.23
   1 -14   7   23.39    8.78
   1 -14   7   16.55    5.91
  -1  14  -8    7.76    4.88
   1 -14   8    0.40    0.79
   1 -14   8    0.51    1.09
   1 -14   8    5.31    4.23
   1 -14   9   38.39   13.18
  -1  14  -9   54.03   12.61
   1 -14   9   13.63    5.94
   1 -14   9   14.99    6.87
  -1  14 -10    2.97    3.32
   1 -14  10   -1.48    4.20
   1 -14  10   -0.89    2.27
  -1  14 -11    1.84    3.14
   1 -14  11   -1.70    3.47
   1 -14  11    2.88    3.16
  -1  14 -12    3.86    2.88
   1 -14  12   -0.19    3.56
   1 -14  12   -1.32    3.60
   1 -14  13   -0.18    2.18
  -1  14 -13    0.70    1.54
   1 -14  13   -2.28    2.13
   1 -14  14   -0.10    1.51
  -1  14 -14    1.69    2.66
  -1  14 -14    0.35    2.09
   1 -14  14   -3.70    5.14
  -1  14 -15    1.42    0.63
   1 -14  15    2.85    3.64
  -1  14 -15    4.57    4.31
   1 -14  15    3.16    3.47
   1 -13  -2    7.83    5.58
  -1  13   2   10.20    5.10
  -1  13   2    6.03    6.19
   1 -13  -2    2.03    4.45
   1 -13  -1    4.31    4.23
  -1  13   1    6.95    4.21
  -1  13   1    4.76    4.58
   1 -13  -1   10.93    7.71
  -1  13   0    1.74    2.40
   1 -13   0    0.31    2.38
  -1  13   0    2.61    3.03
   1 -13   0   -0.02    2.42
   1 -13   1    8.12    4.90
  -1  13  -1   17.18    6.82
  -1  13  -1    4.53    3.85
   1 -13   1    3.39    4.99
  -1  13  -2   18.89    7.03
   1 -13   2   13.89    7.53
   1 -13   2    3.87    4.13
   1 -13   3    8.05    6.45
  -1  13  -3    9.74    5.10
   1 -13   3    1.15    0.19
  -1  13  -4   37.72    9.80
   1 -13   4   39.76   12.28
   1 -13   4   15.51    7.86
   1 -13   5  140.30   26.81
   1 -13   5   82.11   16.68
  -1  13  -6    2.67    3.12
   1 -13   6    5.65    5.59
   1 -13   6   -0.28    1.22
   1 -13   6    1.23    2.65
  -1  13  -7    0.05    0.93
   1 -13   7   -2.34    3.64
   1 -13   7    3.32    3.04
   1 -13   7    4.64    6.16
   1 -13   8   12.29    9.74
   1 -13   8   10.51    5.12
   1 -13   8    6.99    3.85
   1 -13   9    2.47    0.66
  -1  13  -9   -1.18    2.04
   1 -13   9    0.23    0.81
   1 -13   9   -0.25    1.17
   1 -13  10   99.09   23.54
   1 -13  10   45.93   12.52
   1 -13  11   22.70    9.70
  -1  13 -11   26.36    8.57
   1 -13  11    2.40    3.10
  -1  13 -12    1.19    1.77
   1 -13  12   -2.02    2.37
   1 -13  12    2.67    4.48
   1 -13  13   23.69   10.23
  -1  13 -13   25.64    8.42
   1 -13  13    7.11    5.87
  -1  13 -14    2.38    2.70
   1 -13  14    2.26    2.91
  -1  13 -14    1.45    2.34
   1 -13  14    4.82    5.60
  -1  13 -15   16.94    7.09
   1 -13  15   19.41    7.41
  -1  13 -15   22.24    7.40
  -1  13 -15    6.93    5.91
   1 -13  15    4.85    4.91
  -1  13 -16   -0.87    1.54
  -1  13 -16    0.66    4.21
  -1  12   4    2.64    3.45
   1 -12  -4    2.32    4.37
  -1  12   3    1.77    2.47
   1 -12  -3    1.36    2.37
  -1  12   3   -1.40    3.93
   1 -12  -3    1.16    1.52
   1 -12  -2    5.66    4.99
  -1  12   2    5.57    3.85
  -1  12   2    3.81    4.32
   1 -12  -2    1.31    1.30
   1 -12  -1   21.03   10.38
  -1  12   1   29.23    8.56
  -1  12   1   15.81    8.09
   1 -12  -1   10.91    5.96
  -1  12   0    0.34    1.78
   1 -12   0   -1.95    2.43
  -1  12   0    1.85    2.94
   1 -12   0    1.27    3.07
   1 -12   1    2.90    2.60
  -1  12  -1    1.01    1.06
  -1  12  -1    4.49    3.65
   1 -12   1    1.50    0.83
   1 -12   2    1.30    4.30
  -1  12  -2   11.81    5.46
   1 -12   2    5.09    4.16
  -1  12  -3   35.20    9.17
   1 -12   3   32.31   11.01
   1 -12   3   19.16    8.30
  -1  12  -4   16.33    6.45
   1 -12   4    1.31    5.06
   1 -12   4    4.13    4.23
   1 -12   5    4.58    3.14
  -1  12  -5    1.89    1.54
   1 -12   5    5.69    2.33
   1 -12   5    6.45    3.09
   1 -12   5    7.17    5.10
  -1  12  -6   13.73    5.52
   1 -12   6    8.50    7.12
   1 -12   6    1.82    2.25
   1 -12   6    3.40    2.67
   1 -12   7    3.60    4.17
   1 -12   7   -0.02    1.32
   1 -12   7    6.48    4.33
   1 -12   8  102.95   16.28
   1 -12   8  111.23   15.61
   1 -12   9    2.14    3.32
   1 -12   9    0.33    1.13
   1 -12   9   -0.60    1.05
  -1  12 -10    2.84    1.73
   1 -12  10    7.76    5.46
   1 -12  10   12.09    5.79
  -1  12 -11    9.75    4.79
   1 -12  11    5.61    4.51
   1 -12  11    1.18    2.52
   1 -12  12   -0.18    3.13
  -1  12 -12    1.81    2.82
   1 -12  12   -1.61    3.00
   1 -12  13    3.90    4.01
   1 -12  13   12.09    6.49
  -1  12 -13   12.94    5.77
  -1  12 -13    3.77    3.94
   1 -12  13    1.79    2.14
  -1  12 -14    2.35    2.50
   1 -12  14    2.62    3.09
   1 -12  14    5.57    4.04
  -1  12 -14    2.25    2.25
  -1  12 -14   -2.97    3.28
   1 -12  14    6.39    6.28
   1 -12  15    1.36    2.85
  -1  12 -15   -0.40    1.21
  -1  12 -15    3.58    4.50
   1 -12  15   -2.54    2.58
  -1  12 -16   10.69    5.56
   1 -12  16    1.96    3.28
  -1  12 -16    1.71    3.95
   1 -12  16    1.76    3.38
   1 -12  17    0.17    1.61
  -1  12 -17    2.61    4.44
  -1  11   5    5.20    5.04
   1 -11  -5    3.98    5.06
  -1  11   4    2.98    3.96
   1 -11  -4   -2.53    3.20
  -1  11   3   -0.71    1.36
   1 -11  -3   -0.19    1.71
  -1  11   3    3.37    4.01
   1 -11  -3    3.78    5.29
  -1  11   2    3.22    2.89
   1 -11  -2    6.82    5.04
  -1  11   2   -0.62    1.44
   1 -11  -2    5.31    4.72
   1 -11  -1    9.44    7.14
  -1  11   1    5.74    4.76
   1 -11  -1    3.30    3.34
   1 -11   0    4.25    4.34
  -1  11   0    7.60    4.33
  -1  11   0    6.99    5.48
   1 -11   0    5.63    4.03
   1 -11   1    2.18    2.90
  -1  11  -1    2.73    2.69
   1 -11   1   -1.18    1.90
   1 -11   2    4.91    7.18
   1 -11   2    9.35    5.54
   1 -11   3   -0.15    0.95
  -1  11  -3    3.45    3.07
  -1  11  -3    1.33    1.01
   1 -11   3    3.66    1.40
  -1  11  -4   22.24    3.95
   1 -11   4   35.35   12.34
   1 -11   4   19.91    3.83
   1 -11   4   22.63    8.07
  -1  11  -4   19.68    5.01
   1 -11   4   21.05    5.28
   1 -11   5   14.92   13.33
   1 -11   5   22.02    5.52
   1 -11   5   24.18    7.86
   1 -11   5   20.27    5.76
  -1  11  -5   21.27    5.87
   1 -11   6   35.02   13.31
  -1  11  -6   38.76    9.02
   1 -11   6   32.50    9.02
   1 -11   6   39.96    8.85
   1 -11   7  310.65   36.09
  -1  11  -7  372.53   28.21
   1 -11   7  196.93   21.08
   1 -11   7  199.07   20.52
  -1  11  -8    9.29    4.21
   1 -11   8   25.47    9.44
   1 -11   8   24.41    8.07
   1 -11   8   23.37    6.55
  -1  11  -9    3.04    2.91
   1 -11   9   -0.65    0.55
   1 -11   9    2.11    1.81
   1 -11   9    2.12    1.90
   1 -11  10  143.16   22.73
  -1  11 -10  185.76   19.74
   1 -11  10   71.19    8.74
   1 -11  10   83.23   16.24
  -1  11 -11    5.53    3.99
   1 -11  11    2.69    4.19
   1 -11  11   -0.66    0.86
   1 -11  11    2.37    3.49
  -1  11 -12   48.60   10.23
   1 -11  12   60.73   14.01
   1 -11  12   42.44   10.82
   1 -11  12   32.26   11.27
  -1  11 -13   19.41    7.26
   1 -11  13   15.58    6.66
  -1  11 -13   15.71    5.69
   1 -11  13   21.38    8.13
  -1  11 -13   14.50    7.69
   1 -11  13   13.57    7.31
   1 -11  14    2.08    1.85
  -1  11 -14    7.48    4.33
  -1  11 -14    6.16    3.48
   1 -11  14    4.49    3.47
  -1  11 -14   -0.28    3.13
   1 -11  14    6.25    5.54
  -1  11 -15    6.95    4.40
   1 -11  15    2.31    4.00
  -1  11 -15    2.69    4.27
   1 -11  15    7.74    6.89
  -1  11 -16    0.62    1.79
   1 -11  16   -2.18    3.79
  -1  11 -16    2.60    3.54
   1 -11  16   -3.17    5.12
   1 -11  17   21.51    9.91
  -1  11 -17   30.46    9.69
  -1  11 -17   11.71    8.51
   1 -11  18    3.93    5.20
  -1  11 -18    1.47    2.77
   1 -10  -7    4.25    5.17
  -1  10   6    1.02    0.45
   1 -10  -6    1.44    2.28
  -1  10   5   12.58    7.47
   1 -10  -5    8.95    6.34
  -1  10   4   -0.82    1.36
   1 -10  -4   -0.92    1.58
  -1  10   4    3.16    2.62
   1 -10  -4    1.57    2.12
  -1  10   3    1.09    2.24
   1 -10  -3    3.46    3.95
  -1  10   2    5.79    3.28
   1 -10  -2    1.92    1.55
  -1  10   2    2.38    3.89
   1 -10  -2   -1.43    3.38
  -1  10   1   16.06    5.91
   1 -10  -1    6.67    4.53
  -1  10   1    6.29    3.92
   1 -10  -1    4.51    5.46
  -1  10   0   61.25   10.93
   1 -10   0   47.76   12.18
  -1  10   0   19.99    7.57
   1 -10   0   21.46    8.31
   1 -10   1   20.40    8.35
   1 -10   1    7.09    5.25
   1 -10   2   19.59    8.45
  -1  10  -2   21.74    6.21
   1 -10   2   13.59    6.08
   1 -10   3   39.41    4.29
   1 -10   3   37.25    6.11
   1 -10   3   44.49   10.45
  -1  10  -4    1.89    1.97
  -1  10  -4    0.75    0.59
   1 -10   4    0.15    0.40
   1 -10   4    0.71    1.07
  -1  10  -4    0.35    1.01
   1 -10   4    1.26    1.43
   1 -10   5   40.40   12.79
  -1  10  -5   27.45    6.47
  -1  10  -5   21.72    6.09
   1 -10   5   30.40    7.88
   1 -10   5   23.64    6.41
   1 -10   6   -0.93    2.74
  -1  10  -6    2.07    2.22
  -1  10  -6    0.08    0.81
   1 -10   6    0.11    1.39
   1 -10   6   -0.56    1.18
  -1  10  -7    5.76    3.64
   1 -10   7    5.57    6.29
   1 -10   7    6.11    2.83
   1 -10   7    6.62    4.02
   1 -10   8    5.79    7.69
  -1  10  -8    6.92    3.75
   1 -10   8    8.70    4.85
   1 -10   8    9.08    3.70
  -1  10  -9    0.93    0.77
   1 -10   9    6.10    4.69
  -1  10  -9    4.09    2.42
   1 -10   9    4.48    2.24
   1 -10   9    3.92    3.64
   1 -10  10   17.04    8.67
   1 -10  10   21.09    6.88
   1 -10  10   17.94    3.26
   1 -10  10   18.94    7.43
   1 -10  11   80.55   15.35
   1 -10  11   54.78   11.75
   1 -10  11   40.22   11.50
   1 -10  12   14.74    6.00
   1 -10  12   29.08    9.52
  -1  10 -12   36.72    8.55
  -1  10 -12    6.85    4.74
   1 -10  12    8.96    6.06
  -1  10 -13    6.57    4.45
   1 -10  13    4.65    3.91
  -1  10 -13    8.22    4.23
   1 -10  13    9.28    5.54
  -1  10 -13    6.43    5.33
   1 -10  13    1.75    0.91
   1 -10  14   -2.20    1.70
  -1  10 -14   -0.12    1.07
   1 -10  14    0.42    1.17
  -1  10 -14    1.33    2.23
  -1  10 -14    3.72    4.58
   1 -10  14    5.24    4.86
   1 -10  15    9.73    5.95
  -1  10 -15    9.79    6.64
   1 -10  15    4.36    4.85
  -1  10 -16    3.74    3.41
   1 -10  16    0.59    0.58
  -1  10 -16    1.01    1.75
   1 -10  16    4.68    4.08
  -1  10 -17    2.42    2.61
   1 -10  17    4.39    4.95
  -1  10 -17    4.03    4.69
  -1   9   8    5.62    5.15
   1  -9  -8    2.74    3.88
  -1   9   7    1.04    4.57
   1  -9  -7    5.10    5.09
  -1   9   6    2.41    3.00
   1  -9  -6    1.66    1.86
   1  -9  -5   16.85    5.50
  -1   9   5   13.37    4.70
  -1   9   5    8.20    5.99
   1  -9  -5    9.23    5.87
   1  -9  -4    2.95    3.09
  -1   9   4    2.44    1.90
  -1   9   4    4.75    5.02
   1  -9  -4    5.40    4.18
   1  -9  -3    4.87    3.23
  -1   9   3    0.92    2.93
   1  -9  -3    1.59    2.22
   1  -9  -2   25.13    9.17
  -1   9   2    9.44    5.51
   1  -9  -2    8.66    5.62
   1  -9  -1   26.98    9.01
  -1   9   1   36.47    7.90
  -1   9   1   13.49    5.87
   1  -9  -1   15.69    6.97
   1  -9   0    9.85    5.76
  -1   9   0   23.38    6.15
  -1   9   0   10.71    5.37
   1  -9   0    9.85    5.28
   1  -9   1  302.86   32.37
  -1   9  -1  281.68   21.53
   1  -9   2   69.75   13.01
   1  -9   2   70.18    7.22
  -1   9  -3  116.08   13.99
   1  -9   3  129.62    9.85
  -1   9  -3  134.65   11.93
   1  -9   3  144.74   17.87
   1  -9   3  133.38   11.97
   1  -9   4   27.13   15.97
  -1   9  -4   43.54    7.78
  -1   9  -4   47.20    4.10
   1  -9   4   45.41    9.45
  -1   9  -4   41.62    7.41
   1  -9   4   39.34    7.12
   1  -9   5   50.30   14.00
  -1   9  -5   57.96    8.93
   1  -9   5   45.95    8.98
   1  -9   5   44.63    8.48
  -1   9  -5   47.29    8.77
  -1   9  -6    0.77    1.36
   1  -9   6   -2.12    5.43
  -1   9  -6    0.03    0.59
   1  -9   6    0.94    1.85
   1  -9   6   -1.04    1.13
  -1   9  -7    0.33    1.04
  -1   9  -7    1.84    0.94
   1  -9   7    2.04    4.36
  -1   9  -7   -0.27    0.51
   1  -9   7    0.22    1.28
   1  -9   7   -0.20    0.56
  -1   9  -8    6.81    3.15
   1  -9   8   22.73    8.52
  -1   9  -8   13.07    4.14
   1  -9   8   17.54    4.35
   1  -9   8   21.40    7.67
   1  -9   9  199.26    9.31
   1  -9   9  208.98   20.46
   1  -9   9  272.42   31.01
  -1   9  -9  302.80   22.52
  -1   9  -9  175.97   14.12
   1  -9   9  203.96   24.04
   1  -9   9  192.61   12.13
  -1   9 -10    0.20    0.42
   1  -9  10    0.19    0.19
   1  -9  10   -1.27    0.33
   1  -9  10   -0.57    1.48
   1  -9  11   13.23    5.51
  -1   9 -11   31.77    7.47
   1  -9  11   23.46    7.98
  -1   9 -11   20.50    8.45
   1  -9  11   19.42    8.38
   1  -9  12    6.70    4.81
  -1   9 -12   18.46    6.59
   1  -9  12   15.27    6.33
  -1   9 -12   15.14    4.92
  -1   9 -12    5.09    5.13
   1  -9  12    2.22    2.66
  -1   9 -13   35.48    8.34
   1  -9  13   51.62   13.18
   1  -9  13   57.83   11.05
  -1   9 -13   41.39    8.10
  -1   9 -13   49.45   13.38
   1  -9  13   43.45   13.21
   1  -9  14   13.24    7.11
  -1   9 -14   19.54    6.69
  -1   9 -14   11.77    7.23
   1  -9  14   10.69    6.69
  -1   9 -15    1.53    1.79
   1  -9  15    1.85    3.44
  -1   9 -15    0.16    1.60
   1  -9  15    2.58    4.91
   1  -9  16   10.04    7.12
  -1   9 -16   24.30    8.25
  -1   9 -16    4.43    3.69
   1  -9  16    5.74    5.61
   1  -9  17    4.62    5.74
  -1   9 -17    2.80    3.24
  -1   9 -17    3.90    4.86
  -1   8   9    0.32    2.35
   1  -8  -9    1.17    3.35
  -1   8   9   -2.54    3.41
  -1   8   8   13.33    7.81
   1  -8  -8    8.94    6.85
  -1   8   7    1.74    2.84
   1  -8  -7    2.87    3.10
  -1   8   6   -0.74    2.03
   1  -8  -6    0.49    2.42
  -1   8   5   12.15    4.31
   1  -8  -5   14.46    5.30
  -1   8   5    5.01    4.39
   1  -8  -5   -1.77    3.42
  -1   8   4    8.56    3.54
   1  -8  -4   14.60    5.69
  -1   8   4   15.18    6.86
   1  -8  -4   14.28    7.63
  -1   8   3  111.28   18.51
   1  -8  -3  122.73   18.86
  -1   8   3   85.46   12.12
  -1   8   3  110.98    9.40
   1  -8  -3   93.30   17.27
  -1   8   2   12.59    4.96
   1  -8  -2   19.98    8.30
  -1   8   2    9.00    1.85
   1  -8  -2    7.61    4.71
  -1   8   1   58.66    9.50
   1  -8  -1   90.26   20.27
  -1   8   1  115.51   16.96
   1  -8  -1  111.07   17.62
  -1   8   0    0.29    0.37
   1  -8   0   -3.96    4.08
  -1   8  -1   15.95    4.80
   1  -8   1   10.78    5.39
   1  -8   1    7.44    4.25
  -1   8  -2    1.47    1.14
   1  -8   2   -3.25    3.67
   1  -8   2    1.24    1.05
   1  -8   2    1.97    1.49
   1  -8   2   -2.98    3.41
   1  -8   3   -0.14    3.47
  -1   8  -3    0.69    1.71
   1  -8   3    2.79    1.92
   1  -8   3    2.63    1.61
  -1   8  -3    2.62    1.51
   1  -8   3    2.54    1.53
  -1   8  -4   46.02    7.66
   1  -8   4   49.13   12.51
  -1   8  -4   36.96    8.29
  -1   8  -4   36.02    6.95
   1  -8   4   37.53    7.96
   1  -8   4   35.29    6.98
  -1   8  -5   32.11    6.55
   1  -8   5   30.01   10.04
  -1   8  -5   44.16    8.03
  -1   8  -5   30.53    6.99
  -1   8  -5   31.86    6.97
   1  -8   5   32.42    6.69
   1  -8   5   30.69    7.04
  -1   8  -6   15.95    4.80
   1  -8   6   14.01    8.18
  -1   8  -6   13.23    4.07
   1  -8   6   14.69    4.31
   1  -8   6   12.23    4.58
  -1   8  -7   36.18    7.57
   1  -8   7   40.78    7.59
   1  -8   7    6.43    9.08
  -1   8  -7   64.24    9.67
  -1   8  -7   31.67    6.12
   1  -8   7   36.09    5.97
   1  -8   7   37.19    8.73
   1  -8   8   18.22    5.78
   1  -8   8   16.47    2.91
  -1   8  -8   18.35    4.87
   1  -8   8    5.79    5.09
  -1   8  -8   15.38    3.82
   1  -8   8   17.78    6.19
   1  -8   8   16.05    3.49
   1  -8   9    2.72    4.52
   1  -8   9    4.70    3.31
   1  -8   9    4.00    2.03
   1  -8   9    2.47    3.17
   1  -8   9    3.10    0.97
   1  -8  10   73.38   13.22
   1  -8  10   54.70    8.38
   1  -8  10   62.33   15.27
  -1   8 -10  101.42   12.25
  -1   8 -10   70.44   14.29
   1  -8  10   83.21   15.86
  -1   8 -11    3.08    1.84
   1  -8  11   -0.51    2.58
  -1   8 -11    4.40    2.34
   1  -8  11    0.72    1.55
  -1   8 -11   -1.94    1.67
   1  -8  11    1.29    1.92
   1  -8  12   60.22   13.89
  -1   8 -12   94.22   13.04
   1  -8  12  150.31   18.56
  -1   8 -12  121.33   13.00
  -1   8 -12   51.99   12.70
   1  -8  12   38.95   11.17
  -1   8 -13   11.63    5.02
   1  -8  13    3.05    1.39
  -1   8 -13   15.68    4.63
   1  -8  13   11.61    4.18
  -1   8 -13    3.78    3.64
   1  -8  13    5.90    3.97
   1  -8  14    3.56    4.46
  -1   8 -14    4.98    3.10
  -1   8 -14    6.87    4.94
   1  -8  14    4.95    5.98
   1  -8  15    6.78    4.91
  -1   8 -15    4.46    3.25
  -1   8 -15    3.32    3.42
   1  -8  15    9.28    6.57
   1  -8  16    0.16    3.15
  -1   8 -16    3.91    3.45
  -1   8 -16    3.06    3.41
   1  -8  16    6.18    5.42
  -1   8 -17    3.25    3.79
   1  -8  17    6.18    5.34
  -1   7  10    6.79    5.83
   1  -7 -10    1.77    1.52
  -1   7  10    2.31    3.77
   1  -7  -9    5.31    3.79
  -1   7   9   -2.06    3.91
  -1   7   9    4.36    4.85
   1  -7  -9    0.89    2.75
   1  -7  -8    0.92    1.11
  -1   7   8    3.85    4.51
   1  -7  -8    1.67    1.09
  -1   7   7   21.66    9.36
   1  -7  -7   21.03    9.00
  -1   7   6   14.72    4.14
   1  -7  -6    7.79    3.18
   1  -7  -6   15.84    6.30
  -1   7   6    0.23    0.29
   1  -7  -6    1.98    1.36
  -1   7   5    7.52    5.77
   1  -7  -5    5.09    5.01
  -1   7   4    8.32    4.95
   1  -7  -4    6.47    3.91
  -1   7   4    0.32    1.25
  -1   7   4    8.20    3.00
   1  -7  -4    5.11    3.53
  -1   7   4    6.45    2.95
  -1   7   3   47.91   11.36
  -1   7   3   52.59    7.13
   1  -7  -3   50.48   11.68
  -1   7   2  110.90   16.07
   1  -7  -2  118.62   20.74
  -1   7   2  106.12    8.49
   1  -7  -2   98.62   15.60
  -1   7   1   64.40   11.76
   1  -7  -1   89.89   15.91
  -1   7   1   67.04    5.34
   1  -7  -1   52.22   11.16
  -1   7   0   68.69    9.35
   1  -7   0   87.11   16.29
   1  -7   0   70.10   12.35
  -1   7  -1    0.53    0.31
   1  -7   1    2.66    1.75
   1  -7   1    4.61    1.20
   1  -7   1    6.25    1.66
   1  -7   1    3.83    2.10
   1  -7   2  161.77   20.43
   1  -7   2  158.04   10.08
   1  -7   2  161.80   16.51
  -1   7  -2  157.97   11.09
   1  -7   2  158.68   11.02
  -1   7  -3  193.47   15.70
  -1   7  -3  201.77   18.53
  -1   7  -3  177.24   13.60
   1  -7   3  182.01   14.04
   1  -7   3  168.26   15.71
  -1   7  -4  212.90   15.63
   1  -7   4  337.29   29.79
  -1   7  -4  320.51   20.04
  -1   7  -4  215.97   17.80
   1  -7   4  212.59   16.77
  -1   7  -4  205.89   16.36
   1  -7   4  211.60   16.35
  -1   7  -5   21.68    5.09
   1  -7   5    7.67    6.91
  -1   7  -5   16.78    4.39
  -1   7  -5   19.55    4.82
   1  -7   5   15.76    3.95
   1  -7   5   20.53    5.48
  -1   7  -5   24.35    5.99
  -1   7  -6    1.53    1.39
   1  -7   6    2.56    1.67
   1  -7   6    1.10    2.20
  -1   7  -6    0.57    1.10
  -1   7  -6    1.61    1.10
   1  -7   6    2.17    3.36
   1  -7   6    1.41    0.91
   1  -7   7    0.38    0.29
   1  -7   7    0.62    1.37
  -1   7  -7    1.36    1.55
   1  -7   7   -1.35    2.83
  -1   7  -7   -0.10    1.27
  -1   7  -7    0.25    1.00
   1  -7   7    0.59    0.46
   1  -7   7   -0.79    0.50
  -1   7  -8   11.64    3.82
   1  -7   8    1.34    3.71
   1  -7   8    6.53    3.20
   1  -7   8    6.59    2.53
   1  -7   8    6.29    1.58
   1  -7   8    8.83    3.97
   1  -7   9    8.84    3.37
   1  -7   9    8.82    4.58
   1  -7   9   14.32    6.13
  -1   7  -9   10.46    5.02
   1  -7   9    7.81    4.00
   1  -7  10   80.61   11.51
   1  -7  10   95.10   15.52
  -1   7 -10   82.08   11.75
   1  -7  10  117.70   15.74
  -1   7 -10   84.63   10.39
  -1   7 -10   77.18   14.46
   1  -7  10   77.76   15.50
  -1   7 -11  206.04   18.65
   1  -7  11  197.93   23.94
   1  -7  11  296.75   23.81
  -1   7 -11  252.68   17.61
  -1   7 -11  163.08   21.69
   1  -7  11  170.51   24.30
   1  -7  12    3.81    3.90
  -1   7 -12   12.45    4.90
  -1   7 -12   18.28    4.67
   1  -7  12   12.24    4.26
  -1   7 -12    2.75    2.76
   1  -7  12    0.41    1.34
  -1   7 -13   20.74    6.54
   1  -7  13   18.13    7.75
  -1   7 -13   12.47    6.72
   1  -7  13   18.42    8.76
  -1   7 -14    4.49    3.49
   1  -7  14    2.68    2.59
  -1   7 -14   -0.13    1.94
   1  -7  14    0.09    1.78
   1  -7  15   -1.41    2.32
  -1   7 -15   -0.96    2.18
  -1   7 -15    1.54    3.40
   1  -7  15    1.15    2.43
   1  -7  16   16.10    9.90
  -1   7 -16   14.20    6.55
  -1   7 -16    6.80    4.22
   1  -7  16    9.30    6.18
   1  -7  17    5.00    5.46
   1  -6 -12    1.14    2.16
  -1   6  11    5.65    5.42
   1  -6 -11    0.20    0.19
  -1   6  10    0.87    2.88
   1  -6 -10    0.23    1.20
  -1   6  10    0.26    2.46
   1  -6 -10   -2.80    3.84
  -1   6   9    1.92    3.21
   1  -6  -9    3.23    3.40
   1  -6  -9    1.32    1.95
  -1   6   9    1.87    3.76
  -1   6   8    0.75    1.96
   1  -6  -8    4.96    4.61
   1  -6  -8    1.81    3.02
   1  -6  -7    1.21    1.96
  -1   6   7   -2.32    4.13
   1  -6  -7   -0.86    2.61
   1  -6  -6   61.34    8.92
  -1   6   6   11.76    5.71
   1  -6  -6   68.47   12.75
   1  -6  -6    8.06    5.18
  -1   6   5    2.90    3.09
   1  -6  -5   93.20   14.21
  -1   6   5   89.43    9.78
   1  -6  -5   79.87    9.05
   1  -6  -5   25.85    6.52
  -1   6   5    0.92    1.41
  -1   6   4   90.26   15.10
   1  -6  -4   16.93    5.56
   1  -6  -4   71.37   13.79
  -1   6   4   24.49    5.14
   1  -6  -4   18.48    4.27
  -1   6   4   78.35    9.07
  -1   6   4   89.66   10.75
   1  -6  -4   92.57   15.74
  -1   6   3    0.41    3.32
   1  -6  -3    0.54    0.59
   1  -6  -3    1.69    0.48
  -1   6   3    2.12    1.51
  -1   6   3    0.21    0.05
   1  -6  -3    1.36    2.27
  -1   6   2   78.22   13.02
   1  -6  -2  105.87   16.51
  -1   6   2   50.97    7.56
   1  -6  -2   43.32    6.30
  -1   6   2   80.61    7.83
   1  -6  -2   75.52   12.80
  -1   6   1  213.57   19.95
  -1   6   1  240.78   16.33
   1  -6  -1  215.40   14.45
   1  -6  -1  249.70   23.39
  -1   6   1  222.66   11.07
   1  -6  -1  198.70   19.82
   1  -6   0   14.93    3.80
   1  -6   0   14.31    5.54
  -1   6   0   10.37    2.99
   1  -6   0   10.45    1.93
   1  -6   0    9.54    2.80
   1  -6   1  223.66   21.88
   1  -6   1  122.01   11.17
  -1   6  -1  124.81   11.47
   1  -6   1  157.75    8.60
  -1   6  -1  194.76   19.62
  -1   6  -1  187.83   18.03
   1  -6   1  162.53   16.06
   1  -6   1  167.40    9.07
  -1   6  -2  333.53   18.93
   1  -6   2  325.15   18.30
   1  -6   2  415.79   17.93
  -1   6  -2  465.28   28.08
  -1   6  -2  394.99   17.49
   1  -6   2  380.90   23.23
   1  -6   2  392.94   17.60
  -1   6  -3   13.55    4.22
   1  -6   3   34.49    5.91
   1  -6   3   21.16    7.17
  -1   6  -3   34.67    6.07
  -1   6  -3   18.75    5.07
  -1   6  -3   16.61    4.00
   1  -6   3   16.58    4.26
   1  -6   3   12.54    3.56
  -1   6  -4   -1.02    1.65
  -1   6  -4    4.29    2.68
   1  -6   4    2.87    2.48
   1  -6   4    2.35    1.18
  -1   6  -4   -0.58    1.19
   1  -6   4    0.92    1.38
   1  -6   4   -0.81    1.32
  -1   6  -4    1.50    1.93
  -1   6  -5   71.31    9.17
   1  -6   5   71.47    8.87
  -1   6  -5   43.83    6.77
   1  -6   5  103.09   14.88
   1  -6   5   38.52    6.26
  -1   6  -5   75.77    8.15
  -1   6  -5   76.43   10.59
   1  -6   5   78.17   10.93
   1  -6   5   79.14    8.31
  -1   6  -6    6.34    2.75
   1  -6   6    8.58    3.38
   1  -6   6    5.14    1.64
  -1   6  -6   16.23    4.25
   1  -6   6    2.89    3.44
   1  -6   6   16.23    3.89
  -1   6  -6    5.13    1.92
   1  -6   6    5.48    2.62
   1  -6   6    4.50    1.77
   1  -6   7  138.00   10.89
   1  -6   7  136.89   15.05
   1  -6   7  161.03   18.88
  -1   6  -7  155.24   12.97
   1  -6   7  135.13   11.39
   1  -6   7  150.79    9.76
   1  -6   7  134.90    7.76
   1  -6   7  129.64   16.44
   1  -6   8   83.00   12.51
   1  -6   8   74.34    9.72
   1  -6   8   74.16   13.49
   1  -6   8   72.42    8.39
  -1   6  -8   79.38    9.18
   1  -6   8   79.05    5.89
  -1   6  -8   68.23   12.80
   1  -6   8   81.57   13.61
  -1   6  -9    3.67    2.35
   1  -6   9    1.27    0.56
   1  -6   9    0.49    2.69
   1  -6   9    6.30    2.47
  -1   6  -9    7.99    2.97
   1  -6   9   -1.22    2.27
  -1   6  -9   -1.18    1.97
   1  -6   9   -0.04    1.98
  -1   6 -10   26.39    6.27
   1  -6  10   35.62    9.31
  -1   6 -10   36.05    6.08
   1  -6  10   33.24    5.86
   1  -6  10   41.04    8.28
  -1   6 -10   25.48    8.24
   1  -6  10   28.22    9.24
  -1   6 -11   72.48   11.50
   1  -6  11   59.82   13.28
   1  -6  11   68.43    8.11
  -1   6 -11   73.59    8.49
  -1   6 -11   47.98   11.72
   1  -6  11   53.31   13.42
   1  -6  12    7.35    5.14
  -1   6 -12    4.84    2.97
   1  -6  12    6.67    2.39
  -1   6 -12    6.00    5.02
   1  -6  12    6.13    5.08
  -1   6 -13    9.77    4.36
   1  -6  13    2.46    2.65
  -1   6 -13    2.09    2.71
   1  -6  13    1.10    1.61
  -1   6 -14   14.65    5.88
   1  -6  14    6.23    5.13
  -1   6 -14    5.00    4.32
   1  -6  14    2.09    2.20
  -1   6 -15    0.91    1.78
   1  -6  15    6.92    5.82
  -1   6 -15   -2.59    3.68
   1  -6  15    0.21    2.10
  -1   6 -16    1.67    2.17
   1  -6  16    3.32    4.60
   1  -6  16    3.95    4.35
  -1   5  12    1.30    2.80
   1  -5 -12    1.22    3.12
   1  -5 -11    4.19    4.36
  -1   5  11   -1.34    2.20
  -1   5  11   -0.51    1.61
   1  -5 -11   -3.36    3.77
  -1   5  10   25.56   10.76
   1  -5 -10   14.44    7.51
  -1   5  10   16.42    8.90
  -1   5   9    0.46    2.31
   1  -5  -9    0.76    1.23
   1  -5  -9   -2.31    3.86
  -1   5   9   -1.35    1.93
   1  -5  -8   24.05    8.30
  -1   5   8   21.89    9.12
  -1   5   8   23.27    9.47
   1  -5  -8   22.49    8.48
   1  -5  -7   33.87    4.72
   1  -5  -7   36.11    9.32
  -1   5   7    5.20    3.93
   1  -5  -7    0.51    1.45
  -1   5   7    9.24    3.78
   1  -5  -6  106.66   15.08
  -1   5   6   56.11   12.43
   1  -5  -6  124.63   12.68
   1  -5  -6   92.17    8.35
  -1   5   6   47.51    9.75
  -1   5   6   53.61    7.13
   1  -5  -6   53.48   12.22
   1  -5  -5  418.22   28.25
  -1   5   5  218.54   23.84
   1  -5  -5  309.62   21.77
   1  -5  -5  371.58   17.76
  -1   5   5  367.00   17.62
  -1   5   5  214.06   19.18
  -1   5   5  194.75   13.16
   1  -5  -5  205.30   22.73
   1  -5  -4    4.19    2.83
  -1   5   4   18.17    6.43
   1  -5  -4    2.57    1.36
   1  -5  -4   18.72    6.51
  -1   5   4    3.01    1.83
  -1   5   4   20.65    5.30
  -1   5   4   17.71    3.88
   1  -5  -4   19.58    6.43
  -1   5   3   28.31    7.22
   1  -5  -3    1.29    2.39
  -1   5   3    0.15    0.70
   1  -5  -3   -0.40    0.60
   1  -5  -3   32.13    8.25
  -1   5   3   24.78    5.07
   1  -5  -3   24.24    7.10
  -1   5   2    7.47    3.83
   1  -5  -2    7.94    4.09
   1  -5  -2    0.87    1.01
  -1   5   2    0.31    0.23
  -1   5   2    5.44    2.07
   1  -5  -2    3.66    2.45
  -1   5   1   48.92    7.33
  -1   5   1   22.66    5.67
   1  -5  -1   46.82    6.29
   1  -5  -1   29.64    7.15
  -1   5   1   52.61    7.05
  -1   5   1   23.63    3.74
   1  -5  -1   19.70    5.48
  -1   5   1   28.30    7.27
  -1   5   0   28.21    5.01
   1  -5   0   12.57    4.49
  -1   5   0   25.58    4.84
   1  -5   0   23.75    4.48
   1  -5   0    4.47    1.33
  -1   5   0    5.03    1.93
   1  -5   0    3.30    2.10
  -1   5   0    7.14    3.40
   1  -5   1  124.51   14.80
   1  -5   1   89.80    9.19
  -1   5  -1   86.00    8.65
  -1   5  -1  111.55   13.45
   1  -5   1   92.04    6.91
   1  -5   1   98.38    6.96
   1  -5   1   99.27   11.51
   1  -5   2  174.22   17.81
  -1   5  -2  151.37   11.70
   1  -5   2  155.71   12.02
  -1   5  -2  167.64   14.89
   1  -5   2  140.57   10.18
   1  -5   2  147.44   13.03
  -1   5  -2  146.70   10.59
  -1   5  -3   20.17    4.24
   1  -5   3   35.17    5.70
   1  -5   3   25.57    7.13
  -1   5  -3   35.66    5.63
  -1   5  -3   17.09    4.10
   1  -5   3   17.27    4.21
   1  -5   3   16.84    3.92
  -1   5  -3   18.77    4.33
   1  -5   4  149.43   12.24
  -1   5  -4  155.41   12.50
   1  -5   4  178.99   17.82
   1  -5   4  211.90   13.93
  -1   5  -4  213.31   13.61
  -1   5  -4  146.58   10.52
   1  -5   4  148.28   13.20
   1  -5   4  159.52   11.50
  -1   5  -4  152.96   13.73
   1  -5   5    0.51    0.57
  -1   5  -5    0.69    1.63
   1  -5   5   -0.34    0.96
  -1   5  -5    0.62    1.02
   1  -5   5    0.30    2.83
   1  -5   5    0.39    0.57
  -1   5  -5    0.38    0.53
  -1   5  -5    1.04    1.58
   1  -5   5    2.51    1.74
   1  -5   5   -0.94    0.68
   1  -5   6  611.26   29.54
   1  -5   6  588.52   21.99
   1  -5   6  636.09   33.15
  -1   5  -6  569.55   23.17
   1  -5   6  648.32   16.96
   1  -5   6  580.25   32.18
   1  -5   7  107.10   13.45
   1  -5   7  114.80   11.63
   1  -5   7  153.40   16.67
  -1   5  -7   66.32    7.96
   1  -5   7   55.01    6.66
  -1   5  -7  107.22   14.50
   1  -5   7   96.39    5.10
   1  -5   7  113.86   15.08
   1  -5   8  127.92   15.86
  -1   5  -8  105.71   11.31
  -1   5  -8  182.73   15.09
   1  -5   8   53.29   11.02
   1  -5   8  178.98   12.02
  -1   5  -8  203.16   13.47
  -1   5  -8  102.74   14.70
   1  -5   8  103.36   15.26
  -1   5  -9    0.75    0.66
  -1   5  -9    1.18    1.28
   1  -5   9    1.46    1.80
   1  -5   9    2.01    1.30
  -1   5  -9    2.11    1.59
   1  -5   9   -0.91    2.12
   1  -5   9    1.32    0.65
  -1   5  -9    0.92    2.98
   1  -5   9    0.19    2.30
  -1   5 -10   97.86   12.63
   1  -5  10   49.68   11.83
  -1   5 -10   98.58    8.76
   1  -5  10  104.22    9.06
   1  -5  10   87.70   11.10
   1  -5  10   42.16    4.62
  -1   5 -10   35.09    9.33
   1  -5  10   40.86   11.06
   1  -5  11   -4.71    4.68
  -1   5 -11   10.62    4.24
   1  -5  11    6.52    2.28
   1  -5  11    0.06    0.62
  -1   5 -11    1.10    3.43
   1  -5  11   -2.37    2.30
  -1   5 -12   -0.12    1.09
   1  -5  12    1.21    4.21
  -1   5 -12    4.67    4.00
   1  -5  12    0.15    1.94
   1  -5  13  146.49   24.28
  -1   5 -13   97.24   15.10
  -1   5 -13  105.36   17.87
   1  -5  13  121.73   21.86
   1  -5  14   -1.06    2.47
  -1   5 -14   -1.62    1.68
  -1   5 -14    2.01    2.73
   1  -5  14   -0.03    2.15
  -1   5 -15    9.97    5.36
   1  -5  15    7.93    6.56
  -1   5 -15    7.91    5.26
   1  -5  15    6.84    5.55
  -1   5 -16   -0.29    1.42
   1  -5  16    0.24    0.78
   1  -5  16   -2.36    4.27
  -1   4  13    4.59    5.64
  -1   4  12    5.47    5.62
   1  -4 -12    1.62    3.11
  -1   4  12    0.52    3.47
   1  -4 -12   -1.11    2.17
  -1   4  11   -0.77    2.17
  -1   4  11   -3.42    4.63
   1  -4 -11   -1.28    1.36
   1  -4 -10    8.82    5.42
  -1   4  10    7.69    5.96
  -1   4  10   10.63    7.11
   1  -4 -10    7.30    5.58
  -1   4   9    3.46    4.29
   1  -4  -9   12.48    6.15
  -1   4   9    2.58    3.06
  -1   4   9    2.12    2.57
   1  -4  -9    4.39    3.32
  -1   4   8    1.77    2.96
   1  -4  -8    2.62    3.03
  -1   4   8    4.90    2.75
  -1   4   8    3.17    4.20
   1  -4  -8    4.35    3.11
  -1   4   7   16.22    6.73
   1  -4  -7   14.94    6.28
  -1   4   7   13.19    2.43
   1  -4  -7   12.27    2.48
   1  -4  -7   16.10    2.99
  -1   4   7   20.41    3.93
   1  -4  -7   20.40    7.18
   1  -4  -7   16.11    4.60
  -1   4   7   23.40    5.77
   1  -4  -6   53.18   10.11
  -1   4   6   12.38    4.48
   1  -4  -6   47.89    5.47
   1  -4  -6   24.92    5.22
  -1   4   6   14.20    5.39
  -1   4   6   12.25    3.12
   1  -4  -6    8.78    3.18
   1  -4  -6   13.49    5.54
  -1   4   6   11.49    3.78
  -1   4   5   10.04    3.89
   1  -4  -5    6.14    3.51
   1  -4  -5    5.21    1.78
  -1   4   5    4.61    1.79
   1  -4  -5   14.02    4.71
  -1   4   5   10.81    4.33
  -1   4   5   11.14    2.89
  -1   4   5   13.57    3.63
   1  -4  -5   12.38    5.14
   1  -4  -5   10.73    2.97
  -1   4   4   30.29    7.95
   1  -4  -4   35.04    7.27
   1  -4  -4   30.48    7.29
  -1   4   4   37.91    5.35
   1  -4  -4   31.72    4.46
  -1   4   4   35.02    7.12
  -1   4   4   26.41    4.20
   1  -4  -4   31.26    4.38
   1  -4  -4   30.96    7.49
  -1   4   4   38.11    5.28
  -1   4   3    0.24    0.82
   1  -4  -3    3.29    2.08
   1  -4  -3    4.09    1.75
  -1   4   3    3.70    1.61
   1  -4  -3    0.73    1.51
  -1   4   3    0.94    0.94
   1  -4  -3    0.56    0.75
   1  -4  -3    0.94    0.77
  -1   4   2    1.98    1.65
   1  -4  -2    1.57    1.65
  -1   4   2   50.72    8.67
   1  -4  -2    1.91    1.16
  -1   4   2    1.64    1.31
   1  -4  -2   58.54   10.03
  -1   4   2   49.92    6.21
   1  -4  -2   47.48    7.96
  -1   4   2   60.79   10.22
  -1   4   1   92.83    9.20
  -1   4   1  138.23   13.10
  -1   4   1  100.25    8.68
   1  -4  -1  107.91    9.30
   1  -4  -1  173.60   14.81
   1  -4  -1  143.77    8.75
  -1   4   1  136.49    8.96
  -1   4   1  156.59   15.38
   1  -4  -1  137.13   13.87
  -1   4   0   12.04    2.96
  -1   4   0   10.25    2.46
   1  -4   0   13.66    3.24
   1  -4   0   25.06    5.46
   1  -4   0   20.15    2.94
  -1   4   0   20.17    3.19
   1  -4   0   21.94    2.40
   1  -4   0   22.20    5.28
  -1   4  -1    4.63    1.70
   1  -4   1    7.11    2.35
   1  -4   1    4.19    2.30
   1  -4   1    2.72    1.13
   1  -4   1    4.24    2.34
   1  -4   1    2.64    1.30
  -1   4  -2   26.15    4.48
   1  -4   2   54.31    8.12
   1  -4   2   27.57    4.73
  -1   4  -2   56.82    7.54
   1  -4   2   51.71    6.26
   1  -4   2   49.39    6.70
  -1   4  -2   53.74    6.30
  -1   4  -3   22.83    4.41
  -1   4  -3   24.49    2.61
   1  -4   3   19.36    4.23
   1  -4   3   17.14    3.77
  -1   4  -3   14.75    3.38
   1  -4   3   24.33    5.77
  -1   4  -3   22.11    3.70
  -1   4  -3   25.21    5.05
   1  -4   3   23.38    4.69
  -1   4  -4   57.02    7.39
   1  -4   4   58.36    7.55
   1  -4   4   52.90    5.12
   1  -4   4   46.40    9.42
   1  -4   4   80.13    8.13
  -1   4  -4   72.37    7.27
  -1   4  -4   49.10    4.41
  -1   4  -4   55.51    8.17
   1  -4   4   53.89    8.05
  -1   4  -5  178.65   15.18
   1  -4   5  186.28   12.07
   1  -4   5  193.93   15.28
   1  -4   5  169.42   11.28
  -1   4  -5  169.02   11.37
   1  -4   5  240.78   17.84
  -1   4  -5  174.91   16.31
   1  -4   5  176.62   15.43
  -1   4  -5  183.65   16.15
  -1   4  -5  182.21   16.34
   1  -4   6  477.50   23.03
   1  -4   6  464.64   26.63
  -1   4  -6  414.83   19.87
   1  -4   6  433.06   27.71
   1  -4   6  407.52   16.95
  -1   4  -6  441.55   17.98
  -1   4  -6  438.97   26.66
   1  -4   6  431.79   27.04
  -1   4  -6  441.28   27.30
   1  -4   6  394.57   11.92
  -1   4  -6  426.57   26.96
  -1   4  -7   13.86    3.53
   1  -4   7    1.27    0.92
  -1   4  -7    0.54    0.84
   1  -4   7   14.67    3.09
   1  -4   7    0.55    1.29
  -1   4  -7   17.30    3.49
  -1   4  -7    0.97    0.82
   1  -4   7    0.69    0.60
   1  -4   7    0.49    0.17
  -1   4  -8  211.18   16.36
  -1   4  -8  155.30   13.60
   1  -4   8  183.31   20.28
   1  -4   8   72.65   16.97
  -1   4  -8  236.93   12.96
   1  -4   8  207.43   11.52
  -1   4  -8  148.20   17.40
   1  -4   8  156.35    8.54
   1  -4   8  180.09   20.50
   1  -4   8  149.25    8.73
   1  -4   8  152.16   18.74
   1  -4   9   67.74   13.00
  -1   4  -9   70.59   10.14
  -1   4  -9   57.88    9.06
   1  -4   9   74.91    7.00
   1  -4   9   90.96    9.95
  -1   4  -9   60.74   11.40
   1  -4   9   64.96    6.61
   1  -4   9   63.11    6.36
   1  -4   9   66.16   13.02
   1  -4   9   71.01   14.20
  -1   4 -10  184.07   17.61
   1  -4  10  111.77   18.48
   1  -4  10  207.62   12.38
   1  -4  10  162.76    9.43
  -1   4 -10  106.76   16.23
   1  -4  10  112.26   10.16
   1  -4  10  113.17   18.80
   1  -4  10  103.00   17.01
   1  -4  10  104.48    9.19
   1  -4  11   10.38    5.84
   1  -4  11   14.03    7.72
  -1   4 -11   14.38    2.38
  -1   4 -11   16.53    5.60
   1  -4  11   11.66    2.09
  -1   4 -11    9.78    4.76
   1  -4  11   14.87    7.09
   1  -4  12   13.13    7.10
   1  -4  12   10.22    6.12
  -1   4 -12    7.69    4.81
   1  -4  12    6.93    4.91
   1  -4  13   -1.25    2.10
  -1   4 -13    1.74    2.61
   1  -4  13   -0.68    2.59
  -1   4 -13    0.07    2.37
   1  -4  13   -1.42    3.10
   1  -4  14    3.77    4.76
  -1   4 -14    7.24    4.42
   1  -4  14   -1.36    2.16
  -1   4 -14   -0.96    2.14
   1  -4  14    2.63    4.25
  -1   4 -15    2.19    2.78
   1  -4  15    1.65    4.14
   1  -4  15   -1.56    2.52
   1  -4  15    5.88    4.76
  -1   4 -16    8.29    5.53
   1  -4  16    5.16    6.55
   1  -4  16    0.04    2.06
  -1   3  13    1.49    3.70
   1  -3 -12    3.37    3.87
  -1   3  12   -0.84    2.28
  -1   3  12    5.62    5.46
   1  -3 -12    2.08    3.47
   1  -3 -11    1.19    0.62
  -1   3  11    1.54    2.41
   1  -3 -11   -1.16    3.17
  -1   3  11   -1.39    3.37
  -1   3  10    9.39    5.52
  -1   3  10   13.92    7.71
   1  -3 -10    9.10    5.32
  -1   3  10    8.98    4.80
  -1   3   9   70.94   15.24
   1  -3  -9   82.01   15.21
  -1   3   9   82.52   17.00
  -1   3   9   82.46   12.87
  -1   3   8  131.00   20.09
   1  -3  -8  123.72   18.36
  -1   3   8  133.49   15.30
  -1   3   8  130.44   20.45
   1  -3  -7   24.95    6.89
  -1   3   7   27.82    3.14
  -1   3   7   41.88   10.13
   1  -3  -7   23.48    2.84
   1  -3  -7   29.53    3.52
  -1   3   7   37.68    4.97
   1  -3  -7   36.85    7.09
   1  -3  -7   44.76   10.09
  -1   3   7   38.61    7.73
  -1   3   7   40.23   10.73
  -1   3   6  215.15   21.71
   1  -3  -6  193.86   18.65
  -1   3   6  170.88    8.67
   1  -3  -6  170.72    8.79
   1  -3  -6  231.87   14.25
  -1   3   6  201.87   11.30
   1  -3  -6  181.91   19.51
   1  -3  -6  196.17   15.04
  -1   3   6  208.35   16.13
   1  -3  -5    2.19    1.22
  -1   3   5    0.08    0.99
   1  -3  -5    1.94    0.93
   1  -3  -5    1.01    1.25
  -1   3   5    0.71    0.50
  -1   3   5    2.21    1.56
   1  -3  -5    1.50    1.51
   1  -3  -5    0.43    1.72
   1  -3  -4    0.43    1.74
  -1   3   4   -1.35    2.56
   1  -3  -4    1.60    1.15
   1  -3  -4    1.49    1.88
  -1   3   4    1.54    0.98
  -1   3   4    0.41    0.49
  -1   3   4   -0.95    1.32
  -1   3   4    2.26    1.55
   1  -3  -4    0.64    0.57
   1  -3  -4   -0.68    2.33
  -1   3   4    2.66    3.02
  -1   3   3  167.44   15.85
   1  -3  -3   53.34    7.82
  -1   3   3   52.55    7.80
   1  -3  -3  185.05   16.85
  -1   3   3   50.35    5.55
   1  -3  -3  165.66   14.05
   1  -3  -3   52.28    5.75
  -1   3   3  164.18    8.79
  -1   3   3  190.73   14.20
   1  -3  -3  168.08   15.44
  -1   3   3  210.10   18.36
   1  -3  -3  163.53    8.82
  -1   3   2   65.82    8.75
   1  -3  -2   87.33    8.84
  -1   3   2  100.36    9.92
   1  -3  -2   71.89    8.58
   1  -3  -2   97.08    7.91
  -1   3   2   88.64    7.15
  -1   3   2   61.68    6.76
  -1   3   2   83.23   10.84
   1  -3  -2   73.89    9.63
   1  -3  -2   69.61    4.67
  -1   3   1  571.73   23.91
  -1   3   1  383.66   16.72
   1  -3  -1  361.46   16.01
   1  -3  -1  630.20   25.00
  -1   3   1  359.11   14.60
   1  -3  -1  369.84   15.08
   1  -3  -1  564.25   16.93
  -1   3   1  584.18   18.23
   1  -3  -1  620.61   26.43
  -1   3   0    1.53    1.22
  -1   3   0    2.85    1.16
   1  -3   0    0.98    0.86
  -1   3   0    2.27    1.47
  -1   3   0    4.20    1.47
   1  -3   0    5.51    1.71
   1  -3   0    9.38    3.52
  -1   3  -1   20.25    3.45
   1  -3   1   20.63    3.53
   1  -3   1   15.45    3.04
   1  -3   1   12.46    2.51
  -1   3  -2    7.77    2.16
   1  -3   2    6.46    2.04
  -1   3  -2    1.01    0.41
  -1   3  -2    0.84    0.56
  -1   3  -2    0.57    0.51
   1  -3   2    0.90    0.31
   1  -3   3  140.46   10.73
   1  -3   3  134.97    7.79
  -1   3  -3  147.26   10.81
   1  -3   3  137.17    9.08
  -1   3  -3  141.26    9.13
  -1   3  -3  145.56    6.18
   1  -3   3  145.50   11.80
  -1   3  -3  151.11   11.97
   1  -3   4  423.38   21.31
  -1   3  -4  422.19   21.22
   1  -3   4  433.21   17.61
  -1   3  -4  458.25   16.32
   1  -3   4  469.48   20.84
   1  -3   4  494.39   18.25
  -1   3  -4  413.79   22.53
   1  -3   4  418.65   22.46
  -1   3  -4  412.79   22.14
  -1   3  -4  405.09   21.33
  -1   3  -5    5.50    2.13
   1  -3   5    6.40    3.39
   1  -3   5    6.68    2.59
  -1   3  -5    9.44    2.64
   1  -3   5   10.41    2.44
  -1   3  -5    8.85    2.23
   1  -3   5    3.56    1.71
  -1   3  -5    5.26    2.46
  -1   3  -5    4.59    2.30
   1  -3   5    3.36    1.18
   1  -3   5    4.24    2.79
  -1   3  -5    4.93    2.68
   1  -3   6   15.85    4.85
   1  -3   6   12.85    4.74
  -1   3  -6   13.18    3.33
  -1   3  -6   46.79    6.38
   1  -3   6   53.28    5.42
   1  -3   6    4.72    3.04
  -1   3  -6   54.57    5.50
  -1   3  -6    9.96    3.53
  -1   3  -6   10.89    3.69
   1  -3   6   10.48    2.59
  -1   3  -6    8.52    3.92
   1  -3   6    9.41    3.56
  -1   3  -7   10.66    3.33
   1  -3   7    6.78    2.99
  -1   3  -7   57.24    8.05
   1  -3   7   10.55    4.45
   1  -3   7   50.46    4.96
   1  -3   7    1.98    2.09
  -1   3  -7   12.59    5.13
   1  -3   7    6.56    2.89
   1  -3   7    7.06    2.17
  -1   3  -8    2.93    2.18
  -1   3  -8    3.82    2.49
   1  -3   8    3.04    2.58
   1  -3   8    1.55    1.65
   1  -3   8    2.91    1.22
   1  -3   8    0.80    0.36
  -1   3  -8    0.94    1.34
   1  -3   8    3.14    2.55
   1  -3   8    2.28    1.49
  -1   3  -9    9.20    1.84
  -1   3  -9    8.15    3.45
   1  -3   9    2.89    3.65
   1  -3   9    2.63    3.72
   1  -3   9   11.63    2.67
   1  -3   9    8.94    1.86
  -1   3  -9    1.06    1.12
   1  -3   9    3.90    2.22
  -1   3  -9    2.11    0.78
   1  -3   9    4.71    4.32
   1  -3   9    1.63    1.13
   1  -3  10  147.09   21.62
  -1   3 -10   95.69   13.20
   1  -3  10   53.57    3.46
  -1   3 -10   91.70    4.92
  -1   3 -10   91.86    4.83
   1  -3  10  128.45   12.87
  -1   3 -10  119.39   16.57
   1  -3  10  138.64   19.75
   1  -3  10  133.31   21.48
   1  -3  10  128.90   12.57
   1  -3  11    0.12    0.73
  -1   3 -11    4.27    2.71
   1  -3  11   -2.74    2.90
  -1   3 -11    3.23    3.36
   1  -3  11    4.00    4.43
   1  -3  12   87.92   18.64
  -1   3 -12   73.72   13.92
   1  -3  12   75.96   16.29
   1  -3  12   81.95   18.40
   1  -3  13   -1.21    0.44
   1  -3  13    0.08    1.28
  -1   3 -13    1.65    2.71
   1  -3  13   -0.29    0.62
  -1   3 -14   -0.30    0.64
   1  -3  14    5.12    4.65
   1  -3  14    1.84    3.61
   1  -3  14    5.90    5.22
   1  -3  15    1.78    3.99
  -1   3 -15    5.87    4.32
   1  -3  15   10.35    6.88
   1  -3  15    5.36    5.19
   1  -3  16    0.55    1.95
   1  -2 -13   -1.04    0.61
  -1   2  13    5.30    6.18
   1  -2 -12    6.88    4.72
  -1   2  12   14.03    8.14
  -1   2  12   13.24    6.54
  -1   2  11    3.98    4.43
   1  -2 -11    6.48    5.19
  -1   2  11    0.77    2.08
   1  -2 -11    2.87    3.12
  -1   2  11    8.54    6.90
  -1   2  10   63.48   15.08
   1  -2 -10   75.04   14.03
  -1   2  10   53.50   11.25
   1  -2 -10   54.92   12.23
  -1   2  10   53.38   14.43
  -1   2   9   58.37   13.45
  -1   2   9   33.07    8.25
   1  -2  -9   35.89    9.37
  -1   2   9   38.95   11.49
  -1   2   8   19.39    7.23
   1  -2  -8   20.53    6.62
  -1   2   8   21.15    6.59
  -1   2   8   19.21    7.21
   1  -2  -7  115.57    5.26
   1  -2  -7  124.22    4.88
  -1   2   7   25.22    7.70
   1  -2  -7  147.55   17.17
  -1   2   7   20.27    5.69
  -1   2   7   21.44    7.30
   1  -2  -7   19.00    6.43
   1  -2  -7   20.04    5.56
   1  -2  -6   -0.38    1.99
  -1   2   6    2.86    0.72
   1  -2  -6    0.54    0.47
   1  -2  -6    4.15    1.76
  -1   2   6    0.71    0.50
  -1   2   6    4.84    1.57
  -1   2   6    9.29    4.99
  -1   2   6    5.21    2.71
   1  -2  -6    6.77    2.93
   1  -2  -6    3.51    2.86
  -1   2   5  432.58   27.21
  -1   2   5  487.28   12.99
   1  -2  -5  522.20   14.36
   1  -2  -5  439.20   17.88
  -1   2   5  393.68   12.71
   1  -2  -5  369.54   23.85
   1  -2  -5  392.61   19.77
  -1   2   5  413.85   21.11
  -1   2   4   73.68   10.32
   1  -2  -4   73.41   10.39
   1  -2  -4   96.71   10.88
  -1   2   4   91.78   10.25
   1  -2  -4   69.50    7.37
   1  -2  -4   86.02    6.28
  -1   2   4   74.29    4.89
   1  -2  -4   67.29    7.30
   1  -2  -4   71.82    9.37
  -1   2   4   75.35    7.83
  -1   2   3   10.59    3.18
   1  -2  -3    9.52    2.39
   1  -2  -3   20.46    4.94
  -1   2   3   22.71    4.91
   1  -2  -3    9.95    2.02
  -1   2   3   23.15    4.75
   1  -2  -3   24.21    5.20
  -1   2   3   25.56    4.03
   1  -2  -3   23.60    3.66
   1  -2  -2  695.82   22.46
  -1   2   2  818.05   28.39
   1  -2  -2  840.28   29.04
  -1   2   2  713.84   23.14
   1  -2  -2  688.03   17.70
  -1   2   2  638.92   16.38
  -1   2   2  829.41   24.50
   1  -2  -2  819.82   18.09
   1  -2  -2  916.15   30.38
   1  -2  -1  606.27   21.06
  -1   2   1  275.78   12.14
  -1   2   1  598.72   20.61
   1  -2  -1  284.44   11.92
   1  -2  -1  292.30   11.74
  -1   2   1  281.53   11.17
   1  -2  -1  565.76   16.57
  -1   2   1  613.76   18.34
   1  -2  -1  634.11   23.19
  -1   2   0 4975.45   41.37
  -1   2   0 7238.43   59.43
   1  -2   0 5277.21   49.15
  -1   2   0 5494.57   50.23
  -1   2   0 7460.06   61.51
   1  -2   0 7220.47   57.74
  -1   2  -1  877.76   21.77
   1  -2   1  858.00   20.00
  -1   2  -1  849.69   19.51
  -1   2  -1  843.75   23.40
   1  -2   1  844.73   20.33
   1  -2   2 2201.11   37.70
   1  -2   2 2208.39   30.57
  -1   2  -2 2231.16   37.85
  -1   2  -2 2279.36   30.79
   1  -2   2 1813.25   29.09
  -1   2  -2 1787.64   28.74
  -1   2  -2 2340.15   42.81
   1  -2   2 2315.48   41.00
  -1   2  -2 2319.46   40.57
  -1   2  -3  412.49   18.92
   1  -2   3  417.74   16.43
   1  -2   3  420.29   18.82
  -1   2  -3  401.64   11.49
  -1   2  -3  227.02   10.36
   1  -2   3  237.64   10.37
  -1   2  -3  228.29    9.73
  -1   2  -3  434.17   20.36
   1  -2   3  463.28   21.46
  -1   2  -3  447.50   20.93
  -1   2  -3  413.17   19.12
   1  -2   3  433.77   20.26
  -1   2  -4  162.33    9.60
  -1   2  -4  101.36    7.21
   1  -2   4  116.07   10.53
   1  -2   4  116.73   11.58
   1  -2   4  193.44    8.99
  -1   2  -4  175.94    8.41
   1  -2   4  111.90   11.61
  -1   2  -4  106.51   10.97
   1  -2   4  110.23   11.47
   1  -2   4  111.45   11.32
  -1   2  -4  113.88   11.58
   1  -2   4   92.00    6.61
  -1   2  -4   96.90   10.36
  -1   2  -5  507.44   19.73
  -1   2  -5  460.86   19.19
   1  -2   5  588.37   29.77
   1  -2   5  577.95   19.57
   1  -2   5  524.65   15.61
   1  -2   5  586.24   16.89
  -1   2  -5  545.95   27.22
   1  -2   5  570.55   27.85
   1  -2   5  523.50   18.77
   1  -2   5  565.14   29.85
   1  -2   5  526.65   27.23
  -1   2  -5  539.19   27.87
  -1   2  -5  551.16   28.14
   1  -2   6   38.54    6.77
  -1   2  -6   37.47    6.01
  -1   2  -6   35.36    6.06
   1  -2   6   45.38    5.52
   1  -2   6   35.98    3.73
   1  -2   6   39.18    5.47
  -1   2  -6   38.92    7.75
   1  -2   6   38.63    5.70
  -1   2  -6   38.64    8.04
   1  -2   6   31.73    7.02
   1  -2   6   42.85    8.65
  -1   2  -7  192.62   15.42
  -1   2  -7  171.03    7.36
  -1   2  -7  150.92   13.64
   1  -2   7  182.28   11.31
   1  -2   7  173.06    7.18
  -1   2  -7  147.65   15.87
   1  -2   7  163.39   12.87
   1  -2   7  138.32   11.55
   1  -2   7  156.70   17.13
   1  -2   7  176.02   19.59
  -1   2  -7  148.36    7.48
  -1   2  -8    5.34    3.21
  -1   2  -8    0.99    0.80
   1  -2   8    0.95    0.40
  -1   2  -8    1.16    0.56
   1  -2   8    1.97    0.97
  -1   2  -8    3.68    2.16
   1  -2   8    4.59    2.58
   1  -2   8    5.23    3.67
   1  -2   8    2.25    0.87
   1  -2   8    4.47    3.10
   1  -2   9  101.16   12.14
  -1   2  -9   96.12   14.08
   1  -2   9  102.72   15.69
   1  -2   9   92.86   11.10
   1  -2   9  102.07   17.63
  -1   2 -10   -0.61    1.00
   1  -2  10   11.02    4.32
  -1   2 -10   10.10    5.21
   1  -2  10   19.13    8.22
   1  -2  10    9.23    4.93
   1  -2  10   11.69    4.31
  -1   2 -11    7.49    4.09
  -1   2 -11    0.05    1.64
   1  -2  11    2.52    4.46
   1  -2  11    0.35    1.85
  -1   2 -12   14.45    6.17
   1  -2  12   15.59    8.31
   1  -2  12   12.77    6.66
  -1   2 -13   34.01    9.93
   1  -2  13   15.64    9.02
  -1   2 -13    8.89    4.76
   1  -2  13    7.07    4.97
   1  -2  13   14.75    7.44
   1  -2  14    4.34    4.71
   1  -2  14   -0.91    2.13
  -1   2 -14    0.40    1.73
   1  -2  14    0.47    1.47
   1  -2  15    3.01    4.79
   1  -2  15   -0.45    4.12
  -1   2 -15    0.75    1.88
   1  -2  15    1.84    2.76
   1  -2  16    1.78    1.19
   1  -1 -14    0.08    1.84
  -1   1  14    2.72    4.88
   1  -1 -13   -1.91    3.07
  -1   1  13    0.93    2.63
  -1   1  13    3.98    4.55
   1  -1 -12   60.63   14.02
   1  -1 -12   34.25   10.04
  -1   1  12   27.38    9.44
  -1   1  12   36.25   12.96
   1  -1 -11    3.17    3.06
  -1   1  11    1.45    1.22
  -1   1  11    3.12    5.22
   1  -1 -11    2.20    2.34
   1  -1 -10   87.61   15.04
  -1   1  10   61.67   14.28
   1  -1 -10   47.29    6.53
  -1   1  10   52.64   13.69
  -1   1  10   53.23   11.35
   1  -1 -10   50.23   11.00
   1  -1  -9    0.00    1.91
  -1   1   9    9.99    6.32
  -1   1   9    8.31    3.57
   1  -1  -9    8.28    2.62
   1  -1  -9    7.86    3.93
  -1   1   9   10.93    6.30
  -1   1   8   64.24   12.58
   1  -1  -8   49.11    5.89
  -1   1   8   61.45   10.61
  -1   1   8   60.90   13.22
   1  -1  -8   52.99   10.16
  -1   1   7   34.00    8.40
   1  -1  -7   31.67    7.45
   1  -1  -7   35.35    4.60
   1  -1  -7   28.06    6.56
  -1   1   7   38.86    9.56
  -1   1   7   41.68    8.24
   1  -1  -7   32.12    7.07
  -1   1   7   33.56    3.03
  -1   1   6  396.43   27.23
   1  -1  -6  356.80   23.13
  -1   1   6  374.01    8.80
   1  -1  -6  359.68    9.38
   1  -1  -6  379.67   13.53
   1  -1  -6  392.31   23.46
   1  -1  -6  359.26   21.05
  -1   1   6  414.25   28.47
  -1   1   6  404.81   23.60
   1  -1  -5  340.94   22.61
  -1   1   5  296.08   18.77
   1  -1  -5  291.05   19.07
  -1   1   5  361.08   23.66
  -1   1   5  310.51    9.71
   1  -1  -5  276.33    8.96
   1  -1  -5  350.72   11.01
  -1   1   5  354.28   20.12
   1  -1  -5  338.39   18.94
   1  -1  -5  332.02   19.72
  -1   1   5  352.79   24.70
  -1   1   4    2.91    0.96
   1  -1  -4    2.50    0.90
   1  -1  -4   17.90    4.89
  -1   1   4    2.04    1.50
  -1   1   4   15.25    4.46
   1  -1  -4    3.81    2.01
   1  -1  -4   21.29    4.27
   1  -1  -4   18.61    4.29
  -1   1   4   19.63    4.36
   1  -1  -3   91.95    8.40
  -1   1   3   82.88    4.75
   1  -1  -3   62.48    7.74
  -1   1   3   64.91    8.14
  -1   1   3   88.62    8.26
   1  -1  -3   81.58    5.09
  -1   1   3   62.10    7.71
   1  -1  -3   62.32    7.58
   1  -1  -3   55.96    5.98
  -1   1   3   60.77    6.23
  -1   1   2  197.99    7.95
  -1   1   2  474.57   18.75
   1  -1  -2  486.21   18.94
   1  -1  -2  228.77   11.37
  -1   1   2  208.40   10.77
   1  -1  -2  209.07    8.18
  -1   1   2  497.43   18.54
   1  -1  -2  493.98   14.97
  -1   1   1  242.66    9.55
  -1   1   1  179.54    9.38
   1  -1   2  611.60   13.93
   1  -1   2  729.15   20.84
  -1   1  -2  758.19   21.39
  -1   1  -2  694.83   22.08
   1  -1   2  716.43   22.08
  -1   1  -2  605.60   13.47
   1  -1   2  595.78   13.86
   1  -1   2  767.49   24.71
  -1   1  -2  783.11   24.37
   1  -1   2  740.49   23.06
   1  -1   2  766.74   21.90
  -1   1  -2  703.65   20.48
   1  -1   3    5.34    2.29
   1  -1   3    4.16    1.36
  -1   1  -3   14.92    2.65
   1  -1   3    4.27    1.95
  -1   1  -3   12.45    1.91
  -1   1  -3    4.01    1.31
   1  -1   3   13.06    2.39
   1  -1   3   14.75    2.15
   1  -1   3    3.76    2.25
   1  -1   3    2.94    0.86
  -1   1  -3    2.71    1.27
   1  -1   3    3.33    1.30
  -1   1  -3    3.22    1.82
   1  -1   3    3.64    1.61
   1  -1   3    1.98    0.96
  -1   1  -3    3.25    1.84
   1  -1   4    9.78    2.44
  -1   1  -4   13.01    3.12
  -1   1  -4   10.46    2.71
  -1   1  -4   10.55    1.73
   1  -1   4   11.03    2.72
   1  -1   4   10.93    1.88
   1  -1   4   10.91    3.61
   1  -1   4   12.99    2.65
  -1   1  -4   10.82    3.68
   1  -1   4   11.55    3.21
  -1   1  -4   10.19    3.11
   1  -1   4   11.34    2.91
   1  -1   4   12.64    4.10
  -1   1  -4   11.38    2.19
  -1   1  -4   11.32    3.63
   1  -1   5    3.85    1.59
   1  -1   5   -0.43    2.17
  -1   1  -5    3.87    1.42
  -1   1  -5    1.35    1.27
   1  -1   5    5.01    1.26
  -1   1  -5    4.51    1.15
  -1   1  -5    0.67    1.29
   1  -1   5   -0.39    0.76
   1  -1   5    5.82    3.43
   1  -1   5    0.04    1.36
  -1   1  -5   -0.36    0.38
   1  -1   5   -1.09    1.22
   1  -1   5   -0.70    2.29
  -1   1  -5    3.29    2.65
  -1   1  -5   -1.65    2.01
  -1   1  -6  264.03   17.29
   1  -1   6  260.08   16.84
  -1   1  -6  214.88   16.20
   1  -1   6  217.46   16.78
   1  -1   6  277.02    7.78
   1  -1   6  223.95    9.34
  -1   1  -6  290.44    8.67
   1  -1   6  233.16   16.19
   1  -1   6  220.95   18.28
  -1   1  -6  228.48   18.49
  -1   1  -6  216.75   19.00
   1  -1   6  204.18   17.79
  -1   1  -6  209.16   15.01
   1  -1   6  237.85   21.48
   1  -1   6  200.19   14.90
   1  -1   7   52.27    9.14
  -1   1  -7   42.87    7.67
  -1   1  -7   45.95    8.28
   1  -1   7   55.78    9.80
   1  -1   7   51.03    8.40
  -1   1  -7   50.62    8.97
  -1   1  -7   50.03    7.85
   1  -1   7   44.13    8.90
   1  -1   7   47.68   10.54
   1  -1   7   47.41    7.74
  -1   1  -8    8.20    3.43
   1  -1   8    9.34    4.61
   1  -1   8    8.22    3.77
  -1   1  -8    7.06    3.50
   1  -1   8    8.46    4.33
   1  -1   8    5.41    3.01
   1  -1   8    7.82    3.92
   1  -1   8    6.49    3.83
  -1   1  -8    4.67    2.43
   1  -1   9   11.62    5.71
  -1   1  -9    8.97    4.27
  -1   1  -9    4.80    2.78
   1  -1   9    5.97    3.10
   1  -1   9    4.70    2.51
   1  -1   9    6.72    3.85
   1  -1   9    1.22    2.20
  -1   1  -9    6.50    3.20
  -1   1 -10    2.08    2.04
  -1   1 -10    5.38    3.36
   1  -1  10    4.64    3.22
   1  -1  10    2.63    1.28
  -1   1 -11    1.23    0.42
  -1   1 -11    9.42    4.17
   1  -1  11    5.41    4.03
   1  -1  11   13.44    6.69
  -1   1 -12   12.65    6.56
  -1   1 -12   34.53    8.90
   1  -1  12   35.50   11.38
   1  -1  12   41.64   13.46
  -1   1 -13    6.61    4.68
   1  -1  13    3.12    6.05
   1  -1  13    1.51    1.35
   1  -1  14   19.04   10.25
  -1   1 -14    4.28    3.96
   1  -1  14    8.63    6.35
   1  -1  14   11.63    7.27
   1  -1  15    5.72    5.35
   1   0 -14   -0.10    0.18
  -1   0  14    0.20    2.07
  -1   0  14    2.58    3.50
   1   0 -13    3.24    3.07
  -1   0  13    4.29    3.99
  -1   0  13   -4.27    4.93
  -1   0  12    6.54    4.94
   1   0 -12    4.17    3.52
  -1   0  12    4.61    4.44
   1   0 -11   21.20    4.76
  -1   0  11   24.65    8.47
  -1   0  11   26.77    9.88
   1   0 -11   27.52    7.80
   1   0 -10   57.98    7.70
  -1   0  10   64.51   12.78
  -1   0  10   71.84   15.90
   1   0 -10   60.67   11.08
   1   0  -9    0.17    2.08
   1   0  -9    6.26    2.31
  -1   0   9    9.41    5.32
  -1   0   9    8.77    4.73
   1   0  -9    3.32    1.77
   1   0  -8  102.65   13.18
   1   0  -8   73.30    7.99
   1   0  -8   79.24   10.90
  -1   0   8   81.35   12.55
  -1   0   8   84.92   15.22
   1   0  -7    0.73    0.80
  -1   0   7    0.86    1.47
   1   0  -7   -0.10    0.87
  -1   0   7    1.53    0.90
   1   0  -7    1.57    1.56
  -1   0   6   83.33   11.93
   1   0  -6   62.30    9.82
   1   0  -6   36.89    6.85
  -1   0   6   42.48    2.92
   1   0  -6   42.51    3.01
   1   0  -6   36.82    2.76
   1   0  -6   71.32    6.78
   1   0  -6   67.88    9.41
   1   0  -6   72.60    8.79
  -1   0   6   81.61   12.55
  -1   0   6   76.86   10.34
   1   0  -5    1.28    1.89
  -1   0   5    0.96    0.75
   1   0  -5    3.40    2.29
  -1   0   5    5.07    2.25
  -1   0   5    2.27    0.72
   1   0  -5    2.04    0.72
   1   0  -5    4.09    1.37
   1   0  -5    4.24    1.81
  -1   0   5    4.33    1.26
  -1   0   5    1.66    1.21
  -1   0   5    6.11    2.75
   1   0  -5    6.10    3.00
   1   0  -4   22.36    4.83
  -1   0   4   21.14    5.37
   1   0  -4   30.75    5.20
   1   0  -4   28.88    2.67
  -1   0   4   31.29    5.27
  -1   0   4   36.78    3.39
   1   0  -4   18.27    2.43
  -1   0   4   17.37    4.36
   1   0  -4   21.48    4.25
   1   0  -4   17.30    4.20
  -1   0   4   18.63    2.66
  -1   0   4   19.68    4.43
  -1   0   3 3085.47   29.86
  -1   0   3 3178.44   45.44
   1   0  -3 3910.66   56.37
   1   0  -3 2994.17   29.51
   1   0  -3 3126.04   44.49
  -1   0   3 4093.16   56.95
   1   0  -3 4003.22   52.45
  -1   0   3 4141.00   41.02
  -1   0   3 4015.74   52.82
  -1   0   2  252.40    9.99
   1   0  -2  248.06    9.91
   1   0  -2  267.34   12.87
   1   0  -2  283.49    9.61
  -1   0   2  298.94    9.88
  -1   0   2  237.56   12.66
   1   0  -2  245.99   13.02
   1   0  -2  238.55   11.34
  -1   0   2  255.24   10.31
  -1   0   2  252.39   11.15
   1   0   1   74.00    6.12
  -1   0  -1   73.49    6.24
   1   0   1   47.32    3.40
  -1   0  -1   53.03    3.39
  -1   0  -1   80.24    6.87
   1   0   2 6638.84   74.74
  -1   0  -2 5179.62   47.92
   1   0   2 5972.71   53.10
   1   0   2 5057.16   47.26
   1   0   2 4799.96   38.04
  -1   0  -2 5462.65   41.54
  -1   0  -2 7011.49   62.22
  -1   0  -2 6558.67   71.04
   1   0   2 6700.21   74.37
   1   0   2 6251.59   57.79
   1   0   2 6631.79   54.94
  -1   0  -2 6313.01   52.37
  -1   0  -2 6381.28   67.76
   1   0   2 5853.49   60.93
   1   0   2 5909.38   64.20
   1   0   2 6573.40   70.32
   1   0   3   18.70    3.22
   1   0   3   19.91    2.29
   1   0   3   -0.66    1.44
  -1   0  -3   23.75    3.93
  -1   0  -3   22.00    2.39
   1   0   3   -3.99    2.88
  -1   0  -3    2.79    2.22
   1   0   3    0.77    0.74
   1   0   3   -1.41    2.01
   1   0   3    2.62    2.45
  -1   0  -3    0.35    0.72
   1   0   3    2.88    1.36
   1   0   3    3.23    1.85
  -1   0  -4  598.78   22.82
   1   0   4  337.24   17.96
   1   0   4  579.37   22.34
   1   0   4  574.02   12.10
  -1   0  -4  524.98   11.51
   1   0   4  342.56   20.32
  -1   0  -4  334.75   19.20
   1   0   4  353.85   18.83
  -1   0  -4  321.69   19.15
  -1   0  -4  320.92   17.72
   1   0   4  335.51   19.66
   1   0   4  358.13   22.49
   1   0   4  337.57   18.73
  -1   0  -5   41.61    7.24
   1   0   5   43.38    7.12
  -1   0  -5    5.46    2.82
   1   0   5    5.30    1.92
   1   0   5    6.32    1.14
   1   0   5    5.87    1.05
  -1   0  -5    5.41    1.12
  -1   0  -5   46.10    7.68
   1   0   5   46.20    8.02
   1   0   5   50.51    7.83
  -1   0  -5   44.14    7.77
  -1   0  -5   41.15    7.04
   1   0   5   47.01    8.06
   1   0   5   51.13    9.61
   1   0   5   49.03    7.84
  -1   0  -6   35.11    6.84
  -1   0  -6   58.63    9.40
   1   0   6   56.79    8.84
   1   0   6   58.47    9.40
  -1   0  -6   59.49    9.10
   1   0   6   68.11   10.15
   1   0   6   55.34    8.79
  -1   0  -6   57.58    9.66
   1   0   6   60.88    9.57
   1   0   6   68.92   12.31
  -1   0  -6   55.31    8.77
   1   0   7   -1.00    2.22
  -1   0  -7    6.26    3.58
  -1   0  -7    0.46    1.45
   1   0   7   -2.04    2.44
   1   0   7    0.10    1.83
   1   0   7    1.24    2.12
   1   0   7   -0.42    1.44
  -1   0  -7   -0.73    1.59
   1   0   7    3.30    2.71
  -1   0  -8   48.94    9.37
   1   0   8   28.96    8.30
   1   0   8   23.15    6.71
   1   0   8   17.96    5.64
  -1   0  -8   18.34    5.32
   1   0   8   22.61    7.91
  -1   0  -8   19.74    6.07
   1   0   8   18.61    6.15
   1   0   9   95.83   15.87
  -1   0  -9   74.45   11.63
  -1   0  -9   74.39   12.06
   1   0   9   90.42   17.42
   1   0   9   72.64   13.32
   1   0  10   16.65    7.18
  -1   0 -10    9.76    4.28
  -1   0 -10   10.21    4.88
   1   0  10    7.93    5.08
   1   0  10    7.65    5.05
   1   0  11   12.38    6.65
  -1   0 -11   15.05    6.17
  -1   0 -11    5.88    3.77
   1   0  11    8.54    6.47
   1   0  11    5.94    3.91
  -1   0 -11    6.09    4.13
  -1   0 -12    0.74    0.65
   1   0  12    6.68    5.16
   1   0  12    4.55    4.64
  -1   0 -13    8.45    5.37
   1   0  13   -2.78    4.48
   1   0  13   -3.23    4.50
  -1   0 -14    0.87    1.68
   1   0  14    1.23    2.39
   1   0  14   -1.20    1.91
   1   1 -15    0.21    0.46
  -1  -1  15   -1.99    2.62
  -1  -1  14    4.09    4.18
  -1  -1  14    3.57    3.45
   1   1 -13   23.02    8.28
  -1  -1  13   13.32    7.17
  -1  -1  13   20.22    9.88
   1   1 -12    4.52    3.04
   1   1 -12   13.24    5.18
  -1  -1  12   11.55    6.35
  -1  -1  12   13.45    7.12
   1   1 -11   28.50    8.22
   1   1 -11   10.02    3.66
  -1  -1  11   13.51    7.07
  -1  -1  11   15.66    6.53
   1   1 -11   15.15    5.31
   1   1 -10    3.52    2.39
   1   1 -10    2.45    1.64
   1   1 -10    0.56    0.44
  -1  -1  10   -0.13    3.06
  -1  -1  10   -1.15    2.23
   1   1  -9  156.53   13.47
  -1  -1   9  161.87   19.00
   1   1  -9  167.16   15.66
  -1  -1   9  164.30   21.89
   1   1  -8   36.80    7.74
   1   1  -8   26.21    5.24
  -1  -1   8   29.97    7.74
  -1  -1   8   30.46    8.94
   1   1  -8   28.45    5.90
   1   1  -7    2.61    1.59
   1   1  -7    1.84    0.62
   1   1  -7    2.03    0.70
   1   1  -7   10.07    2.92
   1   1  -7   23.49    4.49
  -1  -1   7   23.64    6.65
  -1  -1   7   22.22    6.54
   1   1  -7   20.30    4.50
   1   1  -7   21.60    5.65
  -1  -1   6   16.46    4.50
   1   1  -6   13.40    3.72
   1   1  -6   12.30    4.11
   1   1  -6   13.60    2.26
   1   1  -6   12.75    1.97
   1   1  -6   15.26    2.20
   1   1  -6   12.33    3.00
   1   1  -6   11.63    4.45
  -1  -1   6   15.57    5.73
  -1  -1   6   14.59    4.93
   1   1  -6   15.40    4.60
   1   1  -6   11.11    2.99
   1   1  -5  143.96    6.99
   1   1  -5  150.75    7.55
  -1  -1   5  145.58    7.29
  -1  -1   5  152.40   11.95
   1   1  -5  132.20   10.65
   1   1  -5  182.82   14.72
   1   1  -5  195.90   15.15
   1   1  -5  190.26   11.51
  -1  -1   5  190.61   15.10
  -1  -1   5  202.22   16.76
   1   1  -5  177.14   14.89
   1   1  -4 1421.51   22.47
  -1  -1   4 1547.21   23.75
   1   1  -4 1491.50   23.16
   1   1  -4 1396.36   31.78
  -1  -1   4 1539.02   35.26
  -1  -1   4 1470.05   39.49
   1   1  -4 1425.79   24.63
  -1  -1   4 1447.30   38.51
   1   1  -4 1431.62   37.43
   1   1  -4 1405.67   37.32
   1   1  -3  700.65   16.64
  -1  -1   3  655.01   15.49
   1   1  -3  682.29   15.70
   1   1  -3  617.40   17.97
  -1  -1   3 1001.91   26.22
   1   1  -3 1009.95   26.67
   1   1  -3  991.40   20.55
  -1  -1   3  965.36   26.96
   1   1  -3  969.34   27.76
   1   1  -2 1126.29   20.71
  -1  -1   2 1179.09   21.08
   1   1  -2 1074.82   19.48
  -1  -1   2 1152.30   20.58
   1   1  -2 1452.75   30.96
  -1  -1   2 1355.34   28.47
  -1  -1   2 1338.15   29.45
   1   1  -2 1363.88   23.71
   1   1  -2 1432.06   29.84
  -1  -1   0    3.90    1.23
   1   1   0    3.44    1.19
  -1  -1   0    3.54    1.38
  -1  -1   0    0.76    0.77
   1   1   0    1.18    1.19
   1   1   1 1101.47   28.52
   1   1   1  728.64   17.41
  -1  -1  -1  711.93   16.85
   1   1   1  739.61   16.08
   1   1   1  754.67   17.19
  -1  -1  -1  727.63   16.18
  -1  -1  -1  774.25   17.09
  -1  -1  -1 1053.65   26.66
  -1  -1  -1 1088.38   26.99
   1   1   1 1045.45   26.82
   1   1   1 1090.42   27.66
  -1  -1  -1 1055.22   27.30
   1   1   1 1055.11   27.78
   1   1   2    5.48    2.14
   1   1   2    0.69    1.55
  -1  -1  -2    0.17    0.43
   1   1   2    0.12    0.24
  -1  -1  -2    0.67    0.33
  -1  -1  -2    5.79    2.60
   1   1   2    5.64    2.16
   1   1   2    5.33    2.19
  -1  -1  -2    5.07    1.67
   1   1   2    7.22    2.84
  -1  -1  -2    3.78    1.43
   1   1   3   17.64    4.57
  -1  -1  -3   67.96    7.36
   1   1   3   69.91    7.53
  -1  -1  -3   64.28    4.58
   1   1   3   72.66    5.23
   1   1   3   66.32    4.63
  -1  -1  -3   11.80    3.57
   1   1   3   11.50    3.44
   1   1   3   11.10    3.15
   1   1   3   10.07    3.12
   1   1   3   10.70    3.21
   1   1   3    8.20    1.92
  -1  -1  -3   11.46    4.00
   1   1   4  244.04   17.24
  -1  -1  -4  187.55   14.12
   1   1   4  183.01   13.55
   1   1   4  183.50    7.95
   1   1   4  161.61    6.79
   1   1   4  186.30    7.78
  -1  -1  -4  250.09   16.53
   1   1   4  266.06   18.23
   1   1   4  284.25   19.69
   1   1   4  251.62   16.92
   1   1   4  269.90   20.02
   1   1   4  273.72   12.91
  -1  -1  -4  260.29   18.23
   1   1   4  264.61   18.92
   1   1   5  272.98   19.99
   1   1   5  419.46   22.90
   1   1   5  367.30    9.40
  -1  -1  -5  435.64   23.92
   1   1   5  378.74    9.23
   1   1   5  321.23   11.84
   1   1   5  307.94   22.38
  -1  -1  -5  268.75   18.22
   1   1   5  302.36   20.87
   1   1   5  270.39   19.17
   1   1   5  282.93   20.62
  -1  -1  -5  283.00   20.44
   1   1   5  291.97   13.53
   1   1   5  294.74   23.04
   1   1   6    4.46    1.70
   1   1   6   16.13    5.40
  -1  -1  -6   12.19    4.29
   1   1   6   12.44    4.72
   1   1   6   11.94    2.62
   1   1   6   13.76    4.93
   1   1   6   11.05    4.11
  -1  -1  -6   11.20    4.36
   1   1   6   12.76    5.25
   1   1   7   29.11    7.21
  -1  -1  -7   25.25    6.39
   1   1   7   22.30    6.23
   1   1   7   24.59    6.63
   1   1   7   32.81    9.50
  -1  -1  -7   17.10    5.54
   1   1   8    7.77    3.70
  -1  -1  -8    2.36    1.65
   1   1   8    6.56    3.40
  -1  -1  -8   11.24    4.96
   1   1   8    8.83    4.96
   1   1   8    9.75    4.36
  -1  -1  -8   10.45    4.36
   1   1   9   43.07   10.41
  -1  -1  -9   33.72    8.67
  -1  -1  -9   40.48    8.68
   1   1   9   42.78   12.53
  -1  -1  -9   33.24    8.89
   1   1   9   44.90   10.23
   1   1  10   25.05    9.29
   1   1  10   18.91    7.55
   1   1  10   27.50   10.30
  -1  -1 -10   19.48    7.02
  -1  -1 -10   17.89    5.83
   1   1  11   53.76   14.04
  -1  -1 -11   41.50   10.70
   1   1  11   55.85   15.96
   1   1  11   44.67   11.73
  -1  -1 -12    0.32    0.40
   1   1  12    7.54    6.33
  -1  -1 -12    4.41    4.45
   1   1  12    5.25    4.92
   1   1  12    3.50    3.52
  -1  -1 -13    0.04    1.09
   1   1  13   -0.55    2.22
   1   1  13    1.04    1.13
  -1  -2  17    9.32    7.22
  -1  -2  16    3.75    3.60
   1   2 -15    2.38    3.45
  -1  -2  15    4.01    4.63
  -1  -2  15   -0.07    2.35
   1   2 -14   10.89    5.75
  -1  -2  14    4.43    4.90
  -1  -2  14    5.51    4.04
   1   2 -13    7.24    4.13
  -1  -2  13   -1.08    2.88
  -1  -2  13    4.48    5.41
   1   2 -12    3.26    2.98
   1   2 -12    4.15    2.92
   1   2 -12    4.81    2.93
  -1  -2  12    9.59    6.24
  -1  -2  12    7.91    5.20
   1   2 -11   25.14    7.19
   1   2 -11   24.90    6.43
   1   2 -11   25.73    6.05
  -1  -2  11   31.49    9.57
  -1  -2  11   33.91   11.19
   1   2 -10    2.99    1.83
  -1  -2  10    1.78    1.85
   1   2 -10    5.00    2.30
  -1  -2  10    0.98    0.37
   1   2  -9  106.82    5.72
   1   2  -9  109.45   13.62
   1   2  -9  119.21    6.41
   1   2  -9    4.23    1.88
   1   2  -9   23.45    5.66
  -1  -2   9   23.54    7.34
   1   2  -9   25.14    5.23
  -1  -2   9   25.67    8.71
   1   2  -8   84.06   11.04
   1   2  -8   97.50    6.54
   1   2  -8   75.44    5.13
   1   2  -8   51.44    7.84
   1   2  -8   51.65    6.85
  -1  -2   8   48.38    9.36
  -1  -2   8   58.62   11.67
   1   2  -7  180.68   16.48
   1   2  -7  276.28   18.56
   1   2  -7  286.71   11.35
   1   2  -7   57.17    8.90
   1   2  -7  283.63   11.00
   1   2  -7  171.03   13.44
  -1  -2   7  193.03   19.23
   1   2  -7  167.33   10.68
   1   2  -7  175.15    8.28
  -1  -2   7  178.95   17.69
   1   2  -6   93.85    6.39
   1   2  -6   97.09    6.62
  -1  -2   6  105.62    7.07
   1   2  -6   64.51    8.68
   1   2  -6   40.44    7.43
   1   2  -6   91.54    9.65
  -1  -2   6   34.48    7.19
   1   2  -6   35.77    4.09
   1   2  -6   35.32    7.29
   1   2  -6   36.89    4.51
  -1  -2   6   38.84    7.46
   1   2  -6   34.96    7.17
  -1  -2   5  332.86   12.54
   1   2  -5  310.72   11.99
   1   2  -5  326.48   12.43
   1   2  -5  360.18   14.18
   1   2  -5  292.74   15.62
   1   2  -5  227.10   17.18
  -1  -2   5  250.39   17.89
  -1  -2   5  231.62   17.41
   1   2  -5  250.53   17.51
   1   2  -4  366.58   13.38
  -1  -2   4  373.02   13.13
   1   2  -4  353.73   12.86
   1   2  -4  392.01   18.61
  -1  -2   4  415.85   20.09
  -1  -2   4  420.06   20.98
   1   2  -4  408.81   20.68
  -1  -2   3  267.79   11.22
  -1  -2   3  250.68   11.05
   1   2  -3  265.11   11.40
   1   2  -3  285.80   11.63
   1   2  -3  352.00   16.16
  -1  -2   3  363.95   16.30
   1   2  -3  403.30   18.57
  -1  -2   3  384.89   17.53
   1   2  -3  375.33   15.95
   1   2  -2  488.11   15.68
  -1  -2   2  517.86   15.93
   1   2  -2  513.70   15.63
  -1  -2   2  488.99   15.55
  -1  -2   2  627.56   19.37
  -1  -2   2  634.35   21.29
   1   2  -2  670.60   20.84
   1   2  -2  612.85   20.95
   1   2  -2  688.94   21.78
  -1  -2   1 3408.47   39.97
   1   2  -1 3585.66   42.51
   1   2  -1 2624.60   36.41
  -1  -2   1 2708.16   36.93
  -1  -2   1 2757.61   36.60
   1   2  -1 2799.66   36.51
  -1  -2   1 3520.29   50.54
  -1  -2   1 3406.73   39.50
   1   2  -1 3381.33   37.87
   1   2  -1 3546.62   51.43
   1   2  -1 3569.47   47.12
  -1  -2   1 3551.09   46.34
  -1  -2   0    4.39    1.88
   1   2   0    3.54    1.61
   1   2   0   10.79    2.35
   1   2   0   10.50    2.30
  -1  -2   0   11.17    2.24
  -1  -2   0   11.02    2.23
  -1  -2   0    3.61    2.00
   1   2   0    3.45    1.73
   1   2   0    5.14    1.57
  -1  -2   0    5.60    1.82
   1   2   0    7.63    2.59
   1   2   0    6.81    2.42
  -1  -2   0    6.88    2.65
   1   2   1 1158.14   25.91
   1   2   1 1177.40   34.34
   1   2   1 1177.76   23.96
  -1  -2  -1 1235.69   23.82
   1   2   1 1168.23   22.99
  -1  -2  -1 1125.15   22.66
   1   2   1 1130.59   34.34
  -1  -2  -1 1196.91   35.48
   1   2   1  992.12   28.85
   1   2   1 1193.27   35.71
  -1  -2  -1 1072.14   32.69
   1   2   2    1.88    1.21
  -1  -2  -2    0.19    0.62
   1   2   2    0.57    0.27
  -1  -2  -2    0.49    0.55
   1   2   2    0.93    0.84
   1   2   2    0.76    0.89
   1   2   2    9.41    2.94
  -1  -2  -2   10.38    3.59
   1   2   2    9.68    3.36
  -1  -2  -2   11.00    3.16
   1   2   2    8.96    3.48
  -1  -2  -2   11.23    3.22
   1   2   3  421.98   20.79
  -1  -2  -3  436.63   20.53
   1   2   3  156.60   13.96
   1   2   3  351.38   12.42
   1   2   3  375.43   12.81
   1   2   3  155.50   10.81
  -1  -2  -3  426.59   14.11
  -1  -2  -3  166.73   13.82
   1   2   3  162.80   13.45
   1   2   3  174.85   15.88
   1   2   3  160.59   11.89
  -1  -2  -3  165.77   15.69
   1   2   3  178.49   15.90
  -1  -2  -4   75.84    9.62
   1   2   4  168.22   16.03
   1   2   4   79.85    9.67
   1   2   4  173.22   11.77
   1   2   4   71.81    5.58
   1   2   4   67.32    5.19
   1   2   4  204.40   18.52
   1   2   4  181.46   15.45
  -1  -2  -4  185.25   15.08
   1   2   4  183.11   14.44
   1   2   4  167.66   16.26
  -1  -2  -4  177.29   17.19
   1   2   5    5.74    3.93
  -1  -2  -5    3.72    2.35
   1   2   5    1.81    1.70
   1   2   5    6.37    1.77
   1   2   5    4.89    1.28
   1   2   5    1.59    2.75
   1   2   5    1.32    0.86
   1   2   5   -0.25    0.88
  -1  -2  -5    2.21    1.76
  -1  -2  -5    2.04    2.04
   1   2   5    0.25    0.79
   1   2   6   84.56   12.95
  -1  -2  -6   31.02    7.12
   1   2   6   26.51    2.75
   1   2   6   55.87    5.58
   1   2   6   29.94    2.91
   1   2   6   78.40   11.52
  -1  -2  -6   79.33   11.03
   1   2   6   83.11   13.87
  -1  -2  -6   75.01   12.38
   1   2   6   74.47    7.78
   1   2   6   66.63    9.78
   1   2   7    6.73    3.26
  -1  -2  -7    8.73    3.91
   1   2   7   11.48    4.59
   1   2   7   12.84    4.84
   1   2   7   11.52    5.59
   1   2   7   10.67    2.73
  -1  -2  -7   13.45    5.45
  -1  -2  -7   12.74    4.85
   1   2   8   20.93    6.55
   1   2   8   25.44    7.31
  -1  -2  -8   20.69    6.78
   1   2   8   22.51    8.31
  -1  -2  -8   16.82    5.51
   1   2   9   13.79    6.13
   1   2   9    9.79    6.63
   1   2   9   12.52    5.77
  -1  -2  -9    5.87    3.06
  -1  -2  -9   10.37    4.39
   1   2  10   25.10    9.27
  -1  -2 -10    4.22    2.75
   1   2  10   23.24    9.69
   1   2  10   19.01    6.78
  -1  -2 -10   20.76    7.55
  -1  -2 -10   25.74    7.42
   1   2  11   14.73    7.65
  -1  -2 -11    5.41    4.59
   1   2  11    5.34    3.36
   1   2  11    6.79    5.32
   1   2  12   21.13    9.41
  -1  -2 -12   10.59    6.02
  -1  -2 -12   13.69    7.05
   1   2  12    4.59    5.40
  -1  -2 -13    0.86    2.74
   1   2  13    2.15    4.13
   1   2  13    2.01    2.72
  -1  -3  17    1.28    2.97
   1   3 -16   -2.69    3.55
  -1  -3  16   -1.16    1.47
  -1  -3  15    2.87    3.96
   1   3 -15    3.40    4.31
  -1  -3  15    0.90    3.61
   1   3 -14    0.73    2.47
  -1  -3  14    0.51    2.07
  -1  -3  14    3.00    4.62
   1   3 -13    0.76    2.27
  -1  -3  13   -2.88    3.12
   1   3 -13    0.53    1.36
  -1  -3  13   -1.72    2.86
   1   3 -12   20.00    6.66
  -1  -3  12    7.86    5.88
   1   3 -12    6.96    3.76
   1   3 -12    5.99    2.58
  -1  -3  12    6.89    4.16
   1   3 -11   16.92    5.95
   1   3 -11   15.49    2.07
   1   3 -11   16.80    2.22
   1   3 -11    0.05    1.03
  -1  -3  11    1.09    1.65
   1   3 -11    0.09    0.93
  -1  -3  11    2.35    2.46
   1   3 -10  151.05   16.26
   1   3 -10  170.81    9.39
   1   3 -10   20.80    3.94
   1   3 -10  180.71    9.79
   1   3 -10   88.49   11.83
  -1  -3  10  116.32   18.61
  -1  -3  10   90.54   15.56
   1   3 -10   88.64    9.18
  -1  -3   9   13.31    6.06
   1   3  -9   -0.34    1.35
   1   3  -9   -0.04    0.35
   1   3  -9    0.09    0.31
   1   3  -9    0.47    0.72
   1   3  -9   10.00    3.80
   1   3  -9   11.51    2.13
  -1  -3   9   13.25    5.02
   1   3  -9   11.20    2.79
   1   3  -8    2.17    1.47
  -1  -3   8   78.83    6.89
   1   3  -8   70.63    6.16
   1   3  -8   67.65    6.00
   1   3  -8   68.17    9.59
  -1  -3   8   39.63    9.20
  -1  -3   8   35.41    7.98
   1   3  -8   37.54    4.66
   1   3  -8   41.16    4.70
   1   3  -7   67.70    8.86
   1   3  -7  151.79    9.77
   1   3  -7  140.11    9.08
  -1  -3   7  143.30    9.58
   1   3  -7  129.03   11.69
  -1  -3   7  116.03   14.43
  -1  -3   7  108.68   14.09
   1   3  -7   98.82    6.10
  -1  -3   6   36.27    7.20
   1   3  -6    2.50    1.77
   1   3  -6    2.38    1.07
   1   3  -6    4.14    2.60
  -1  -3   6    1.99    1.07
   1   3  -6    2.76    1.10
  -1  -3   6   36.54    6.62
  -1  -3   6   33.99    7.43
   1   3  -6   33.83    7.30
   1   3  -6   32.87    6.68
   1   3  -5  151.60   12.27
   1   3  -5   89.09    7.46
   1   3  -5   89.83    7.37
  -1  -3   5   90.76    7.43
  -1  -3   5  139.55   11.89
   1   3  -5  140.22   12.98
  -1  -3   5  140.19   14.07
   1   3  -5  143.59   13.98
   1   3  -4  575.26   19.04
   1   3  -4  549.09   18.36
   1   3  -4  603.81   23.33
  -1  -3   4  594.36   23.13
   1   3  -4  588.39   15.62
   1   3  -4  597.83   23.55
   1   3  -4  627.30   26.11
  -1  -3   4  601.47   25.99
  -1  -3   3   15.04    3.41
   1   3  -3   20.51    4.35
   1   3  -3   17.16    3.44
   1   3  -3   17.54    3.35
  -1  -3   3   38.89    5.72
  -1  -3   3   38.78    5.85
   1   3  -3   33.69    5.53
   1   3  -3   37.51    4.47
   1   3  -3   42.32    6.21
  -1  -3   3   40.40    6.11
  -1  -3   2 1931.04   29.96
   1   3  -2 1783.06   39.78
   1   3  -2 1616.82   32.41
   1   3  -2 1502.31   30.19
  -1  -3   2 1584.64   31.71
  -1  -3   2 2015.36   42.92
   1   3  -2 1971.06   42.26
  -1  -3   2 1856.53   32.33
  -1  -3   2 1923.52   36.74
   1   3  -2 2192.60   41.33
   1   3  -2 2069.37   39.17
   1   3  -1  107.65    8.33
  -1  -3   1  114.43    8.45
   1   3  -1   24.62    4.91
   1   3  -1  174.61   10.80
   1   3  -1  162.89    9.98
  -1  -3   1  176.00   10.43
  -1  -3   1  109.65   10.78
   1   3  -1  105.18    6.51
  -1  -3   1  101.04    6.72
   1   3  -1  104.46   10.48
  -1  -3   1   99.04    9.31
   1   3  -1  120.94   11.07
   1   3   0 2315.58   44.80
   1   3   0 2115.70   35.51
   1   3   0 2159.31   36.94
  -1  -3   0 2278.21   38.16
   1   3   0 2268.55   31.61
   1   3   0 2369.63   53.13
  -1  -3   0 2339.34   52.54
  -1  -3   0 2264.78   50.81
   1   3   0 2487.61   53.71
   1   3   1    0.93    0.69
   1   3   1   15.23    4.36
   1   3   1    0.97    0.76
   1   3   1    0.35    0.95
  -1  -3  -1    0.66    1.00
   1   3   1    0.83    0.78
   1   3   1   15.20    4.40
  -1  -3  -1   16.26    4.82
   1   3   1   15.23    4.60
   1   3   1   13.82    3.73
  -1  -3  -1   14.70    4.85
  -1  -3  -2   91.96    9.52
   1   3   2   94.25    9.59
   1   3   2    7.98    5.33
   1   3   2   93.60    7.75
  -1  -3  -2  102.33    7.80
   1   3   2   96.50    8.02
   1   3   2   13.53    4.68
   1   3   2   12.48    3.72
   1   3   2   14.97    5.05
  -1  -3  -2   17.25    5.19
  -1  -3  -3   83.96    9.99
   1   3   3  251.44   19.63
   1   3   3   89.26   10.70
   1   3   3   86.79    7.33
   1   3   3   77.52    6.48
  -1  -3  -3   83.21    7.09
   1   3   3  144.12   12.90
   1   3   3  246.48   17.45
   1   3   3  287.77   22.55
   1   3   3  253.92   14.96
   1   3   3  254.55   20.95
  -1  -3  -3  278.22   22.16
   1   3   4   81.50   11.94
  -1  -3  -4  192.03   16.13
   1   3   4  162.85    9.19
   1   3   4   76.17    9.72
  -1  -3  -4  201.32   10.78
   1   3   4  164.31    9.33
   1   3   4   81.40   10.75
  -1  -3  -4   83.41   12.80
   1   3   4   80.38    9.47
  -1  -3  -5   23.09    6.05
   1   3   5    9.33    3.91
   1   3   5   23.61    3.72
   1   3   5   23.33    3.60
   1   3   5    9.79    3.51
   1   3   5   11.01    4.07
   1   3   5    9.63    3.18
  -1  -3  -5   14.34    5.43
  -1  -3  -6   16.19    5.50
   1   3   6    3.48    3.84
   1   3   6   16.94    2.98
   1   3   6   13.64    2.44
   1   3   6    1.56    1.61
   1   3   6    1.32    2.82
   1   3   6    1.07    1.24
  -1  -3  -6    0.88    0.48
   1   3   7   44.12    3.31
   1   3   7    2.46    1.13
  -1  -3  -7   55.40   10.54
   1   3   7   46.61    3.37
   1   3   7    5.06    2.93
  -1  -3  -7    6.49    3.57
   1   3   7    5.27    3.84
   1   3   7    6.68    3.86
   1   3   7    7.91    2.84
  -1  -3  -8    0.74    1.17
   1   3   8   -1.91    4.30
   1   3   8    1.37    1.26
  -1  -3  -8   -0.44    0.89
   1   3   8    1.01    1.79
   1   3   8    0.31    3.00
   1   3   9   28.16    9.46
  -1  -3  -9   15.31    6.73
   1   3   9   34.65    9.28
  -1  -3  -9   25.39    8.69
   1   3   9   26.86   10.86
   1   3  10    2.19    3.87
   1   3  10    3.39    5.16
   1   3  10    0.33    0.98
  -1  -3 -10   -1.00    1.33
   1   3  11   14.35    7.72
   1   3  11    8.70    7.03
  -1  -3 -11    4.24    3.88
  -1  -3 -12    8.04    5.32
   1   3  12    6.76    6.31
  -1  -3 -12    0.89    2.90
   1   3  12    3.45    4.05
   1   3  13    0.88    2.65
  -1  -4  17    1.41    3.89
   1   4 -16    0.65    2.50
  -1  -4  16    1.44    3.64
  -1  -4  16   -2.69    4.68
  -1  -4  15    5.39    5.65
   1   4 -15    3.84    3.11
  -1  -4  15    3.74    4.79
  -1  -4  14    2.78    2.66
   1   4 -14    2.54    1.65
  -1  -4  14    1.74    2.69
   1   4 -13   75.70   13.01
  -1  -4  13   73.42   16.60
  -1  -4  13   93.84   20.26
  -1  -4  12   58.71   14.66
   1   4 -12   45.02    9.44
  -1  -4  12   50.60   13.16
  -1  -4  11    8.93    5.41
   1   4 -11    2.96    2.74
   1   4 -11    3.89    1.53
   1   4 -11    5.87    1.92
   1   4 -11    9.66    4.04
  -1  -4  11    6.34    4.25
   1   4 -11    8.94    1.98
   1   4 -10  260.21   21.46
   1   4 -10  235.55   12.35
  -1  -4  10  268.82   13.73
   1   4 -10  282.06   14.59
   1   4 -10  198.77   18.86
   1   4 -10  192.66    8.22
  -1  -4  10  227.13   25.78
  -1  -4  10  218.85   24.04
   1   4 -10  183.09   10.89
   1   4  -9   85.88   11.26
   1   4  -9   99.23    8.82
   1   4  -9   90.94    7.96
  -1  -4   9   95.26    8.34
  -1  -4   9   50.16    8.90
  -1  -4   9   50.03   11.15
  -1  -4   9   64.92   12.52
   1   4  -8  665.24   29.26
  -1  -4   8  758.45   23.80
   1   4  -8  674.72   21.60
   1   4  -8  777.73   24.79
  -1  -4   8  608.52   29.59
  -1  -4   8  593.98   35.39
   1   4  -7   21.64    5.35
   1   4  -7   18.20    3.58
   1   4  -7   19.81    3.96
  -1  -4   7   18.45    3.77
  -1  -4   7   29.53    6.08
  -1  -4   7   30.82    7.79
   1   4  -6  577.11   21.26
   1   4  -6  356.30   22.42
   1   4  -6  601.63   22.05
  -1  -4   6  593.49   21.35
  -1  -4   6  485.33   23.53
   1   4  -6  484.99   12.34
   1   4  -6  505.60   27.09
  -1  -4   6  498.41   29.04
   1   4  -6  493.14   28.24
  -1  -4   5  229.89   13.34
   1   4  -5  215.30   13.06
   1   4  -5   32.21    7.82
   1   4  -5  250.83   14.88
   1   4  -5  100.56   10.60
  -1  -4   5  103.45   10.57
   1   4  -5  109.61   12.30
   1   4  -5   96.24   10.84
   1   4  -5  113.62    7.61
  -1  -4   5  107.01   12.33
  -1  -4   4   78.06    5.59
   1   4  -4   21.63    4.22
   1   4  -4   19.10    3.85
  -1  -4   4   20.73    4.09
   1   4  -4   75.60    8.89
  -1  -4   4   76.42    8.97
   1   4  -4   87.46    7.97
  -1  -4   4   81.11    9.45
   1   4  -4   82.48    9.84
  -1  -4   3   17.93    2.83
   1   4  -3   -0.30    0.94
   1   4  -3   33.86    5.13
  -1  -4   3   30.04    4.85
   1   4  -3   32.19    5.07
  -1  -4   3   18.42    3.93
  -1  -4   3   19.66    4.50
   1   4  -3   19.07    4.53
  -1  -4   3   19.79    4.38
  -1  -4   3   16.55    3.56
   1   4  -3   21.05    4.17
   1   4  -3   20.39    4.54
   1   4  -2  241.67   12.16
  -1  -4   2  234.84   11.74
   1   4  -2  209.05   12.87
  -1  -4   2  211.21   12.44
   1   4  -2  235.98   13.68
  -1  -4   2  217.57   12.89
  -1  -4   2  215.65   10.67
   1   4  -2  250.64   17.35
  -1  -4   2  252.16   17.47
  -1  -4   2  243.62   15.34
   1   4  -2  267.79   16.91
   1   4  -2  253.27   14.05
   1   4  -1  302.19   16.05
   1   4  -1  344.53   16.29
   1   4  -1  399.17   18.29
  -1  -4   1  358.17   16.25
  -1  -4   1  307.97   20.06
  -1  -4   1  274.25   10.63
   1   4  -1  304.83   20.56
   1   4  -1  284.36   10.52
   1   4  -1  312.58   20.14
  -1  -4   1  295.83   19.26
   1   4   0    0.47    0.39
   1   4   0   16.89    3.60
   1   4   0   15.76    3.49
  -1  -4   0   16.68    3.49
   1   4   0   -1.31    0.61
   1   4   0    1.04    0.86
  -1  -4   0    1.61    2.47
   1   4   0    0.85    0.08
   1   4   0    0.20    0.69
  -1  -4   0    1.28    1.37
   1   4   1 1119.24   32.81
   1   4   1  927.67   36.82
   1   4   1 1204.47   31.02
  -1  -4  -1 1322.54   32.09
   1   4   1 1167.58   29.22
   1   4   1  837.17   33.24
  -1  -4  -1  940.83   42.56
   1   4   1  954.07   26.19
   1   4   1  908.42   39.68
   1   4   1  841.98   37.13
  -1  -4  -1  914.80   39.96
   1   4   2  170.13   14.14
   1   4   2  171.18   11.55
   1   4   2    5.22    4.46
   1   4   2  154.94   10.31
  -1  -4  -2  175.77   11.41
   1   4   2   90.00   10.81
   1   4   2   98.55   13.71
   1   4   2   89.65    7.97
  -1  -4  -2  104.32   14.36
  -1  -4  -3   93.45   11.22
   1   4   3   23.51    6.28
   1   4   3    5.49    3.35
   1   4   3   91.78    8.42
   1   4   3   84.15    7.53
  -1  -4  -3   89.85    8.63
   1   4   3   22.78    5.46
   1   4   3   28.45    4.95
  -1  -4  -3   24.12    7.32
   1   4   4   45.12    9.53
  -1  -4  -4   99.25   12.48
   1   4   4  101.23    8.83
   1   4   4   40.53    8.02
   1   4   4   86.74    7.79
  -1  -4  -4   97.22    8.56
   1   4   4   37.39    7.57
   1   4   4   37.29    6.35
  -1  -4  -4   49.36   10.88
  -1  -4  -5   56.15   10.05
   1   4   5    0.47    0.99
   1   4   5   -1.04    1.48
   1   4   5   46.56    5.49
  -1  -4  -5   49.10    5.96
   1   4   5   60.87    6.82
   1   4   5   -0.22    1.20
  -1  -4  -5    0.71    2.65
   1   4   5   -1.14    1.56
   1   4   6   58.66    5.96
   1   4   6   59.82    6.04
   1   4   6   88.80   15.04
  -1  -4  -6   53.29   10.24
  -1  -4  -6   90.94   15.83
   1   4   6   86.84   11.49
   1   4   7   18.70    2.84
   1   4   7   33.15    9.88
  -1  -4  -7   23.47    7.64
   1   4   7   26.49    9.13
  -1  -4  -7   25.14    8.82
   1   4   7   30.27    7.39
   1   4   8   44.20   11.85
  -1  -4  -8   40.83   11.34
   1   4   8   42.40   12.39
   1   4   8   50.21   10.11
   1   4   9    8.16    5.42
  -1  -4  -9   21.25    7.40
   1   4   9    3.56    2.35
  -1  -4  -9    6.28    5.02
   1   4   9    5.68    6.36
   1   4  10    0.14    2.25
  -1  -4 -10    3.89    4.36
   1   4  10   -1.16    2.59
   1   4  11    3.48    4.38
  -1  -4 -11    8.45    5.28
   1   4  11    1.71    2.91
  -1  -4 -11   -2.06    1.73
   1   4  12    5.49    5.14
  -1  -4 -12    2.22    3.59
  -1  -5  17    1.26    3.17
  -1  -5  17   -3.05    4.09
   1   5 -16    0.89    2.85
  -1  -5  16   -3.01    1.77
  -1  -5  16    2.91    3.93
  -1  -5  16   -1.05    2.92
  -1  -5  15   -0.55    3.02
  -1  -5  15   -2.06    2.45
  -1  -5  14    3.85    4.22
   1   5 -14    7.28    4.82
   1   5 -14    5.79    4.26
  -1  -5  14    4.78    5.08
  -1  -5  13   37.84   12.28
  -1  -5  13   30.06    8.18
   1   5 -13   29.48    8.62
  -1  -5  13   34.99   11.53
   1   5 -12    0.41    1.35
   1   5 -12    2.36    1.51
  -1  -5  12   12.23    5.10
   1   5 -12   10.04    4.95
   1   5 -12   10.36    2.43
  -1  -5  12   12.02    6.42
   1   5 -11   77.78   12.15
  -1  -5  11   79.50    8.43
   1   5 -11    2.31    2.36
   1   5 -11   69.22    7.67
   1   5 -11   96.63    9.86
  -1  -5  11   40.33    8.72
   1   5 -11   33.48    8.64
  -1  -5  11   34.43    9.46
   1   5 -10  160.44   15.82
   1   5 -10  184.60   13.16
  -1  -5  10  181.11   12.86
   1   5 -10  184.64   13.13
  -1  -5  10  148.09   15.53
  -1  -5  10  148.71   20.24
   1   5  -9  274.30   20.48
   1   5  -9  307.79   17.23
   1   5  -9  271.85   15.43
  -1  -5   9  306.82   16.86
  -1  -5   9  173.43   16.07
  -1  -5   9  171.65   20.77
   1   5  -8  189.03   13.45
   1   5  -8  168.09   11.95
  -1  -5   8  170.52   13.12
  -1  -5   8  253.95   18.65
  -1  -5   8  274.62   24.34
  -1  -5   7  725.23   30.15
   1   5  -7  976.98   30.97
  -1  -5   7  975.14   30.81
   1   5  -7  882.42   27.66
  -1  -5   7  646.10   29.29
  -1  -5   7  640.36   35.82
  -1  -5   6   -0.17    0.28
   1   5  -6    2.45    2.31
   1   5  -6    0.92    0.12
   1   5  -6    2.33    1.61
   1   5  -6   -1.05    0.70
  -1  -5   6    0.80    1.41
   1   5  -6    1.22    1.07
  -1  -5   6   -1.03    1.54
  -1  -5   6    0.48    0.57
   1   5  -6    0.37    0.62
   1   5  -6    1.35    1.98
  -1  -5   5   54.09    5.36
  -1  -5   5   94.26    9.55
   1   5  -5  101.28    9.72
  -1  -5   5   95.16    9.18
  -1  -5   5   47.67    7.67
   1   5  -5   40.74    7.07
   1   5  -5   47.92    6.21
  -1  -5   5   43.91    7.94
   1   5  -5   51.13    8.70
  -1  -5   4   24.05    3.47
  -1  -5   4   52.33    6.92
   1   5  -4    0.46    1.64
  -1  -5   4   48.15    7.19
   1   5  -4   52.46    7.11
  -1  -5   4   23.58    5.46
   1   5  -4   23.71    5.86
   1   5  -4   28.44    5.88
  -1  -5   4   23.35    4.29
   1   5  -4   31.03    5.51
  -1  -5   4   25.80    5.69
  -1  -5   3  143.26    8.95
   1   5  -3  139.55    9.00
  -1  -5   3  132.75   11.83
   1   5  -3  118.56   10.66
  -1  -5   3  107.00    9.72
  -1  -5   3  145.08   14.17
   1   5  -3  154.00   14.51
  -1  -5   3  137.16   10.04
  -1  -5   3  144.35   12.39
   1   5  -3  154.61   13.44
   1   5  -3  150.26   12.63
   1   5  -2   78.01    7.66
   1   5  -2   35.63    5.64
  -1  -5   2   29.14    6.92
  -1  -5   2   33.88    5.45
  -1  -5   2   76.26    6.13
   1   5  -2   80.08   11.19
  -1  -5   2   85.29   11.45
  -1  -5   2   81.42   10.55
   1   5  -2   84.04    8.44
   1   5  -2   80.18   10.52
   1   5  -1  377.21   19.61
  -1  -5   1  939.42   28.71
   1   5  -1  941.70   29.09
  -1  -5   1 1432.46   36.51
   1   5  -1  390.90   25.71
  -1  -5   1  385.17   26.38
  -1  -5   1  381.36   12.12
  -1  -5   1  374.26   24.23
   1   5  -1  409.62   18.07
   1   5  -1  360.09   23.64
   1   5   0    6.21    2.70
   1   5   0   17.39    4.93
   1   5   0    5.75    1.98
   1   5   0    0.52    2.50
   1   5   0    4.01    2.08
  -1  -5   0    6.42    2.31
  -1  -5   0   18.58    6.10
   1   5   0   16.49    2.32
   1   5   0   17.49    6.05
  -1  -5   0   15.72    4.89
   1   5   0   13.86    5.05
   1   5   1    0.95    0.40
   1   5   1   -0.24    1.40
   1   5   1    0.63    0.54
   1   5   1    1.51    1.37
  -1  -5  -1    0.94    1.35
   1   5   1    1.07    0.73
   1   5   1    0.45    1.22
  -1  -5  -1    1.44    1.83
   1   5   2  294.39   15.72
   1   5   2  338.59   17.85
  -1  -5  -2  343.63   17.80
   1   5   2  328.41   22.22
  -1  -5  -2  376.00   29.15
   1   5   2  343.34   15.67
  -1  -5  -3   14.46    3.56
   1   5   3   15.76    3.80
   1   5   3    0.88    1.23
   1   5   3   12.41    3.47
   1   5   3    2.62    2.21
  -1  -5  -3   -0.13    1.34
   1   5   3    0.61    0.85
   1   5   3   -0.17    1.06
   1   5   4  109.41   16.18
  -1  -5  -4  194.85   18.77
   1   5   4  114.30   14.81
  -1  -5  -4  188.57   13.08
   1   5   4  195.63   13.39
   1   5   4  185.18   13.05
   1   5   4   94.29   12.65
  -1  -5  -4  110.33   17.31
   1   5   4  109.76   10.54
  -1  -5  -5    7.49    2.60
   1   5   5    6.33    2.27
   1   5   5    9.63    3.08
   1   5   5   14.54    5.73
   1   5   5   17.15    6.52
  -1  -5  -5    5.98    3.83
  -1  -5  -5   17.69    6.84
   1   5   5   19.41    4.82
  -1  -5  -6   11.30    3.03
   1   5   6   11.83    3.15
  -1  -5  -6    9.59    4.17
   1   5   6    3.82    4.13
   1   5   6    1.68    0.45
  -1  -5  -6    4.80    3.97
   1   5   7   45.66   12.12
   1   5   7   53.50   13.61
  -1  -5  -7   43.48   11.95
   1   5   7   49.85    9.20
   1   5   8   -1.03    3.05
  -1  -5  -8    0.55    2.36
   1   5   8    0.26    3.70
   1   5   9    3.62    2.14
   1   5   9    6.14    6.30
  -1  -5  -9    1.39    3.36
  -1  -5 -10    1.32    1.65
   1   5  10    2.90    4.57
  -1  -5 -10    3.98    4.17
   1   5  10   -1.75    5.08
   1   5  11    1.11    2.87
   1   5  11   -2.16    3.81
  -1  -5 -11    1.10    1.69
  -1  -5 -12    0.68    2.67
  -1  -6  17   -0.43    1.54
  -1  -6  17   -3.27    3.74
   1   6 -16    5.11    3.53
  -1  -6  16    2.89    3.45
  -1  -6  16    3.57    5.18
  -1  -6  15   13.60    7.79
   1   6 -15   31.52    9.48
   1   6 -15   11.32    5.43
  -1  -6  15   13.58    8.58
   1   6 -14   16.23    6.28
  -1  -6  14   22.07    8.99
   1   6 -14   10.54    4.98
  -1  -6  14    9.13    5.35
  -1  -6  13   13.64    6.46
   1   6 -13    5.42    3.05
  -1  -6  13    7.93    2.66
   1   6 -13   13.73    6.11
  -1  -6  13   11.18    4.85
  -1  -6  13   12.66    6.41
  -1  -6  12   68.23   14.27
   1   6 -12   93.44   13.73
  -1  -6  12   94.75    9.99
   1   6 -12  120.68   11.93
   1   6 -12   42.64   10.34
  -1  -6  12   50.62    9.95
  -1  -6  12   57.70   14.14
  -1  -6  11   11.63    5.46
   1   6 -11   48.23    9.23
   1   6 -11    0.28    1.79
  -1  -6  11   57.26    7.86
   1   6 -11   70.64    9.32
  -1  -6  11   10.35    4.16
  -1  -6  11   12.29    6.22
  -1  -6  10    0.31    1.30
   1   6 -10    5.98    2.95
  -1  -6  10    5.65    2.86
   1   6 -10   10.16    3.23
  -1  -6  10    0.20    1.47
  -1  -6  10    0.21    0.91
  -1  -6   9    7.44    3.62
  -1  -6   9    3.81    2.11
   1   6  -9    5.52    2.40
  -1  -6   9    4.02    1.66
  -1  -6   9    2.27    2.32
  -1  -6   8  186.63   16.01
   1   6  -8  223.14   15.12
  -1  -6   8  249.57   16.71
  -1  -6   8  160.72   15.11
  -1  -6   8  169.80   19.59
  -1  -6   7   20.79    4.48
   1   6  -7    3.70    2.13
   1   6  -7    3.39    3.51
  -1  -6   7    0.93    0.91
   1   6  -7   20.52    5.72
  -1  -6   7   23.42    5.72
   1   6  -7   21.38    3.35
  -1  -6   7   22.79    6.72
  -1  -6   6    8.62    2.40
  -1  -6   6    4.46    2.28
   1   6  -6    0.55    0.93
   1   6  -6    3.71    1.70
  -1  -6   6    4.77    2.69
  -1  -6   6    6.47    2.64
   1   6  -6   12.78    4.25
   1   6  -6    9.45    2.84
   1   6  -6   10.46    4.20
  -1  -6   6   10.20    4.19
  -1  -6   5    6.28    1.70
  -1  -6   5    1.08    1.49
   1   6  -5    0.63    1.39
   1   6  -5    0.49    2.74
  -1  -6   5    0.05    1.05
  -1  -6   5    6.97    3.73
   1   6  -5    4.74    2.53
  -1  -6   5    6.22    2.72
  -1  -6   5    8.20    2.87
   1   6  -5    6.76    2.48
   1   6  -5    8.16    3.77
  -1  -6   4   22.41    3.37
   1   6  -4   26.28    2.98
   1   6  -4   74.03    8.99
  -1  -6   4   75.79    9.18
   1   6  -4    3.26    4.15
  -1  -6   4   82.10   10.04
  -1  -6   4   24.09    4.95
  -1  -6   4   22.40    5.90
   1   6  -4   20.96    5.65
  -1  -6   4   21.69    5.47
   1   6  -4   23.82    5.50
  -1  -6   4   19.63    4.74
   1   6  -4   24.22    5.72
   1   6  -3   27.82    4.48
  -1  -6   3   85.91   10.61
   1   6  -3   -0.91    2.65
   1   6  -3   98.74   10.23
  -1  -6   3   91.66   10.01
   1   6  -3   32.60    7.38
  -1  -6   3   27.48    4.33
  -1  -6   3   29.80    7.12
  -1  -6   3   31.68    6.65
   1   6  -3   30.18    6.68
   1   6  -3   29.34    5.58
   1   6  -2   26.55    5.12
   1   6  -2    3.31    4.64
  -1  -6   2   60.08    9.31
   1   6  -2   64.00    8.28
  -1  -6   2   66.41    8.44
  -1  -6   2   32.85    8.12
  -1  -6   2   26.36    3.30
   1   6  -2   28.29    5.22
  -1  -6   2   26.99    6.92
   1   6  -2   24.33    6.49
   1   6  -1    2.14    1.79
   1   6  -1   -0.41    2.22
  -1  -6   1   41.77    6.90
   1   6  -1   56.28    7.55
  -1  -6   1   57.68    7.83
  -1  -6   1    3.57    3.58
   1   6  -1    2.16    1.22
  -1  -6   1    1.90    3.00
   1   6   0  685.07   33.15
   1   6   0 1435.36   39.43
   1   6   0 1348.84   36.87
  -1  -6   0 1379.11   38.46
  -1  -6   0  703.54   42.23
  -1  -6   0  642.15   37.96
   1   6   1   24.53    8.07
   1   6   1   22.30    4.75
   1   6   1   19.51    4.94
  -1  -6  -1   20.64    4.68
   1   6   1   28.74    3.63
  -1  -6  -1   30.10    8.17
   1   6   2    0.61    1.57
   1   6   2   24.67    5.25
   1   6   2   22.19    4.95
  -1  -6  -2   22.80    5.06
   1   6   2    1.04    1.05
   1   6   2   -0.41    0.92
  -1  -6  -2    0.25    1.54
   1   6   3  186.93   23.63
   1   6   3  254.01   16.83
  -1  -6  -3  246.68   16.28
   1   6   3  234.28   16.23
   1   6   3  236.52   24.28
   1   6   3  243.72   13.82
  -1  -6  -3  251.92   26.63
  -1  -6  -4   -0.03    0.91
   1   6   4    0.31    0.15
   1   6   4   -0.15    0.57
   1   6   4    4.32    3.37
   1   6   4    1.25    2.51
  -1  -6  -4    3.64    1.51
   1   6   4    4.38    2.31
   1   6   5   20.35    6.84
  -1  -6  -5   37.62    6.41
   1   6   5   42.79    6.85
   1   6   5   31.25    9.72
  -1  -6  -5   36.51   10.96
   1   6   5   28.23    5.73
   1   6   6   22.93    4.81
  -1  -6  -6   19.89    4.37
   1   6   6   10.62    5.46
   1   6   6    6.89    2.64
  -1  -6  -6    4.96    4.14
   1   6   7   10.13    6.26
   1   6   7    6.28    4.53
  -1  -6  -7    9.82    5.73
  -1  -6  -8    0.16    1.97
   1   6   8    2.32    2.96
  -1  -6  -8    5.77    4.36
   1   6   8    4.46    6.05
   1   6   9    2.03    3.22
  -1  -6  -9    6.78    4.52
  -1  -6  -9   -1.26    3.64
   1   6   9    2.72    2.42
   1   6  10   10.88    7.69
  -1  -6 -10   18.87    8.57
   1   6  10    5.13    5.99
  -1  -6 -10    2.77    3.13
  -1  -6 -11    1.01    2.64
  -1  -7  18   -0.92    3.96
   1   7 -17    1.66    2.41
  -1  -7  17   -1.94    2.91
  -1  -7  17    1.66    2.21
  -1  -7  16    0.44    2.31
   1   7 -16   -0.36    1.32
  -1  -7  16    1.75    4.41
   1   7 -15    2.05    0.97
  -1  -7  15    7.75    6.10
   1   7 -15    4.39    3.95
  -1  -7  15    6.27    5.64
   1   7 -14    1.41    1.77
  -1  -7  14    0.31    1.42
   1   7 -14    1.99    2.72
  -1  -7  14    6.01    5.88
   1   7 -13    3.25    2.56
  -1  -7  13   -3.05    2.76
  -1  -7  13    2.64    1.92
   1   7 -13    5.97    2.79
  -1  -7  13    0.18    0.21
   1   7 -13    0.72    2.18
  -1  -7  13    3.13    1.99
   1   7 -12   45.49    9.27
  -1  -7  12   49.92   11.60
   1   7 -12   56.45    9.20
  -1  -7  12   43.77    7.29
  -1  -7  12   46.53    9.22
  -1  -7  12   49.89   13.33
  -1  -7  11   71.53   12.71
   1   7 -11   95.41   13.87
   1   7 -11  113.49   12.43
  -1  -7  11   96.31   11.26
  -1  -7  11   60.75   10.48
  -1  -7  11   59.23   13.75
  -1  -7  10  134.22   16.03
   1   7 -10  134.10   13.38
  -1  -7  10  129.48   12.86
  -1  -7  10  122.02   14.20
  -1  -7  10  127.11   19.27
  -1  -7   9   79.87   11.03
   1   7  -9   97.59   11.02
  -1  -7   9   91.98   11.28
  -1  -7   9   74.56   11.19
  -1  -7   9   69.07   13.51
  -1  -7   8   19.26    4.77
  -1  -7   8   26.56    5.60
   1   7  -8   26.32    5.46
  -1  -7   8   14.00    4.58
   1   7  -8   17.02    5.18
   1   7  -8   18.14    3.29
  -1  -7   8   19.26    6.00
  -1  -7   7   18.93    4.10
  -1  -7   7    0.67    1.42
   1   7  -7    0.26    0.67
   1   7  -7   20.22    5.51
  -1  -7   7   21.76    5.98
  -1  -7   7   22.59    6.65
   1   7  -7   21.40    4.27
  -1  -7   6   35.35    4.02
  -1  -7   6  124.67   13.11
   1   7  -6  122.45   12.13
   1   7  -6   34.76    7.64
  -1  -7   6   41.71    8.32
   1   7  -6   34.96    6.15
  -1  -7   6   38.30    6.26
  -1  -7   6   38.39    8.07
  -1  -7   5   34.49    4.11
   1   7  -5   12.41    4.03
  -1  -7   5   23.86    5.98
  -1  -7   5   32.96    6.60
  -1  -7   5   31.39    7.82
   1   7  -5   32.17    7.69
  -1  -7   5   29.86    5.87
   1   7  -5   34.77    6.81
  -1  -7   5   41.08    8.12
   1   7  -5   37.88    7.86
   1   7  -4   75.40    5.65
  -1  -7   4   99.10   13.42
   1   7  -4  106.91   11.23
  -1  -7   4   67.61    7.96
  -1  -7   4   77.87   12.36
   1   7  -4   74.05   10.75
  -1  -7   4   73.92   10.71
   1   7  -4   80.33   10.52
   1   7  -3   38.54    5.77
   1   7  -3    0.67    1.59
  -1  -7   3    6.87    3.58
  -1  -7   3   36.10    4.69
  -1  -7   3   44.02    9.94
   1   7  -3   39.00    8.23
   1   7  -3   42.70    7.02
  -1  -7   3   44.57    8.99
   1   7  -2  140.04   12.93
   1   7  -2  249.93   17.34
  -1  -7   2  245.38   19.34
  -1  -7   2  144.40   18.91
   1   7  -2  130.76   11.37
  -1  -7   2  146.02   17.20
   1   7  -1  325.68   21.72
  -1  -7   1  341.79   21.40
   1   7  -1  313.61   19.35
  -1  -7   1  387.40   31.73
  -1  -7   1  343.73   27.83
   1   7  -1  326.08   16.66
   1   7   0  465.11   23.75
  -1  -7   0  447.13   23.73
  -1  -7   0  125.60   17.69
   1   7   0  116.16    8.95
   1   7   1  684.35   29.38
  -1  -7  -1  707.73   29.97
  -1  -7  -1  301.54   28.92
   1   7   1  328.61   15.11
   1   7   2   34.39    6.69
  -1  -7  -2   37.85    6.69
   1   7   2    7.76    2.15
   1   7   2    6.00    1.84
  -1  -7  -2    9.29    5.06
   1   7   3   -0.40    0.35
   1   7   3    2.30    1.60
  -1  -7  -3    0.82    0.93
   1   7   3    0.32    1.02
   1   7   3    0.28    0.32
  -1  -7  -3   -1.42    2.42
   1   7   4   44.67    8.13
  -1  -7  -4   32.87    6.74
   1   7   4    4.96    4.73
   1   7   4    6.62    2.19
  -1  -7  -4    8.77    5.91
  -1  -7  -5    0.68    0.99
   1   7   5    2.81    2.36
   1   7   5    3.64    3.65
  -1  -7  -5    0.17    0.84
   1   7   6   -0.15    2.97
  -1  -7  -6   -1.69    2.74
   1   7   7   -1.97    3.31
  -1  -7  -7    0.34    1.28
   1   7   8   -0.64    2.94
  -1  -7  -8    3.33    3.92
   1   7   8    3.81    3.95
   1   7   9    1.94    2.23
  -1  -7  -9    0.83    2.92
   1   7   9    1.44    2.28
  -1  -8  18    5.34    6.08
  -1  -8  17    0.13    2.73
   1   8 -17   -0.38    1.61
  -1  -8  17   -1.50    1.97
  -1  -8  16    4.71    5.30
   1   8 -16    1.04    0.82
   1   8 -16    3.59    3.43
  -1  -8  16    5.63    5.42
  -1  -8  15    6.40    4.24
   1   8 -15    9.03    5.02
   1   8 -15    3.28    4.10
  -1  -8  15    2.69    2.72
   1   8 -14   21.60    7.12
  -1  -8  14    7.66    5.17
  -1  -8  14   17.96    4.98
   1   8 -14    4.53    3.61
  -1  -8  14    1.75    2.01
   1   8 -13    4.99    3.31
  -1  -8  13    4.13    3.57
   1   8 -13    9.10    3.98
  -1  -8  13    8.37    3.42
  -1  -8  13    1.06    1.80
  -1  -8  13    6.26    5.68
  -1  -8  12   10.32    5.22
   1   8 -12   11.92    5.13
   1   8 -12   14.16    5.07
  -1  -8  12    6.08    4.00
  -1  -8  12    6.58    3.40
  -1  -8  12    5.24    4.27
  -1  -8  11   69.73   11.89
   1   8 -11   98.34   12.57
  -1  -8  11   72.77   11.97
  -1  -8  11   59.97   10.50
  -1  -8  11   68.15   14.88
  -1  -8  10   30.45    7.22
  -1  -8  10   17.97    5.13
   1   8 -10   14.22    4.65
  -1  -8  10   23.64    6.58
  -1  -8  10   27.07    9.18
  -1  -8   9   61.07    9.02
   1   8  -9   49.62    8.53
  -1  -8   9   37.04    8.03
  -1  -8   9   60.29   10.52
  -1  -8   9   63.40   13.02
  -1  -8   8   -0.37    1.24
   1   8  -8    0.79    1.52
  -1  -8   8    0.82    2.04
  -1  -8   8   -0.57    0.97
   1   8  -8    1.07    1.07
  -1  -8   8    3.09    3.65
  -1  -8   7   39.82    4.04
  -1  -8   7   62.97   10.16
   1   8  -7   50.86    8.54
  -1  -8   7   45.84    9.51
  -1  -8   7   38.70    6.50
   1   8  -7   41.99    7.18
  -1  -8   7   34.10    8.11
   1   8  -6  117.96   12.98
  -1  -8   6  120.89   14.17
  -1  -8   6   60.18   11.09
  -1  -8   6   55.53    8.74
  -1  -8   6   51.12    9.71
   1   8  -6   59.06    9.02
   1   8  -5    4.93    1.68
   1   8  -5   17.65    4.88
  -1  -8   5   16.48    5.85
  -1  -8   5    5.59    2.93
  -1  -8   5    4.45    3.71
  -1  -8   5    3.86    2.25
   1   8  -5    5.29    2.80
   1   8  -5    4.95    2.91
  -1  -8   5    4.94    2.79
   1   8  -4   24.98    3.73
   1   8  -4   28.05    4.80
   1   8  -4    7.23    3.29
  -1  -8   4    7.88    4.50
  -1  -8   4   24.58    4.53
  -1  -8   4   29.43    8.30
   1   8  -4   31.59    6.87
  -1  -8   4   28.72    7.50
   1   8  -3  218.50   15.15
   1   8  -3  378.71   22.88
  -1  -8   3  396.83   25.88
  -1  -8   3  262.66   26.37
  -1  -8   3  202.69    9.81
  -1  -8   3  223.74   21.92
   1   8  -3  234.81   17.23
   1   8  -2   47.98    8.27
   1   8  -2  130.41   13.55
  -1  -8   2  120.77   13.92
  -1  -8   2   56.03   12.99
  -1  -8   2   49.44   11.06
   1   8  -2   47.15    6.94
  -1  -8   1   17.18    5.38
   1   8  -1   11.73    4.00
   1   8  -1    9.47    2.69
  -1  -8   1    9.90    5.13
  -1  -8   0  108.31   12.42
   1   8   0  101.78   12.25
  -1  -8   0   96.70   16.81
   1   8   0   94.16    7.72
   1   8   1   37.24    7.56
  -1  -8  -1   32.44    6.93
  -1  -8  -1   -0.13    0.77
   1   8   1    0.74    0.39
   1   8   1    1.56    0.92
   1   8   2   24.25    2.84
  -1  -8  -2   31.21   10.75
   1   8   2   22.58    2.65
  -1  -8  -3    4.50    2.27
   1   8   3    8.66    3.81
   1   8   3   12.07    6.25
  -1  -8  -3   15.69    7.67
   1   8   4   19.79    5.51
  -1  -8  -4   18.52    5.12
   1   8   4   -0.38    3.11
  -1  -8  -4    1.55    0.79
   1   8   5   14.02    7.08
  -1  -8  -5   15.03    7.44
   1   8   6   -0.94    3.01
  -1  -8  -6    3.09    4.82
   1   8   7   10.33    7.01
  -1  -8  -7    5.82    5.68
   1   8   8    1.04    1.08
   1   8   8    2.06    4.57
  -1  -8  -8    1.16    2.89
  -1  -9  18    2.70    3.80
  -1  -9  17    5.34    5.29
  -1  -9  17    0.82    1.67
  -1  -9  16   -0.12    1.91
   1   9 -16   -0.79    2.09
   1   9 -16    0.68    2.63
  -1  -9  16   -0.48    2.51
   1   9 -15    9.80    4.78
  -1  -9  15    6.66    4.94
   1   9 -15    4.08    4.63
  -1  -9  15    3.79    5.01
   1   9 -14    5.10    3.13
  -1  -9  14    0.69    0.90
  -1  -9  14    0.77    1.24
   1   9 -14    2.18    2.32
  -1  -9  14    4.01    5.21
   1   9 -13   28.48    8.62
  -1  -9  13   13.19    5.68
  -1  -9  13   26.40    6.64
   1   9 -13   30.04    7.80
  -1  -9  13    8.43    4.26
  -1  -9  13    7.83    5.28
  -1  -9  12   12.88    5.51
  -1  -9  12   17.02    5.56
   1   9 -12   23.85    6.80
  -1  -9  12    9.68    4.34
  -1  -9  12    6.90    5.40
  -1  -9  11   42.62    8.87
   1   9 -11  111.84   14.22
  -1  -9  11  110.93   13.75
  -1  -9  11   34.92    8.53
  -1  -9  11   33.15   10.42
  -1  -9  10   22.50    5.90
   1   9 -10   12.58    4.06
  -1  -9  10   13.27    4.95
  -1  -9  10   23.62    6.86
  -1  -9  10   24.95    8.43
  -1  -9   9   30.81    4.10
  -1  -9   9   30.74    6.08
  -1  -9   9   15.44    5.22
   1   9  -9   15.15    4.69
  -1  -9   9   34.12    8.56
   1   9  -9   37.21    6.12
  -1  -9   9   28.49    8.96
  -1  -9   8   49.59    3.77
  -1  -9   8   53.84    9.67
   1   9  -8   44.91    8.67
  -1  -9   8   57.38   11.15
  -1  -9   8   56.11   11.39
   1   9  -8   59.47    8.87
   1   9  -7   38.65    8.05
  -1  -9   7   43.30    8.98
  -1  -9   7   31.62    8.79
  -1  -9   7   34.46    8.36
  -1  -9   7   30.94    6.45
   1   9  -7   30.23    6.84
  -1  -9   6   -0.55    1.25
   1   9  -6   -0.01    0.72
  -1  -9   6    1.67    1.62
  -1  -9   6    4.38    2.75
  -1  -9   6    4.95    3.76
  -1  -9   6    5.39    3.25
   1   9  -5   84.28    7.15
   1   9  -5  112.44   13.54
  -1  -9   5  112.69   14.78
  -1  -9   5  101.80   16.27
  -1  -9   5   74.84    8.93
  -1  -9   5   82.65   12.59
   1   9  -5   95.57   12.77
   1   9  -4    1.17    1.12
   1   9  -4    2.24    1.48
   1   9  -4    4.90    2.20
  -1  -9   4    2.24    2.54
  -1  -9   4   -1.95    4.21
  -1  -9   4    1.32    0.75
  -1  -9   4    0.72    1.40
   1   9  -4    3.12    2.29
   1   9  -3   53.11    8.18
   1   9  -3  163.40   16.42
  -1  -9   3  135.40   16.94
  -1  -9   3   55.81   13.04
  -1  -9   3   55.99   11.79
   1   9  -3   56.34    8.56
  -1  -9   2  411.13   26.68
   1   9  -2  433.02   26.93
   1   9  -2  196.29   17.95
  -1  -9   2  186.66   22.83
   1   9  -2  195.13   14.39
  -1  -9   1   29.51    7.01
   1   9  -1   23.45    6.26
  -1  -9   1   15.88    6.97
   1   9  -1   20.72    4.05
   1   9   0    1.96    1.26
  -1  -9   0    3.08    1.86
  -1  -9   0   -0.33    2.54
   1   9   0    0.06    0.14
   1   9   1    5.01    2.77
  -1  -9  -1    2.52    2.14
  -1  -9  -1    5.47    4.03
   1   9   2   55.00   10.38
  -1  -9  -2   26.05    7.35
   1   9   2   22.04    8.59
  -1  -9  -2   29.77   10.87
  -1  -9  -3    1.89    1.69
   1   9   3    3.69    2.76
   1   9   3   -1.11    1.20
  -1  -9  -3   -1.39    1.95
  -1  -9  -4   14.47    4.84
   1   9   4   19.17    5.66
   1   9   4    5.41    4.86
  -1  -9  -4    8.58    6.35
   1   9   5    2.83    3.48
  -1  -9  -5    4.88    4.61
   1   9   6    0.09    1.37
  -1  -9  -6    8.61    6.48
   1   9   7    5.39    5.63
  -1  -9  -7    0.52    2.73
  -1 -10  17    0.08    1.54
   1  10 -17    1.48    1.60
   1  10 -17    0.79    3.35
  -1 -10  17    3.15    4.09
  -1 -10  16    1.20    2.11
   1  10 -16    2.03    2.92
  -1 -10  16   -3.45    3.68
  -1 -10  15    4.68    4.31
   1  10 -15   11.33    5.35
   1  10 -15    3.56    3.45
  -1 -10  15    4.15    4.62
  -1 -10  14   50.28    9.84
   1  10 -14   63.92   11.39
   1  10 -14   45.07   10.87
  -1 -10  14   35.37    9.90
  -1 -10  14   23.51   10.64
   1  10 -13   25.31    8.12
  -1 -10  13    3.75    3.01
   1  10 -13   31.04    8.56
  -1 -10  13   21.09    6.56
  -1 -10  13    6.30    4.64
  -1 -10  12   -0.60    1.33
  -1 -10  12   -0.52    1.45
  -1 -10  12    2.61    1.70
  -1 -10  11    1.26    1.01
   1  10 -11   -0.38    1.16
  -1 -10  11    0.46    0.70
  -1 -10  11    1.94    2.53
  -1 -10  11   -0.94    2.67
  -1 -10  10    1.28    0.63
  -1 -10  10    1.45    1.80
   1  10 -10    2.79    1.84
  -1 -10  10    1.58    1.72
  -1 -10  10    1.54    1.79
  -1 -10  10    0.34    0.91
   1  10  -9   27.79    7.67
  -1 -10   9   27.51    7.49
  -1 -10   9   15.93    6.05
  -1 -10   9   15.46    6.07
   1  10  -9   18.06    5.29
  -1 -10   8    6.64    3.71
   1  10  -8    3.72    2.08
  -1 -10   8   21.06    7.14
  -1 -10   8   16.97    4.99
  -1 -10   8   19.28    7.13
   1  10  -8   18.21    5.67
   1  10  -7    2.48    2.41
  -1 -10   7    1.02    1.41
  -1 -10   7   -0.28    1.16
  -1 -10   7    2.07    2.02
  -1 -10   7    1.78    2.64
  -1 -10   7   -0.26    1.57
   1  10  -6   12.99    2.88
   1  10  -6   15.34    5.53
  -1 -10   6   10.01    5.32
  -1 -10   6   11.84    3.98
  -1 -10   6    9.16    5.09
  -1 -10   6   11.60    4.58
   1  10  -5   22.44    3.92
   1  10  -5   21.63    6.49
  -1 -10   5   21.08    7.30
  -1 -10   5   25.15    8.81
  -1 -10   5   17.07    4.02
  -1 -10   5   20.27    6.80
   1  10  -5   18.54    5.73
   1  10  -4   39.47    6.67
  -1 -10   4   62.71   11.35
   1  10  -4   69.67   11.51
  -1 -10   4   46.63   12.43
  -1 -10   4   35.78    3.91
  -1 -10   4   38.26    9.94
   1  10  -4   44.28    8.14
   1  10  -3    2.45    2.16
  -1 -10   3    4.69    3.63
   1  10  -3   19.92    5.37
  -1 -10   3   20.62    7.76
   1  10  -3   24.08    5.48
   1  10  -2   84.11   12.86
  -1 -10   2   69.74   11.45
  -1 -10   2   26.47    8.87
   1  10  -2   28.83    5.28
   1  10  -1  126.01   15.68
  -1 -10   1  112.42   14.18
  -1 -10   0    0.64    0.94
   1  10   0    1.29    1.26
  -1 -10   0    0.57    1.73
  -1 -10  -1   14.21    6.01
   1  10   1   22.70    6.92
  -1 -10  -1   19.64    9.18
   1  10   2    6.34    3.71
  -1 -10  -2    6.66    3.75
   1  10   2    7.51    5.75
  -1 -10  -2    7.58    5.10
   1  10   3    8.05    3.67
  -1 -10  -3    7.38    3.81
   1  10   3    5.06    4.68
  -1 -10  -3    1.10    0.30
   1  10   4    6.74    4.69
  -1 -10  -4    3.84    5.04
   1  10   5    9.07    6.78
  -1 -10  -5   12.04    7.76
   1  10   6    1.62    2.07
  -1 -10  -6    1.80    0.62
   1  11 -18    5.43    5.11
   1  11 -17    3.12    4.32
   1  11 -16    0.34    1.73
   1  11 -16    0.31    1.63
  -1 -11  16   -2.16    4.04
  -1 -11  15    2.53    2.63
   1  11 -15    2.39    2.06
   1  11 -15    1.67    1.99
  -1 -11  15    2.58    3.93
   1  11 -14   95.65   15.04
  -1 -11  14   69.96   12.32
  -1 -11  14   17.16    6.64
   1  11 -14   67.67   14.01
  -1 -11  14   19.07    9.14
  -1 -11  13    5.48    3.24
  -1 -11  13   14.02    5.64
  -1 -11  13    5.78    3.53
  -1 -11  13    4.21    0.91
  -1 -11  12    3.04    2.11
   1  11 -12    2.00    3.13
  -1 -11  12    0.27    1.08
  -1 -11  12    0.84    1.26
  -1 -11  12   -0.02    1.83
  -1 -11  11   16.27    6.29
  -1 -11  11   14.87    7.10
   1  11 -10   10.49    4.85
  -1 -11  10   14.10    5.33
  -1 -11  10   10.07    5.23
  -1 -11  10    2.77    2.89
  -1 -11   9   -0.51    2.40
   1  11  -9   -1.05    3.67
  -1 -11   9    2.97    3.73
  -1 -11   9    1.35    2.11
   1  11  -8    8.40    3.87
  -1 -11   8    8.40    4.22
  -1 -11   8   10.85    5.84
  -1 -11   8   12.24    5.48
  -1 -11   8    8.90    4.19
  -1 -11   7   76.63   13.32
   1  11  -7   72.08   12.57
  -1 -11   7   49.49    8.96
  -1 -11   7   65.91   14.66
  -1 -11   7   54.82   10.73
   1  11  -6  123.82   16.61
  -1 -11   6  118.04   16.36
  -1 -11   6   68.71   15.06
  -1 -11   6   40.96    6.93
  -1 -11   6   54.72   11.43
   1  11  -5    6.00    3.16
  -1 -11   5   14.56    5.86
  -1 -11   5   21.50    8.67
  -1 -11   5   16.16    7.05
   1  11  -4   22.08    7.44
  -1 -11   4   16.53    6.21
   1  11  -4    1.31    1.63
  -1 -11   4    0.69    2.57
   1  11  -3   32.68    8.47
  -1 -11   3   28.31    7.66
  -1 -11   3   13.55    6.65
  -1 -11   2    2.95    2.98
   1  11  -2    5.72    3.78
  -1 -11   2    1.74    2.82
   1  11  -1   14.34    5.54
  -1 -11   1    7.42    4.40
  -1 -11   1    4.74    4.03
  -1 -11   0    2.13    1.80
   1  11   0    4.85    2.98
  -1 -11   0    8.32    6.22
   1  11   1    1.97    2.89
  -1 -11  -1   -0.85    1.98
  -1 -11  -1   -4.16    5.10
   1  11   2   11.24    4.64
  -1 -11  -2   16.10    5.52
   1  11   2    0.52    1.75
  -1 -11  -2    2.54    3.90
   1  11   3   10.89    5.00
  -1 -11  -3   13.02    5.24
   1  11   3    2.67    4.25
  -1 -11  -3    0.43    2.83
   1  11   4    7.46    5.90
  -1 -11  -4    8.71    7.00
   1  12 -18    2.99    5.00
   1  12 -17    8.62    5.91
   1  12 -16    3.82    3.75
  -1 -12  16    2.86    3.22
  -1 -12  15    2.42    2.90
   1  12 -15    3.10    3.05
   1  12 -15    3.73    4.59
  -1 -12  15    1.43    4.36
   1  12 -14   12.32    5.79
  -1 -12  14    7.91    5.06
  -1 -12  14    2.45    3.94
  -1 -12  13    7.51    4.67
   1  12 -13   13.15    5.77
  -1 -12  13   -1.68    3.23
   1  12 -12   74.73   14.50
  -1 -12  12   63.95   12.41
  -1 -12  12   25.36    8.48
  -1 -12  12   18.46    7.58
  -1 -12  11    2.03    1.69
   1  12 -11    2.58    3.28
  -1 -12  11    2.38    1.55
  -1 -12  11    1.76    3.53
   1  12 -10   18.19    6.80
  -1 -12  10   11.79    5.75
  -1 -12  10    0.99    2.42
  -1 -12  10    1.37    1.73
   1  12  -9   20.02    6.80
  -1 -12   9   14.91    6.17
  -1 -12   9   17.44    7.48
  -1 -12   9   14.08    5.30
  -1 -12   9   14.49    6.49
   1  12  -8    5.25    3.59
  -1 -12   8    8.36    4.44
  -1 -12   8    1.30    1.52
  -1 -12   8    1.92    2.63
   1  12  -7   69.67   13.17
  -1 -12   7   61.49   12.04
  -1 -12   7   31.86   10.73
  -1 -12   7   35.62    9.41
   1  12  -6    2.01    2.02
  -1 -12   6    0.69    1.39
  -1 -12   6    6.10    3.82
  -1 -12   6    4.30    2.83
   1  12  -5    6.75    4.03
  -1 -12   5    8.33    4.24
  -1 -12   5    2.76    2.27
   1  12  -4   35.83    9.92
  -1 -12   4   30.15    8.67
  -1 -12   4   10.03    6.10
   1  12  -3   -0.48    2.14
  -1 -12   3   -1.86    1.93
  -1 -12   3    0.80    0.69
  -1 -12   2   49.99   10.75
   1  12  -2   67.08   13.48
   1  12  -1    3.67    2.90
  -1 -12   1    4.31    3.37
  -1 -12   1   -2.39    4.54
   1  12   0    1.67    1.91
  -1 -12   0    0.47    1.61
  -1 -12   0    0.86    1.75
   1  12   1   15.12    6.00
  -1 -12  -1   10.30    4.90
   1  12   1    0.94    1.21
  -1 -12  -1    4.39    6.17
  -1 -12  -2    1.30    1.64
   1  12   2    0.45    1.19
   1  12   2   -0.33    2.62
  -1 -12  -2    0.40    2.04
   1  12   3    0.95    1.64
  -1 -12  -3   -2.06    2.22
   1  13 -17    1.29    2.80
   1  13 -16   10.16    5.71
  -1 -13  16    5.27    5.21
   1  13 -15    2.10    2.28
  -1 -13  15    4.16    3.30
  -1 -13  15   -1.61    2.58
  -1 -13  14    4.77    3.91
   1  13 -14    7.22    4.72
  -1 -13  14    7.65    6.11
   1  13 -13   29.28    9.75
  -1 -13  13   22.77    7.70
  -1 -13  13    4.81    4.76
   1  13 -12    2.86    3.39
  -1 -13  12    1.20    1.73
  -1 -13  12    4.20    3.24
  -1 -13  12    9.63    6.42
   1  13 -11    5.89    4.05
  -1 -13  11    3.25    3.07
  -1 -13  11    3.25    3.35
  -1 -13  11   -0.23    1.74
  -1 -13  10  108.40   16.45
  -1 -13  10   79.91   17.44
  -1 -13  10   69.06   15.45
  -1 -13   9   73.37   13.66
   1  13  -9   89.55   16.70
  -1 -13   9   32.98   11.02
  -1 -13   9   21.97    7.19
   1  13  -8   35.06   10.46
  -1 -13   8   39.57   10.29
  -1 -13   8   18.37    8.49
  -1 -13   8   18.99    7.27
   1  13  -7    2.82    2.13
  -1 -13   7    5.52    4.22
  -1 -13   7    0.85    3.85
  -1 -13   7    1.62    2.38
   1  13  -6    1.00    2.67
  -1 -13   6    1.10    1.52
  -1 -13   6    2.54    3.06
  -1 -13   5    1.29    1.18
   1  13  -5    0.71    1.67
  -1 -13   5    1.24    1.59
   1  13  -4    4.39    3.50
  -1 -13   4    3.36    3.60
  -1 -13   4    3.44    4.62
   1  13  -3   15.95    6.50
  -1 -13   3   10.09    4.74
  -1 -13   3   10.21    6.02
  -1 -13   2    1.35    2.03
   1  13  -2    1.66    1.57
  -1 -13   2   -1.28    3.08
   1  13  -1    7.24    4.58
  -1 -13   1    1.85    2.76
  -1 -13   1    2.32    0.94
  -1 -13   0    1.03    0.93
   1  13   0    1.10    1.40
   1  13   0    0.41    1.13
  -1 -13   0    2.38    3.61
   1  13   1   28.81    8.66
  -1 -13  -1   23.61    7.79
   1  13   1    0.01    1.99
  -1 -13  -1    2.90    4.10
  -1 -14  16    3.95    3.28
   1  14 -16    7.02    4.25
   1  14 -15   16.46    6.92
  -1 -14  15   14.89    6.44
  -1 -14  15    7.86    7.28
  -1 -14  14    1.04    1.30
   1  14 -14    3.86    3.92
  -1 -14  14   -0.36    2.50
   1  14 -13    8.01    5.21
  -1 -14  13    5.12    4.88
  -1 -14  13    2.50    3.96
   1  14 -12   18.15    7.66
  -1 -14  12    9.14    4.90
  -1 -14  12    4.34    4.59
  -1 -14  12    2.30    2.99
  -1 -14  11   14.70    8.46
   1  14 -11   36.77   11.15
  -1 -14  11   15.06    7.80
  -1 -14  11   16.50    8.32
   1  14 -10   13.18    6.30
  -1 -14  10   10.37    6.55
  -1 -14  10   -0.34    1.23
   1  14  -9    8.34    5.60
  -1 -14   9    4.51    3.53
  -1 -14   9    4.87    5.03
  -1 -14   9    2.41    2.40
   1  14  -8   11.58    6.81
  -1 -14   8   10.15    5.11
  -1 -14   8    0.79    1.34
  -1 -14   7   37.64   10.81
   1  14  -7   53.08   13.30
  -1 -14   7   14.51    7.35
  -1 -14   6   34.23    9.44
   1  14  -6   34.31   11.19
  -1 -14   6    9.63    5.97
  -1 -14   5   24.07    8.44
  -1 -14   5   10.72    6.12
   1  14  -4   14.73    7.17
  -1 -14   4   13.13    6.32
  -1 -14   4    0.77    1.44
   1  14  -3    4.45    4.22
  -1 -14   3    4.02    3.40
  -1 -14   3   -0.42    3.26
  -1 -14   2    9.67    5.61
   1  14  -2    5.38    3.58
  -1 -14   2    5.59    5.78
  -1 -14   1   16.12    6.81
   1  14  -1   23.50    8.26
  -1 -14   1    1.14    2.47
   1  14   0   15.98    6.70
  -1 -14   0   12.17    5.99
   1  14   0    0.66    0.93
  -1 -14   0    0.47    1.33
   1  14   1    2.29    2.56
  -1 -14  -1    0.64    1.80
   1  15 -16    1.49    0.94
  -1 -15  16   -1.17    1.55
   1  15 -15    2.51    3.05
  -1 -15  15   -0.58    2.35
  -1 -15  15    1.17    3.01
   1  15 -14    8.37    5.50
  -1 -15  14   -0.68    1.78
  -1 -15  14    1.36    3.64
  -1 -15  13   -0.26    1.21
   1  15 -13    1.01    1.85
  -1 -15  13    4.22    5.85
  -1 -15  12    8.56    4.68
   1  15 -12   17.68    8.14
  -1 -15  12    8.11    6.34
   1  15 -11    6.67    5.04
  -1 -15  11    3.50    3.48
   1  15 -10    1.51    2.47
  -1 -15  10    3.24    2.62
   1  15  -9   20.27    9.15
  -1 -15   9   17.42    6.98
  -1 -15   9    5.43    3.69
   1  15  -8    1.19    1.19
  -1 -15   8    3.11    2.45
  -1 -15   8    0.61    1.98
  -1 -15   7   71.11   14.46
   1  15  -7   87.66   18.44
   1  15  -6    2.03    1.69
  -1 -15   6    0.34    1.19
  -1 -15   6    2.06    3.55
   1  15  -5    2.19    1.82
  -1 -15   5    4.30    3.56
  -1 -15   5    2.16    2.96
   1  15  -4    2.87    3.04
  -1 -15   4   -0.27    0.91
  -1 -15   4    1.39    3.85
   1  15  -3    0.39    1.17
  -1 -15   3    0.76    1.01
  -1 -15   3    1.77    1.73
  -1 -15   2    2.33    2.87
   1  15  -2    6.93    4.78
  -1 -15   2    0.60    2.43
   1  15  -1   32.45   10.36
  -1 -15   1   29.08    9.55
   1  15   0   12.23    6.24
  -1 -15   0    8.96    5.26
  -1 -16  15    5.48    4.47
  -1 -16  15    4.50    6.23
   1  16 -14    8.29    5.54
  -1 -16  14    2.72    3.34
  -1 -16  14   -0.15    2.07
   1  16 -13    2.65    3.43
  -1 -16  13    4.49    4.25
  -1 -16  12    2.47    3.43
   1  16 -12    4.40    3.81
   1  16 -11   15.14    7.68
  -1 -16  11   16.39    8.06
   1  16 -10    2.68    2.56
  -1 -16  10    0.19    0.67
   1  16  -9    7.77    5.77
  -1 -16   9    7.55    5.57
   1  16  -8    2.08    3.48
  -1 -16   8    4.67    4.22
  -1 -16   8    0.60    1.93
  -1 -16   7    1.28    1.41
   1  16  -7    2.18    4.32
  -1 -16   7    1.37    2.01
   1  16  -6    4.36    3.71
  -1 -16   6    4.47    4.03
  -1 -16   6    1.84    3.66
   1  16  -5   -2.45    3.31
  -1 -16   5   -1.71    2.65
  -1 -16   5   -0.83    3.58
   1  16  -4   13.43    7.16
  -1 -16   4    7.58    4.75
  -1 -16   4    2.65    3.67
   1  16  -3    3.61    3.50
  -1 -16   3    0.41    0.24
   1  16  -2   15.13    6.62
  -1 -17   7    0.34    2.07
  -1 -17   6    0.70    1.74
   2 -18   6   -1.55    2.93
  -2  18  -7   -0.41    1.36
  -2  17  -4    5.05    5.62
   2 -17   4   -1.50    2.88
  -2  17  -5    4.29    5.05
   2 -17   5   -1.12    1.40
  -2  17  -6   -0.95    2.23
   2 -17   6    2.69    4.56
   2 -17   7   -1.16    2.34
  -2  16   0   23.58    9.20
   2 -16   1    6.46    6.15
  -2  16  -1    8.95    5.55
   2 -16   2   11.85    7.92
  -2  16  -2    9.00    5.87
  -2  16  -2    4.86    5.00
   2 -16   2   -0.37    1.66
  -2  16  -3    3.88    3.81
   2 -16   3    0.74    0.88
  -2  16  -3   -0.52    2.34
   2 -16   3    2.71    3.57
   2 -16   4    5.67    6.94
  -2  16  -4    6.37    4.82
  -2  16  -4   -0.60    1.61
   2 -16   4   -2.12    2.38
   2 -16   5   -1.72    2.37
  -2  16  -5    2.54    3.31
  -2  16  -5    0.50    2.22
   2 -16   5   -3.68    4.93
   2 -16   6    1.93    2.63
   2 -16   6   -2.01    3.88
   2 -16   7    1.23    2.65
  -2  16  -7    1.56    2.74
   2 -16   7    0.29    1.74
  -2  16  -8   15.07    7.65
   2 -16   8    6.06    5.62
   2 -16   8    2.45    3.95
   2 -16   9   22.14   10.04
  -2  16  -9   51.96   13.97
   2 -16  10    0.89    3.10
  -2  16 -10    1.63    0.63
  -2  16 -11    5.78    4.77
   2 -16  11    0.69    3.88
   2 -16  11    1.61    3.02
  -2  16 -12   10.74    6.21
   2 -16  12   10.81    8.25
   2 -16  12    1.03    2.00
   2 -16  13   17.16    9.83
  -2  16 -13   12.62    6.44
   2 -16  13    4.30    3.72
   2 -16  14    3.54    5.30
  -2  16 -14    3.34    3.36
   2 -16  14    1.22    2.55
   2 -16  15   -1.47    2.63
   2 -15  -1    4.59    4.88
  -2  15   1   -1.18    2.72
   2 -15   0    0.11    1.96
  -2  15   0    0.65    1.17
  -2  15   0   -0.61    1.64
  -2  15  -1    6.33    4.35
   2 -15   1    0.28    2.80
  -2  15  -1   -0.05    1.98
   2 -15   1    0.62    1.34
  -2  15  -2    1.70    2.42
   2 -15   2    3.55    5.01
  -2  15  -2    4.91    5.06
   2 -15   2   -0.50    1.81
  -2  15  -3    1.65    3.79
   2 -15   3    0.88    4.49
  -2  15  -3    1.55    2.82
   2 -15   3   -1.75    1.14
   2 -15   4   -0.89    3.68
  -2  15  -4    1.27    2.23
  -2  15  -4   -1.01    3.18
   2 -15   4    3.78    5.83
  -2  15  -5   16.62    7.15
   2 -15   5   11.52    8.15
   2 -15   5    9.15    5.79
  -2  15  -6    3.49    3.69
   2 -15   6    5.66    5.86
   2 -15   6    1.85    4.05
   2 -15   7    1.23    4.41
  -2  15  -7    2.92    3.40
   2 -15   7    3.50    3.23
   2 -15   8   -1.30    1.82
   2 -15   8   -0.50    2.34
   2 -15   9    7.46    8.17
  -2  15  -9    3.41    4.06
   2 -15   9    1.86    2.11
  -2  15 -10   19.66    7.93
   2 -15  10   14.01    9.04
   2 -15  10    7.05    5.39
  -2  15 -11    6.13    5.32
   2 -15  11    5.74    5.51
   2 -15  11   -0.54    1.64
   2 -15  12    1.26    3.33
  -2  15 -12    0.09    2.13
  -2  15 -12   -0.50    3.39
   2 -15  12    1.90    3.47
   2 -15  13   13.35    8.92
  -2  15 -13   11.89    6.05
  -2  15 -13    5.04    4.35
   2 -15  13    7.60    6.45
   2 -15  14    8.14    6.12
  -2  15 -14    5.94    3.58
   2 -15  14    0.33    1.11
   2 -15  15    6.39    6.48
  -2  15 -15    6.78    4.24
   2 -14  -2   16.62    9.01
  -2  14   2   14.30    6.48
  -2  14   1    4.53    3.97
   2 -14  -1    1.05    1.32
  -2  14   1    4.77    5.47
   2 -14  -1    5.57    5.59
   2 -14   0    5.90    7.12
  -2  14   0   20.67    7.89
  -2  14   0    5.00    3.97
   2 -14   0    2.17    3.82
   2 -14   1   -2.28    3.79
  -2  14  -1    2.48    2.92
  -2  14  -1    1.05    2.05
   2 -14   1    3.01    4.41
  -2  14  -2    8.09    5.37
   2 -14   2    5.03    5.08
  -2  14  -2    1.17    1.77
   2 -14   2    4.72    5.10
  -2  14  -3    3.66    3.09
   2 -14   3    2.51    4.58
  -2  14  -3    2.24    2.67
   2 -14   3    0.47    2.22
  -2  14  -4    3.76    3.01
   2 -14   4    3.83    4.88
   2 -14   4    2.81    1.27
   2 -14   5   -3.22    4.49
   2 -14   5    1.17    1.21
   2 -14   6    1.14    3.34
  -2  14  -6    7.70    4.77
   2 -14   6    4.88    4.83
  -2  14  -7   19.33    7.72
   2 -14   7   12.23    8.36
   2 -14   7    3.93    3.77
   2 -14   7    6.15    3.66
   2 -14   8    5.88    3.31
  -2  14  -8    7.90    4.98
   2 -14   8    4.92    3.45
   2 -14   8    2.61    2.63
   2 -14   9    0.61    1.27
   2 -14   9    3.05    3.91
   2 -14   9    1.52    2.17
   2 -14  10    0.49    2.15
  -2  14 -10    2.43    3.50
   2 -14  10   -2.74    3.64
   2 -14  11   15.22    7.98
  -2  14 -11   29.91    9.47
   2 -14  11    7.26    5.04
   2 -14  12    4.48    4.81
  -2  14 -12    4.08    3.77
  -2  14 -12    4.82    6.98
   2 -14  12    1.87    2.27
  -2  14 -13    4.21    3.59
   2 -14  13    3.81    5.03
  -2  14 -13    5.73    6.04
   2 -14  13    3.40    4.55
   2 -14  14   -0.30    2.59
  -2  14 -14    0.69    1.72
  -2  14 -14   -0.37    2.63
   2 -14  14   -4.03    3.72
   2 -14  15   -0.81    2.74
  -2  14 -15   -0.22    0.87
  -2  14 -15    1.59    2.42
   2 -14  15    1.93    2.65
  -2  13   3    7.90    6.39
   2 -13  -3    4.02    4.37
   2 -13  -2   13.35    7.67
  -2  13   2    4.35    5.07
   2 -13  -2    5.53    6.40
   2 -13  -1    1.74    3.39
  -2  13   1    1.31    2.18
  -2  13   1   -1.64    2.74
   2 -13  -1    1.81    3.17
   2 -13   0    0.55    1.37
  -2  13   0   -0.05    0.98
  -2  13   0    2.18    3.46
   2 -13   0    0.34    3.45
  -2  13  -1   -0.62    2.16
   2 -13   1   -3.13    4.80
  -2  13  -1    2.41    2.42
   2 -13   1   -0.31    3.53
   2 -13   2    1.01    0.46
  -2  13  -2    2.81    3.11
  -2  13  -2   -0.36    2.22
   2 -13   2   -0.25    2.43
   2 -13   3    0.15    3.62
  -2  13  -3    5.23    3.89
  -2  13  -3   -0.21    0.92
   2 -13   3    2.15    3.17
   2 -13   4   -1.86    3.37
  -2  13  -4   -0.15    0.97
   2 -13   4    2.96    1.12
   2 -13   5    1.08    3.25
  -2  13  -5    2.28    2.42
   2 -13   5    0.69    1.61
   2 -13   5    2.26    2.30
  -2  13  -6   25.96    8.22
   2 -13   6   40.16   15.03
   2 -13   6   21.37    6.71
   2 -13   6   22.94    8.34
   2 -13   7   40.02   18.01
   2 -13   7   32.84    8.89
   2 -13   7   29.99    9.32
   2 -13   7   29.81    8.50
   2 -13   8   70.42   19.17
  -2  13  -8   82.85   15.32
   2 -13   8   51.83   11.96
   2 -13   8   43.96   10.77
   2 -13   9    8.39    6.41
   2 -13   9    7.28    5.45
   2 -13   9    8.21    4.36
   2 -13  10   29.81   12.16
   2 -13  10   11.75    6.53
   2 -13  11   -0.61    1.38
  -2  13 -11    1.24    2.51
  -2  13 -11    6.80    5.19
   2 -13  11    1.07    1.84
   2 -13  12   12.31    9.66
  -2  13 -12   29.79    8.90
  -2  13 -12   20.27    9.99
   2 -13  12    7.83    5.18
  -2  13 -13    0.55    0.37
   2 -13  13   -3.73    3.91
  -2  13 -13   -2.20    3.95
   2 -13  13   -2.53    3.82
  -2  13 -14   -0.64    1.89
   2 -13  14    1.57    5.59
  -2  13 -14   -0.14    1.05
  -2  13 -14    5.45    6.16
   2 -13  14    1.14    1.64
  -2  13 -15    3.90    3.20
   2 -13  15    3.82    3.73
  -2  13 -15   -0.13    2.30
   2 -13  15    2.67    4.48
  -2  13 -16   -1.37    0.59
   2 -13  16    2.77    2.85
  -2  12   4   -1.39    2.54
   2 -12  -4    1.31    2.75
   2 -12  -3    2.85    3.78
  -2  12   3    1.28    1.47
  -2  12   3    3.40    5.29
   2 -12  -3    6.01    6.30
   2 -12  -2    1.86    4.05
  -2  12   2   10.82    5.09
  -2  12   2    0.95    2.82
   2 -12  -2    0.66    3.33
  -2  12   1    1.68    1.94
   2 -12  -1   -0.26    1.31
  -2  12   1    1.86    3.09
   2 -12  -1   -0.92    1.15
   2 -12   0    8.29    5.86
  -2  12   0    9.19    4.56
  -2  12   0    1.62    2.77
   2 -12   0    6.89    5.30
   2 -12   1   36.70   13.08
  -2  12  -1   28.86    9.73
   2 -12   1   20.10    8.44
   2 -12   2   35.61   17.47
  -2  12  -2   38.60   11.02
   2 -12   2   38.04   11.97
   2 -12   3  106.41   26.74
  -2  12  -3  146.37   19.32
   2 -12   3   66.14   14.96
  -2  12  -4    9.95    4.49
   2 -12   4    8.41    6.44
   2 -12   4    4.50    2.50
   2 -12   4    9.25    5.39
   2 -12   5    4.15    9.05
   2 -12   5    7.13    3.45
   2 -12   5    6.04    3.55
   2 -12   5    9.38    5.24
   2 -12   6   56.93   25.06
   2 -12   6   66.50   11.91
   2 -12   6   72.24   12.37
   2 -12   6   62.26   13.11
  -2  12  -7   24.15    7.92
   2 -12   7   38.08   13.64
   2 -12   7   27.28    8.29
   2 -12   7   25.51    7.99
   2 -12   8  136.60   29.52
   2 -12   8   97.80   14.60
   2 -12   8  100.19   16.61
  -2  12  -9   13.26    5.51
   2 -12   9   49.15   16.26
   2 -12   9   42.89    9.08
   2 -12   9   30.50    9.96
   2 -12  10    8.98    6.13
  -2  12 -10   17.21    6.86
   2 -12  10   10.67    5.78
   2 -12  11   36.38   13.69
  -2  12 -11   42.25   10.03
  -2  12 -11   14.08    7.54
   2 -12  11   20.20    8.98
  -2  12 -12    1.80    1.64
   2 -12  12   -0.34    3.22
  -2  12 -12    3.88    4.68
   2 -12  12   -0.88    2.65
   2 -12  13   10.83    6.48
   2 -12  13   11.89    8.22
  -2  12 -13   11.56    4.99
  -2  12 -13   10.33    6.60
   2 -12  13   14.17    8.33
   2 -12  14    8.39    5.49
  -2  12 -14    4.00    3.45
   2 -12  14    4.83    5.69
  -2  12 -14    2.77    2.19
  -2  12 -14   -0.22    2.90
   2 -12  14   -3.03    4.06
  -2  12 -15    0.40    1.19
   2 -12  15   -0.07    1.50
  -2  12 -15   -1.82    2.00
   2 -12  15   -0.30    0.62
   2 -12  16    0.71    4.30
  -2  12 -16    9.93    5.14
  -2  12 -16   -2.63    3.53
   2 -12  17   -3.04    3.86
  -2  11   5   -2.44    3.62
   2 -11  -5    4.95    5.80
   2 -11  -4    1.79    2.22
  -2  11   4    2.20    2.27
  -2  11   4    6.78    6.57
   2 -11  -4   -1.25    2.51
   2 -11  -3    0.08    1.89
  -2  11   3    3.38    3.11
  -2  11   3    1.39    2.46
   2 -11  -3   -2.43    5.35
   2 -11  -2    8.93    6.44
  -2  11   2   -1.37    2.35
   2 -11  -2    2.85    4.64
   2 -11  -1    6.58    5.90
  -2  11   1    5.67    3.75
  -2  11   1   -0.11    1.66
   2 -11  -1    0.61    1.43
   2 -11   0    5.63    6.37
  -2  11   0    0.98    0.76
   2 -11   0    1.32    3.39
   2 -11   1    9.84    7.64
  -2  11  -1    7.94    3.66
  -2  11  -1   10.10    5.77
   2 -11   1    6.96    5.27
  -2  11  -2    2.30    2.72
   2 -11   2   -3.93    5.77
  -2  11  -2    1.58    1.68
   2 -11   2    1.27    0.85
   2 -11   2    0.45    1.60
   2 -11   3   89.49   19.92
  -2  11  -3   82.59   13.52
   2 -11   3   51.31    6.68
   2 -11   3   63.99   13.69
   2 -11   3   52.22    7.74
  -2  11  -4   31.95    8.52
   2 -11   4   30.35   11.71
   2 -11   4   14.97    4.53
   2 -11   4   13.56    4.56
   2 -11   4   21.53    7.75
   2 -11   5   -3.39    2.60
   2 -11   5    4.03    2.79
   2 -11   5    2.46    2.67
   2 -11   5    0.05    1.64
  -2  11  -6    5.28    4.12
   2 -11   6    5.69    3.64
   2 -11   6    1.33    1.63
   2 -11   6    2.29    1.99
  -2  11  -7    1.45    2.00
   2 -11   7   -0.87    1.29
   2 -11   7    7.15    4.33
   2 -11   7    4.92    3.22
   2 -11   8  112.82   26.10
   2 -11   8   95.20   13.40
   2 -11   8   92.01   15.96
   2 -11   9  128.75   14.26
   2 -11   9  142.55   21.27
  -2  11 -10   27.87    7.78
   2 -11  10   13.51    9.94
  -2  11 -10    9.11    6.62
   2 -11  10   19.95    8.68
   2 -11  11   14.96    6.73
   2 -11  11   20.55    9.06
  -2  11 -11   31.90    8.46
  -2  11 -11   12.00    7.73
   2 -11  11    8.91    5.76
   2 -11  12    1.82    2.19
  -2  11 -12    3.42    2.42
   2 -11  12    0.40    1.67
  -2  11 -12   -0.12    1.67
   2 -11  12    1.71    3.15
  -2  11 -13   18.22    6.86
   2 -11  13    1.33    2.44
  -2  11 -13   21.65    6.97
   2 -11  13    3.59    3.32
  -2  11 -13    2.34    4.36
   2 -11  13   -0.97    1.38
  -2  11 -14    7.71    4.05
   2 -11  14    8.72    5.99
   2 -11  14   13.16    7.68
  -2  11 -14   16.24    5.86
  -2  11 -14    6.81    6.07
   2 -11  14   15.13    8.96
  -2  11 -15   -0.09    0.86
   2 -11  15   -3.18    2.91
   2 -11  15   -0.34    2.80
   2 -11  16   -0.08    1.80
  -2  11 -16    1.90    2.45
  -2  11 -17   -3.81    3.44
  -2  11 -17    0.25    2.15
  -2  10   7    3.52    4.25
   2 -10  -7    2.75    4.03
  -2  10   6    3.72    4.16
   2 -10  -6    0.11    2.72
  -2  10   5    0.91    2.71
   2 -10  -5    3.26    4.86
  -2  10   4    3.53    2.44
   2 -10  -4    1.06    2.33
  -2  10   4    3.03    4.06
   2 -10  -4    0.69    1.83
   2 -10  -3   55.12   15.16
  -2  10   3   66.79   11.57
  -2  10   3   37.41   11.49
   2 -10  -3   38.28   12.47
  -2  10   2    1.96    3.00
   2 -10  -2    1.65    1.58
  -2  10   2   -0.75    2.44
   2 -10  -2    1.58    2.84
  -2  10   1    6.54    3.66
   2 -10  -1   -0.12    2.23
  -2  10   1    2.83    3.03
   2 -10  -1    1.40    1.26
   2 -10   0   72.93   20.00
  -2  10   0   78.96   12.54
  -2  10   0   80.46   15.16
   2 -10   0   69.95   14.99
  -2  10  -1   -0.63    1.64
   2 -10   1   -4.30    5.37
   2 -10   1    0.54    0.68
   2 -10   1   -2.19    2.75
   2 -10   2    7.25    5.33
  -2  10  -2   -0.53    2.04
   2 -10   2    3.53    1.52
   2 -10   2    4.12    1.85
   2 -10   2    5.98    3.11
   2 -10   3    2.08    2.64
   2 -10   3    2.71    1.71
   2 -10   3    5.40    2.68
   2 -10   3    2.52    2.91
  -2  10  -4   83.36   12.91
   2 -10   4   59.52    9.29
   2 -10   4   59.87   11.54
   2 -10   4   63.58   10.08
   2 -10   5   57.80   10.96
   2 -10   5   42.86    9.23
   2 -10   5   51.32    9.80
   2 -10   6    7.55    6.24
   2 -10   6    4.67    3.16
   2 -10   6   -0.87    2.63
  -2  10  -7  201.20   18.38
   2 -10   7  207.48   18.93
   2 -10   7  219.25   23.05
   2 -10   8    8.82    5.19
  -2  10  -8    5.42    3.82
  -2  10  -8    4.87    2.55
   2 -10   8    3.72    2.94
   2 -10   8    5.62    3.01
  -2  10  -9   65.53   11.25
   2 -10   9   55.86   14.57
  -2  10  -9   39.17   11.48
   2 -10   9   40.27   11.09
   2 -10   9   40.31    7.22
   2 -10  10    7.71    4.59
  -2  10 -10   18.96    5.94
   2 -10  10   12.22    7.54
  -2  10 -10    4.84    4.59
   2 -10  10    2.61    1.88
   2 -10  10    5.74    2.49
   2 -10  11   62.12   13.26
   2 -10  11   68.38   16.00
  -2  10 -11   41.89   12.39
   2 -10  11   47.92   13.27
   2 -10  12    5.43    4.08
  -2  10 -12   31.79    8.47
   2 -10  12    9.00    6.10
  -2  10 -12   29.60    7.74
  -2  10 -12    6.26    4.76
   2 -10  12    1.11    2.16
   2 -10  13    6.43    5.34
  -2  10 -13   22.01    6.71
  -2  10 -13   22.63    6.29
   2 -10  13   17.29    6.95
  -2  10 -13   11.68    7.59
   2 -10  13   11.69    7.48
   2 -10  14    1.65    2.71
  -2  10 -14    4.77    3.13
  -2  10 -14    2.50    3.38
   2 -10  14    4.90    4.36
  -2  10 -15    2.34    2.24
   2 -10  15    0.75    2.02
  -2  10 -15    1.69    0.49
   2 -10  15    0.89    3.45
  -2  10 -16    0.76    0.61
   2 -10  16   -0.78    2.27
  -2  10 -16    4.24    5.11
   2 -10  16    2.10    3.74
   2 -10  17    0.64    3.22
  -2  10 -17    0.22    1.79
  -2  10 -17    1.19    2.65
  -2   9   8    1.84    3.23
   2  -9  -8    0.92    2.49
  -2   9   7    7.65    5.62
   2  -9  -7    7.98    5.78
  -2   9   6    1.81    3.13
   2  -9  -6   -0.24    1.05
   2  -9  -5   -0.07    0.64
  -2   9   5    2.34    2.21
  -2   9   5   -0.36    0.70
   2  -9  -5    1.38    2.33
   2  -9  -4    2.06    2.69
  -2   9   4    0.23    0.92
  -2   9   4    6.68    5.28
   2  -9  -4    5.23    4.69
  -2   9   3   16.61    5.60
   2  -9  -3    9.61    6.59
  -2   9   3    4.99    4.22
   2  -9  -3    8.18    4.83
   2  -9  -2  147.40   23.47
  -2   9   2  172.36   17.74
  -2   9   2  118.85   18.86
   2  -9  -2  104.61   18.31
   2  -9  -1    2.33    2.64
  -2   9   1    4.15    3.79
   2  -9  -1    5.45    5.18
  -2   9   0   66.62   11.05
  -2   9   0   61.66   12.36
   2  -9   0   68.47   13.73
  -2   9  -1    9.63    3.72
  -2   9  -1   17.60    5.92
   2  -9   1   19.29    8.06
   2  -9   1    9.90    2.62
   2  -9   1   11.62    5.32
   2  -9   1   11.44    2.48
   2  -9   2   37.87   11.33
   2  -9   2   24.60    4.92
   2  -9   2   32.04    8.25
   2  -9   2   25.26    4.98
   2  -9   3    9.22    5.70
   2  -9   3   11.13    3.72
   2  -9   3   13.64    4.24
   2  -9   3    8.72    4.04
   2  -9   4   41.34   12.04
  -2   9  -4   12.95    5.20
   2  -9   4   34.41    7.61
   2  -9   4   36.30    8.58
   2  -9   4   34.31    7.27
   2  -9   5    2.98    3.33
  -2   9  -5    0.99    2.27
  -2   9  -5    3.39    2.46
   2  -9   5   -0.17    1.78
   2  -9   5    2.22    1.85
  -2   9  -6  190.63   17.29
   2  -9   6  205.82   18.67
   2  -9   6  206.48   20.73
   2  -9   7   -3.00    4.73
  -2   9  -7   -0.47    0.48
   2  -9   7   -0.69    2.30
   2  -9   7   -0.92    1.73
   2  -9   8    0.74    2.30
  -2   9  -8   -0.76    1.22
  -2   9  -8    2.74    4.56
  -2   9  -8   -0.34    0.92
   2  -9   8    0.46    2.35
   2  -9   8    0.09    0.59
   2  -9   9   25.78    4.65
   2  -9   9   30.34    8.63
   2  -9   9   34.17   11.50
  -2   9  -9   25.27    8.96
  -2   9  -9   21.30    3.52
   2  -9   9   20.20    4.54
   2  -9   9   25.23    8.34
   2  -9  10   81.20   14.83
   2  -9  10   91.22   18.72
  -2   9 -10   37.48    7.96
  -2   9 -10   80.49   16.36
   2  -9  10   63.45    6.32
   2  -9  10   77.48   16.20
   2  -9  11  194.68   23.77
  -2   9 -11  288.10   23.37
   2  -9  11  246.60   31.13
  -2   9 -11  325.48   24.37
  -2   9 -11  177.22   24.98
   2  -9  11  166.80   24.55
   2  -9  12   58.57   13.60
  -2   9 -12   64.82   11.30
   2  -9  12   77.41   15.53
  -2   9 -12   78.05   11.20
  -2   9 -12   50.62   13.71
   2  -9  12   47.18   13.94
   2  -9  13   35.52   11.23
  -2   9 -13   44.13    9.35
  -2   9 -13   51.76    8.94
   2  -9  13   51.57   11.90
  -2   9 -13   26.58    9.99
   2  -9  13   26.67   11.70
   2  -9  14   -1.10    3.17
  -2   9 -14    0.51    2.38
  -2   9 -14    0.12    1.69
   2  -9  14    5.70    5.70
   2  -9  15    6.97    5.84
  -2   9 -15   12.22    5.93
  -2   9 -15    4.38    4.64
   2  -9  15    6.59    4.66
  -2   9 -16    9.22    4.96
   2  -9  16    6.18    5.87
  -2   9 -16    2.28    4.02
   2  -9  16    3.01    4.34
  -2   9 -17   -1.41    2.79
  -2   9 -17    0.15    1.86
  -2   8   9   -0.70    3.71
   2  -8  -9   -0.27    2.91
  -2   8   9    4.81    4.63
  -2   8   8    4.29    4.95
   2  -8  -8   -3.09    4.52
  -2   8   7    1.75    4.08
   2  -8  -7   -0.50    2.30
   2  -8  -6   -0.38    1.22
  -2   8   6   -2.21    4.22
   2  -8  -6    2.19    2.58
   2  -8  -5   24.84    9.56
  -2   8   5   18.27    7.89
   2  -8  -5   19.10    8.37
   2  -8  -4   39.76   11.31
  -2   8   4   25.66    9.45
   2  -8  -4   25.51    9.56
  -2   8   3  182.50   23.04
   2  -8  -3  226.96   27.11
  -2   8   3  228.93   19.24
  -2   8   3  184.73   15.05
   2  -8  -3  178.59   23.36
  -2   8   2    4.57    3.93
   2  -8  -2    4.60    3.94
  -2   8   2    4.13    2.72
  -2   8   2    3.29    2.15
   2  -8  -2    3.32    3.77
  -2   8   1    7.49    4.24
  -2   8   1   12.54    4.30
   2  -8  -1    5.67    5.18
  -2   8   1    5.79    2.36
   2  -8  -1    4.45    3.04
  -2   8   0   26.51    7.80
  -2   8   0   10.26    4.21
   2  -8   0   33.94   10.42
   2  -8   0   21.63    4.06
   2  -8   0   23.82    6.99
  -2   8  -1   54.88   10.22
   2  -8   1   72.11   14.27
  -2   8  -1   70.61   10.59
   2  -8   1   49.12    6.45
   2  -8   1   48.62   10.52
   2  -8   1   53.84    6.06
  -2   8  -2    7.71    3.64
   2  -8   2   17.49    7.01
   2  -8   2    7.60    2.67
   2  -8   2    7.34    2.75
   2  -8   2   10.18    5.22
   2  -8   3   98.02   17.19
  -2   8  -3   98.01   12.70
   2  -8   3   74.17    9.77
   2  -8   3   81.62   12.70
   2  -8   3   72.97    9.51
  -2   8  -4   49.32    4.98
   2  -8   4   68.27   13.95
  -2   8  -4   64.65   10.36
  -2   8  -4   47.37    9.29
   2  -8   4   52.58    9.92
   2  -8   4   51.23    8.62
  -2   8  -5    0.21    0.33
  -2   8  -5   -0.42    1.89
   2  -8   5   -1.75    2.21
  -2   8  -5    0.81    1.08
   2  -8   5    1.18    1.42
   2  -8   5    0.20    1.43
  -2   8  -6    6.57    2.93
   2  -8   6    8.36    4.90
  -2   8  -6    6.22    2.79
   2  -8   6    8.06    3.52
   2  -8   6    7.24    2.96
   2  -8   7  226.40   20.77
   2  -8   7  226.69   29.05
  -2   8  -7  285.88   20.93
  -2   8  -7  220.21   24.49
  -2   8  -7  187.19   12.71
   2  -8   7  221.60   16.89
   2  -8   7  206.78   22.14
   2  -8   8   10.42    3.22
   2  -8   8   11.81    4.85
   2  -8   8   13.83    6.97
  -2   8  -8   12.37    3.96
  -2   8  -8    9.64    4.77
  -2   8  -8    9.67    2.19
   2  -8   8   14.85    6.37
   2  -8   8   11.65    3.57
   2  -8   9    6.46    2.90
   2  -8   9    8.89    4.55
   2  -8   9    1.44    4.37
  -2   8  -9    7.64    5.06
   2  -8   9    3.91    3.56
   2  -8   9    5.45    2.08
   2  -8  10   69.67   13.70
  -2   8 -10  138.22   15.40
   2  -8  10   52.55    8.82
   2  -8  10   40.04   14.05
  -2   8 -10  153.92   15.55
  -2   8 -10   56.95   13.75
   2  -8  10   44.13    4.19
   2  -8  10   52.51    4.77
   2  -8  10   52.83   13.48
   2  -8  11   33.33   10.36
  -2   8 -11   92.03   12.39
  -2   8 -11  101.24   12.15
   2  -8  11   21.51   11.31
  -2   8 -11   21.87    8.62
   2  -8  11   24.40    9.21
  -2   8 -12   31.28    7.64
   2  -8  12   31.38   10.30
  -2   8 -12   39.95    7.50
   2  -8  12   30.23    9.90
  -2   8 -12   22.77    8.95
   2  -8  12   21.12    8.65
   2  -8  13    3.32    2.74
  -2   8 -13    0.66    1.03
   2  -8  13    1.31    1.50
  -2   8 -13    2.55    2.69
   2  -8  13    2.62    4.74
   2  -8  14    1.94    3.30
  -2   8 -14   -0.48    3.33
   2  -8  14    1.24    3.10
  -2   8 -15    0.55    1.03
   2  -8  15    6.38    7.27
  -2   8 -15    3.51    4.27
   2  -8  15    3.72    4.30
   2  -8  16    5.11    5.63
  -2   8 -16   11.33    5.37
  -2   8 -16    1.65    3.08
   2  -8  16    0.67    2.27
  -2   8 -17    9.51    5.64
   2  -7 -11   -6.42    5.71
  -2   7  10    7.66    6.99
   2  -7 -10    3.76    4.44
  -2   7  10   10.14    8.09
   2  -7  -9   11.50    6.97
  -2   7   9    8.07    5.95
  -2   7   9    2.98    2.02
   2  -7  -9    3.78    3.95
   2  -7  -8   -0.67    1.46
  -2   7   8    0.27    1.76
   2  -7  -8   -0.25    2.03
  -2   7   7    1.49    0.89
   2  -7  -7   -0.12    3.72
   2  -7  -6  104.32   15.47
  -2   7   6   78.93   16.49
   2  -7  -6   77.43   16.27
   2  -7  -5  180.87   22.47
  -2   7   5  150.80   21.89
   2  -7  -5  137.68   21.37
  -2   7   4  168.59   22.22
   2  -7  -4  179.98   22.35
  -2   7   4  172.83   16.60
  -2   7   4  157.60   13.16
   2  -7  -4  155.38   21.48
  -2   7   3   -0.06    1.14
   2  -7  -3    0.95    1.86
  -2   7   3   -0.45    0.83
   2  -7  -3   -0.24    0.07
  -2   7   2   -1.05    1.36
  -2   7   2    1.32    1.81
   2  -7  -2    1.25    2.46
  -2   7   2    0.77    1.21
   2  -7  -2    1.12    0.91
  -2   7   1   44.82    9.60
   2  -7  -1   43.87   11.03
  -2   7   1   32.59    6.67
  -2   7   1   39.92    6.48
   2  -7  -1   35.69    5.69
   2  -7  -1   40.61    9.40
  -2   7   0    1.05    1.48
   2  -7   0    2.97    2.64
  -2   7   0    3.90    2.70
   2  -7   0    2.37    0.83
   2  -7   0   -0.38    1.66
   2  -7   0    2.01    0.88
  -2   7  -1   59.87    9.69
   2  -7   1   82.77   14.13
  -2   7  -1   44.19    7.79
   2  -7   1   60.56    7.55
   2  -7   1   60.75   11.14
   2  -7   1   58.59    6.65
  -2   7  -2    6.77    2.93
   2  -7   2    6.53    4.10
   2  -7   2    6.36    2.56
   2  -7   2    7.17    2.63
   2  -7   2    9.00    3.61
  -2   7  -3   16.58    5.00
   2  -7   3   23.45    7.58
  -2   7  -3    7.45    3.03
  -2   7  -3   19.72    5.73
   2  -7   3   20.35    5.64
   2  -7   3   15.69    4.50
   2  -7   3   17.55    5.38
  -2   7  -4   97.80   12.05
  -2   7  -4   98.64    7.03
   2  -7   4  123.94   16.87
  -2   7  -4  132.16   13.52
  -2   7  -4  108.67   12.59
   2  -7   4  109.07   13.10
   2  -7   4  101.52   12.20
  -2   7  -5  147.85   15.30
  -2   7  -5  166.56    9.67
   2  -7   5  208.05   22.17
  -2   7  -5  149.40   12.73
   2  -7   5  178.59   15.83
   2  -7   5  149.91   15.69
   2  -7   6  368.66   25.27
  -2   7  -6  373.23   22.36
  -2   7  -6  373.83   29.95
  -2   7  -6  346.98   16.71
   2  -7   6  343.92   25.79
   2  -7   7  125.55   15.84
   2  -7   7  110.25   10.21
   2  -7   7  136.14   19.03
  -2   7  -7  113.30   17.06
  -2   7  -7   98.10    6.60
   2  -7   7  105.78   15.37
   2  -7   8  248.07   23.33
   2  -7   8  212.52   15.76
   2  -7   8  170.60   27.51
  -2   7  -8  207.23   23.07
   2  -7   8  205.78   22.71
   2  -7   9  126.51   17.57
   2  -7   9  112.15   13.04
  -2   7  -9  216.61   17.87
   2  -7   9  128.23   19.03
  -2   7  -9  221.96   17.42
  -2   7  -9  112.24   18.00
   2  -7   9  126.44   19.12
   2  -7  10  167.09   21.89
  -2   7 -10  212.60   17.69
  -2   7 -10  129.32   12.28
  -2   7 -10  240.46   17.29
   2  -7  10  145.45   20.45
  -2   7 -10  132.75   19.80
   2  -7  10  148.43   21.71
   2  -7  10  141.14    7.95
  -2   7 -11   43.54    8.59
   2  -7  11   19.59    8.36
   2  -7  11   19.70    8.62
  -2   7 -11   19.87    7.92
   2  -7  11   15.58    7.25
  -2   7 -12    1.12    1.20
   2  -7  12    2.39    3.95
   2  -7  12    0.81    1.99
  -2   7 -12    1.25    3.50
   2  -7  12   -0.65    0.50
   2  -7  13   35.16   11.82
  -2   7 -13   56.08   11.00
  -2   7 -13   34.59   11.34
   2  -7  13   34.91   12.26
   2  -7  14    4.24    6.06
  -2   7 -14    0.62    1.81
  -2   7 -14    3.79    3.61
   2  -7  14   -0.36    2.60
  -2   7 -15   42.38   10.55
   2  -7  15   15.32    8.32
  -2   7 -15   20.03    8.73
   2  -7  15   14.82    9.22
   2  -7  16    2.41    4.35
  -2   7 -16   -2.73    3.72
   2  -7  16    1.19    0.49
   2  -6 -12    1.31    2.54
  -2   6  11    1.75    6.81
   2  -6 -11    0.28    3.14
  -2   6  11    0.50    1.96
   2  -6 -10    0.26    1.99
  -2   6  10   -1.90    2.76
   2  -6 -10   -0.26    1.06
  -2   6  10    4.63    5.53
  -2   6   9    1.94    3.37
  -2   6   9    1.07    1.81
   2  -6  -9    0.72    1.30
  -2   6   8    2.04    0.15
   2  -6  -8   -0.49    1.59
  -2   6   7    3.67    1.77
   2  -6  -7   -0.39    0.88
  -2   6   7   -1.74    3.91
   2  -6  -7    5.99    4.02
   2  -6  -7    2.14    3.51
   2  -6  -6   65.63   11.96
  -2   6   6   54.54   13.39
   2  -6  -6   64.59   12.52
   2  -6  -6   55.23   13.02
   2  -6  -5   14.00    5.53
  -2   6   5   30.50    9.26
   2  -6  -5   16.48    6.74
  -2   6   5   20.86    3.74
  -2   6   5   27.00    6.95
   2  -6  -5   24.02    3.39
   2  -6  -5   26.43    8.63
  -2   6   4  227.22   24.54
   2  -6  -4  444.73   29.18
  -2   6   4  400.26   21.39
   2  -6  -4  212.90   23.15
  -2   6   4  193.04   13.12
  -2   6   4  216.10   18.47
   2  -6  -4  212.00   23.13
   2  -6  -4  208.48    7.87
  -2   6   3    1.10    2.11
   2  -6  -3   20.23    5.72
  -2   6   3   22.71    5.06
   2  -6  -3   -0.20    1.66
  -2   6   3    0.86    1.49
   2  -6  -3    2.53    2.68
  -2   6   2  223.81   21.08
   2  -6  -2  261.33   24.08
  -2   6   2  240.37   16.90
   2  -6  -2  215.64   22.23
  -2   6   1   67.73   10.83
   2  -6  -1   53.58   10.57
  -2   6   1   76.29    9.69
  -2   6   1   58.43    8.00
   2  -6  -1   53.57    6.77
   2  -6  -1   57.84    4.52
   2  -6  -1   59.84   11.32
  -2   6   0  551.69   29.09
  -2   6   0  674.86   26.79
   2  -6   0  592.42   34.57
  -2   6   0  711.64   29.39
   2  -6   0  504.57   21.12
  -2   6   0  624.89   27.01
   2  -6   0  566.12   18.20
   2  -6   0  557.13   33.24
  -2   6  -1  143.06   13.68
  -2   6  -1   61.39    7.63
   2  -6   1  171.22   18.78
  -2   6  -1   65.93    8.79
   2  -6   1  130.93   11.37
   2  -6   1  143.99   10.71
   2  -6   1  164.42   16.93
   2  -6   2   37.95    8.98
  -2   6  -2   34.69    6.46
   2  -6   2   29.36    5.86
   2  -6   2   36.76    6.17
   2  -6   2   36.97    8.07
   2  -6   3   65.14   11.31
  -2   6  -3   58.14    8.30
  -2   6  -3   48.32    8.33
  -2   6  -3   54.85    5.81
   2  -6   3   57.22    8.72
  -2   6  -4  116.75   12.84
  -2   6  -4  115.82    8.30
   2  -6   4  143.45   16.66
  -2   6  -4  110.91   11.25
  -2   6  -4  133.76   12.11
   2  -6   4  124.29   13.91
  -2   6  -5  108.86   12.90
   2  -6   5  118.92   13.61
   2  -6   5  136.31   15.96
  -2   6  -5   87.70   10.07
  -2   6  -5  121.24   16.00
  -2   6  -5  114.23    9.06
   2  -6   5  121.33   14.69
   2  -6   6    1.50    1.27
   2  -6   6    1.49    2.55
   2  -6   6    2.27    2.58
  -2   6  -6    2.51    1.76
  -2   6  -6    3.07    2.62
  -2   6  -6    1.64    0.78
   2  -6   6    1.52    2.50
   2  -6   7    5.51    2.69
   2  -6   7    8.82    3.11
   2  -6   7    6.91    4.14
  -2   6  -7    7.33    3.92
   2  -6   7    7.96    4.52
   2  -6   8  379.83   29.57
  -2   6  -8  342.77   17.94
   2  -6   8  340.19   22.62
  -2   6  -8  444.30   23.60
   2  -6   8  429.29   31.55
  -2   6  -8  465.39   23.08
  -2   6  -8  331.52   28.74
   2  -6   8  334.91   28.53
   2  -6   9  118.66   17.45
  -2   6  -9  101.23   10.30
  -2   6  -9  130.61   12.78
  -2   6  -9  148.47   12.68
   2  -6   9  141.24   17.81
   2  -6   9  137.34   12.13
  -2   6  -9   95.59   15.96
   2  -6   9   90.08    7.58
   2  -6   9  104.21   17.11
  -2   6 -10   22.67    5.12
   2  -6  10   36.26   10.40
  -2   6 -10   25.86    6.32
   2  -6  10   28.80   10.34
   2  -6  10   27.02    5.18
  -2   6 -10   28.27    8.69
   2  -6  10   29.03    4.29
   2  -6  10   29.08    9.13
   2  -6  11    2.15    3.30
  -2   6 -11    5.85    2.71
   2  -6  11    1.41    2.05
  -2   6 -11   -0.36    0.54
   2  -6  11    0.61    2.14
  -2   6 -12    1.83    2.19
   2  -6  12    2.51    3.43
   2  -6  12    1.91    2.45
  -2   6 -12   -0.98    1.73
   2  -6  12    1.46    0.86
  -2   6 -13    3.98    3.14
   2  -6  13   -2.16    4.45
  -2   6 -13   -2.55    3.92
   2  -6  13    4.08    4.76
   2  -6  14   -0.88    2.80
  -2   6 -14    2.22    2.61
  -2   6 -14    0.10    1.68
   2  -6  14    5.39    5.35
  -2   6 -15   -0.74    2.10
   2  -6  15   -2.93    2.22
  -2   6 -15   -1.85    2.61
   2  -6  15    3.82    4.65
   2  -6  16   12.55    8.94
   2  -6  16    2.42    3.64
  -2   5  12    8.90    7.82
   2  -5 -12   -1.75    3.23
   2  -5 -11   -2.60    3.55
  -2   5  11    2.78    4.53
  -2   5  11    0.56    3.50
   2  -5 -11   -2.05    3.07
   2  -5 -10    4.75    5.09
  -2   5  10    3.53    4.61
  -2   5  10   -1.40    3.29
   2  -5 -10    3.13    3.38
   2  -5  -9   14.48    6.98
  -2   5   9   18.62    8.59
   2  -5  -9   14.19    6.84
  -2   5   9   15.65    8.01
  -2   5   8   61.10   14.90
   2  -5  -8   49.47   12.57
   2  -5  -7   68.12   11.61
  -2   5   7   27.49    4.65
   2  -5  -7   31.32    8.79
  -2   5   7   74.97   15.40
   2  -5  -7   67.42   14.25
   2  -5  -6   40.56    8.88
   2  -5  -6   29.82    5.01
  -2   5   6   31.44    5.63
   2  -5  -6   37.23    8.69
  -2   5   6   63.65   13.38
   2  -5  -6   53.47    7.19
   2  -5  -6   67.87   13.40
   2  -5  -5  134.52   15.85
  -2   5   5   77.60   14.20
   2  -5  -5   67.82   11.55
   2  -5  -5  119.79   10.78
  -2   5   5   71.30   11.26
  -2   5   5   70.67    5.60
   2  -5  -5   74.99    7.71
   2  -5  -5   73.31   13.37
   2  -5  -4   80.04   11.41
  -2   5   4   26.67    7.96
   2  -5  -4   18.46    6.24
   2  -5  -4   78.54    9.33
  -2   5   4   25.01    4.00
  -2   5   4   25.75    6.31
   2  -5  -4   26.19    7.58
   2  -5  -4   23.57    3.61
   2  -5  -3    0.44    0.89
  -2   5   3   27.48    7.45
   2  -5  -3    2.18    1.53
   2  -5  -3   23.81    6.91
  -2   5   3    1.81    1.26
  -2   5   3   31.06    6.54
   2  -5  -3   28.64    7.93
   2  -5  -3   30.17    3.78
  -2   5   2   18.51    5.88
   2  -5  -2   39.34    6.84
   2  -5  -2   43.37    6.88
  -2   5   2   34.47    5.91
   2  -5  -2   17.18    5.93
  -2   5   2   21.52    5.10
   2  -5  -2   17.76    4.39
   2  -5  -2   18.06    2.68
   2  -5  -2   13.24    4.79
  -2   5   1  418.03   21.33
  -2   5   1  257.29   19.90
   2  -5  -1  410.54   20.73
  -2   5   1  413.15   21.37
  -2   5   1  266.06   16.82
   2  -5  -1  224.44   14.17
   2  -5  -1  274.53   22.41
  -2   5   0   11.21    3.20
  -2   5   0   55.97    8.25
   2  -5   0   12.61    3.74
  -2   5   0   12.19    3.63
  -2   5   0   57.05    7.96
   2  -5   0   55.26    7.02
   2  -5   0   75.76   11.36
  -2   5  -1   88.04    9.56
   2  -5   1  232.47   15.49
  -2   5  -1  238.79   15.89
   2  -5   1   77.24    8.72
   2  -5   1   80.89    8.33
  -2   5  -2  177.85   13.44
   2  -5   2  178.87   13.64
   2  -5   2  186.08   15.37
   2  -5   2  180.59   13.68
  -2   5  -3   87.97   10.52
  -2   5  -3   95.21    7.58
  -2   5  -3   35.86    6.13
   2  -5   3   36.34    6.12
  -2   5  -3   99.32   12.54
   2  -5   3   90.38   10.65
  -2   5  -4  128.13   13.09
   2  -5   4  119.10   13.04
  -2   5  -4  131.52    9.51
  -2   5  -4  186.63   13.93
   2  -5   4  173.51   13.64
  -2   5  -4  140.99   10.32
  -2   5  -4  130.94   15.09
   2  -5   4  143.77   14.66
   2  -5   5  206.72   13.71
   2  -5   5  245.76   19.24
  -2   5  -5  230.68   18.55
   2  -5   5  214.95   20.16
   2  -5   5  372.91   20.40
  -2   5  -5  376.32   20.18
  -2   5  -5  212.60    8.27
  -2   5  -5  215.57   20.25
   2  -5   5  222.94   20.05
  -2   5  -5  210.52   18.85
   2  -5   6   64.32    8.39
   2  -5   6   54.19    9.65
   2  -5   6   65.84   10.78
   2  -5   6   40.26    6.96
  -2   5  -6   40.62    6.38
  -2   5  -6   60.80   10.80
   2  -5   6   60.84   11.20
  -2   5  -7   27.35    4.43
   2  -5   7   31.01    7.72
  -2   5  -7   88.14    9.60
   2  -5   7   24.25    5.96
  -2   5  -7   93.93    9.45
   2  -5   7   16.24    7.32
   2  -5   7  109.15   11.15
  -2   5  -7   28.94    8.07
   2  -5   7   22.24    7.04
  -2   5  -8   54.58    7.83
   2  -5   8   36.89    9.32
  -2   5  -8   28.16    5.01
   2  -5   8   33.07    7.51
   2  -5   8   36.08    8.42
   2  -5   8   64.65    8.14
  -2   5  -8   29.61    8.47
   2  -5   8   26.69    4.39
   2  -5   8   31.82    8.74
  -2   5  -9   14.80    4.06
   2  -5   9   19.45    7.72
  -2   5  -9   15.87    4.49
   2  -5   9   11.98    3.24
   2  -5   9   17.50    7.17
  -2   5  -9   19.98    7.38
   2  -5   9   18.55    4.09
   2  -5   9   19.89    6.99
   2  -5  10  200.55   24.51
  -2   5 -10  280.13   21.03
  -2   5 -10  161.28   14.74
   2  -5  10  109.35   21.14
   2  -5  10  247.81   14.32
  -2   5 -10  161.32   21.63
   2  -5  10  154.30   11.70
   2  -5  10  178.20   23.37
  -2   5 -11   56.08    6.45
  -2   5 -11   62.41   10.79
   2  -5  11   47.65   12.84
   2  -5  11   55.34   10.37
  -2   5 -11   47.64   11.85
   2  -5  11   45.17   12.20
  -2   5 -12   40.31    9.24
   2  -5  12   33.72   11.28
  -2   5 -12   17.74    7.41
   2  -5  12   27.18   10.26
  -2   5 -13    0.21    1.60
   2  -5  13   -1.97    0.82
  -2   5 -13   -2.30    3.00
   2  -5  13    0.06    0.23
  -2   5 -14   -0.46    1.50
   2  -5  14   -0.34    3.37
  -2   5 -14    1.99    3.16
   2  -5  14   -0.97    1.64
  -2   5 -15   27.92    8.86
   2  -5  15   25.66   10.85
  -2   5 -15   11.96    6.11
   2  -5  15   20.81   10.44
  -2   5 -16    4.20    3.79
   2  -5  16    3.00    5.07
  -2   4  12    5.40    6.57
   2  -4 -12    3.24    3.60
  -2   4  12    5.76    5.11
   2  -4 -12    1.78    1.38
  -2   4  11   11.23    7.64
   2  -4 -11   15.42    7.44
  -2   4  11    7.31    6.04
   2  -4 -11    6.48    3.85
   2  -4 -10    3.57    3.51
  -2   4  10    0.72    2.93
  -2   4  10   -0.58    1.39
   2  -4 -10    2.37    3.60
  -2   4   9   13.35    7.35
  -2   4   9    6.74    5.33
   2  -4  -9    7.93    5.23
  -2   4   8   11.92    2.78
   2  -4  -8    3.79    2.20
  -2   4   8    2.68    2.73
   2  -4  -8   10.96    5.56
   2  -4  -8    3.67    3.15
  -2   4   8    3.13    3.00
   2  -4  -7   11.14    4.89
   2  -4  -7  159.45   10.34
  -2   4   7   67.15   13.90
  -2   4   7  177.81   11.37
   2  -4  -7  204.68   21.86
   2  -4  -7   44.51    7.71
   2  -4  -7   45.12   10.70
   2  -4  -6    1.33    0.87
  -2   4   6    0.15    0.80
   2  -4  -6   23.86    5.80
  -2   4   6   28.30    8.93
   2  -4  -6    1.97    2.70
   2  -4  -6   30.30    5.70
   2  -4  -6   30.21    8.22
  -2   4   5   12.52    5.08
   2  -4  -5    1.25    2.12
   2  -4  -5    4.31    2.14
   2  -4  -5    4.19    3.84
  -2   4   5   12.32    4.50
   2  -4  -5   12.48    4.82
   2  -4  -5   14.15    3.65
  -2   4   4   44.57    9.41
   2  -4  -4  122.49   13.57
   2  -4  -4  115.59   10.14
  -2   4   4   39.74    3.84
  -2   4   4   39.81    7.81
   2  -4  -4   40.74    9.11
   2  -4  -4   39.54    5.56
  -2   4   3   16.84    5.13
   2  -4  -3   68.43    9.17
   2  -4  -3   63.61    7.42
  -2   4   3   18.69    5.07
   2  -4  -3   21.59    6.51
   2  -4  -3   19.38    3.45
  -2   4   2   83.82   11.06
   2  -4  -2   74.33   10.45
   2  -4  -2  264.92   16.77
  -2   4   2  285.99   18.17
  -2   4   2  261.76   14.90
   2  -4  -2  260.63   15.22
   2  -4  -2   67.85    8.45
  -2   4   2   67.09    8.70
   2  -4  -2   74.85   11.15
  -2   4   1   85.38    8.60
  -2   4   1   41.70    7.22
  -2   4   1   77.02    8.17
   2  -4  -1   87.25    9.10
  -2   4   1   40.83    6.39
   2  -4  -1   38.17    5.82
   2  -4  -1   47.50    8.89
  -2   4   0   73.35    7.06
  -2   4   0   16.09    4.13
   2  -4   0   15.68    3.75
  -2   4   0   12.85    3.59
  -2   4   0   73.76    8.08
   2  -4   0   85.85    8.85
  -2   4  -1    5.80    1.68
   2  -4   1    7.71    2.67
  -2   4  -1    7.75    2.75
  -2   4  -1    0.01    1.09
   2  -4   1    0.17    1.16
  -2   4  -2   21.87    3.64
  -2   4  -2   19.31    3.28
  -2   4  -2    9.90    3.55
   2  -4   2    0.58    0.47
  -2   4  -2    1.29    1.21
  -2   4  -2   21.89    5.45
   2  -4   2   23.32    5.87
   2  -4   2   23.60    5.18
   2  -4   3  206.47   15.60
  -2   4  -3  211.00   15.60
  -2   4  -3  209.86   11.90
  -2   4  -3   86.46    8.47
   2  -4   3   93.77    9.50
  -2   4  -3  228.50   18.36
   2  -4   3  230.66   17.08
   2  -4   4   91.86   11.06
   2  -4   4   77.18    8.31
  -2   4  -4   81.66    8.50
  -2   4  -4   78.17   10.16
  -2   4  -4   92.30    8.65
   2  -4   4   95.50    9.35
  -2   4  -4   83.25   11.31
   2  -4   4   83.09   10.87
  -2   4  -5  135.37   14.28
   2  -4   5  132.84   14.30
   2  -4   5  110.61   10.95
  -2   4  -5  120.18    6.94
  -2   4  -5  331.82   16.59
   2  -4   5  338.78   17.44
  -2   4  -5  110.35   14.17
   2  -4   5  113.75   14.22
  -2   4  -5  107.07   13.48
  -2   4  -5  112.96   12.96
   2  -4   6  666.03   35.06
   2  -4   6  652.86   30.14
  -2   4  -6  593.59   22.13
  -2   4  -6  602.49   18.42
   2  -4   6  692.12   25.13
  -2   4  -6  628.12   35.63
   2  -4   6  644.29   35.84
  -2   4  -7    2.98    2.29
   2  -4   7    0.44    3.09
  -2   4  -7    0.73    1.09
   2  -4   7    1.26    1.79
   2  -4   7    2.26    1.49
   2  -4   7   -1.33    1.50
  -2   4  -7    0.28    2.43
   2  -4   7   -0.08    0.42
   2  -4   7    0.04    2.01
   2  -4   8  102.56   15.97
  -2   4  -8   80.87    9.12
  -2   4  -8  107.68   11.58
   2  -4   8   74.01   12.30
   2  -4   8  134.91   10.92
  -2   4  -8   97.98   15.20
   2  -4   8   90.42    9.38
   2  -4   8   94.72   14.72
   2  -4   9    7.81    5.27
  -2   4  -9    1.39    1.63
   2  -4   9    7.39    4.07
  -2   4  -9    5.55    2.68
   2  -4   9    0.71    0.47
   2  -4   9    4.36    4.29
  -2   4  -9    0.00    0.20
  -2   4  -9    6.85    4.92
   2  -4   9    7.33    2.73
   2  -4   9    4.35    3.24
   2  -4  10    4.19    4.29
  -2   4 -10    5.89    2.58
   2  -4  10    5.01    3.92
  -2   4 -10    6.90    2.24
   2  -4  10    6.64    2.09
   2  -4  10    1.50    1.73
  -2   4 -10    2.43    2.12
  -2   4 -10    1.15    1.20
   2  -4  10    1.60    2.34
   2  -4  10    2.43    1.66
   2  -4  11  154.81   23.37
  -2   4 -11  113.16   14.47
   2  -4  11  175.90   12.42
  -2   4 -11  132.09   19.76
   2  -4  11  160.34   24.43
   2  -4  11  137.94   21.29
   2  -4  12   31.71   11.16
   2  -4  12   37.91   12.23
  -2   4 -12   44.42    9.91
  -2   4 -12   32.81   10.20
   2  -4  12   24.78    9.88
  -2   4 -13   37.48    9.54
   2  -4  13   11.32    7.33
   2  -4  13   12.18    7.50
  -2   4 -13   16.48    7.34
   2  -4  13   12.64    6.91
  -2   4 -14   -0.44    1.16
   2  -4  14    2.22    4.30
   2  -4  14    1.04    1.26
  -2   4 -14    1.18    2.97
   2  -4  14    1.07    2.47
   2  -4  15    5.54    6.88
  -2   4 -15    4.82    3.68
   2  -4  15    7.58    6.72
   2  -4  15    7.68    6.99
  -2   4 -16   -0.77    1.88
   2  -4  16   -4.87    4.99
   2  -3 -13    6.96    5.06
  -2   3  13    8.60    7.39
   2  -3 -13   -0.34    1.42
   2  -3 -12    0.07    1.02
  -2   3  12   -0.02    2.64
   2  -3 -12    0.17    1.25
  -2   3  11    9.85    6.53
   2  -3 -11   14.41    6.46
   2  -3 -11    3.47    3.42
  -2   3  11    9.13    6.35
  -2   3  10   13.18    7.76
   2  -3 -10   32.45    9.62
   2  -3 -10   18.57    7.62
  -2   3  10   14.58    7.14
   2  -3  -9   66.03   12.96
  -2   3   9   45.56   12.74
   2  -3  -9   26.89    8.40
  -2   3   9   36.91   10.80
  -2   3   8    7.95    2.15
   2  -3  -8    4.85    1.54
   2  -3  -8    1.18    1.70
   2  -3  -8    9.55    4.55
  -2   3   8    2.07    1.40
  -2   3   8   -2.80    3.40
   2  -3  -8    0.31    0.81
  -2   3   7  127.54    9.36
   2  -3  -7  116.57    8.83
  -2   3   7  116.47   17.53
   2  -3  -7  125.89   16.14
   2  -3  -7   87.60   13.99
  -2   3   7   97.04   16.67
   2  -3  -7   83.45   10.58
   2  -3  -6   76.38    9.54
   2  -3  -6  157.58   10.82
  -2   3   6  126.43   17.18
  -2   3   6  145.46    9.87
   2  -3  -6  162.73   17.21
   2  -3  -6  107.02   14.75
   2  -3  -6  106.89   11.35
  -2   3   5   35.48    4.89
   2  -3  -5   43.83    8.20
  -2   3   5  118.44   15.67
   2  -3  -5   37.35    5.13
  -2   3   5  118.12   14.34
   2  -3  -5  116.05   14.93
   2  -3  -5  112.78   10.77
  -2   3   4  152.22   10.59
  -2   3   4  306.16   22.93
   2  -3  -4  161.24   14.51
   2  -3  -4  159.33   11.13
  -2   3   4  293.82   20.95
   2  -3  -4  325.49   23.96
   2  -3  -4  296.27   15.75
  -2   3   3   44.78    6.97
  -2   3   3   24.69    6.09
   2  -3  -3   23.87    5.79
   2  -3  -3   44.52    6.99
   2  -3  -3   45.14    5.98
  -2   3   3   22.40    2.83
  -2   3   3   20.50    5.18
   2  -3  -3   20.81    5.05
   2  -3  -3   19.96    3.73
   2  -3  -3   21.83    6.24
  -2   3   2  217.03   14.08
  -2   3   2  113.97   11.94
   2  -3  -2  115.10   12.21
   2  -3  -2  204.41   13.29
  -2   3   2  115.99    7.90
   2  -3  -2   95.93    9.82
  -2   3   2  111.54   11.10
   2  -3  -2  189.82   12.18
  -2   3   1   68.39    6.90
   2  -3  -1   64.77    6.48
   2  -3  -1   19.37    4.45
  -2   3   1   23.09    4.46
  -2   3   1   23.13    4.11
  -2   3   1   20.98    4.70
   2  -3  -1   17.44    4.15
   2  -3  -1   64.00    7.01
   2  -3   0   93.73    8.37
  -2   3   0   89.96    8.17
  -2   3   0  154.56    8.69
  -2   3   0   92.87    9.53
  -2   3   0   93.41    9.03
   2  -3   0   89.89    9.04
   2  -3   0  160.23   11.27
  -2   3  -1 1435.10   26.40
   2  -3   1 1514.90   39.56
  -2   3  -1 1508.07   39.98
   2  -3   1 1353.13   32.90
  -2   3  -2  116.34   10.61
  -2   3  -2  112.88    5.25
  -2   3  -2  111.46    8.93
   2  -3   2   98.76    8.75
  -2   3  -2  116.31   12.00
   2  -3   2  128.22   12.79
  -2   3  -3   50.57    7.67
   2  -3   3   52.17    7.48
  -2   3  -3   49.02    6.33
   2  -3   3   49.83    6.40
   2  -3   3   55.42    6.50
  -2   3  -3   52.76    8.62
   2  -3   3   50.87    8.62
   2  -3   3   50.73    8.00
  -2   3  -4  117.83   12.71
   2  -3   4  121.67   13.12
   2  -3   4  112.50   10.70
  -2   3  -4  205.30   10.88
  -2   3  -4  131.05   11.93
   2  -3   4  231.26   13.55
  -2   3  -4  121.90   13.90
   2  -3   4  121.47   14.21
   2  -3   4  118.41   12.86
  -2   3  -4  112.66   11.82
   2  -3   5  765.19   31.68
   2  -3   5  800.67   36.00
  -2   3  -5  710.26   18.37
  -2   3  -5  754.73   37.05
   2  -3   5  798.99   38.41
  -2   3  -5  677.98   31.38
   2  -3   5  734.60   35.01
   2  -3   6  142.37   14.90
   2  -3   6  152.13   17.09
  -2   3  -6  283.04   15.85
  -2   3  -6  294.97   14.73
  -2   3  -6  123.81    9.49
   2  -3   6  308.20   15.14
  -2   3  -6  126.59   15.73
   2  -3   6  122.02   15.70
   2  -3   6  142.34   16.54
   2  -3   6  116.12   10.16
  -2   3  -7  168.24   13.82
   2  -3   7  117.13   16.31
  -2   3  -7  105.12   10.03
  -2   3  -7  157.80    9.95
   2  -3   7  179.68   11.43
  -2   3  -7  107.35   15.20
   2  -3   7  111.16    6.36
   2  -3   7  106.50   15.41
   2  -3   7  107.28   10.78
   2  -3   7  124.34   16.88
   2  -3   8    4.55    2.11
  -2   3  -8   13.95    4.24
  -2   3  -8    4.85    2.37
   2  -3   8    7.65    4.42
  -2   3  -8   12.45    2.79
   2  -3   8    3.21    2.47
   2  -3   8   16.11    3.45
  -2   3  -8    8.49    4.68
   2  -3   8    5.08    1.72
  -2   3  -8    6.07    2.27
   2  -3   8    4.87    2.66
   2  -3   8    7.49    4.16
   2  -3   9    6.49    4.33
  -2   3  -9    0.55    0.60
   2  -3   9    3.38    1.53
  -2   3  -9    4.07    2.49
   2  -3   9    3.48    2.56
  -2   3  -9    0.58    0.44
   2  -3   9    0.98    0.76
  -2   3  -9    7.50    4.45
   2  -3   9    6.29    2.15
   2  -3   9    4.16    3.48
  -2   3  -9    5.31    2.03
   2  -3   9    5.13    2.55
   2  -3  10  145.08   22.23
  -2   3 -10   89.90   12.74
  -2   3 -10  102.74    7.45
  -2   3 -10  132.06   18.84
   2  -3  10  136.60   21.44
   2  -3  10  107.13   12.56
   2  -3  10  125.43   19.57
  -2   3 -11    1.26    1.80
   2  -3  11    2.90    2.71
   2  -3  11   -2.52    2.78
  -2   3 -11    1.48    1.93
   2  -3  11    1.82    3.47
   2  -3  12   50.09   14.41
   2  -3  12   50.66   14.46
  -2   3 -12   68.60   12.83
  -2   3 -12   38.04   10.45
   2  -3  12   56.25   14.37
   2  -3  13    0.30    2.16
  -2   3 -13    0.82    0.84
  -2   3 -13    0.41    2.87
   2  -3  13   -1.06    3.43
   2  -3  14   20.17    9.67
   2  -3  14   13.70    8.72
  -2   3 -14   40.77   10.98
   2  -3  14   11.08    6.97
   2  -3  15    1.38    5.09
  -2   3 -15    0.68    0.96
   2  -3  15    0.44    1.62
   2  -3  16   -1.35    2.61
  -2   2  14    1.99    5.12
   2  -2 -13    7.27    5.16
   2  -2 -13   -2.93    3.34
  -2   2  13    2.83    4.70
   2  -2 -12    8.22    4.74
  -2   2  12    3.34    3.64
  -2   2  12    0.37    3.02
   2  -2 -12    0.89    1.93
   2  -2 -11    5.53    4.87
  -2   2  11   -1.18    2.27
  -2   2  11    2.66    4.37
   2  -2 -11   -0.68    1.71
  -2   2  10   79.87   17.56
   2  -2 -10   60.29   12.57
  -2   2  10   71.13   13.68
  -2   2  10   68.93   16.48
   2  -2  -9    5.99    2.44
  -2   2   9   25.73    9.57
   2  -2  -9   46.02   10.61
  -2   2   9   24.97    3.97
  -2   2   9   29.30    8.18
   2  -2  -9   26.41    7.74
  -2   2   9   25.36    9.27
  -2   2   8  111.71    7.29
   2  -2  -8  107.04    7.47
  -2   2   8  142.69   20.41
   2  -2  -8  133.26   17.09
   2  -2  -8  126.17   16.18
  -2   2   8  124.96   18.43
  -2   2   8  136.74   16.30
   2  -2  -7    0.50    0.35
  -2   2   7    1.47    0.89
   2  -2  -7   -0.89    2.82
  -2   2   7   -1.13    1.61
  -2   2   7    0.05    0.88
  -2   2   7    0.30    2.12
   2  -2  -7    0.61    1.11
   2  -2  -7   -2.35    2.39
   2  -2  -6    2.43    1.16
  -2   2   6    1.88    1.07
   2  -2  -6    3.64    2.47
  -2   2   6    7.02    4.77
   2  -2  -6    7.78    3.81
  -2   2   6    6.00    2.34
   2  -2  -6   10.09    3.58
  -2   2   5   37.41    4.92
   2  -2  -5   36.64    7.42
  -2   2   5   25.58    6.97
   2  -2  -5   33.49    4.62
  -2   2   5   15.69    4.98
   2  -2  -5   16.89    4.23
   2  -2  -5   16.67    5.40
  -2   2   4   47.60    5.23
  -2   2   4   68.84   10.28
   2  -2  -4   65.49   10.05
  -2   2   4   51.25    7.63
   2  -2  -4   60.27    8.51
   2  -2  -4   52.72    5.98
  -2   2   4   76.77   10.30
   2  -2  -4   70.73    7.99
   2  -2  -4   73.08   10.73
   2  -2  -3  352.13   21.21
  -2   2   3  384.27   22.06
  -2   2   3  427.80   15.98
   2  -2  -3  541.46   23.31
  -2   2   3  486.14   20.96
   2  -2  -3  460.05   17.03
  -2   2   3  323.65   19.55
   2  -2  -3  337.90   20.19
   2  -2  -3  342.24   16.73
  -2   2   2  241.18   12.08
   2  -2  -2  209.61   14.61
  -2   2   2  219.11   14.91
   2  -2  -2  266.58   13.73
  -2   2   2  253.27   13.11
  -2   2   2  211.89    9.99
  -2   2   2  209.54   14.94
   2  -2  -2  183.59   13.32
   2  -2  -2  237.18   12.28
   2  -2  -1  438.22   18.50
  -2   2   1  291.18   13.88
  -2   2   1  431.63   18.16
   2  -2  -1  327.31   12.72
  -2   2   1  326.36   12.77
  -2   2   1  446.12   20.96
  -2   2   1  468.57   17.52
   2  -2  -1  410.69   19.58
   2  -2  -1  440.87   16.83
  -2   2   0 1351.41   30.36
   2  -2   0 1359.46   27.07
  -2   2   0 1424.40   27.64
  -2   2   0 1400.89   20.64
  -2   2   0 1446.86   34.90
   2  -2   0 1447.52   34.59
  -2   2   0 1314.77   36.37
   2  -2   0 1341.54   35.16
  -2   2  -1  806.54   24.40
   2  -2   1  824.88   15.09
  -2   2  -1  882.61   30.12
   2  -2   1  886.70   30.10
   2  -2   1  872.36   30.05
  -2   2  -2 1365.73   29.77
  -2   2  -2 1469.71   37.96
   2  -2   2 1541.71   38.84
   2  -2   2 1574.58   36.49
  -2   2  -2 1456.17   33.48
   2  -2   2 1363.08   30.14
   2  -2   2 1711.71   45.07
  -2   2  -2 1477.20   26.26
  -2   2  -2 1642.65   44.49
  -2   2  -2 1487.20   32.84
  -2   2  -3  551.01   25.38
  -2   2  -3  640.07   20.02
  -2   2  -3  659.17   16.77
  -2   2  -3  542.63   22.74
   2  -2   3  544.76   23.07
   2  -2   3  590.24   26.41
   2  -2   3  663.74   20.61
  -2   2  -3  583.87   28.14
  -2   2  -3  499.84   13.29
   2  -2   3  599.55   28.83
  -2   2  -3  537.47   22.95
   2  -2   3  557.47   25.91
   2  -2   4    6.24    2.52
   2  -2   4    9.07    3.79
  -2   2  -4   -0.08    0.45
   2  -2   4    5.06    2.52
  -2   2  -4    4.50    2.15
   2  -2   4    5.23    1.58
  -2   2  -4    0.90    0.96
   2  -2   4    0.86    0.82
  -2   2  -4   10.53    3.73
   2  -2   4    6.30    1.58
   2  -2   4    7.19    3.62
  -2   2  -4    6.45    1.52
  -2   2  -4    9.44    3.68
   2  -2   4    6.18    3.01
  -2   2  -5   67.09    7.24
   2  -2   5   19.46    5.66
   2  -2   5   78.66    8.41
  -2   2  -5   55.77    5.70
   2  -2   5   23.83    6.56
   2  -2   5   16.10    4.90
   2  -2   5   23.31    4.26
   2  -2   5   66.16    6.61
   2  -2   5   22.63    6.48
  -2   2  -5   17.59    5.44
   2  -2   5   18.45    3.01
  -2   2  -5   17.19    5.13
   2  -2   5   17.58    4.12
   2  -2   5   18.31    5.70
   2  -2   6  250.83   22.82
   2  -2   6  241.33   15.77
   2  -2   6  583.27   25.79
  -2   2  -6  515.98   17.95
  -2   2  -6  532.77   23.57
   2  -2   6  570.91   19.61
   2  -2   6  205.70   11.61
  -2   2  -6  220.08   20.65
   2  -2   6  215.66   20.53
  -2   2  -6  202.65   13.38
   2  -2   6  239.71   22.47
   2  -2   6  198.60   15.01
  -2   2  -7    0.79    1.63
   2  -2   7    8.41    4.58
   2  -2   7   -0.11    0.50
  -2   2  -7   -0.08    0.62
   2  -2   7    6.63    2.55
  -2   2  -7    5.85    3.39
  -2   2  -7    3.94    1.75
   2  -2   7    4.60    2.48
   2  -2   7    4.77    1.20
   2  -2   7    9.83    4.66
   2  -2   8   58.86   12.46
  -2   2  -8   39.23    7.62
  -2   2  -8   39.52    4.79
   2  -2   8   43.73    5.02
   2  -2   8   57.13    6.95
   2  -2   8   55.97    7.65
  -2   2  -8   59.28   11.64
   2  -2   8   55.35   11.53
   2  -2   8   59.48   12.96
   2  -2   8   57.46    9.38
   2  -2   9  359.52   33.83
  -2   2  -9  413.18   26.84
   2  -2   9  281.65   16.79
  -2   2  -9  419.77   13.66
   2  -2   9  352.76   10.50
  -2   2  -9  320.43   27.67
   2  -2   9  308.64   19.57
   2  -2   9  355.14   33.93
   2  -2   9  285.11   21.46
   2  -2   9  293.24   27.72
   2  -2  10   14.05    7.43
  -2   2 -10   10.09    4.54
  -2   2 -10   13.85    6.18
   2  -2  10   13.83    6.26
   2  -2  10   18.98    8.28
   2  -2  11   23.40    9.77
  -2   2 -11   16.12    6.49
   2  -2  11   14.28    7.11
   2  -2  11   17.01    8.05
   2  -2  12   24.61   10.39
  -2   2 -12    4.24    3.29
  -2   2 -12   12.42    6.37
   2  -2  12   16.74    8.76
   2  -2  12   10.43    5.77
   2  -2  13   10.92    7.80
   2  -2  13    7.99    5.84
  -2   2 -13   17.83    7.11
  -2   2 -13    7.62    4.59
   2  -2  13   11.17    6.53
   2  -2  14   23.98   11.79
  -2   2 -14   48.77   12.51
   2  -2  14   21.64   11.07
   2  -2  14   15.96    8.47
  -2   2 -15   19.34    8.12
   2  -2  15    1.40    3.37
   2  -2  16    1.17    1.31
   2  -1 -14   17.47    8.19
  -2   1  14    3.90    5.18
   2  -1 -13   22.46    8.91
  -2   1  13    7.62    4.61
   2  -1 -13    6.45    4.38
  -2   1  13    6.75    6.99
   2  -1 -12    6.68    4.57
  -2   1  12    3.85    3.95
   2  -1 -12    2.90    2.78
  -2   1  12    2.79    5.08
  -2   1  11    5.36    4.32
  -2   1  11    4.91    6.34
   2  -1 -11    0.21    1.65
   2  -1 -10   32.64    9.17
  -2   1  10   34.12    9.30
  -2   1  10   42.11   12.58
   2  -1 -10   30.38    8.14
   2  -1  -9   34.11    3.27
   2  -1  -9   31.93    3.03
   2  -1  -9    0.32    0.67
   2  -1  -9   35.53    8.63
  -2   1   9   12.62    6.21
  -2   1   9   15.11    5.88
   2  -1  -9   16.14    5.91
   2  -1  -8   57.36    5.14
  -2   1   8   62.65    5.17
   2  -1  -8   58.68    5.19
   2  -1  -8   63.23   11.02
  -2   1   8  108.76    8.35
   2  -1  -8  105.51   13.71
  -2   1   8  129.76   18.47
  -2   1   8  119.02   15.06
  -2   1   7  431.15   15.56
   2  -1  -7  377.56   14.21
   2  -1  -7  396.21   25.91
  -2   1   7  483.81   33.93
  -2   1   7  427.41   18.11
   2  -1  -7  400.06   25.91
  -2   1   7  453.32   31.91
  -2   1   7  431.23   27.63
   2  -1  -7  393.18   24.97
   2  -1  -6  211.77   10.70
  -2   1   6  247.51   12.61
  -2   1   6  178.23   19.17
   2  -1  -6  234.87   18.53
   2  -1  -6  151.51   15.29
  -2   1   6  159.56   17.02
  -2   1   6  162.10   15.79
   2  -1  -6  145.50   14.33
  -2   1   5    2.99    3.36
   2  -1  -5   36.01    6.60
  -2   1   5   32.72    6.21
   2  -1  -5    0.23    0.97
  -2   1   5   37.37    4.84
  -2   1   5   -0.85    2.10
   2  -1  -5   -0.51    0.94
  -2   1   5   -0.92    2.15
   2  -1  -5    3.15    3.10
  -2   1   4   65.59    7.84
   2  -1  -4   85.27   10.66
  -2   1   4  101.07   12.29
   2  -1  -4   65.72    7.99
  -2   1   4   68.04    6.59
  -2   1   4   87.49   10.91
   2  -1  -4   85.72    9.29
   2  -1  -3   53.95    7.71
  -2   1   3   54.02    6.29
   2  -1  -3   51.61    5.71
   2  -1  -3   56.57    6.55
  -2   1   3   53.65    5.91
   2  -1  -3   55.12    8.30
   2  -1  -3   60.03    4.47
  -2   1   3   57.21    8.24
   2  -1  -3   57.55    7.60
  -2   1   2  741.18   19.74
   2  -1  -2  712.05   20.49
   2  -1  -2  954.63   28.85
  -2   1   2  741.43   21.19
   2  -1  -2  750.49   20.46
  -2   1   2  925.30   20.47
   2  -1  -2 1050.42   23.16
  -2   1   2  955.04   31.52
   2  -1  -2  901.99   29.00
  -2   1   1  843.53   16.11
  -2   1   1  808.80   21.72
   2  -1  -1  763.59   20.69
   2  -1  -1  889.24   17.24
   2  -1  -1  760.19   22.62
   2  -1  -1  800.34   23.65
  -2   1   1  692.84   26.10
  -2   1   1  770.91   22.19
   2  -1  -1  711.41   25.56
  -2   1   0  195.06   10.53
   2  -1   0  206.19   10.71
  -2   1   0  371.16   17.64
  -2   1   0  330.87   18.00
   2  -1   0  342.84   18.05
   2  -1   0  384.17   18.51
  -2   1  -1    3.41    1.42
  -2   1  -1    0.76    0.66
  -2   1  -1    3.64    1.24
   2  -1   1    3.52    1.51
   2  -1   1    4.04    2.49
   2  -1   1    0.91    0.30
  -2   1  -1    1.09    0.61
   2  -1   1    2.07    0.56
  -2   1  -1    2.22    0.53
   2  -1   1    5.66    2.90
  -2   1  -1    4.07    1.82
  -2   1  -2  184.47   13.44
   2  -1   2  168.12   10.16
   2  -1   2  191.64   13.69
  -2   1  -2  160.38    9.66
   2  -1   2  148.72    6.31
  -2   1  -2  185.01   13.15
   2  -1   2  193.21   13.51
  -2   1  -2  173.22    7.08
  -2   1  -2  207.07   15.73
   2  -1   2  204.87   16.08
  -2   1  -2  179.76    9.62
   2  -1   2  186.78   10.56
   2  -1   2  192.85   11.84
  -2   1  -2  205.08   12.19
  -2   1  -3   29.81    6.17
   2  -1   3   48.77    4.76
   2  -1   3   28.44    3.81
   2  -1   3   27.62    5.77
  -2   1  -3   58.44    6.05
   2  -1   3   32.71    6.28
  -2   1  -3   54.40    5.29
  -2   1  -3   34.48    6.38
   2  -1   3   27.38    4.26
   2  -1   3   33.61    6.96
  -2   1  -3   26.47    3.94
  -2   1  -3   30.26    6.65
  -2   1  -3   29.26    4.88
   2  -1   3   33.76    5.70
   2  -1   3   25.15    5.51
  -2   1  -3   27.90    5.39
   2  -1   4   25.86    4.23
   2  -1   4   15.33    4.63
   2  -1   4   11.45    2.87
  -2   1  -4   27.16    4.54
   2  -1   4   14.54    4.74
  -2   1  -4   29.38    4.26
   2  -1   4   12.01    3.08
   2  -1   4   15.15    4.77
  -2   1  -4   13.10    3.38
  -2   1  -4   14.13    5.11
  -2   1  -4   11.71    3.24
  -2   1  -4   14.69    4.18
   2  -1   4    9.68    3.26
   2  -1   4   13.98    4.06
   2  -1   4   15.11    4.97
   2  -1   5   85.12   12.14
   2  -1   5   81.26   11.84
   2  -1   5  136.33   10.91
   2  -1   5   79.46    8.68
  -2   1  -5  143.96   11.57
  -2   1  -5  141.06    9.18
   2  -1   5  131.76    8.59
   2  -1   5   80.36   12.03
  -2   1  -5   75.69   11.36
   2  -1   5   72.55    8.13
   2  -1   5   75.65   11.16
   2  -1   5   67.47   10.26
  -2   1  -5   75.78    8.01
   2  -1   5   68.20    9.23
  -2   1  -5   67.46   10.27
   2  -1   6    1.20    2.38
   2  -1   6    8.89    3.21
   2  -1   6    1.86    2.07
  -2   1  -6    7.89    3.03
   2  -1   6    7.27    2.09
  -2   1  -6    6.74    1.83
  -2   1  -6    1.22    1.62
   2  -1   6    1.84    2.99
   2  -1   6    0.28    0.58
   2  -1   6   -1.00    2.30
   2  -1   6    1.23    1.89
   2  -1   6   -0.33    0.47
   2  -1   7   17.08    6.35
  -2   1  -7   29.96    6.38
   2  -1   7   18.90    5.55
  -2   1  -7   32.39    4.16
   2  -1   7   32.63    4.02
  -2   1  -7   17.46    5.93
   2  -1   7   19.19    4.92
   2  -1   7   16.73    5.25
   2  -1   7   15.40    6.03
   2  -1   7   19.77    6.29
   2  -1   8    8.13    4.86
  -2   1  -8   27.08    6.83
   2  -1   8   11.97    4.34
  -2   1  -8   21.73    2.88
   2  -1   8   20.59    2.61
   2  -1   8   25.93    3.06
   2  -1   8    6.90    3.12
  -2   1  -8    5.56    4.00
   2  -1   8    6.46    2.97
   2  -1   8    6.31    2.98
   2  -1   9  452.45   38.83
   2  -1   9  428.06   30.25
  -2   1  -9  416.56   28.80
   2  -1   9  411.78   26.26
  -2   1  -9  361.84   28.51
   2  -1   9  427.29   37.52
   2  -1   9  353.98   29.89
   2  -1  10   52.17   13.50
  -2   1 -10   72.90   12.97
   2  -1  10   47.63   10.87
  -2   1 -10   40.05    9.77
   2  -1  10   35.35   10.26
   2  -1  10   45.68   13.27
   2  -1  11  210.03   29.88
  -2   1 -11  156.35   20.12
   2  -1  11  199.79   28.45
   2  -1  11  186.19   24.42
   2  -1  12    3.24    3.20
  -2   1 -12    0.00    1.55
  -2   1 -12    5.06    3.66
   2  -1  12    4.56    3.71
   2  -1  12    1.03    2.47
   2  -1  13    3.52    3.93
   2  -1  13    4.10    4.27
   2  -1  13    7.71    4.60
  -2   1 -14    9.62    5.95
   2  -1  14    8.99    7.06
   2  -1  14    9.68    6.99
   2  -1  14    6.42    5.97
   2  -1  15    0.88    3.20
  -2   0  15   -1.97    1.27
  -2   0  14    3.75    3.64
  -2   0  14    4.04    4.27
  -2   0  13    1.00    2.98
  -2   0  13   -0.79    1.80
   2   0 -12    1.52    1.77
  -2   0  12    0.18    0.91
   2   0 -12   -0.73    0.55
  -2   0  12   -1.55    3.36
   2   0 -11   -0.65    2.61
  -2   0  11    6.43    5.51
   2   0 -11    0.51    0.37
  -2   0  11    3.69    3.16
   2   0 -10    6.15    1.62
  -2   0  10    9.50    5.93
  -2   0  10    5.67    3.96
   2   0 -10    5.11    2.84
   2   0  -9  191.57   19.36
   2   0  -9  167.20    7.79
   2   0  -9  173.35    8.00
   2   0  -9  112.95    7.37
   2   0  -9  116.46   13.97
  -2   0   9  119.94   16.66
  -2   0   9  144.37   20.76
   2   0  -8   80.01   11.77
   2   0  -8   79.38    6.13
  -2   0   8   92.44    6.78
   2   0  -8   82.02    6.31
   2   0  -8   15.89    2.81
  -2   0   8   18.73    6.52
  -2   0   8   20.66    7.43
   2   0  -8   14.98    4.41
   2   0  -7  104.54   12.21
   2   0  -7  109.26    7.79
  -2   0   7  103.14    7.48
   2   0  -7  149.35    8.03
  -2   0   7  157.44   10.46
   2   0  -7  151.12   14.93
   2   0  -7  152.36   16.00
  -2   0   7  155.65   16.52
  -2   0   7  158.18   18.81
   2   0  -6   91.81    6.83
   2   0  -6  101.68   11.55
  -2   0   6  103.75    7.72
   2   0  -6  112.74    8.44
  -2   0   6   30.87    7.93
   2   0  -6   28.75    3.35
  -2   0   6   31.16    4.79
  -2   0   6   32.94    7.19
   2   0  -6   32.38    6.44
   2   0  -6   26.59    6.13
  -2   0   6   31.16    7.79
   2   0  -5  217.28   15.12
   2   0  -5  193.02    9.96
   2   0  -5   73.96   10.20
  -2   0   5  192.19   13.77
  -2   0   5  220.01   11.24
  -2   0   5   64.31   10.62
  -2   0   5   69.59    7.54
  -2   0   5   75.15   10.52
  -2   0   5   70.88   10.06
   2   0  -5   61.82    8.74
   2   0  -4  516.85   21.25
  -2   0   4  487.12   19.56
   2   0  -4  492.31   16.75
   2   0  -4  408.15   22.48
  -2   0   4  518.48   17.73
  -2   0   4  348.65   22.00
   2   0  -4  367.84   12.51
  -2   0   4  382.86   17.74
  -2   0   4  391.17   20.03
   2   0  -4  353.82   19.20
   2   0  -3  231.11   11.97
   2   0  -3  251.30   12.39
  -2   0   3  243.47   12.24
  -2   0   3  270.40   13.53
   2   0  -3  356.99   20.43
  -2   0   3  350.02   19.65
   2   0  -3  359.17   13.25
  -2   0   3  370.13   17.68
  -2   0   3  361.95   15.98
   2   0  -2  956.26   20.38
  -2   0   2  991.63   21.35
   2   0  -2 1043.52   26.11
  -2   0   2 1093.26   27.10
  -2   0   2 1266.72   35.73
  -2   0   2 1322.92   28.05
   2   0  -2 1208.76   33.32
   2   0  -2 1276.09   27.69
  -2   0   2 1354.56   33.61
  -2   0   2 1309.58   23.07
   2   0  -1  743.94   13.81
  -2   0   1  806.43   22.77
   2   0  -1  830.62   23.21
   2   0  -1 1071.40   31.46
  -2   0   1 1124.69   28.44
  -2   0   1 1089.81   32.09
   2   0  -1 1157.70   29.06
  -2   0   1 1177.19   31.40
  -2   0   0 1332.17   29.13
   2   0   0 1408.95   29.83
   2   0   0 1475.30   34.76
  -2   0   0 1449.38   33.86
   2   0   0 1042.70   26.23
  -2   0   0 1076.38   26.30
   2   0   0 1425.97   33.59
   2   0   0 1542.90   37.47
   2   0   0 1464.15   37.02
  -2   0   0 1473.03   37.14
  -2   0   0 1373.29   31.85
  -2   0   0 1440.89   34.97
   2   0   0 1524.14   35.73
  -2   0   0 1528.45   36.41
  -2   0  -1 1090.28   29.35
   2   0   1 1101.17   29.73
   2   0   1  773.52   22.37
   2   0   1 1092.23   32.17
  -2   0  -1 1081.76   31.79
   2   0   1  837.60   15.52
  -2   0  -1  857.81   23.68
   2   0   1 1100.21   29.03
   2   0   1 1243.52   37.09
  -2   0  -1 1146.67   33.90
   2   0   1 1201.41   36.92
  -2   0  -1 1068.00   27.54
   2   0   1 1181.01   32.19
  -2   0  -1 1153.37   31.89
  -2   0  -1 1149.85   24.50
   2   0   1 1173.83   24.61
  -2   0  -2  231.03   15.55
   2   0   2  218.01   15.23
   2   0   2  199.26    9.34
  -2   0  -2  233.51   16.02
   2   0   2  226.07   16.25
   2   0   2  184.40   10.63
  -2   0  -2  203.40    9.55
  -2   0  -2  224.01   12.02
   2   0   2  269.98   18.63
  -2   0  -2  221.93   16.03
  -2   0  -2  218.85   13.08
   2   0   2  222.38   13.48
  -2   0  -2  235.22   14.35
   2   0   2  239.32   14.42
   2   0   3  175.08   10.82
   2   0   3  109.96   12.21
   2   0   3  151.95    9.06
   2   0   3  110.05   12.29
   2   0   3  105.57    8.91
  -2   0  -3  173.33   10.74
  -2   0  -3  158.98    9.49
  -2   0  -3  103.71   11.88
   2   0   3  101.35    9.60
  -2   0  -3  104.48    9.73
   2   0   3  113.33   13.09
  -2   0  -3  108.51    9.71
   2   0   3  101.09   10.56
   2   0   3  112.66   11.43
   2   0   4    4.37    2.85
   2   0   4    8.90    2.74
   2   0   4    3.78    2.63
  -2   0  -4   11.59    3.44
   2   0   4    2.88    1.89
   2   0   4    9.72    2.36
  -2   0  -4   10.33    2.52
  -2   0  -4    3.90    2.30
  -2   0  -4    3.17    1.99
   2   0   4    1.71    0.76
   2   0   4   -0.10    1.40
   2   0   4    5.70    3.36
   2   0   4    5.34    2.40
   2   0   4    2.10    1.29
   2   0   5   55.39    7.62
  -2   0  -5   58.50    8.36
   2   0   5   51.82   10.03
   2   0   5   45.70    7.37
  -2   0  -5   48.31    5.10
   2   0   5   42.63    5.27
  -2   0  -5   45.30    8.44
   2   0   5   46.37    7.62
   2   0   5   56.13   10.07
   2   0   5   45.02    8.42
   2   0   5   46.71    8.61
   2   0   5   53.99   10.21
   2   0   6    8.34    4.43
  -2   0  -6    6.85    3.16
   2   0   6   11.62    4.54
   2   0   6    3.20    1.30
  -2   0  -6    4.32    1.55
  -2   0  -6    7.94    3.84
   2   0   6    7.92    3.41
   2   0   6   11.16    4.33
   2   0   6    5.95    3.23
   2   0   6    6.02    3.24
  -2   0  -7    0.39    0.92
   2   0   7    2.23    2.24
  -2   0  -7   -0.07    0.40
   2   0   7   -0.33    0.31
   2   0   7    0.09    0.43
  -2   0  -7    4.32    3.02
   2   0   7    1.86    1.56
   2   0   7    2.05    2.64
   2   0   7    3.44    1.69
   2   0   8   36.04    8.41
  -2   0  -8   29.62    7.69
   2   0   8    1.44    0.84
  -2   0  -8   31.29    8.06
   2   0   8   35.95    8.23
   2   0   8   39.49   10.28
   2   0   8   38.80    9.35
   2   0   9    1.27    1.68
  -2   0  -9    0.27    1.11
   2   0   9   -1.53    1.71
  -2   0  -9   -0.44    1.39
   2   0   9    1.45    0.87
   2   0   9    0.13    2.20
   2   0  10    3.69    2.64
   2   0  10   10.27    7.73
  -2   0 -10    1.61    2.44
  -2   0 -10    3.68    2.64
   2   0  10    6.63    4.36
   2   0  10   10.10    5.88
   2   0  11   20.45    8.18
   2   0  11   17.63    8.19
  -2   0 -11   10.33    5.32
   2   0  11   13.14    6.57
   2   0  11   11.64    6.82
   2   0  12    2.74    4.40
   2   0  12    0.34    0.62
   2   0  12    1.45    2.73
   2   0  13    4.48    7.24
  -2   0 -13    1.31    1.57
   2   0  13    3.82    4.66
   2   0  13    5.19    5.49
  -2   0 -14    9.75    6.04
  -2  -1  16    0.62    2.17
   2   1 -15    5.81    4.79
  -2  -1  15    0.48    2.54
  -2  -1  15    0.90    3.97
   2   1 -14    4.69    4.37
  -2  -1  14    3.39    4.26
  -2  -1  14    2.48    2.98
   2   1 -13    0.69    1.26
  -2  -1  13   -0.92    1.33
  -2  -1  13   -1.83    3.79
   2   1 -12   48.43   10.13
  -2  -1  12   46.60   13.30
  -2  -1  12   44.27   11.55
   2   1 -11   64.52   12.26
   2   1 -11   66.33    7.98
  -2  -1  11   74.01   16.08
   2   1 -11   61.80   10.47
  -2  -1  11   67.83   14.00
   2   1 -10   97.40   14.04
   2   1 -10   91.42    5.61
   2   1 -10   93.24    5.73
   2   1 -10  118.97   10.54
   2   1 -10  112.46   13.53
  -2  -1  10  116.21   17.04
  -2  -1  10  132.23   20.70
   2   1  -9   -1.87    2.47
   2   1  -9    1.46    0.87
   2   1  -9    0.50    0.60
   2   1  -9   -0.13    0.72
   2   1  -9    0.04    0.13
  -2  -1   9    0.73    2.19
  -2  -1   9   -2.14    3.26
   2   1  -8   28.43    6.77
   2   1  -8   18.77    3.03
  -2  -1   8   21.99    3.59
   2   1  -8   25.32    3.76
   2   1  -8   56.51    6.67
   2   1  -8   62.40    9.00
  -2  -1   8   60.86   11.05
  -2  -1   8   61.60   12.03
   2   1  -7  630.78   19.53
  -2  -1   7  663.47   20.53
   2   1  -7  607.59   29.27
   2   1  -7  633.45   19.68
   2   1  -7  331.86   20.04
  -2  -1   7  299.94   23.34
  -2  -1   7  361.19   26.88
   2   1  -6  419.53   21.85
  -2  -1   6  484.19   24.71
   2   1  -6  424.27   26.26
   2   1  -6  464.37   17.51
  -2  -1   6  468.55   17.49
   2   1  -6  473.87   17.40
  -2  -1   6  439.47   29.57
   2   1  -6  425.31   25.65
  -2  -1   6  435.88   26.53
   2   1  -6  397.33   24.45
  -2  -1   6  462.09   27.58
   2   1  -5  702.60   25.98
  -2  -1   5  768.94   28.68
   2   1  -5  665.34   20.79
  -2  -1   5  688.57   20.16
   2   1  -5  738.34   22.24
  -2  -1   5  339.38   24.01
  -2  -1   5  352.89   23.37
   2   1  -5  321.91   19.72
   2   1  -5  329.29   21.12
  -2  -1   5  369.19   21.58
   2   1  -4   26.29    4.39
  -2  -1   4   28.75    4.05
   2   1  -4   33.67    4.76
   2   1  -4   29.04    4.70
  -2  -1   4   70.87    9.76
   2   1  -4   73.80    7.91
   2   1  -4   76.70    9.09
   2   1  -4   78.16    8.09
  -2  -1   4   70.88    7.96
   2   1  -3   12.50    2.60
   2   1  -3   15.64    3.37
  -2  -1   3   16.69    3.39
   2   1  -3   18.23    3.67
  -2  -1   3   72.94    8.92
   2   1  -3   68.91    8.72
   2   1  -3   77.07    8.24
  -2  -1   3   80.77    6.87
   2   1  -3   77.97    6.85
  -2  -1   3   77.74    8.23
   2   1  -2 9058.16   79.87
  -2  -1   2 9041.03   79.72
   2   1  -2 8813.02   89.78
  -2  -1   2 9758.90   99.56
   2   1  -2 9630.91   87.84
  -2  -1   2 9325.08   96.81
   2   1  -2 9999.00   93.96
  -2  -1   2 9928.03   94.43
   2   1  -2 9705.70   54.80
  -2  -1   1 4012.03   57.35
  -2  -1   1 3819.11   43.58
  -2  -1   1 3226.83   48.09
   2   1  -1 3304.34   48.10
  -2  -1   1 4085.56   60.99
   2   1  -1 4142.55   60.71
   2   1  -1 4078.00   60.15
  -2  -1   1 4353.80   63.19
  -2  -1   1 4010.13   60.13
   2   1  -1 4372.61   64.81
   2   1  -1 4199.89   61.45
  -2  -1   0 2428.41   39.26
   2   1   0 2428.69   38.82
  -2  -1   0 2344.94   45.32
   2   1   0 2530.13   48.48
  -2  -1   0 2171.78   38.58
   2   1   0 2209.44   38.52
   2   1   0 2188.91   39.46
   2   1   0 2546.08   48.33
  -2  -1   0 2603.08   49.33
   2   1   0 2487.87   49.57
   2   1   0 2612.47   49.89
  -2  -1   0 2510.23   49.93
  -2  -1   0 2391.08   46.05
   2   1   0 2630.92   49.23
   2   1   1   47.21    6.49
   2   1   1   12.16    2.33
   2   1   1   48.72    7.07
  -2  -1  -1   48.24    6.96
   2   1   1   13.15    3.06
   2   1   1   14.77    3.17
  -2  -1  -1    9.64    2.37
   2   1   1   51.82    7.66
   2   1   1   46.33    7.12
  -2  -1  -1   48.04    6.60
  -2  -1  -1   48.78    7.44
   2   1   1   46.25    6.63
   2   1   1   49.05    6.81
   2   1   1   51.14    7.24
   2   1   2   12.60    3.06
   2   1   2   16.24    4.58
  -2  -1  -2   17.44    4.70
  -2  -1  -2   27.05    4.03
   2   1   2   29.70    4.52
  -2  -1  -2   26.02    3.81
   2   1   2   29.34    4.35
   2   1   2   26.29    4.62
   2   1   2   19.79    5.24
  -2  -1  -2   14.39    4.08
   2   1   2   13.85    3.76
  -2  -1  -2   14.63    4.24
   2   1   2   16.44    4.29
   2   1   2   15.75    3.99
   2   1   2   18.06    4.73
   2   1   3   13.32    3.29
  -2  -1  -3   14.98    3.44
   2   1   3    1.79    1.54
   2   1   3    1.28    1.51
  -2  -1  -3   11.94    2.83
   2   1   3   12.31    2.84
   2   1   3   11.15    2.69
   2   1   3    0.91    1.51
  -2  -1  -3    0.63    0.72
  -2  -1  -3    0.86    0.54
   2   1   3    1.46    1.30
   2   1   3    0.13    0.42
   2   1   3   -0.46    1.65
   2   1   3    4.21    2.86
   2   1   4    7.11    2.78
   2   1   4    9.60    3.30
  -2  -1  -4    4.77    1.78
  -2  -1  -4    6.49    1.97
   2   1   4    4.67    1.75
   2   1   4    5.13    1.99
   2   1   4   11.32    4.69
  -2  -1  -4    8.82    3.57
   2   1   4   11.13    3.92
   2   1   4    9.15    2.65
   2   1   4   11.76    4.20
   2   1   4    8.09    3.48
   2   1   4    9.45    3.03
   2   1   5  144.75    8.82
   2   1   5  102.07   12.18
  -2  -1  -5  166.73   14.47
  -2  -1  -5  154.71    9.41
   2   1   5  145.94    9.13
   2   1   5  100.58   13.95
   2   1   5  105.01   12.98
  -2  -1  -5  100.80   13.10
   2   1   5  101.86   12.75
   2   1   5  106.19   10.51
  -2  -1  -5   96.36   12.88
   2   1   5  111.73   15.00
   2   1   6   31.74    7.28
   2   1   6   17.26    3.00
  -2  -1  -6   16.66    5.08
  -2  -1  -6   17.31    2.94
   2   1   6   16.59    2.75
   2   1   6   38.29    8.40
  -2  -1  -6   35.21    8.05
   2   1   6   38.18    8.35
   2   1   6   43.02   10.15
  -2  -1  -6   36.68    8.57
   2   1   7    5.43    1.43
   2   1   7    0.37    0.64
   2   1   7   -0.21    0.19
  -2  -1  -7    5.02    3.11
  -2  -1  -7    0.15    1.45
   2   1   7   -1.44    2.63
  -2  -1  -7    0.71    1.68
   2   1   7    0.27    1.55
   2   1   8   16.20    6.09
  -2  -1  -8   35.04    8.33
  -2  -1  -8   20.08    6.88
   2   1   8   19.69    8.57
   2   1   8   15.18    5.89
   2   1   9   42.05   10.50
  -2  -1  -9   37.57    9.26
  -2  -1  -9   41.74    9.92
   2   1   9   46.16   13.47
   2   1   9   41.78   10.38
  -2  -1 -10    5.01    3.74
   2   1  10   10.91    5.68
   2   1  10   19.82    7.97
   2   1  10   11.12    6.52
  -2  -1 -10   10.30    4.96
   2   1  11    1.14    1.66
  -2  -1 -11    4.55    4.09
   2   1  11   -1.26    1.36
   2   1  11    3.78    4.15
  -2  -1 -11    1.28    2.68
   2   1  11    0.94    2.50
   2   1  12   18.43    8.81
   2   1  12   15.12    8.06
   2   1  12    8.13    5.25
   2   1  12   15.37    9.07
  -2  -1 -13   12.56    6.68
   2   1  13    7.02    5.73
   2   1  13    6.56    6.85
  -2  -2  17    1.87    2.43
  -2  -2  16    4.27    5.35
  -2  -2  16    8.04    6.25
   2   2 -15    1.95    2.06
  -2  -2  15    3.47    3.86
  -2  -2  15    3.97    5.82
   2   2 -14    5.67    4.44
  -2  -2  14    1.33    2.54
  -2  -2  14    1.36    3.00
   2   2 -13   29.86    9.03
  -2  -2  13   25.10    9.20
  -2  -2  13   34.07   12.38
   2   2 -12   25.13    7.63
   2   2 -12   18.64    5.02
  -2  -2  12   15.45    7.34
  -2  -2  12   24.16    9.64
   2   2 -12   18.66    5.61
   2   2 -11    0.52    0.90
   2   2 -11    0.11    0.08
   2   2 -11    0.70    1.34
  -2  -2  11    0.20    1.78
  -2  -2  11   -2.37    3.74
   2   2 -11    0.36    0.45
   2   2 -10  170.75   18.25
   2   2 -10  147.24    8.51
   2   2 -10  117.07   10.97
   2   2 -10  167.64    9.87
   2   2 -10  185.66   14.95
  -2  -2  10  240.20   26.49
   2   2 -10  200.46   16.04
  -2  -2  10  212.43   23.11
   2   2  -9   92.31   12.73
   2   2  -9  105.77   10.72
   2   2  -9   98.06    8.14
   2   2  -9   93.14    7.68
   2   2  -9   56.98    7.96
  -2  -2   9   76.82   14.14
   2   2  -9   60.60    8.31
  -2  -2   9   55.15   11.47
   2   2  -8  134.67    9.83
   2   2  -8  136.16    9.43
   2   2  -8  130.82   13.75
  -2  -2   8  160.01   18.60
   2   2  -8  155.32   12.91
  -2  -2   8  150.22   17.56
  -2  -2   7    1.94    1.46
   2   2  -7    1.16    0.86
   2   2  -7    1.64    1.14
   2   2  -7    1.84    1.56
   2   2  -7    3.45    1.80
  -2  -2   7    2.70    2.75
  -2  -2   7    4.18    2.38
   2   2  -7    2.29    1.61
   2   2  -6  382.13   19.35
  -2  -2   6  436.56   17.82
   2   2  -6  413.63   16.93
   2   2  -6  448.65   17.99
  -2  -2   6  187.84   19.12
   2   2  -6  177.44   12.72
  -2  -2   6  182.17   16.79
   2   2  -6  181.29   16.11
  -2  -2   6  198.03   17.99
   2   2  -6  164.62   15.98
   2   2  -5   86.78    8.94
   2   2  -5   90.31    8.11
  -2  -2   5  103.97    8.61
   2   2  -5   93.15    8.22
  -2  -2   5   62.31   10.08
   2   2  -5   62.28    7.58
  -2  -2   5   69.70    8.88
  -2  -2   5   67.00   10.40
   2   2  -5   60.66    9.01
   2   2  -5   63.39    8.31
  -2  -2   4  612.95   21.20
   2   2  -4  665.69   22.94
   2   2  -4  608.24   21.20
  -2  -2   4  761.81   31.53
  -2  -2   4  729.58   30.69
   2   2  -4  767.80   26.97
   2   2  -4  742.35   30.05
   2   2  -4  768.87   24.95
  -2  -2   3 2474.46   42.89
   2   2  -3 2492.21   43.54
   2   2  -3 2582.42   43.49
  -2  -2   3 2662.33   44.75
  -2  -2   3 2547.24   54.22
  -2  -2   3 2591.63   51.51
   2   2  -3 2594.34   54.00
   2   2  -3 2575.03   53.73
   2   2  -3 2665.41   39.12
  -2  -2   2 6311.94   72.30
   2   2  -2 5863.76   73.90
  -2  -2   2 6262.93   82.20
  -2  -2   2 6230.56   77.25
   2   2  -2 6164.25   82.13
  -2  -2   2 5314.66   63.37
   2   2  -2 5204.57   62.48
   2   2  -2 5215.49   62.81
  -2  -2   2 5538.19   64.73
  -2  -2   1 1758.94   28.64
   2   2  -1 1788.13   28.14
   2   2  -1 1799.20   41.39
  -2  -2   1 1678.91   38.27
   2   2  -1 1711.61   35.93
   2   2  -1 1738.09   36.27
  -2  -2   1 1761.09   36.41
  -2  -2   1 1834.60   37.43
  -2  -2   1 1727.48   42.67
  -2  -2   1 1663.30   38.28
   2   2  -1 1752.15   43.96
   2   2  -1 1750.09   43.66
   2   2  -1 1750.21   39.66
   2   2   0   70.77    6.89
   2   2   0   77.37    8.97
  -2  -2   0   70.76    8.63
  -2  -2   0   62.88    6.65
   2   2   0   69.47    6.92
   2   2   0   72.29    7.51
   2   2   0   79.69    8.66
   2   2   0   67.52    8.78
  -2  -2   0   78.78    9.52
   2   2   0   75.51    9.58
  -2  -2   0   83.47    9.20
  -2  -2   0   84.32   10.58
   2   2   0   71.36    8.90
   2   2   1  225.27   15.14
   2   2   1  236.82   17.44
   2   2   1  135.78    9.38
  -2  -2  -1  220.97   16.82
   2   2   1  148.79   10.57
  -2  -2  -1  152.26   10.40
   2   2   1  143.11   10.19
   2   2   1  222.21   16.76
  -2  -2  -1  227.90   17.61
   2   2   1  222.91   15.72
   2   2   1  225.14   16.60
  -2  -2  -1  225.41   16.58
   2   2   1  214.48   16.46
   2   2   2   72.41   10.54
  -2  -2  -2   74.04    7.65
   2   2   2   73.72    7.81
   2   2   2   73.28    7.09
   2   2   2   76.85    7.36
  -2  -2  -2   74.07    7.27
  -2  -2  -2   64.96    9.69
   2   2   2   68.94    9.80
   2   2   2   72.40   10.08
  -2  -2  -2   65.13    9.61
   2   2   2   68.41   10.31
  -2  -2  -2   61.03    9.48
  -2  -2  -3  155.83   12.62
   2   2   3  173.91   13.71
  -2  -2  -3  148.93   10.32
   2   2   3  167.73   11.26
   2   2   3  147.43   10.10
   2   2   3  119.09   13.81
   2   2   3  120.52   13.89
  -2  -2  -3  118.29   13.70
  -2  -2  -3  126.60   14.56
   2   2   3  117.40   11.55
  -2  -2  -3  102.60   13.01
   2   2   3  129.14   15.10
   2   2   4   88.19   10.47
   2   2   4   22.29    5.66
  -2  -2  -4   84.41    9.92
   2   2   4   96.70    8.67
  -2  -2  -4   89.04    7.79
   2   2   4   84.48    7.27
   2   2   4   18.07    5.80
   2   2   4   17.91    5.49
   2   2   4   18.52    5.18
  -2  -2  -4   16.13    4.97
  -2  -2  -4   19.21    6.08
   2   2   4   18.27    5.15
   2   2   4   17.81    5.19
   2   2   5    1.47    1.03
   2   2   5    1.16    0.84
   2   2   5   -0.51    0.68
  -2  -2  -5   -0.32    1.23
   2   2   5   11.58    4.63
  -2  -2  -5   10.81    4.47
   2   2   5   13.97    4.06
   2   2   5   10.15    4.63
   2   2   5    9.10    3.93
  -2  -2  -5   10.16    4.38
   2   2   6   85.19   12.87
   2   2   6   52.84    5.45
  -2  -2  -6   58.25    9.72
   2   2   6   62.88    6.18
  -2  -2  -6  101.44   14.15
   2   2   6   95.57   13.53
   2   2   6   96.95   10.75
  -2  -2  -6   93.22   14.48
   2   2   6   99.19   16.12
   2   2   7    6.03    2.95
   2   2   7    9.63    1.87
   2   2   7    9.98    2.08
   2   2   7    5.94    2.34
  -2  -2  -7   12.58    4.90
   2   2   7   10.73    3.44
  -2  -2  -7   13.15    5.38
  -2  -2  -7    8.20    4.78
   2   2   7   13.02    5.34
   2   2   7   13.39    6.51
   2   2   8  114.33   16.97
  -2  -2  -8  110.92   16.17
  -2  -2  -8  106.71   17.11
   2   2   8  122.55   20.75
   2   2   8  105.91   15.37
   2   2   9   38.02   10.37
  -2  -2  -9   39.41    9.90
   2   2   9   52.23   14.51
  -2  -2  -9   36.76   10.25
   2   2   9   43.80   10.48
  -2  -2 -10   13.55    6.08
   2   2  10    9.32    5.44
  -2  -2 -10    5.51    3.96
   2   2  10   10.29    5.81
   2   2  10   10.48    6.98
   2   2  11    1.56    3.22
   2   2  11    4.12    5.92
   2   2  11    3.99    4.26
   2   2  12    0.80    4.02
  -2  -2 -12    0.67    1.11
   2   2  12    2.52    4.46
   2   2  12    2.36    3.69
   2   2  13   11.14    7.64
  -2  -3  17    0.34    1.12
  -2  -3  16    4.65    5.27
  -2  -3  16    4.60    4.52
   2   3 -15   -0.20    1.87
  -2  -3  15    3.44    5.21
  -2  -3  15    1.04    1.09
   2   3 -14   -0.80    1.52
  -2  -3  14    5.22    5.58
  -2  -3  14   -1.07    2.60
   2   3 -13    0.97    2.23
  -2  -3  13   -1.27    3.10
  -2  -3  13    1.40    3.61
  -2  -3  12   10.40    5.50
   2   3 -12   10.31    3.84
  -2  -3  12    8.01    4.67
   2   3 -12    9.88    3.57
  -2  -3  11    3.80    2.59
   2   3 -11   23.93    7.33
   2   3 -11   -0.58    1.43
   2   3 -11   24.31    4.11
   2   3 -11   22.72    3.73
   2   3 -11    5.88    2.92
  -2  -3  11    4.50    2.38
   2   3 -11    3.90    2.24
   2   3 -10   25.72    6.18
   2   3 -10  217.62   13.20
   2   3 -10  212.47   12.83
   2   3 -10  193.57   18.77
  -2  -3  10  130.51   19.66
   2   3 -10  106.34    9.99
  -2  -3  10  120.03   17.93
   2   3  -9  253.59   18.23
   2   3  -9  220.90   13.16
   2   3  -9  227.58   13.30
   2   3  -9  210.06   18.37
   2   3  -9  137.15   10.97
  -2  -3   9  161.25   20.15
   2   3  -9  143.76   11.64
  -2  -3   9  146.86   18.67
   2   3  -8  617.03   22.57
   2   3  -8  619.29   22.37
   2   3  -8  646.16   25.80
   2   3  -8  555.37   27.27
   2   3  -8  397.97   19.31
  -2  -3   8  466.00   31.28
  -2  -3   8  389.05   28.76
   2   3  -7  106.80   11.22
   2   3  -7  124.19   10.72
   2   3  -7  115.34    9.47
   2   3  -7  115.96    9.70
  -2  -3   7   62.53   10.26
   2   3  -7   64.37    7.87
  -2  -3   7   76.09   11.26
   2   3  -7   69.39   10.59
  -2  -3   7   67.27   11.42
   2   3  -6    4.12    1.57
   2   3  -6    7.33    2.56
   2   3  -6    5.89    1.98
  -2  -3   6    6.69    2.61
  -2  -3   6    7.62    2.39
  -2  -3   6   10.74    4.18
  -2  -3   6   12.98    4.87
  -2  -3   6   13.56    5.38
   2   3  -6   11.08    4.14
   2   3  -6   12.13    4.05
  -2  -3   5  262.99   15.15
   2   3  -5  225.32   13.11
  -2  -3   5  247.65   14.47
   2   3  -5  265.03   14.98
  -2  -3   5  128.03   14.32
  -2  -3   5  128.13   13.31
   2   3  -5  126.10   11.87
  -2  -3   5  141.75   15.35
   2   3  -5  133.99   14.19
  -2  -3   4  443.82   19.72
   2   3  -4  429.21   18.53
  -2  -3   4  435.27   19.37
   2   3  -4  455.57   19.74
  -2  -3   4  646.18   29.30
   2   3  -4  652.26   29.66
  -2  -3   4  640.70   28.30
   2   3  -4  646.28   23.59
   2   3  -4  665.08   29.31
  -2  -3   3   19.90    4.32
  -2  -3   3   20.67    4.27
   2   3  -3   21.29    4.25
   2   3  -3   21.50    4.34
  -2  -3   3   31.66    5.63
   2   3  -3   37.03    6.37
   2   3  -3   33.25    6.83
  -2  -3   3   35.47    6.91
  -2  -3   2  506.00   11.91
  -2  -3   2  465.23   20.30
   2   3  -2  390.32   17.82
  -2  -3   2  403.20   18.59
  -2  -3   2  414.67   18.62
   2   3  -2  408.83   18.63
  -2  -3   2  466.81   20.99
  -2  -3   2  493.70   25.00
   2   3  -2  487.75   25.06
   2   3  -2  473.57   20.55
   2   3  -2  454.86   22.12
  -2  -3   1  280.31   16.99
   2   3  -1  292.51   17.39
   2   3  -1  281.78   11.56
  -2  -3   1  171.29   12.16
   2   3  -1  177.44   12.16
  -2  -3   1  178.49   12.14
   2   3  -1  170.75   12.16
   2   3  -1  299.79   20.19
  -2  -3   1  284.35   16.06
   2   3  -1  297.68   19.95
   2   3  -1  292.59   16.04
  -2  -3   1  289.48   19.61
   2   3  -1  281.21   18.37
   2   3   0    4.69    2.07
  -2  -3   0    4.81    2.12
   2   3   0    5.35    2.58
   2   3   0    1.62    1.42
  -2  -3   0    1.48    1.66
  -2  -3   0    0.21    0.66
   2   3   0    2.46    1.66
   2   3   0    6.17    3.06
   2   3   0    4.92    2.96
  -2  -3   0    3.43    1.78
   2   3   0    4.72    1.88
  -2  -3   0    4.08    1.96
   2   3   0    2.05    1.24
   2   3   1  163.04   15.51
   2   3   1   96.85    8.88
  -2  -3  -1  101.69    9.47
   2   3   1   92.24    8.37
  -2  -3  -1  104.54    9.30
   2   3   1  108.27    9.70
   2   3   1  142.24   12.27
   2   3   1  135.41   14.14
   2   3   1  140.34   15.26
  -2  -3  -1  146.97   15.13
   2   3   1  153.55   16.23
  -2  -3  -1  134.43   14.25
   2   3   2   48.79    7.02
  -2  -3  -2   53.61    6.51
   2   3   2   51.21    6.55
  -2  -3  -2   48.23    6.93
   2   3   2   48.19    6.33
   2   3   2   41.82    8.12
   2   3   2   46.49    8.98
   2   3   2   45.41    8.11
  -2  -3  -2   48.44    9.49
  -2  -3  -2   41.24    8.29
  -2  -3  -3   71.62    9.38
   2   3   3   75.78    8.05
   2   3   3   68.13    7.10
   2   3   3   42.99    6.41
   2   3   3   50.81    9.18
  -2  -3  -3   63.35   11.95
  -2  -3  -3   52.84   10.08
  -2  -3  -3   48.20    9.70
   2   3   4    0.89    1.53
   2   3   4    0.10    0.97
   2   3   4   -0.45    0.95
  -2  -3  -4    0.22    0.88
   2   3   4    5.66    2.94
  -2  -3  -4    6.40    3.96
  -2  -3  -4    7.21    3.46
   2   3   4    6.06    2.81
  -2  -3  -5   57.69    9.75
   2   3   5   73.72   12.38
   2   3   5   66.76    7.55
   2   3   5   60.81    6.95
  -2  -3  -5   83.18   13.40
   2   3   5   76.36   11.03
   2   3   5   79.43   10.45
  -2  -3  -5   80.63   13.83
   2   3   5   82.00   14.06
   2   3   6   10.81    2.75
   2   3   6    9.51    2.35
   2   3   6   -0.62    0.34
  -2  -3  -6    9.59    4.57
   2   3   6    1.68    2.19
  -2  -3  -6    1.88    1.73
  -2  -3  -6    1.64    1.61
   2   3   6    3.68    2.46
   2   3   6    2.73    1.11
   2   3   6    2.94    2.37
   2   3   7    0.93    0.96
  -2  -3  -7   -0.20    1.24
   2   3   7    0.31    1.82
   2   3   7    0.48    0.43
   2   3   7    0.90    1.37
   2   3   7    2.87    1.78
  -2  -3  -7    2.82    2.86
  -2  -3  -7   -0.97    1.81
   2   3   8    0.60    1.51
   2   3   8    2.04    2.17
  -2  -3  -8    6.23    4.32
   2   3   8    6.65    5.37
   2   3   9   19.95    7.62
   2   3   9   34.63   12.70
  -2  -3  -9   25.02    9.30
   2   3   9   22.05    7.60
  -2  -3 -10    7.34    4.83
   2   3  10    1.53    2.96
   2   3  10    6.91    5.56
  -2  -3 -10    0.91    0.59
   2   3  10    4.93    3.72
   2   3  11   -1.03    1.30
  -2  -3 -11    0.51    1.96
   2   3  11    6.16    6.91
  -2  -3 -12   15.12    7.45
   2   3  12   10.70    7.57
   2   3  12   -1.20    3.18
   2   3  13    8.42    7.04
  -2  -4  17    1.96    4.26
   2   4 -16    1.48    3.72
  -2  -4  16    1.05    4.28
  -2  -4  16    1.95    3.48
  -2  -4  15   12.57    7.35
  -2  -4  15   10.36    6.46
   2   4 -14   25.41    8.49
  -2  -4  14   17.83    8.77
  -2  -4  14   12.81    7.18
   2   4 -13  165.79   20.68
   2   4 -13  139.11   16.39
  -2  -4  13  162.01   25.59
  -2  -4  13  159.94   23.60
  -2  -4  12    1.26    3.75
   2   4 -12    0.37    1.21
   2   4 -12    1.29    1.22
   2   4 -12    0.36    0.10
  -2  -4  12   -0.31    3.75
   2   4 -12    0.30    0.31
  -2  -4  11    2.39    1.32
   2   4 -11    1.22    1.39
   2   4 -11    0.37    0.50
   2   4 -11    2.37    1.62
   2   4 -11    1.14    1.02
  -2  -4  11   -2.33    3.28
   2   4 -11    0.59    0.60
  -2  -4  11   -0.12    2.37
   2   4 -11    0.48    1.21
  -2  -4  10    1.47    1.08
   2   4 -10    4.52    3.24
   2   4 -10   -0.59    1.59
   2   4 -10    4.08    2.01
   2   4 -10    6.00    2.32
  -2  -4  10    2.40    2.45
  -2  -4  10    1.07    1.06
   2   4 -10    2.15    1.88
   2   4 -10    1.35    0.61
   2   4  -9  240.21   18.66
   2   4  -9  195.75   17.95
   2   4  -9  277.99   16.34
  -2  -4   9  286.17   17.21
   2   4  -9  286.79   16.81
  -2  -4   9  176.83   18.76
   2   4  -9  165.60   13.59
   2   4  -9  175.58   11.24
  -2  -4   9  187.01   21.11
  -2  -4   9  168.80   20.25
   2   4  -8  136.45   13.60
   2   4  -8  166.97   16.33
   2   4  -8  127.32   10.57
  -2  -4   8  139.22   12.11
   2   4  -8  140.79   11.54
  -2  -4   8  120.88   14.98
  -2  -4   8  115.65   15.54
   2   4  -7  245.44   18.02
   2   4  -7  251.26   15.44
  -2  -4   7  247.79   15.44
   2   4  -7  248.64   15.60
  -2  -4   7  210.42   18.84
   2   4  -7  211.96   18.21
  -2  -4   7  216.96   20.84
   2   4  -6  450.46   21.41
   2   4  -6  419.00   21.35
   2   4  -6  417.87   20.08
  -2  -4   6  427.80   20.49
  -2  -4   6  245.97   21.32
  -2  -4   6  219.89   18.57
   2   4  -6  214.99   17.39
  -2  -4   6  236.24   20.60
   2   4  -6  227.87   19.62
   2   4  -5   95.52    9.66
   2   4  -5   82.86    8.79
  -2  -4   5   86.47    9.35
   2   4  -5  103.45   10.05
  -2  -4   5  159.83   15.36
  -2  -4   5  150.87   14.74
   2   4  -5  143.91   14.61
   2   4  -5  150.81   13.04
   2   4  -5  158.12   15.91
  -2  -4   4   61.75    7.71
   2   4  -4   65.08    8.05
  -2  -4   4   57.92    7.76
   2   4  -4   59.44    7.50
   2   4  -4   24.98    6.12
  -2  -4   4   21.91    5.47
  -2  -4   4   19.77    4.84
   2   4  -4   21.64    5.34
   2   4  -4   21.08    4.61
  -2  -4   3  341.31   17.50
  -2  -4   3  217.04   14.52
   2   4  -3  245.63   15.58
  -2  -4   3  230.66   15.22
   2   4  -3  251.81   15.33
   2   4  -3  383.53   23.33
   2   4  -3  383.81   20.76
  -2  -4   3  348.48   19.06
  -2  -4   3  348.81   22.77
   2   4  -3  370.22   20.51
   2   4  -3  428.70   24.46
   2   4  -2   17.00    2.09
   2   4  -2   20.34    4.53
  -2  -4   2   16.53    4.05
  -2  -4   2    4.65    2.36
   2   4  -2    3.83    1.67
  -2  -4   2    4.20    1.88
   2   4  -2    4.58    1.80
  -2  -4   2   14.47    4.35
  -2  -4   2   15.07    3.85
   2   4  -2   15.38    4.65
   2   4  -2   17.77    4.02
   2   4  -2   18.41    4.72
   2   4  -1  128.28   12.22
   2   4  -1  128.08    8.65
  -2  -4   1  126.50   12.04
   2   4  -1  118.60   10.50
  -2  -4   1  129.89   11.31
   2   4  -1  134.63   11.31
   2   4  -1  133.43   11.32
  -2  -4   1  140.12   15.01
   2   4  -1  125.76   10.62
  -2  -4   1  119.68   10.10
   2   4  -1  129.95   14.56
   2   4  -1  136.94   14.79
  -2  -4   1  116.96   12.82
   2   4   0  173.52   15.75
   2   4   0  425.92   20.62
   2   4   0  401.62   19.29
  -2  -4   0  449.87   20.69
   2   4   0  393.31   20.41
   2   4   0  164.68   12.59
   2   4   0  158.01   15.87
   2   4   0  167.63   16.91
  -2  -4   0  161.57   16.80
  -2  -4   0  156.74   15.80
   2   4   0  170.04   17.63
   2   4   1    7.18    3.44
   2   4   1   20.92    4.63
   2   4   1   21.08    4.35
   2   4   1   19.57    4.33
   2   4   1    8.00    4.26
  -2  -4  -1   18.20    4.66
  -2  -4  -1    8.85    4.84
   2   4   1    6.01    2.56
  -2  -4  -1    6.15    3.51
   2   4   1    3.73    2.23
   2   4   2    4.65    3.70
   2   4   2   21.78    4.41
   2   4   2   22.85    4.57
  -2  -4  -2   27.61    4.87
  -2  -4  -2   84.30   13.93
   2   4   2   86.97   11.36
  -2  -4  -2   76.41   12.29
   2   4   3  450.36   20.19
   2   4   3  433.41   20.12
  -2  -4  -3  472.45   21.55
   2   4   3  342.32   20.39
  -2  -4  -3  338.30   28.15
   2   4   4    3.64    1.59
   2   4   4   -2.09    1.84
   2   4   4    5.36    2.21
   2   4   4   -0.48    1.44
  -2  -4  -4    2.95    3.40
   2   4   4    0.79    1.13
   2   4   5   37.06    5.67
   2   4   5   33.52    4.96
   2   4   5   37.53    9.46
  -2  -4  -5   35.80    8.00
   2   4   5   45.65    8.51
  -2  -4  -5   48.77   11.58
   2   4   6   19.97    3.93
  -2  -4  -6   22.44    6.85
   2   4   6   20.51    7.65
   2   4   6   17.35    7.06
  -2  -4  -6   21.37    7.87
   2   4   6   16.64    5.16
   2   4   6   18.19    5.26
  -2  -4  -7   14.48    5.76
   2   4   7    8.26    5.33
   2   4   7   10.61    4.23
   2   4   7    8.46    3.77
   2   4   7   10.57    5.50
  -2  -4  -7   10.47    6.42
   2   4   8    0.51    2.72
   2   4   8    4.27    3.65
   2   4   8    2.33    3.65
  -2  -4  -8    3.33    3.15
  -2  -4  -9    3.41    3.35
   2   4   9   -0.07    2.81
  -2  -4  -9   -1.89    0.82
   2   4   9   -1.08    2.49
   2   4  10    0.44    2.50
   2   4  10   -0.12    1.78
  -2  -4 -10    0.20    2.33
  -2  -4 -11    5.20    4.10
   2   4  11    8.03    5.88
   2   4  11    7.36    6.93
   2   4  12    7.05    6.38
  -2  -5  17    3.87    4.66
   2   5 -16    9.55    4.97
  -2  -5  16    6.86    5.78
  -2  -5  15    9.66    7.80
   2   5 -15   15.89    7.18
  -2  -5  15    2.60    3.44
  -2  -5  14   52.22   15.37
   2   5 -14   37.54    9.77
  -2  -5  14   41.55   11.13
   2   5 -14   37.95    9.31
  -2  -5  14   35.75   11.89
   2   5 -13   50.36   10.48
  -2  -5  13   55.86   12.58
  -2  -5  13   59.55   14.63
   2   5 -12   27.86    7.63
   2   5 -12   29.83    5.37
  -2  -5  12   23.55    7.73
   2   5 -12   24.68    4.97
  -2  -5  12   27.15    9.29
   2   5 -11  116.89   14.88
   2   5 -11  124.95   11.05
   2   5 -11  139.18   12.72
  -2  -5  11   99.71   15.33
   2   5 -11   88.71   10.21
   2   5 -11   88.91    5.62
  -2  -5  11   99.17   17.48
   2   5 -10   44.93    8.44
  -2  -5  10   56.66    7.86
   2   5 -10   58.58    7.94
  -2  -5  10   47.52    9.87
   2   5 -10   45.35    4.46
  -2  -5  10   49.86   11.80
   2   5  -9   14.69    4.67
   2   5  -9   19.13    4.78
   2   5  -9   -0.08    0.36
  -2  -5   9   13.21    4.22
  -2  -5   9    9.33    4.63
  -2  -5   9    9.18    4.88
   2   5  -8  547.91   33.54
   2   5  -8  675.16   28.00
  -2  -5   8  701.31   27.85
   2   5  -8  680.27   27.58
  -2  -5   8  424.27   27.84
   2   5  -8  381.94   16.06
  -2  -5   8  430.15   30.91
   2   5  -7  284.26   22.83
   2   5  -7  194.93   14.90
   2   5  -7  183.12   14.28
  -2  -5   7  180.44   14.49
  -2  -5   7  243.24   20.40
   2   5  -7  244.18   20.24
   2   5  -7  235.31   13.76
  -2  -5   7  238.89   22.21
   2   5  -6   15.38    5.95
   2   5  -6    4.51    2.24
   2   5  -6    7.80    2.99
  -2  -5   6    6.70    2.65
  -2  -5   6   43.11    8.96
  -2  -5   6   40.18    8.16
   2   5  -6   47.20    8.73
   2   5  -6   38.62    7.33
   2   5  -6   42.59    6.34
  -2  -5   6   47.47    9.69
  -2  -5   5   45.63    3.78
   2   5  -5   38.85    6.73
   2   5  -5   34.40    6.20
  -2  -5   5   31.67    5.80
   2   5  -5   40.98    8.24
  -2  -5   5   44.85    8.10
  -2  -5   5   45.57    8.54
   2   5  -5   47.26    7.22
   2   5  -5   46.58    8.76
  -2  -5   4   12.73    3.30
   2   5  -4    6.96    5.07
   2   5  -4   12.91    3.50
   2   5  -4   11.71    3.67
  -2  -5   4   12.57    3.82
  -2  -5   4   13.28    4.70
  -2  -5   4   12.43    3.78
   2   5  -4   14.40    4.58
   2   5  -4   12.76    4.15
   2   5  -4   12.64    4.13
  -2  -5   3   68.85    8.44
   2   5  -3   95.14   10.33
   2   5  -3   99.13   10.82
  -2  -5   3  109.69   11.04
   2   5  -3   68.18   11.00
   2   5  -3   75.65    9.14
  -2  -5   3   68.93    8.39
  -2  -5   3   73.73   11.29
   2   5  -3   75.09   10.64
   2   5  -3   77.95   10.52
   2   5  -2  283.88   10.39
   2   5  -2  271.60   17.83
  -2  -5   2  260.50   16.99
   2   5  -2  248.06   19.85
   2   5  -2  418.39   21.76
  -2  -5   2  416.59   21.94
   2   5  -2  393.83   20.93
   2   5  -2  255.08   21.72
  -2  -5   2  279.98   22.49
  -2  -5   2  238.82   14.39
   2   5  -2  255.68   15.12
  -2  -5   2  252.35   19.41
   2   5  -2  307.10   22.96
   2   5  -1  322.96   20.94
   2   5  -1  450.56   28.95
   2   5  -1  485.10   23.59
   2   5  -1  469.77   22.61
  -2  -5   1  471.99   23.29
  -2  -5   1  319.37   17.08
   2   5  -1  316.62   16.56
  -2  -5   1  307.81   24.51
  -2  -5   1  309.15   23.18
   2   5   0    3.08    2.10
   2   5   0   26.18    7.15
   2   5   0   62.43    8.08
   2   5   0   62.75    8.67
  -2  -5   0   61.67    8.19
   2   5   0   -2.65    2.78
  -2  -5   0   -2.28    3.19
  -2  -5   0    1.28    1.20
   2   5   1 1012.64   33.94
  -2  -5  -1 1078.70   34.48
   2   5   1 1008.00   33.25
   2   5   1  477.55   23.09
  -2  -5  -1  501.64   34.76
  -2  -5  -1  450.57   31.33
   2   5   2   12.34    3.78
   2   5   2    9.87    3.42
   2   5   2    1.39    1.89
  -2  -5  -2   12.48    3.56
   2   5   2    1.02    2.11
  -2  -5  -2   -0.64    1.54
  -2  -5  -2    0.79    2.73
   2   5   3    3.08    3.33
   2   5   3   36.72    6.08
  -2  -5  -3   41.67    7.02
   2   5   3   42.53    6.59
   2   5   3    3.73    3.51
  -2  -5  -3    1.35    0.51
   2   5   3    2.60    2.23
   2   5   4   36.88    6.33
  -2  -5  -4   34.67    6.67
   2   5   4   33.75    5.59
   2   5   4   59.35   12.01
   2   5   4   62.52    9.21
  -2  -5  -4   57.84   12.56
   2   5   5   -1.08    1.94
   2   5   5    3.73    1.75
   2   5   5    3.13    1.79
   2   5   5    3.28    3.43
  -2  -5  -5    2.57    3.43
   2   5   5    2.32    0.57
   2   5   6    2.76    1.50
   2   5   6   14.78    6.85
   2   5   6    8.77    4.84
   2   5   6    7.90    3.44
   2   5   6   16.99    5.77
  -2  -5  -6   10.29    6.29
   2   5   7   10.62    6.29
  -2  -5  -7    5.60    3.72
  -2  -5  -7    2.28    2.94
   2   5   7    0.38    0.80
   2   5   7    3.45    2.61
   2   5   8    0.79    2.29
  -2  -5  -8    1.10    2.14
   2   5   8    1.92    3.67
   2   5   9   -2.35    3.47
  -2  -5  -9   -1.32    1.85
   2   5   9   -1.81    1.65
  -2  -5 -10    6.29    4.48
   2   5  10   -3.14    4.20
   2   5  10    5.63    6.41
  -2  -5 -10    1.61    3.14
   2   5  11    5.52    6.25
  -2  -6  18    0.62    1.96
  -2  -6  17   -0.87    0.71
  -2  -6  17    7.00    7.04
   2   6 -16   13.76    6.57
  -2  -6  16   12.56    7.73
   2   6 -15    1.66    2.51
  -2  -6  15    6.71    4.35
  -2  -6  14   57.68   12.49
   2   6 -14   48.00   10.92
  -2  -6  14   52.73   15.13
   2   6 -13    0.24    1.89
   2   6 -13    3.94    2.46
  -2  -6  13    1.61    2.80
  -2  -6  13   -1.81    1.69
   2   6 -12   19.31    6.31
  -2  -6  12   23.73    5.78
   2   6 -12   24.51    5.31
  -2  -6  12   21.52    6.68
  -2  -6  12   19.45    7.41
   2   6 -12   18.55    4.95
   2   6 -11   41.74    8.99
  -2  -6  11   42.25    7.79
   2   6 -11   56.71    8.11
  -2  -6  11   43.37    9.61
  -2  -6  11   40.88   11.09
   2   6 -10    8.98    3.65
   2   6 -10    7.85    2.99
  -2  -6  10    6.70    2.82
  -2  -6  10    7.38    3.86
  -2  -6  10    7.41    4.90
   2   6 -10    5.28    1.28
   2   6  -9   50.05    7.99
  -2  -6   9   38.15    7.67
  -2  -6   9   28.17    7.30
  -2  -6   9   29.02    8.72
   2   6  -9   28.45    4.28
   2   6  -8   24.88    5.95
  -2  -6   8   19.23    5.21
  -2  -6   8    2.98    0.38
  -2  -6   8    4.55    3.46
   2   6  -8    4.35    1.98
  -2  -6   7   56.26    6.60
   2   6  -7  155.54   14.48
  -2  -6   7  137.97   13.96
  -2  -6   7   47.02    9.43
   2   6  -7   48.72    7.25
  -2  -6   7   49.74   10.77
  -2  -6   6    0.35    0.24
   2   6  -6   19.85    4.85
  -2  -6   6   19.82    5.74
  -2  -6   6   -1.20    1.43
  -2  -6   6    1.87    1.27
   2   6  -6   -0.84    0.50
  -2  -6   5   21.26    4.45
   2   6  -5   31.73    6.47
  -2  -6   5   24.27    6.71
  -2  -6   5   19.01    5.08
  -2  -6   5   18.40    6.19
   2   6  -5   24.86    6.04
   2   6  -5   25.91    6.63
  -2  -6   4   38.16    6.08
   2   6  -4   38.61    6.62
  -2  -6   4   37.93    6.78
  -2  -6   4   32.50    5.99
  -2  -6   4   33.51    7.88
   2   6  -4   36.01    7.66
   2   6  -4   39.48    7.68
  -2  -6   3  187.29   14.22
   2   6  -3  187.90   14.87
   2   6  -3  367.91   21.72
  -2  -6   3  386.43   22.06
  -2  -6   3  168.28   12.76
  -2  -6   3  184.78   19.51
  -2  -6   3  175.15   16.81
   2   6  -3  199.64   19.17
   2   6  -3  198.71   16.77
   2   6  -2   57.14    8.68
   2   6  -2  138.39   13.34
  -2  -6   2  145.29   13.36
   2   6  -2   63.20    7.41
  -2  -6   2   53.12    6.60
  -2  -6   2   54.57   10.67
  -2  -6   2   55.52   10.19
   2   6  -2   67.46    9.91
   2   6  -1   68.70   10.27
   2   6  -1   96.07   11.04
  -2  -6   1   99.81   11.26
   2   6  -1   63.70    6.89
  -2  -6   1   72.24   12.96
  -2  -6   1   58.10   11.15
   2   6   0  731.49   32.54
  -2  -6   0  651.78   28.79
   2   6   0  461.27   19.57
  -2  -6   0  476.39   35.57
  -2  -6   0  464.02   32.13
   2   6   1    4.88    2.26
  -2  -6  -1    3.44    1.54
  -2  -6  -1   55.35   13.12
   2   6   1   49.33    6.87
  -2  -6  -1   45.10   10.62
   2   6   2  618.60   26.61
  -2  -6  -2  685.50   29.38
   2   6   2  423.69   23.50
  -2  -6  -2  357.89   31.33
  -2  -6  -3   51.93    7.93
   2   6   3   40.58    6.66
   2   6   3   88.64   11.96
   2   6   3   68.11    9.24
  -2  -6  -3   68.64   14.36
   2   6   4    2.14    2.25
   2   6   4    4.73    2.54
  -2  -6  -4    4.74    2.64
   2   6   4    8.65    4.64
  -2  -6  -4    9.32    5.85
   2   6   4    3.66    2.43
   2   6   5   -0.57    1.84
   2   6   5   -0.72    1.49
   2   6   5    1.64    2.98
   2   6   5    2.77    2.41
  -2  -6  -5   -5.29    4.97
   2   6   6    0.91    3.12
  -2  -6  -6   -0.53    2.14
   2   6   7   20.02    8.66
  -2  -6  -7   22.11    8.95
   2   6   7   17.48    8.22
   2   6   8    1.21    2.05
   2   6   8   -1.12    2.85
  -2  -6  -8   -0.18    0.90
   2   6   9   -0.39    2.51
  -2  -6  -9    3.32    4.46
   2   6   9    1.61    3.51
   2   6  10   -3.00    3.61
  -2  -6 -10    0.17    0.89
  -2  -7  18    1.95    4.74
  -2  -7  17    1.05    1.84
  -2  -7  17    7.10    6.85
  -2  -7  16   12.73    8.27
   2   7 -16   14.84    6.58
  -2  -7  16    5.79    4.61
  -2  -7  15   15.53    7.67
   2   7 -15   15.98    6.56
   2   7 -15   15.21    6.56
  -2  -7  15   14.66    8.03
   2   7 -14   -0.99    1.95
  -2  -7  14    1.79    3.36
  -2  -7  14    2.21    2.38
  -2  -7  14    1.74    2.52
   2   7 -13   18.75    6.27
  -2  -7  13    4.31    4.04
  -2  -7  13   20.96    5.15
   2   7 -13   24.31    5.87
  -2  -7  13    2.63    3.06
  -2  -7  13    4.97    4.13
  -2  -7  12    3.77    1.93
   2   7 -12   10.10    4.69
   2   7 -12    7.50    3.39
  -2  -7  12    8.22    3.60
  -2  -7  12    4.09    3.21
  -2  -7  12    0.51    1.26
   2   7 -11   16.14    5.63
  -2  -7  11   18.79    6.25
  -2  -7  11   17.20    5.27
   2   7 -11   18.36    4.87
  -2  -7  11   16.59    5.99
  -2  -7  11   11.50    6.15
  -2  -7  10  198.31   18.35
   2   7 -10  160.31   14.66
  -2  -7  10  161.66   15.21
  -2  -7  10  190.88   20.63
   2   7 -10  170.81    8.62
  -2  -7  10  163.03   21.93
  -2  -7   9   96.06   11.20
   2   7  -9   50.65    8.44
  -2  -7   9   48.30    8.77
  -2  -7   9   93.17   13.93
   2   7  -9   91.95    8.69
  -2  -7   9   80.73   14.53
  -2  -7   8  205.80   13.78
   2   7  -8  225.34   17.96
  -2  -7   8  240.06   18.73
  -2  -7   8  194.25   19.98
   2   7  -8  205.29   15.06
  -2  -7   8  184.53   21.40
  -2  -7   7    0.13    0.27
  -2  -7   7   -0.01    0.38
   2   7  -7    3.74    2.23
  -2  -7   7    3.56    2.55
  -2  -7   7    0.94    1.09
   2   7  -7    0.61    0.85
  -2  -7   7   -0.23    1.11
  -2  -7   6    3.91    1.91
   2   7  -6   24.46    6.32
  -2  -7   6   25.15    5.83
  -2  -7   6    3.35    2.26
  -2  -7   6    4.00    3.30
   2   7  -6    4.72    2.59
  -2  -7   5   56.17    7.42
   2   7  -5   83.26   11.72
  -2  -7   5   73.47   10.46
  -2  -7   5   49.06    7.98
  -2  -7   5   57.60   11.43
   2   7  -5   59.28   10.29
  -2  -7   4   36.28    6.34
   2   7  -4   56.44    9.68
  -2  -7   4   44.09    7.97
  -2  -7   4   31.97    5.91
  -2  -7   4   32.67    8.78
  -2  -7   4   35.42    7.74
   2   7  -4   39.02    8.10
   2   7  -3    0.01    0.99
   2   7  -3   38.50    7.83
  -2  -7   3   35.67    7.87
  -2  -7   3    0.49    2.89
  -2  -7   3   -0.55    0.80
   2   7  -3    1.24    1.47
  -2  -7   3    0.51    1.57
   2   7  -2  378.51   23.92
   2   7  -2  890.15   36.87
  -2  -7   2  882.95   35.73
  -2  -7   2  344.71   16.57
  -2  -7   2  380.63   31.12
  -2  -7   2  348.20   27.66
   2   7  -2  388.67   23.42
   2   7  -1   13.59    4.13
  -2  -7   1   12.78    4.13
   2   7  -1   16.13    3.20
  -2  -7   1   15.91    6.42
  -2  -7   1    9.75    4.58
   2   7   0   24.37    5.83
  -2  -7   0   29.95    6.51
  -2  -7   0   44.24   12.05
   2   7   0   36.02    4.87
  -2  -7   0   39.63    9.79
   2   7   1   38.10    6.99
  -2  -7  -1   41.37    7.98
   2   7   1   42.58    6.09
  -2  -7  -1   44.63   10.83
   2   7   2    3.30    2.13
  -2  -7  -2    2.01    2.16
   2   7   2    1.64    1.64
  -2  -7  -2    3.00    3.45
   2   7   2    1.20    1.14
  -2  -7  -3    4.49    3.27
   2   7   3    7.18    3.40
   2   7   3    9.87    3.74
  -2  -7  -3    9.39    5.48
   2   7   3    7.87    2.90
   2   7   4    9.91    5.87
  -2  -7  -4   28.23    6.29
   2   7   4   28.90    6.24
   2   7   4   11.53    4.85
  -2  -7  -4    9.14    6.15
   2   7   4    8.83    3.45
   2   7   5    1.64    1.26
  -2  -7  -5    1.83    1.72
   2   7   5    4.56    3.46
  -2  -7  -5    3.21    2.90
   2   7   6    2.06    2.50
  -2  -7  -6    3.34    4.98
   2   7   7    1.83    2.81
  -2  -7  -7    2.28    3.35
   2   7   7    2.43    4.98
   2   7   8    3.09    3.67
   2   7   8    0.05    2.85
  -2  -7  -8    0.55    2.46
   2   7   9    4.85    4.66
  -2  -7  -9    0.60    2.15
  -2  -8  18    0.38    2.75
  -2  -8  17    1.75    1.58
  -2  -8  17    0.97    4.26
   2   8 -16   -1.65    2.56
  -2  -8  16    3.46    4.10
   2   8 -16    0.72    2.72
  -2  -8  16   -0.87    2.31
  -2  -8  15    0.32    1.37
   2   8 -15    0.21    0.96
   2   8 -15    1.00    1.69
  -2  -8  14   64.12   14.20
   2   8 -14   99.12   15.30
  -2  -8  14  101.81   12.69
   2   8 -14  117.89   14.25
  -2  -8  14   55.11   11.97
  -2  -8  14   46.97   13.95
   2   8 -13   27.88    7.81
  -2  -8  13   12.52    6.02
  -2  -8  13   26.07    6.37
   2   8 -13   38.43    7.87
  -2  -8  13    7.80    5.63
  -2  -8  13   11.37    6.54
  -2  -8  12    1.87    1.99
   2   8 -12   -2.18    2.63
   2   8 -12   -0.26    0.88
  -2  -8  12   -0.03    0.38
  -2  -8  12    2.21    1.94
  -2  -8  12    3.94    3.38
  -2  -8  11    0.66    1.69
   2   8 -11    8.90    3.66
  -2  -8  11    2.13    2.78
  -2  -8  11    2.63    2.31
  -2  -8  11    1.57    3.13
  -2  -8  10   18.63    5.02
  -2  -8  10    6.18    3.42
   2   8 -10    4.96    2.70
  -2  -8  10   22.59    7.15
  -2  -8  10   19.82    7.46
   2   8 -10   17.58    3.44
  -2  -8   9   54.49    7.42
   2   8  -9   47.59    8.58
  -2  -8   9   43.00    8.79
  -2  -8   9   47.95   10.53
   2   8  -9   53.37    7.47
  -2  -8   9   57.58   12.28
  -2  -8   8   76.80    7.10
  -2  -8   8   75.50    8.71
   2   8  -8   68.64   10.46
  -2  -8   8   59.00   11.05
  -2  -8   8   80.19   13.71
   2   8  -8   80.80   10.26
  -2  -8   8   86.14   15.18
  -2  -8   7   49.30    6.62
   2   8  -7   79.88   11.21
  -2  -8   7   84.08   11.68
  -2  -8   7   49.25   10.98
   2   8  -7   49.78    8.84
  -2  -8   6    7.31    2.53
   2   8  -6    0.88    2.05
  -2  -8   6    0.51    0.81
  -2  -8   6    8.01    3.84
  -2  -8   6    5.88    3.68
   2   8  -6    5.93    3.29
  -2  -8   5    4.20    2.11
   2   8  -5    3.22    2.51
  -2  -8   5    1.73    1.56
  -2  -8   5    5.02    2.58
  -2  -8   5    4.50    3.63
  -2  -8   5    7.00    3.75
   2   8  -4  140.27   13.31
   2   8  -4  205.12   17.96
  -2  -8   4  197.09   17.80
  -2  -8   4  120.58   11.14
  -2  -8   4  140.10   19.24
  -2  -8   4  130.30   16.37
   2   8  -4  137.33   15.44
   2   8  -3   36.39    7.22
   2   8  -3   63.11   10.06
  -2  -8   3   53.36    9.66
  -2  -8   3   31.03    5.05
  -2  -8   3   38.01    9.96
  -2  -8   3   35.93    8.71
   2   8  -3   38.36    7.71
   2   8  -2  499.01   27.55
  -2  -8   2  502.30   28.42
  -2  -8   2  169.29   22.95
  -2  -8   2  133.25   18.24
   2   8  -2  138.02   13.73
   2   8  -1  234.89   18.79
  -2  -8   1  253.84   20.38
  -2  -8   1   88.68   17.72
  -2  -8   1   83.57   14.96
   2   8  -1   85.43   10.60
  -2  -8   0    5.87    3.58
   2   8   0    7.53    3.38
   2   8   0    7.70    1.82
  -2  -8   0    5.35    3.54
   2   8   0    8.07    3.30
  -2  -8   0    3.52    2.89
   2   8   1   21.47    5.62
  -2  -8  -1   27.38    6.35
   2   8   1   43.05    4.67
  -2  -8  -1   40.61   11.17
  -2  -8  -2   18.31    5.22
   2   8   2   18.91    5.21
  -2  -8  -2   -1.39    4.04
   2   8   2    0.97    1.40
  -2  -8  -3   11.13    3.90
   2   8   3   11.57    4.14
   2   8   3    4.44    2.13
  -2  -8  -3    2.69    4.69
   2   8   4    2.31    1.70
  -2  -8  -4    2.29    1.69
   2   8   4   12.14    6.68
  -2  -8  -4    5.63    5.10
   2   8   5   12.89    6.98
  -2  -8  -5   11.70    7.16
   2   8   6    1.37    3.09
  -2  -8  -6    2.00    1.79
   2   8   7    3.55    3.97
   2   8   7    1.49    3.80
  -2  -8  -7   -4.55    4.60
   2   8   8    0.51    3.44
   2   8   8   -1.53    5.07
  -2  -9  17    1.79    1.75
  -2  -9  17    5.35    6.13
  -2  -9  16   -0.06    1.79
   2   9 -16    1.05    1.00
   2   9 -16   -1.27    1.76
  -2  -9  16    2.40    4.67
   2   9 -15    2.93    2.93
  -2  -9  15    3.02    3.24
  -2  -9  15    0.00    2.05
   2   9 -14    6.25    3.88
  -2  -9  14    0.94    1.93
   2   9 -14   10.65    4.56
  -2  -9  14    9.56    4.37
  -2  -9  14    4.61    3.65
  -2  -9  14    3.47    4.74
  -2  -9  13    1.89    1.92
   2   9 -13    9.49    5.17
   2   9 -13    9.52    4.26
  -2  -9  13    9.67    4.56
  -2  -9  13    3.19    2.43
  -2  -9  13    1.57    1.27
  -2  -9  12    9.58    4.37
   2   9 -12   23.89    6.58
  -2  -9  12   18.19    7.13
  -2  -9  12    9.16    4.85
  -2  -9  12   10.05    6.10
  -2  -9  11    3.05    2.26
  -2  -9  11   18.77    6.20
   2   9 -11   19.73    5.89
  -2  -9  11   -0.08    0.29
  -2  -9  11   -0.88    1.30
  -2  -9  10   32.36    6.05
   2   9 -10   57.05    9.76
  -2  -9  10   63.63   11.07
  -2  -9  10   33.14    9.34
  -2  -9  10   28.10    9.52
   2   9 -10   24.46    4.95
  -2  -9   9    8.43    2.67
  -2  -9   9    8.15    2.88
   2   9  -9   18.41    5.67
  -2  -9   9   13.31    5.19
  -2  -9   9    5.21    3.87
  -2  -9   9   11.27    6.08
   2   9  -9    7.71    3.23
  -2  -9   8   17.39    3.84
  -2  -9   8   26.91    6.92
   2   9  -8   27.69    6.94
  -2  -9   8   16.19    6.50
   2   9  -8   18.29    5.30
  -2  -9   7   94.58    9.22
   2   9  -7  104.61   13.45
  -2  -9   7  113.24   14.13
  -2  -9   7  100.15   16.32
  -2  -9   6   61.88    8.00
   2   9  -6   77.74   11.62
  -2  -9   6   64.99   12.48
  -2  -9   6   59.38   12.77
  -2  -9   6   49.49    8.55
  -2  -9   6   52.78   10.28
   2   9  -5  495.83   29.35
  -2  -9   5  529.63   31.54
  -2  -9   5  278.59   18.38
  -2  -9   5  334.65   31.12
  -2  -9   5  299.77   25.36
   2   9  -4   47.74    8.31
   2   9  -4   47.16    8.94
  -2  -9   4   34.62    8.63
  -2  -9   4   43.37    6.36
  -2  -9   4   51.14   12.58
  -2  -9   4   51.41   10.92
   2   9  -4   43.48    8.59
  -2  -9   3   -0.01    0.48
   2   9  -3    1.84    2.50
  -2  -9   3    0.01    0.32
  -2  -9   3    1.84    2.24
  -2  -9   3   -1.72    2.93
   2   9  -3    1.13    1.62
   2   9  -2   38.91    8.00
  -2  -9   2   42.33    9.05
  -2  -9   2   79.37   17.04
  -2  -9   2   75.05   14.61
   2   9  -2   72.64   10.31
  -2  -9   1    2.98    2.92
   2   9  -1    3.71    2.66
  -2  -9   1    6.45    3.75
  -2  -9   1   11.91    6.36
   2   9  -1   10.88    3.79
   2   9   0  344.72   24.20
  -2  -9   0  374.81   26.43
   2   9   1  148.53   15.99
  -2  -9  -1  159.43   16.61
  -2  -9  -2   10.48    4.41
   2   9   2    9.94    4.10
  -2  -9  -2    7.49    5.42
  -2  -9  -3   33.53    7.54
   2   9   3   29.51    7.52
   2   9   3    5.38    4.18
  -2  -9  -3    2.62    3.64
   2   9   4    0.91    1.15
   2   9   4    3.37    3.16
  -2  -9  -4    4.11    4.25
   2   9   5    6.23    5.80
  -2  -9  -5    4.79    6.35
   2   9   6    2.08    2.63
  -2  -9  -6    3.53    4.64
   2   9   7    1.58    3.82
   2   9   7    4.08    4.64
   2  10 -17    9.28    6.14
  -2 -10  17    7.43    6.51
   2  10 -16    0.20    1.50
  -2 -10  16    0.26    2.34
  -2 -10  15    1.51    1.70
   2  10 -15    5.05    3.43
   2  10 -15    0.50    1.19
  -2 -10  15    1.46    4.79
  -2 -10  14    1.90    2.36
   2  10 -14    8.02    3.90
  -2 -10  14    6.06    3.35
   2  10 -14   13.22    5.44
  -2 -10  14    5.40    4.27
  -2 -10  14    1.10    1.43
  -2 -10  13    0.88    1.80
   2  10 -13    6.47    3.73
  -2 -10  13    4.03    3.08
  -2 -10  13    2.10    2.80
  -2 -10  13   -0.34    1.33
  -2 -10  12   14.56    4.99
  -2 -10  12   21.99    6.81
   2  10 -12   32.59    8.28
  -2 -10  12   17.77    6.88
  -2 -10  12   12.13    6.29
  -2 -10  11   15.71    4.27
  -2 -10  11   15.42    4.42
   2  10 -11   46.14    9.65
  -2 -10  11   44.88    9.83
  -2 -10  11   19.42    7.60
  -2 -10  11   12.56    6.75
  -2 -10  10    5.17    2.55
   2  10 -10   21.38    6.38
  -2 -10  10   22.29    7.10
  -2 -10  10    5.30    3.51
  -2 -10  10    4.74    4.56
  -2 -10   9   -0.02    0.55
  -2 -10   9    3.50    2.77
   2  10  -9    1.88    1.77
  -2 -10   9    0.72    1.93
  -2 -10   9   -1.57    2.07
   2  10  -9   -0.74    1.31
  -2 -10   8    0.19    0.70
  -2 -10   8    3.82    1.98
   2  10  -8    3.19    2.90
  -2 -10   8   -0.25    1.82
   2  10  -7  109.50   14.45
  -2 -10   7  103.24   15.13
   2  10  -6   11.34    4.46
  -2 -10   6    8.79    4.12
  -2 -10   6    4.46    3.68
  -2 -10   6    1.93    1.80
  -2 -10   6    3.37    2.71
   2  10  -5   35.43    8.07
  -2 -10   5   34.99    8.48
  -2 -10   5    4.92    2.44
  -2 -10   5    8.81    5.37
  -2 -10   5    6.47    4.52
   2  10  -4   14.37    2.46
   2  10  -4   16.60    5.10
  -2 -10   4   30.17    8.16
   2  10  -4   31.42    7.79
  -2 -10   4   12.18    2.88
  -2 -10   4    7.69    4.76
   2  10  -4   12.61    4.72
  -2 -10   4   14.55    6.22
  -2 -10   3    7.24    4.16
   2  10  -3   10.68    4.68
  -2 -10   3    6.49    5.12
   2  10  -3    4.40    2.94
  -2 -10   3    6.26    4.09
   2  10  -2   13.54    4.81
  -2 -10   2   13.45    4.97
  -2 -10   2   18.83    8.95
  -2 -10   2   11.25    5.71
   2  10  -1   52.45    9.96
  -2 -10   1   51.23   10.48
  -2 -10   1   27.17    9.58
   2  10   0   59.56   10.97
  -2 -10   0   65.26   11.56
  -2 -10   0   33.56   10.95
  -2 -10  -1   50.29   10.25
   2  10   1   54.35   10.46
  -2 -10  -1   26.46   10.35
  -2 -10  -2   34.94    8.52
   2  10   2   36.34    8.97
   2  10   2   17.12    7.99
  -2 -10  -2   22.78    9.97
   2  10   3   -0.64    0.59
  -2 -10  -3   -0.68    1.33
   2  10   3    3.62    4.39
  -2 -10  -3    3.31    4.48
   2  10   4    4.07    4.51
  -2 -10  -4   -2.92    3.74
   2  10   5    2.71    3.30
  -2 -10  -5    5.41    5.56
   2  11 -17   -1.03    2.27
   2  11 -16   10.55    5.30
  -2 -11  16    9.29    6.76
  -2 -11  15    3.00    3.15
   2  11 -15    3.46    3.35
   2  11 -15    2.95    3.87
  -2 -11  15    7.75    6.35
  -2 -11  14   -2.39    2.64
   2  11 -14   -0.21    1.68
  -2 -11  14    3.58    3.96
   2  11 -13    2.01    2.85
  -2 -11  13    0.98    1.80
  -2 -11  13   -0.32    1.80
  -2 -11  13    1.01    2.54
   2  11 -12   60.66   12.01
  -2 -11  12   50.32   10.85
  -2 -11  12    7.88    4.74
  -2 -11  12    5.77    5.79
   2  11 -11   43.93   10.18
  -2 -11  11   35.67    9.33
  -2 -11  11   25.04    8.66
  -2 -11  11   26.00   10.38
   2  11 -10   11.79    5.18
  -2 -11  10   11.16    5.41
  -2 -11  10    7.61    4.85
  -2 -11  10    6.87    5.47
  -2 -11   9   48.13   13.12
  -2 -11   9   42.76   11.52
  -2 -11   8   22.00    7.99
   2  11  -8   23.39    6.83
  -2 -11   8   37.42   11.13
   2  11  -7  111.54   15.26
  -2 -11   7  103.85   15.16
  -2 -11   7   57.34   13.72
  -2 -11   7   46.77   10.59
   2  11  -6    2.03    2.01
  -2 -11   6    2.80    3.18
  -2 -11   6   -0.81    1.92
  -2 -11   6    3.17    3.07
   2  11  -5    0.31    1.10
  -2 -11   5    2.24    1.72
  -2 -11   5    7.79    5.47
  -2 -11   5    7.00    4.46
   2  11  -4   14.50    5.79
  -2 -11   4   14.68    5.78
  -2 -11   4    6.99    6.01
  -2 -11   4   13.83    6.33
   2  11  -3   11.64    5.05
  -2 -11   3   11.42    4.74
  -2 -11   3    7.31    6.11
  -2 -11   3    1.05    1.53
   2  11  -2    4.79    3.30
  -2 -11   2    7.20    4.26
  -2 -11   2    7.52    5.57
   2  11  -1   97.73   14.90
  -2 -11   1  105.22   15.29
  -2 -11   1   72.71   16.76
   2  11   0   -1.45    2.76
  -2 -11   0    0.15    0.54
  -2 -11   0    3.46    3.92
  -2 -11  -1   38.08    9.22
   2  11   1   44.84   10.55
  -2 -11  -1   12.51    7.84
   2  11   2   30.15    8.71
  -2 -11  -2   19.50    6.46
   2  11   2    2.71    4.23
  -2 -11  -2    1.64    3.22
   2  11   3    6.66    5.21
  -2 -11  -3    8.03    6.18
   2  11   4    0.85    1.11
   2  12 -18   -0.25    1.41
   2  12 -16    3.93    4.01
  -2 -12  16    5.72    5.16
  -2 -12  15   53.46   11.35
   2  12 -15   79.49   15.20
   2  12 -15   63.05   14.10
  -2 -12  14   34.18    8.94
   2  12 -14   47.31   11.69
  -2 -12  14   16.97   10.38
   2  12 -13   11.69    5.61
  -2 -12  13    8.26    4.93
  -2 -12  13   -0.40    0.94
  -2 -12  13    5.79    5.45
   2  12 -12   85.66   15.00
  -2 -12  12   73.86   13.65
  -2 -12  12   16.41    7.43
  -2 -12  12   10.66    6.69
  -2 -12  11    1.76    2.74
   2  12 -11    1.85    1.04
  -2 -12  11    6.29    5.04
   2  12 -10  211.81   22.97
  -2 -12  10  187.52   21.57
  -2 -12   9    1.48    1.81
   2  12  -9   -0.17    1.11
   2  12  -8    0.34    1.48
  -2 -12   8    0.81    2.23
  -2 -12   8    2.27    3.32
   2  12  -7   -1.33    2.33
  -2 -12   7   -0.68    2.12
  -2 -12   7    0.23    1.63
  -2 -12   7    0.67    2.17
  -2 -12   6    8.76    6.42
   2  12  -6   12.52    5.10
  -2 -12   6    6.18    5.82
  -2 -12   6    4.44    3.61
  -2 -12   5    3.52    4.04
   2  12  -5    1.13    0.27
  -2 -12   5    8.18    5.54
  -2 -12   5    2.95    3.27
  -2 -12   4    1.43    2.19
   2  12  -4    1.34    2.04
  -2 -12   4   -0.33    3.04
  -2 -12   4   -0.28    2.11
   2  12  -3   -0.37    1.02
  -2 -12   3    1.16    1.91
  -2 -12   3    4.11    4.04
   2  12  -2  164.23   20.39
  -2 -12   2  152.16   19.34
   2  12  -1   29.87    8.99
  -2 -12   1   23.31    7.60
  -2 -12   1    6.82    5.94
   2  12   0   13.72    6.18
  -2 -12   0   10.85    5.27
  -2 -12   0    0.25    2.44
   2  12   1   18.88    7.56
  -2 -12  -1   12.61    5.59
  -2 -12  -1    5.91    6.19
  -2 -12  -2    2.60    2.58
   2  12   2    0.41    1.61
   2  12   2    4.35    3.61
  -2 -12  -2    3.80    3.22
   2  13 -16    3.81    3.62
  -2 -13  16   -0.52    1.09
  -2 -13  16   -2.21    3.85
  -2 -13  15    0.51    2.79
   2  13 -15   -0.60    1.90
  -2 -13  15   -3.33    4.51
   2  13 -14    2.96    3.29
  -2 -13  14   -1.23    2.36
  -2 -13  14    3.68    6.14
  -2 -13  13    2.24    2.55
   2  13 -13    4.16    3.79
  -2 -13  13    2.33    3.76
  -2 -13  13   -0.19    2.60
   2  13 -12   30.14    9.66
  -2 -13  12   11.39    6.99
  -2 -13  12    9.67    5.66
   2  13 -11   65.32   13.58
  -2 -13  11   56.39   12.15
  -2 -13  11   39.87   12.67
  -2 -13  10    8.87    5.01
   2  13 -10    7.86    4.19
  -2 -13  10    8.23    6.55
   2  13  -9    2.13    2.53
  -2 -13   9    2.97    2.43
  -2 -13   9    1.88    1.91
   2  13  -8   19.57    7.03
  -2 -13   8   15.58    6.88
  -2 -13   8   10.56    6.67
   2  13  -7    8.99    5.18
  -2 -13   7    8.69    4.30
  -2 -13   7    2.75    3.64
  -2 -13   7   -0.36    1.22
  -2 -13   6    3.35    3.57
   2  13  -6   -1.34    3.20
  -2 -13   6   -1.03    2.83
  -2 -13   6    2.79    3.78
   2  13  -5    9.08    4.90
  -2 -13   5    8.60    4.84
  -2 -13   5    7.44    6.76
  -2 -13   5    0.39    2.34
  -2 -13   4    9.56    5.25
   2  13  -4    7.50    4.90
  -2 -13   4    8.92    5.89
   2  13  -3    2.44    1.95
  -2 -13   3    3.09    3.72
  -2 -13   3   -0.60    1.65
   2  13  -2    5.13    4.52
  -2 -13   2    5.14    3.36
  -2 -13   2   -0.20    1.41
  -2 -13   1   56.17   12.80
   2  13  -1   65.04   14.30
  -2 -13   1   23.04   10.39
   2  13   0    3.18    3.00
  -2 -13   0    5.18    3.93
  -2 -13   0    0.82    2.30
   2  13   1   19.64    7.71
  -2 -13  -1   18.73    6.97
   2  13   1   -1.77    3.59
  -2 -14  16    0.43    1.12
   2  14 -16    2.15    2.92
  -2 -14  15    2.97    2.70
   2  14 -15    4.76    4.47
  -2 -14  15    7.19    6.32
  -2 -14  14   21.29    9.14
   2  14 -14   42.91   12.40
   2  14 -13  146.90   22.69
  -2 -14  13  114.11   18.93
   2  14 -12   34.06   10.43
  -2 -14  12   34.02   10.04
  -2 -14  12   17.70    8.80
   2  14 -11    9.67    5.99
  -2 -14  11    7.23    4.37
  -2 -14  11    1.08    4.71
   2  14 -10   24.91    8.49
  -2 -14  10   19.21    7.52
  -2 -14  10   10.09    7.27
   2  14  -9    7.84    4.89
  -2 -14   9    5.70    3.90
  -2 -14   9    3.47    3.99
  -2 -14   8    6.90    5.69
   2  14  -8   18.62    8.31
  -2 -14   8   10.35    6.09
  -2 -14   8   13.41    6.62
  -2 -14   7    0.23    1.99
   2  14  -7    1.47    2.59
  -2 -14   7    3.36    4.86
  -2 -14   7    1.31    1.46
  -2 -14   6   -0.68    1.99
   2  14  -6    2.50    3.64
  -2 -14   6    0.08    1.67
   2  14  -5    1.76    1.56
  -2 -14   5   -0.37    0.49
  -2 -14   5    1.01    2.49
   2  14  -4   -0.19    2.36
  -2 -14   4    0.55    1.48
  -2 -14   4    3.80    4.29
   2  14  -3   18.54    8.24
  -2 -14   3    9.38    5.12
  -2 -14   3    0.03    2.91
  -2 -14   2    7.07    4.44
   2  14  -2    7.99    4.96
  -2 -14   2    1.52    4.45
   2  14  -1   10.53    6.17
  -2 -14   1    7.17    4.24
  -2 -14   1    1.16    1.65
   2  14   0    8.74    4.96
  -2 -14   0    0.06    0.50
   2  15 -16    1.49    1.46
  -2 -15  16   -0.33    1.70
  -2 -15  15    8.19    4.99
   2  15 -15    4.56    3.08
   2  15 -14    6.24    5.80
  -2 -15  14    2.96    2.54
  -2 -15  13    6.86    5.72
   2  15 -13   14.91    7.13
   2  15 -12   36.30   11.80
  -2 -15  12   21.98    8.73
  -2 -15  12    8.91    6.46
   2  15 -11    1.28    2.37
  -2 -15  11   -1.28    2.53
  -2 -15  11    0.00    1.54
  -2 -15  10    3.84    3.27
   2  15 -10    3.78    3.22
  -2 -15  10   11.36    7.49
   2  15  -9    1.19    3.48
  -2 -15   9    4.02    3.54
  -2 -15   9    0.88    2.43
   2  15  -8    0.82    1.89
  -2 -15   8    2.55    3.48
  -2 -15   8   -1.33    2.28
   2  15  -7    4.32    3.80
  -2 -15   7    2.59    3.08
  -2 -15   7    0.22    1.52
   2  15  -6    8.93    6.11
  -2 -15   6    8.28    5.52
  -2 -15   6    0.04    2.67
  -2 -15   5   26.83    9.19
   2  15  -5   36.28   11.36
  -2 -15   5    5.00    4.98
   2  15  -4   18.05    7.69
  -2 -15   4   22.17    8.29
  -2 -15   4    3.91    2.98
  -2 -15   3    8.62    5.74
   2  15  -3    5.62    3.98
  -2 -15   3    2.43    3.02
   2  15  -2   14.24    7.02
  -2 -15   2    8.48    5.37
   2  15  -1   -1.37    0.73
  -2 -15   1    0.70    0.84
  -2 -16  13   13.08    7.18
   2  16 -12    5.88    4.03
  -2 -16  12    5.44    4.62
  -2 -16  12    5.28    5.93
  -2 -16  11    0.25    1.65
   2  16 -11    3.30    4.08
  -2 -16  11    3.42    3.45
   2  16 -10    5.24    5.43
  -2 -16  10    2.39    3.89
  -2 -16   9   -1.40    2.63
   2  16  -9   -0.46    1.54
   2  16  -8    0.99    1.39
  -2 -16   8    3.07    3.96
  -2 -16   8   -0.80    2.28
  -2 -16   7    2.08    1.91
  -2 -16   7   -1.43    3.10
  -2 -16   6    1.79    2.97
   2  16  -6    3.08    3.89
  -2 -16   6    1.85    3.13
   2  16  -5   -1.49    1.91
  -2 -16   5    0.55    1.75
  -2 -17   7    2.77    4.44
  -2 -17   6   -0.99    2.23
   3 -18   6   -0.17    0.95
  -3  17  -4   -0.27    1.41
   3 -17   4   -4.31    4.91
  -3  17  -5   -0.63    2.96
   3 -17   5   -2.13    3.36
  -3  17  -6   -0.96    0.67
   3 -17   6    0.05    1.07
   3 -17   7    0.93    1.87
  -3  16  -1    2.50    2.88
  -3  16  -2    8.27    5.28
   3 -16   2   -1.31    3.61
  -3  16  -2    3.17    4.63
   3 -16   2   -0.50    1.60
   3 -16   3   -0.46    0.84
  -3  16  -3    1.54    2.83
  -3  16  -3    2.55    2.51
   3 -16   3   -0.74    3.13
   3 -16   4    3.03    4.38
  -3  16  -4    9.03    5.35
  -3  16  -4    4.05    4.29
   3 -16   4   -0.54    3.27
   3 -16   5   -2.11    4.99
  -3  16  -5    1.77    1.96
  -3  16  -5   -2.19    0.82
   3 -16   5    5.09    6.67
  -3  16  -6    0.57    1.41
   3 -16   6   -0.94    5.76
  -3  16  -6    0.43    1.41
   3 -16   6   -1.09    2.89
  -3  16  -7    5.24    4.62
   3 -16   7   -4.61    5.16
  -3  16  -7    2.31    3.24
   3 -16   7    1.90    2.87
  -3  16  -8    8.79    5.76
   3 -16   8    1.95    6.18
   3 -16   9   -1.74    2.12
  -3  16  -9    2.39    3.38
  -3  16  -9    1.89    4.47
   3 -16  10    3.41    5.26
  -3  16 -10    6.86    5.03
  -3  16 -10    0.30    1.46
   3 -16  11   13.78   11.16
  -3  16 -11   15.11    9.53
   3 -16  11   11.04    6.62
   3 -16  12    2.25    4.32
  -3  16 -12    1.86    2.67
   3 -16  12    6.86    5.94
   3 -16  13   -1.09    0.87
   3 -16  13    1.58    2.01
   3 -15  -1    3.54    5.94
  -3  15   1   14.47    6.64
   3 -15   0    3.38    4.97
  -3  15   0   11.41    5.77
  -3  15   0    0.25    1.42
   3 -15   1   -0.48    1.14
  -3  15  -1    1.05    2.06
  -3  15  -1    0.23    0.44
   3 -15   1    2.49    5.59
   3 -15   2    1.92    4.35
  -3  15  -2    4.00    3.60
  -3  15  -2    6.32    5.55
   3 -15   2    3.48    3.95
   3 -15   3   -2.11    4.33
  -3  15  -3   -1.01    2.12
  -3  15  -3    0.38    1.78
   3 -15   3   -0.91    3.67
  -3  15  -4    0.00    2.44
   3 -15   4    0.11    4.34
  -3  15  -4   -0.41    1.91
   3 -15   4   -1.07    0.80
   3 -15   5    4.73    6.01
  -3  15  -5    7.04    5.54
   3 -15   5    0.28    1.69
   3 -15   6    0.76    3.30
  -3  15  -6    3.03    4.60
  -3  15  -6   -0.33    0.67
   3 -15   6   -2.86    2.77
  -3  15  -7    5.70    3.50
   3 -15   7   11.15    8.71
   3 -15   7    3.93    4.06
  -3  15  -8   16.51    7.75
   3 -15   8   17.49   11.36
   3 -15   8    9.34    5.76
  -3  15  -9    2.98    3.47
   3 -15   9    0.99    4.56
  -3  15  -9    7.41    6.06
   3 -15   9    3.21    3.37
  -3  15 -10   34.01   10.63
   3 -15  10   12.69   10.12
  -3  15 -10   15.33    8.92
   3 -15  10    4.79    4.06
   3 -15  11   -2.08    5.34
  -3  15 -11    4.72    4.28
  -3  15 -11    4.65    6.38
   3 -15  11   -0.52    1.51
   3 -15  12    1.98    5.33
  -3  15 -12   -0.44    0.76
  -3  15 -12   -1.58    0.75
   3 -15  12    2.47    4.97
   3 -15  13   11.71    8.67
   3 -15  13   10.42    7.64
  -3  15 -14    4.61    3.95
   3 -15  14    0.00    2.96
   3 -15  14   -0.60    3.58
   3 -15  15    1.77    4.45
  -3  15 -15   -0.25    0.96
  -3  15 -15   -1.50    1.99
   3 -14  -2    0.36    3.47
  -3  14   2    2.32    2.10
  -3  14   2    1.30    4.16
   3 -14  -1    0.37    2.00
  -3  14   1    2.61    2.34
   3 -14  -1    0.96    3.03
   3 -14   0    2.65    4.87
  -3  14   0    4.03    3.43
  -3  14   0    0.22    0.92
   3 -14   0    3.04    3.60
   3 -14   1   11.42    9.10
  -3  14  -1    6.81    4.52
  -3  14  -1   -0.32    1.81
   3 -14   1   -0.36    3.43
   3 -14   2    4.78    7.28
  -3  14  -2   15.37    6.86
  -3  14  -2    4.04    3.31
   3 -14   2    3.65    3.69
  -3  14  -3    0.94    1.61
   3 -14   3    2.40    2.47
  -3  14  -3    0.53    1.11
   3 -14   3    2.16    3.41
  -3  14  -4    1.48    0.67
   3 -14   4    2.47    3.25
  -3  14  -4   -0.37    1.91
   3 -14   4   -0.69    1.92
  -3  14  -5    7.08    4.62
   3 -14   5    4.74    4.72
  -3  14  -5    0.43    1.13
   3 -14   5    6.56    5.45
   3 -14   6    8.60    7.54
   3 -14   6    7.52    4.73
  -3  14  -7    0.45    2.41
   3 -14   7   -5.73    6.71
   3 -14   7   -0.38    1.09
   3 -14   7    2.63    3.15
   3 -14   8    3.03    4.91
   3 -14   8    9.20    5.25
   3 -14   8   12.45    5.82
  -3  14  -9   13.76    6.75
   3 -14   9   -0.30    5.75
   3 -14   9    3.30    4.64
  -3  14  -9    0.61    2.38
   3 -14   9   -0.91    2.03
  -3  14 -10    2.08    3.24
   3 -14  10    1.66    3.08
  -3  14 -10    2.45    4.73
   3 -14  10    1.72    1.54
   3 -14  11    2.87    3.30
  -3  14 -11    0.40    2.90
   3 -14  11    4.45    3.04
   3 -14  12    0.12    1.96
  -3  14 -12    1.08    0.59
  -3  14 -12   -0.71    4.01
   3 -14  12    2.05    2.93
   3 -14  13   -4.56    4.90
  -3  14 -13    4.46    3.82
  -3  14 -13    3.68    6.06
   3 -14  13   -0.86    2.31
   3 -14  14    4.10    5.76
  -3  14 -14    3.84    3.18
  -3  14 -14    3.94    3.87
   3 -14  14   -0.26    4.65
  -3  14 -15    1.60    2.13
   3 -13  -3    1.07    3.71
  -3  13   3   -0.05    2.02
   3 -13  -3   -0.12    2.59
   3 -13  -2    2.78    5.00
  -3  13   2   10.85    5.22
  -3  13   2    2.85    2.93
   3 -13  -2    2.48    3.61
   3 -13  -1    2.13    3.40
  -3  13   1    0.36    0.89
  -3  13   1    1.59    3.35
   3 -13  -1    3.47    4.70
   3 -13   0    4.24    4.11
  -3  13   0    5.57    4.95
   3 -13   0   -0.25    0.40
  -3  13  -1    8.38    4.89
   3 -13   1    4.38    4.75
  -3  13  -1    2.29    3.81
   3 -13   1    2.14    4.11
   3 -13   2    4.37    5.46
  -3  13  -2   -0.94    0.61
   3 -13   2    3.02    3.36
  -3  13  -3   -0.55    2.05
   3 -13   3    6.11    6.88
  -3  13  -3    0.14    1.33
   3 -13   3    2.97    3.92
   3 -13   4   -5.57    5.46
  -3  13  -4   -0.41    1.36
  -3  13  -4   -0.64    1.35
   3 -13   4   -0.33    1.57
   3 -13   5    5.19    5.25
  -3  13  -5    4.36    4.47
  -3  13  -5    0.00    1.70
   3 -13   5   -0.63    1.75
   3 -13   5    1.03    1.95
   3 -13   6   -0.83    2.55
  -3  13  -6    8.44    5.35
   3 -13   6    3.39    3.19
   3 -13   6   -1.25    2.21
   3 -13   6   -1.37    2.59
   3 -13   7   19.86   11.15
   3 -13   7   13.79    6.39
   3 -13   7   16.23    7.12
   3 -13   7   13.20    5.96
  -3  13  -8   -0.06    1.97
   3 -13   8    0.74    3.66
  -3  13  -8    1.96    5.43
   3 -13   8   -1.03    1.97
   3 -13   8   -0.03    2.09
   3 -13   8   -2.00    2.60
  -3  13  -9   12.18    6.16
   3 -13   9    4.06    5.49
  -3  13  -9    1.72    4.06
   3 -13   9    5.68    5.00
   3 -13   9    2.90    2.50
  -3  13 -10    4.93    3.74
   3 -13  10   -1.83    4.00
  -3  13 -10    3.64    5.07
   3 -13  10    1.80    2.89
  -3  13 -11    0.11    2.16
   3 -13  11   -2.78    2.82
  -3  13 -11    0.05    2.30
   3 -13  11    0.50    2.06
   3 -13  12    7.43    6.61
  -3  13 -12    8.37    4.74
  -3  13 -12    0.17    1.89
   3 -13  12    5.79    5.85
   3 -13  13    0.74    2.49
  -3  13 -13   -1.52    1.39
  -3  13 -13    2.30    4.36
   3 -13  13    0.52    1.66
  -3  13 -14    0.14    0.57
   3 -13  14    5.38    5.54
  -3  13 -14   -0.80    1.78
  -3  13 -14    2.80    4.18
   3 -13  14    2.33    3.66
  -3  13 -15    3.25    2.79
   3 -13  15    5.90    5.86
  -3  13 -16    2.59    2.56
   3 -13  16    6.10    5.93
  -3  12   4    0.26    1.43
   3 -12  -4   12.27    7.09
   3 -12  -3    1.18    4.71
  -3  12   3   13.53    5.35
  -3  12   3   15.00    8.18
   3 -12  -3    7.03    5.46
  -3  12   2    4.55    3.48
   3 -12  -2    3.63    4.67
  -3  12   2    3.36    4.10
   3 -12  -2   -2.42    4.11
  -3  12   1    6.59    3.62
   3 -12  -1    1.63    3.99
  -3  12   1    2.98    3.79
   3 -12  -1    2.99    2.74
  -3  12   0   10.03    5.25
   3 -12   0   15.22    9.76
  -3  12   0   10.46    5.93
   3 -12   0    6.85    5.31
   3 -12   1    1.37    1.90
  -3  12  -1    0.25    0.91
   3 -12   1   -0.13    1.17
   3 -12   2    5.48    5.25
  -3  12  -2    2.28    2.82
  -3  12  -2    6.25    4.29
   3 -12   2   12.32    6.00
  -3  12  -3  104.65   16.84
   3 -12   3   89.55   17.06
  -3  12  -4   23.71    7.65
   3 -12   4   33.66   12.82
  -3  12  -4   39.12    9.97
   3 -12   4   20.54    5.93
   3 -12   4   21.63    6.17
   3 -12   4   21.44    8.01
   3 -12   5   92.93   21.95
   3 -12   5   62.44   11.39
   3 -12   5   56.49   12.60
   3 -12   5   62.38   11.60
   3 -12   6    1.89    3.75
   3 -12   6    2.14    2.10
   3 -12   6   -0.29    0.93
   3 -12   6    1.09    0.45
   3 -12   7   13.43    8.90
   3 -12   7   14.16    6.77
  -3  12  -7   18.90    9.19
   3 -12   7   20.67    7.55
   3 -12   7   16.18    6.11
   3 -12   8   18.31   10.59
  -3  12  -8   51.90   11.39
  -3  12  -8   18.85    8.76
   3 -12   8   25.00    9.01
   3 -12   8   19.19    6.54
   3 -12   9   40.55   16.98
  -3  12  -9   54.21   11.66
  -3  12  -9   46.12   14.14
   3 -12   9   36.47    8.49
   3 -12   9   42.81   12.09
  -3  12 -10    2.82    2.45
   3 -12  10    5.30    4.67
  -3  12 -10   -1.17    2.68
   3 -12  10   -1.71    3.72
  -3  12 -11   10.18    4.78
   3 -12  11   17.99    9.68
  -3  12 -11   17.93    9.25
   3 -12  11   11.45    5.58
  -3  12 -12    1.64    1.00
   3 -12  12   -1.21    2.53
  -3  12 -12    4.81    3.47
   3 -12  12   -0.68    2.92
   3 -12  13   11.20    7.14
  -3  12 -13   13.07    5.70
   3 -12  13    6.77    7.83
  -3  12 -13   18.73    6.65
  -3  12 -13    4.67    4.69
   3 -12  13   12.87    7.96
  -3  12 -14    0.90    1.68
   3 -12  14   -0.28    1.49
   3 -12  14    0.95    1.74
  -3  12 -14    1.55    2.49
   3 -12  14    4.72    3.90
  -3  12 -15    3.10    2.48
   3 -12  15    9.51    7.16
  -3  12 -15    2.18    1.71
   3 -12  16    4.00    5.00
  -3  12 -16    4.81    3.53
  -3  11   6   -2.08    3.29
   3 -11  -6   -1.46    3.41
  -3  11   5   -1.04    2.42
   3 -11  -5    5.33    5.29
   3 -11  -4   -0.47    3.19
  -3  11   4   -1.02    2.39
   3 -11  -4   -0.51    3.97
  -3  11   3    7.48    4.17
   3 -11  -3    0.55    2.48
  -3  11   3   -0.55    1.69
   3 -11  -3    2.40    4.51
  -3  11   2    1.57    1.99
   3 -11  -2   -1.26    2.07
  -3  11   2    1.95    3.16
   3 -11  -2    1.12    3.43
   3 -11  -1   -0.37    0.32
  -3  11   1    0.71    1.33
  -3  11   0    4.72    3.94
   3 -11   0    8.90    7.02
  -3  11   0   -0.83    2.69
   3 -11   0    3.25    3.24
   3 -11   1   16.72    8.57
  -3  11  -1   25.53    7.82
  -3  11  -1   18.15    7.45
   3 -11   1   16.55    7.33
  -3  11  -2    0.76    2.02
   3 -11   2   -1.34    3.16
  -3  11  -2    4.71    3.08
   3 -11   2    0.19    0.30
   3 -11   2    2.04    1.61
   3 -11   2   -1.72    3.55
  -3  11  -3   13.94    5.82
   3 -11   3   12.01    8.36
   3 -11   3    9.75    3.73
   3 -11   3   10.65    4.08
   3 -11   3    6.57    4.12
  -3  11  -4    0.73    1.97
   3 -11   4    0.91    3.52
   3 -11   4    1.35    1.83
   3 -11   4   -0.67    1.27
   3 -11   4   -1.27    1.52
  -3  11  -5    3.20    1.48
   3 -11   5   -0.25    1.37
  -3  11  -5   -1.50    2.77
   3 -11   5    4.36    2.63
   3 -11   5    2.34    2.12
   3 -11   5    5.92    3.84
   3 -11   6   16.36    8.50
  -3  11  -6    3.85    2.75
   3 -11   6   10.78    5.03
   3 -11   6    9.53    4.59
   3 -11   6    7.60    3.78
   3 -11   7   26.47   11.22
  -3  11  -7   17.86    8.06
   3 -11   7   16.68    7.01
   3 -11   7   18.18    6.07
  -3  11  -8   -0.11    1.97
   3 -11   8    3.79    3.74
  -3  11  -8    0.47    0.54
   3 -11   8    4.17    3.41
   3 -11   8   -0.25    1.80
   3 -11   9   11.85    7.48
  -3  11  -9    6.95    4.81
   3 -11   9    4.61    4.11
   3 -11   9    9.21    3.92
   3 -11  10   -1.34    1.69
  -3  11 -10    0.92    3.62
   3 -11  10   -0.23    1.40
  -3  11 -11   30.77    8.15
   3 -11  11    8.63    9.98
  -3  11 -11   12.10    7.48
   3 -11  11   13.62    7.74
   3 -11  12    3.37    4.10
  -3  11 -12    1.56    2.50
  -3  11 -12   -0.37    0.82
   3 -11  12   -0.35    3.61
  -3  11 -12    0.70    1.78
   3 -11  12    0.29    2.57
  -3  11 -13    8.92    4.35
   3 -11  13    5.48    6.07
   3 -11  13    2.85    4.19
  -3  11 -13    8.10    6.35
   3 -11  13    2.52    3.60
  -3  11 -14   -0.76    1.91
   3 -11  14    1.13    1.53
  -3  11 -14   -2.39    3.33
   3 -11  14   -2.52    2.03
   3 -11  15   -0.79    3.84
  -3  11 -15    1.58    1.90
  -3  11 -15    0.12    2.49
   3 -11  15    1.02    1.28
   3 -11  16    5.32    5.55
  -3  11 -16    5.56    4.09
  -3  11 -16    2.40    3.11
  -3  10   7    3.74    5.02
   3 -10  -7   -0.39    2.35
  -3  10   6    5.30    5.23
   3 -10  -6    3.47    4.87
   3 -10  -5    5.05    4.14
  -3  10   5    2.58    3.57
   3 -10  -5    6.07    4.98
   3 -10  -4   -0.01    1.83
  -3  10   4   -1.83    4.92
   3 -10  -4   -0.41    1.20
   3 -10  -3    5.10    5.18
  -3  10   3    3.24    2.77
  -3  10   3   15.77    7.56
   3 -10  -3   13.97    7.29
   3 -10  -2    0.69    2.29
  -3  10   2    2.60    2.58
  -3  10   2    5.20    5.35
   3 -10  -2    1.16    1.41
  -3  10   1    8.91    4.71
   3 -10  -1    1.57    2.39
  -3  10   1    2.04    3.35
   3 -10  -1   -1.92    4.71
  -3  10   0    7.78    5.07
   3 -10   0    7.70    5.01
   3 -10   0    3.32    1.99
   3 -10   0    3.86    3.15
  -3  10  -1   63.43   12.61
   3 -10   1   70.79   16.46
   3 -10   1   48.49    7.57
   3 -10   1   56.06   13.10
   3 -10   1   56.44    6.93
  -3  10  -2    7.04    3.13
   3 -10   2   12.50    7.11
   3 -10   2    6.81    2.84
   3 -10   2    9.89    3.25
   3 -10   2    5.99    5.04
  -3  10  -3   -0.33    1.41
  -3  10  -3    0.79    1.29
   3 -10   3    0.95    3.09
   3 -10   3    0.93    1.39
   3 -10   3    1.33    1.68
   3 -10   3    0.97    2.49
  -3  10  -4   14.99    3.85
  -3  10  -4   20.35    6.17
   3 -10   4   23.51    9.80
   3 -10   4   16.79    5.76
   3 -10   4   14.82    5.98
   3 -10   4   15.25    5.14
  -3  10  -5   45.95    5.68
   3 -10   5   56.69   14.95
   3 -10   5   43.10    9.88
   3 -10   5   46.61   10.34
   3 -10   5   46.97    9.48
  -3  10  -6  263.70   12.87
   3 -10   6  348.49   36.58
  -3  10  -6  353.10   27.31
   3 -10   6  293.56   29.14
  -3  10  -6  264.19   29.06
   3 -10   6  280.98   25.34
   3 -10   6  239.18   24.02
   3 -10   7   47.40   13.45
  -3  10  -7   33.20    8.52
  -3  10  -7   30.31    6.68
  -3  10  -7   41.98   11.83
   3 -10   7   31.89    8.13
   3 -10   7   38.26   10.30
   3 -10   8   79.60   17.62
  -3  10  -8   22.56    6.69
  -3  10  -8   60.54   14.76
   3 -10   8   64.48   11.00
   3 -10   8   61.22   13.16
   3 -10   9   -1.29    2.15
  -3  10  -9   -0.51    1.58
  -3  10  -9   -1.27    2.75
   3 -10   9    3.18    3.61
   3 -10   9   -0.28    1.26
   3 -10  10   92.89   16.48
  -3  10 -10  118.30   15.14
   3 -10  10  102.75   20.90
  -3  10 -10   62.43   15.77
   3 -10  10   75.30   10.38
   3 -10  10   77.40   16.36
  -3  10 -11   37.14    8.66
   3 -10  11   17.91    7.66
  -3  10 -11   38.24    8.71
   3 -10  11   22.43    9.44
  -3  10 -11   15.10    7.23
   3 -10  11   16.31    8.06
  -3  10 -12   32.76    8.09
   3 -10  12   24.50    9.75
   3 -10  12   29.03   10.95
  -3  10 -12   30.02   11.54
   3 -10  12   20.51    9.42
  -3  10 -13    0.32    1.23
   3 -10  13    0.66    1.03
   3 -10  13    1.88    2.66
  -3  10 -13   -1.02    3.35
   3 -10  13    4.84    4.00
   3 -10  14    5.64    5.73
  -3  10 -14    3.49    2.97
  -3  10 -14    1.55    2.70
   3 -10  14    5.39    5.46
   3 -10  15    1.30    4.06
  -3  10 -15    3.60    2.79
  -3  10 -15    1.22    3.93
   3 -10  15    1.00    3.03
   3 -10  16    7.16    7.26
  -3  10 -16    0.99    0.65
  -3   9   8    1.69    4.03
   3  -9  -8    2.29    4.07
  -3   9   7   -3.88    5.51
   3  -9  -7    3.22    4.41
  -3   9   6    7.26    5.50
   3  -9  -6   -0.05    1.57
   3  -9  -5   -3.01    3.33
  -3   9   5    4.80    5.18
   3  -9  -5   -0.89    3.06
   3  -9  -4   -0.29    2.53
  -3   9   4   -2.29    4.10
   3  -9  -4    3.09    4.52
   3  -9  -3    0.69    2.60
  -3   9   3    1.75    1.94
   3  -9  -3   -2.96    2.68
   3  -9  -2    5.09    5.34
  -3   9   2   13.98    6.34
   3  -9  -2   10.31    5.19
  -3   9   1    6.28    4.52
   3  -9  -1   11.64    7.06
   3  -9  -1    5.40    2.70
   3  -9  -1    4.72    4.07
  -3   9   0   74.90   13.42
   3  -9   0   72.46   17.18
   3  -9   0   57.51    8.30
   3  -9   0   73.13   14.80
   3  -9   0   66.00    6.56
  -3   9  -1  117.26   15.87
   3  -9   1  111.37   19.81
   3  -9   1  100.17   11.53
   3  -9   1  108.21   17.44
   3  -9   1  100.27   10.01
  -3   9  -2   81.88   12.57
   3  -9   2   85.45   16.57
   3  -9   2   66.02   10.04
   3  -9   2   73.23   14.11
   3  -9   2   67.97    9.43
  -3   9  -3   50.02    9.09
   3  -9   3   45.65   12.23
   3  -9   3   41.74    8.59
   3  -9   3   48.09    8.62
   3  -9   3   41.06   10.05
  -3   9  -4    1.05    1.00
   3  -9   4    4.83    4.04
  -3   9  -4   -1.58    2.85
   3  -9   4    0.87    1.13
  -3   9  -4    0.74    0.31
   3  -9   4    1.36    1.95
   3  -9   4    1.03    1.59
  -3   9  -5   20.84    3.95
   3  -9   5   31.88   10.22
  -3   9  -5    9.22    4.03
   3  -9   5   22.63    7.23
  -3   9  -5   21.28    7.82
  -3   9  -5   27.30    7.28
   3  -9   5   25.24    7.21
   3  -9   5   24.84    7.85
  -3   9  -6    0.32    0.62
  -3   9  -6    3.70    2.59
   3  -9   6    1.90    1.51
  -3   9  -6   -0.06    0.71
  -3   9  -6   -1.53    2.29
   3  -9   6   -0.86    1.49
   3  -9   6    2.32    2.82
   3  -9   7    0.57    1.75
  -3   9  -7    3.55    2.90
  -3   9  -7    1.39    2.94
  -3   9  -7    2.93    1.57
   3  -9   7    2.69    3.20
   3  -9   7    3.66    2.62
   3  -9   8   92.38   17.93
  -3   9  -8   60.90   14.17
  -3   9  -8   59.29    6.01
   3  -9   8   75.24   11.27
   3  -9   8   59.98   12.89
   3  -9   9   13.62    6.78
   3  -9   9    9.02    6.31
  -3   9  -9   12.80    4.84
  -3   9  -9   12.20    6.66
   3  -9   9    7.70    4.35
   3  -9   9   14.10    4.97
  -3   9 -10   44.00    8.78
   3  -9  10   14.56    6.34
  -3   9 -10   43.87    8.65
   3  -9  10   14.02    5.94
  -3   9 -10   13.42    6.96
   3  -9  10   11.93    6.31
   3  -9  10   14.53    4.52
   3  -9  11    7.47    4.02
   3  -9  11    4.32    5.44
  -3   9 -11    8.83    5.19
   3  -9  11    6.61    5.32
  -3   9 -12    0.13    0.60
   3  -9  12    1.68    2.13
   3  -9  12   -0.69    1.81
  -3   9 -12    1.26    3.10
   3  -9  12    0.87    3.52
  -3   9 -13   25.60    7.08
   3  -9  13   19.20    9.08
   3  -9  13   23.39    9.87
  -3   9 -13   13.20    7.94
   3  -9  13   18.19    9.57
   3  -9  14   -1.04    3.18
  -3   9 -14    5.20    3.73
  -3   9 -14    3.34    3.05
   3  -9  14    1.83    3.56
  -3   9 -15    6.10    3.66
   3  -9  15    8.05    6.80
  -3   9 -15   -0.38    1.95
   3  -9  15    0.11    1.92
   3  -9  16   -0.35    3.52
  -3   9 -16   -3.54    4.01
   3  -8 -10    5.04    4.33
   3  -8  -9   -0.82    2.61
  -3   8   9   -1.89    3.85
   3  -8  -9   -0.96    2.42
   3  -8  -8    5.75    3.48
  -3   8   8    6.40    6.47
   3  -8  -8    8.51    6.35
  -3   8   7   -0.26    1.22
   3  -8  -7   -0.44    0.83
  -3   8   6   -0.09    0.65
   3  -8  -6   -1.21    0.92
  -3   8   6   -2.74    4.16
   3  -8  -6   -1.44    1.76
   3  -8  -5    6.41    5.25
  -3   8   5    6.38    4.23
   3  -8  -5    6.05    4.57
  -3   8   4   -3.79    5.11
   3  -8  -4   -0.88    2.65
  -3   8   4    2.81    2.12
   3  -8  -4    6.62    4.58
  -3   8   3    6.54    4.47
   3  -8  -3    1.66    2.99
  -3   8   3    5.49    3.15
   3  -8  -3    6.61    5.02
  -3   8   2   22.38    7.40
   3  -8  -2   15.49    8.22
  -3   8   2   15.75    5.17
  -3   8   2   24.10    6.38
   3  -8  -2   22.94    8.19
  -3   8   1   11.77    5.25
  -3   8   1   12.03    4.37
   3  -8  -1   11.65    6.35
   3  -8  -1   13.64    4.01
  -3   8   1   21.03    5.99
   3  -8  -1   16.48    3.19
   3  -8  -1   12.15    5.47
  -3   8   0   64.07   11.69
   3  -8   0   48.78   12.81
   3  -8   0   51.56    7.91
   3  -8   0   53.78    6.94
   3  -8   0   54.65   12.30
  -3   8  -1   43.00    9.11
   3  -8   1   44.19   11.69
  -3   8  -1   36.81    7.94
   3  -8   1   39.69    7.36
   3  -8   1   45.21    7.17
   3  -8   1   45.56   11.10
  -3   8  -2    2.60    2.33
  -3   8  -2    6.49    4.11
   3  -8   2   -0.58    1.24
   3  -8   2    0.71    1.65
   3  -8   2    0.70    1.41
   3  -8   2    1.92    3.62
  -3   8  -3   46.44    7.96
   3  -8   3   52.95   12.37
  -3   8  -3   66.76   10.87
   3  -8   3   45.33    9.06
  -3   8  -3   51.75   10.96
   3  -8   3   50.06    8.96
   3  -8   3   53.62   11.11
  -3   8  -4   45.81    6.56
   3  -8   4   52.40   12.09
  -3   8  -4   58.53   10.07
  -3   8  -4   55.51   10.34
   3  -8   4   44.32    9.82
  -3   8  -4   45.12   10.63
   3  -8   4   47.70    9.79
  -3   8  -5    7.02    2.59
   3  -8   5    7.83    4.56
  -3   8  -5    0.72    0.97
  -3   8  -5    8.54    3.62
  -3   8  -5    7.80    4.91
   3  -8   5    9.85    4.63
  -3   8  -6    1.80    1.78
   3  -8   6    3.95    3.77
  -3   8  -6   -0.67    1.64
  -3   8  -6    1.00    1.12
  -3   8  -6    0.35    0.96
   3  -8   6    0.65    0.68
   3  -8   7   53.72   12.22
  -3   8  -7   36.29   10.56
  -3   8  -7   35.51    4.72
   3  -8   7   38.04    9.68
   3  -8   8    6.23    2.94
   3  -8   8    1.92    2.41
   3  -8   8   12.32    6.52
  -3   8  -8    1.03    1.58
  -3   8  -8    8.94    5.55
   3  -8   8    4.13    4.34
   3  -8   9  115.46   18.16
  -3   8  -9  200.61   17.59
   3  -8   9   95.38   12.59
  -3   8  -9   90.19    8.15
  -3   8  -9  203.44   18.02
   3  -8   9  115.31   19.02
  -3   8  -9   96.18   18.25
   3  -8   9   87.34   16.44
  -3   8 -10    3.37    2.47
   3  -8  10   13.90    6.66
   3  -8  10   12.42    6.57
  -3   8 -10    9.58    6.07
   3  -8  10   10.46    5.99
  -3   8 -11    3.09    2.31
   3  -8  11   28.59    9.34
   3  -8  11   24.92    9.12
  -3   8 -11   19.44    8.53
   3  -8  11   20.58    9.06
   3  -8  12    6.77    5.23
  -3   8 -12    7.74    3.92
   3  -8  12    5.36    5.18
  -3   8 -12    3.86    3.79
   3  -8  12    3.44    4.06
  -3   8 -13    4.46    2.77
   3  -8  13    0.87    2.33
  -3   8 -13    0.03    0.72
   3  -8  13   -2.40    3.74
  -3   8 -14    6.15    3.49
   3  -8  14    3.78    4.59
  -3   8 -14    8.54    6.54
   3  -8  14    4.50    4.73
   3  -8  15    0.39    3.06
  -3   8 -15   -0.59    2.32
  -3   8 -15    4.68    5.26
   3  -8  15    1.45    1.36
  -3   8 -16   28.71    9.00
  -3   8 -16   10.38    7.63
   3  -7 -11   10.75    8.09
   3  -7 -10   10.42    6.47
  -3   7  10    9.49    7.29
  -3   7  10    6.83    6.18
   3  -7 -10   -0.94    2.53
   3  -7  -9    7.77    5.30
  -3   7   9   10.65    7.55
  -3   7   9    7.03    5.57
   3  -7  -9    7.37    5.49
   3  -7  -8   19.19    7.91
  -3   7   8   10.16    7.00
   3  -7  -8    7.12    5.06
   3  -7  -7    0.35    0.80
  -3   7   7    8.53    6.97
   3  -7  -7    4.52    4.19
  -3   7   6    9.31    3.72
   3  -7  -6    9.38    5.14
   3  -7  -6    7.03    4.98
  -3   7   6   24.56   10.05
   3  -7  -6   19.24    7.70
  -3   7   5   12.91    5.75
   3  -7  -5   35.76    9.01
   3  -7  -5   11.56    5.32
  -3   7   5   22.24    3.80
   3  -7  -5   20.40    8.30
  -3   7   4   17.14    7.07
   3  -7  -4    6.36    4.81
  -3   7   4   13.20    5.03
  -3   7   4   15.97    3.97
   3  -7  -4   14.78    6.34
   3  -7  -4   11.20    2.01
  -3   7   3   97.66   15.59
   3  -7  -3   50.30   12.52
  -3   7   3   87.69   12.47
  -3   7   3   93.02   10.92
   3  -7  -3   89.77   16.29
   3  -7  -3   83.14    6.26
  -3   7   2   31.97    8.54
   3  -7  -2   22.64    8.87
  -3   7   2   33.77    6.93
  -3   7   2   38.81    8.27
   3  -7  -2   28.37    6.31
   3  -7  -2   29.41    9.11
   3  -7  -2   32.69    4.49
  -3   7   1   26.85    7.32
   3  -7  -1   17.89    8.01
  -3   7   1   17.70    5.22
  -3   7   1   27.50    6.57
   3  -7  -1   20.85    5.20
  -3   7   1   28.80    6.97
   3  -7  -1   23.58    4.24
   3  -7  -1   26.42    7.91
  -3   7   0   28.17    7.15
  -3   7   0   21.24    5.30
   3  -7   0   24.18    5.65
  -3   7   0   33.27    7.77
  -3   7   0   30.80    7.25
   3  -7   0   28.71    5.44
   3  -7   0   34.74    9.08
  -3   7  -1   63.30   10.12
   3  -7   1   51.02    8.57
  -3   7  -1   52.48   10.09
   3  -7   1   55.44    8.21
   3  -7   1   63.97   12.17
  -3   7  -2   83.73   10.68
  -3   7  -2  123.41   13.42
   3  -7   2   88.21   12.05
  -3   7  -2   93.08   13.63
   3  -7   2   85.58   10.97
  -3   7  -3   28.08    5.34
  -3   7  -3   31.98    5.95
   3  -7   3   32.35    7.15
  -3   7  -3   32.68    8.41
   3  -7   3   33.20    7.23
  -3   7  -4   59.11    7.31
  -3   7  -4   62.40    7.70
  -3   7  -4   45.68    8.13
   3  -7   4   77.86   13.37
  -3   7  -4   72.70   12.88
   3  -7   4   66.76   11.29
  -3   7  -5   36.32    6.14
  -3   7  -5   39.72    9.68
  -3   7  -5   43.24    7.24
   3  -7   5   38.49    8.84
   3  -7   6   -0.23    1.01
  -3   7  -6    0.31    0.86
   3  -7   6    0.18    2.02
  -3   7  -6    0.66    0.62
  -3   7  -6    3.35    3.17
   3  -7   6    1.28    1.21
   3  -7   7   85.46   14.35
   3  -7   7   85.22   10.76
  -3   7  -7   91.58   11.57
   3  -7   7   87.63   15.02
  -3   7  -7   80.50   15.02
   3  -7   7   78.95   14.46
   3  -7   8    2.46    1.88
   3  -7   8    1.07    1.61
  -3   7  -8    1.02    0.85
  -3   7  -8    0.72    0.72
   3  -7   8    0.69    2.05
  -3   7  -8   -2.24    3.24
   3  -7   8   -1.04    2.48
   3  -7   9   21.18    8.09
  -3   7  -9   19.89    4.97
  -3   7  -9   13.58    2.84
   3  -7   9   12.32    6.86
  -3   7  -9   17.77    7.76
   3  -7   9   15.11    6.93
   3  -7  10  104.75   18.23
   3  -7  10   81.74   16.48
  -3   7 -10   73.62   15.81
   3  -7  10   81.60   16.20
  -3   7 -11  115.88   13.92
   3  -7  11  100.21   18.81
   3  -7  11  119.35   18.59
  -3   7 -11   82.21   17.42
   3  -7  11   73.72   16.39
  -3   7 -12   67.60   11.42
   3  -7  12   61.61   15.60
  -3   7 -12   68.60    9.18
   3  -7  12   50.85   13.47
  -3   7 -12   42.08   12.67
   3  -7  12   50.39   14.04
   3  -7  13   11.60    7.46
  -3   7 -13    4.12    3.17
  -3   7 -13    1.70    1.46
   3  -7  13   11.36    7.61
  -3   7 -14    0.23    0.53
   3  -7  14   -2.66    3.75
  -3   7 -14    1.10    3.68
   3  -7  14    2.94    4.28
  -3   7 -15    5.85    4.28
   3  -7  15   -0.01    2.30
  -3   7 -15   -0.71    1.70
   3  -7  15    6.68    6.16
  -3   7 -16    3.33    3.36
  -3   7 -16    0.53    0.68
   3  -6 -12   -0.82    1.97
  -3   6  11   10.30    7.69
   3  -6 -11    3.96    4.87
  -3   6  11    0.36    1.39
   3  -6 -10   -1.76    2.59
  -3   6  10    1.34    2.19
  -3   6  10   -0.90    2.24
   3  -6 -10    4.39    4.72
   3  -6  -9    5.84    4.17
  -3   6   9    4.74    5.31
  -3   6   9    2.36    3.93
   3  -6  -9    1.65    2.71
   3  -6  -8    7.74    4.86
  -3   6   8    1.70    3.63
   3  -6  -8    4.32    4.50
   3  -6  -7    1.73    2.17
  -3   6   7   44.97    7.09
   3  -6  -7   59.71   12.32
  -3   6   7    6.31    5.11
   3  -6  -7    3.20    3.13
   3  -6  -6    9.21    4.61
  -3   6   6   95.21   10.78
   3  -6  -6  122.92   16.96
  -3   6   6   20.42    8.01
   3  -6  -6   19.77    7.55
   3  -6  -5    4.67    3.36
  -3   6   5   -0.08    1.83
   3  -6  -5    2.17    2.83
  -3   6   5    1.95    0.75
  -3   6   5    0.97    0.45
   3  -6  -5    2.11    1.35
   3  -6  -5    0.74    1.75
  -3   6   4   32.32    9.06
   3  -6  -4   11.54    5.73
  -3   6   4   30.41    4.92
  -3   6   4   32.80    8.09
   3  -6  -4   29.97    9.85
   3  -6  -4   27.75    4.59
  -3   6   3    0.24    0.90
  -3   6   3    0.77    0.97
  -3   6   3    0.91    1.14
   3  -6  -3   -0.43    0.90
   3  -6  -3    0.22    0.37
   3  -6  -3    2.53    2.93
  -3   6   2    0.45    0.86
  -3   6   2    0.89    1.08
   3  -6  -2    0.97    1.17
  -3   6   2    3.50    2.77
   3  -6  -2    3.22    4.01
  -3   6   1   64.87   10.60
  -3   6   1   47.11    7.95
   3  -6  -1   55.80    8.46
  -3   6   1   63.23    9.25
  -3   6   1   70.01   10.52
   3  -6  -1   67.92   13.09
  -3   6   0  105.53   12.51
  -3   6   0  120.90   11.45
  -3   6   0  117.02   12.46
  -3   6   0  125.17   14.69
   3  -6   0   97.21   11.52
  -3   6   0  105.72   12.69
  -3   6  -1   57.82    7.30
  -3   6  -1    0.27    0.93
  -3   6  -1   57.60    8.79
   3  -6   1    0.80    1.10
  -3   6  -1    2.03    2.05
   3  -6   1    0.23    1.58
  -3   6  -2    7.46    2.71
  -3   6  -2    4.13    2.40
   3  -6   2    6.46    3.36
   3  -6   2    6.26    3.10
  -3   6  -3    8.43    2.79
  -3   6  -3    7.54    2.44
  -3   6  -3    2.16    2.07
   3  -6   3    6.08    3.20
  -3   6  -3   10.57    5.01
   3  -6   3   10.54    4.16
  -3   6  -4   10.48    2.41
  -3   6  -4   10.12    3.17
  -3   6  -4   11.57    5.36
   3  -6   4   10.99    4.29
   3  -6   5  584.46   32.93
  -3   6  -5  490.50   23.44
  -3   6  -5  505.19   33.96
   3  -6   5  472.61   31.40
   3  -6   6  377.47   28.53
   3  -6   6  354.08   22.18
  -3   6  -6  336.70   29.23
   3  -6   6  360.23   28.73
   3  -6   7    6.89    4.45
  -3   6  -7    8.70    3.12
  -3   6  -7    4.19    1.09
   3  -6   7    5.37    3.06
  -3   6  -7    5.10    4.31
   3  -6   7    1.62    2.75
  -3   6  -8    3.41    2.25
   3  -6   8    6.30    4.56
  -3   6  -8    4.13    1.48
   3  -6   8    3.61    3.16
  -3   6  -8    1.29    2.37
   3  -6   8    4.98    3.58
   3  -6   9   56.28   13.07
  -3   6  -9   73.34   10.10
  -3   6  -9   43.11    5.42
   3  -6   9   47.80   10.34
  -3   6  -9   46.22   12.07
   3  -6   9   36.62    6.33
   3  -6   9   50.05   12.04
   3  -6  10   44.83   11.95
  -3   6 -10   29.70    6.60
  -3   6 -10   38.34    6.85
   3  -6  10   53.77   11.96
  -3   6 -10   49.87   12.89
   3  -6  10   37.61   10.68
  -3   6 -11   42.36    8.71
   3  -6  11   42.13   12.17
  -3   6 -11   39.74    6.59
   3  -6  11   36.30   11.26
  -3   6 -11   41.86   12.45
   3  -6  11   35.06   11.15
  -3   6 -12    2.13    2.39
   3  -6  12    1.99    3.43
  -3   6 -12    2.56    3.80
   3  -6  12   -0.47    1.94
   3  -6  13   -0.57    2.45
  -3   6 -13    6.36    3.75
  -3   6 -13    2.87    3.40
   3  -6  13    2.65    4.65
  -3   6 -14    3.05    2.79
   3  -6  14    8.94    6.59
  -3   6 -14    2.21    2.36
   3  -6  14   -1.19    4.15
  -3   6 -15   20.46    7.57
   3  -6  15    3.17    4.78
  -3   6 -15    6.34    4.79
   3  -6  15    7.72    7.03
  -3   6 -16   -0.27    1.47
   3  -5 -13    0.29    2.40
   3  -5 -12   -1.77    2.76
  -3   5  12    1.25    4.26
  -3   5  11    4.43    5.54
   3  -5 -11   -0.32    0.99
   3  -5 -11    1.50    1.55
  -3   5  11    3.99    5.95
   3  -5 -10    1.49    2.74
  -3   5  10    0.27    2.19
  -3   5  10   -0.68    2.09
   3  -5 -10    1.57    3.83
   3  -5  -9   23.97    8.47
  -3   5   9   16.61    8.00
   3  -5  -9   15.31    7.40
  -3   5   9   15.91    8.06
  -3   5   8    2.35    1.73
   3  -5  -8    0.06    0.66
   3  -5  -8    2.71    3.19
  -3   5   8   -1.01    3.25
   3  -5  -8    0.92    2.19
  -3   5   7   -0.05    1.07
   3  -5  -7    0.10    1.31
   3  -5  -7    0.01    1.53
  -3   5   7   -4.05    4.92
   3  -5  -7    1.25    2.08
   3  -5  -6   17.76    5.78
  -3   5   6   55.44   12.77
   3  -5  -6  218.34   21.52
  -3   5   6  178.49   13.80
   3  -5  -6   44.06   10.89
   3  -5  -6   41.93    6.91
  -3   5   5   -0.06    0.60
   3  -5  -5   -0.70    1.14
  -3   5   5   13.16    5.61
   3  -5  -5   14.01    6.00
   3  -5  -5   15.14    3.99
   3  -5  -4    4.16    2.61
  -3   5   4    1.30    1.08
  -3   5   4    5.42    1.75
  -3   5   4    5.45    3.30
   3  -5  -4    6.31    2.37
   3  -5  -4   10.44    4.79
  -3   5   3   -3.89    3.67
  -3   5   3    2.31    1.55
   3  -5  -3    0.66    1.32
  -3   5   3    2.32    1.67
   3  -5  -3    2.54    1.21
   3  -5  -3    0.86    1.76
   3  -5  -2    8.82    3.23
  -3   5   2    8.29    2.91
  -3   5   2    9.80    3.92
   3  -5  -2    7.97    3.28
  -3   5   2    8.69    2.96
   3  -5  -2   13.09    5.62
  -3   5   1  157.84   15.44
  -3   5   1  177.11   14.63
  -3   5   1  183.16   16.96
   3  -5  -1  159.77   14.71
  -3   5   0  292.31   18.94
  -3   5   0  274.38   15.66
  -3   5   0  296.58   20.58
   3  -5   0  279.89   19.98
  -3   5   0  321.36   22.60
  -3   5  -1   63.63    7.99
  -3   5  -1   60.59    6.59
  -3   5  -1   76.34   10.95
   3  -5   1   63.48    9.68
  -3   5  -2   14.33    4.65
  -3   5  -2   18.45    3.65
   3  -5   2   21.34    5.93
  -3   5  -2   18.19    5.34
  -3   5  -3  674.72   18.05
  -3   5  -3  671.66   26.51
  -3   5  -3  743.23   37.30
   3  -5   3  722.66   34.47
  -3   5  -4    3.10    2.29
   3  -5   4    1.20    2.24
  -3   5  -4    0.37    1.03
   3  -5   4    1.10    1.02
   3  -5   5    5.34    2.73
  -3   5  -5    0.53    0.65
   3  -5   5    3.41    3.70
  -3   5  -5    3.46    1.13
  -3   5  -5    3.02    3.25
   3  -5   5    2.92    2.19
   3  -5   6  434.03   30.16
   3  -5   6  394.95   24.62
  -3   5  -6  414.47   32.13
   3  -5   6  384.29   29.87
   3  -5   7   77.46   13.51
  -3   5  -7   70.87   13.83
   3  -5   7   67.38   13.17
  -3   5  -8   83.55    9.87
   3  -5   8   84.33   15.08
  -3   5  -8   89.07   10.08
  -3   5  -8   78.77   14.85
   3  -5   8   76.58   14.91
   3  -5   8   58.77    8.38
  -3   5  -9   16.73    4.28
   3  -5   9    4.69    2.59
  -3   5  -9   15.45    4.33
   3  -5   9    8.46    5.05
  -3   5  -9    6.67    4.15
   3  -5   9    6.79    2.94
   3  -5   9   10.97    5.38
  -3   5 -10   14.78    3.76
  -3   5 -10   12.77    4.48
   3  -5  10    1.39    0.89
   3  -5  10    3.54    3.91
  -3   5 -10    1.59    1.00
   3  -5  10    2.50    3.69
   3  -5  11    6.55    5.53
  -3   5 -11   18.49    5.88
  -3   5 -11   23.04    4.86
   3  -5  11    3.73    3.19
  -3   5 -11   -0.17    2.15
   3  -5  11    4.72    2.99
   3  -5  12   14.83    8.33
  -3   5 -12    9.80    6.36
   3  -5  12   10.43    6.64
  -3   5 -13   -1.52    2.31
   3  -5  13   -1.44    1.43
  -3   5 -13    3.11    3.62
   3  -5  13    3.51    4.09
   3  -5  14   21.10   10.11
  -3   5 -14   18.17    8.71
   3  -5  14   16.83    8.17
   3  -5  15    7.92    7.13
  -3   5 -15    3.88    3.42
  -3   5 -15    3.18    2.68
   3  -5  15    2.93    3.85
  -3   5 -16    1.38    2.88
   3  -4 -13   -0.57    2.77
   3  -4 -12    6.75    4.55
  -3   4  12    0.40    2.80
   3  -4 -12    1.21    2.50
   3  -4 -11    3.51    2.91
   3  -4 -11    0.24    1.25
  -3   4  11    5.20    5.59
  -3   4  10   18.15    9.38
   3  -4 -10   28.25    9.03
   3  -4 -10   10.38    6.36
  -3   4  10    9.92    6.22
   3  -4  -9    7.69    4.45
  -3   4   9   13.33    7.63
  -3   4   9   14.30    7.39
   3  -4  -9   13.73    6.36
  -3   4   8    5.01    2.31
   3  -4  -8   -0.04    0.56
   3  -4  -8    4.19    2.67
  -3   4   8    5.13    4.70
  -3   4   8    3.84    3.82
   3  -4  -8    5.36    4.26
  -3   4   7    2.51    1.73
   3  -4  -7    1.39    1.41
   3  -4  -7    1.29    0.62
  -3   4   7   -0.78    0.75
   3  -4  -7    1.55    1.31
   3  -4  -7    1.27    2.70
   3  -4  -6  133.72   11.75
  -3   4   6   78.38   14.34
  -3   4   6  139.95   11.78
   3  -4  -6  158.62   17.97
   3  -4  -6   72.60   13.69
   3  -4  -6   63.95    9.13
   3  -4  -5    1.76    1.50
  -3   4   5    3.09    1.80
  -3   4   5    5.01    3.62
   3  -4  -5    2.45    2.36
   3  -4  -5   -0.10    0.63
   3  -4  -5    3.89    3.72
  -3   4   4   69.74   11.90
  -3   4   4   89.83    9.43
   3  -4  -4  112.18   12.96
   3  -4  -4  106.38   10.99
   3  -4  -4   64.37   10.62
  -3   4   4   64.51    5.23
  -3   4   4   63.93   10.99
   3  -4  -4   69.34   12.92
   3  -4  -4   57.33    7.63
  -3   4   3  434.57   22.18
  -3   4   3  274.74   22.62
   3  -4  -3  440.64   23.22
   3  -4  -3  232.83   18.42
  -3   4   3  263.48   13.99
  -3   4   3  248.88   20.63
   3  -4  -3  427.96   21.82
   3  -4  -2   38.68    7.92
  -3   4   2   33.99    7.20
   3  -4  -2   33.55    5.69
  -3   4   2   29.77    5.58
  -3   4   2   40.87    6.42
   3  -4  -2   35.14    6.78
  -3   4   2   42.15    8.09
   3  -4  -2   28.99    5.69
  -3   4   1   88.60    8.96
   3  -4  -1   24.18    5.61
  -3   4   1   26.44    5.59
  -3   4   1   26.06    5.42
  -3   4   1   24.21    6.50
   3  -4  -1   23.73    5.53
   3  -4  -1   78.85    9.51
  -3   4   0    0.95    0.67
   3  -4   0   -0.85    1.34
  -3   4   0    0.41    1.39
  -3   4   0    0.32    0.37
  -3   4   0    0.92    1.46
   3  -4   0   -0.62    0.99
   3  -4   0    1.60    1.63
  -3   4  -1  104.96    8.76
  -3   4  -1  257.65   11.51
  -3   4  -1  102.03   12.51
  -3   4  -1  132.21   15.39
   3  -4   1  102.55   12.35
   3  -4   1  278.18   18.16
  -3   4  -2  445.99   25.16
  -3   4  -2  445.20   22.16
  -3   4  -2  448.12   14.44
   3  -4   2  531.07   24.61
  -3   4  -2  473.50   28.43
   3  -4   2  440.10   27.59
   3  -4   2  489.06   28.69
  -3   4  -3  451.86   26.21
  -3   4  -3  435.08   21.83
  -3   4  -3  483.13   30.46
   3  -4   3  534.60   34.15
   3  -4   3  505.00   30.99
   3  -4   3  451.34   26.36
   3  -4   4   81.35   11.56
  -3   4  -4   67.70    9.05
   3  -4   4   73.99    9.99
   3  -4   4   66.02    8.62
  -3   4  -4   76.18   12.48
  -3   4  -4   70.54    6.37
   3  -4   4   84.22   12.59
  -3   4  -4   73.36   10.00
  -3   4  -5  647.78   26.64
   3  -4   5  525.01   31.48
  -3   4  -5  523.90   18.17
   3  -4   5  479.16   26.68
  -3   4  -5  494.50   27.06
   3  -4   5  659.16   27.51
  -3   4  -5  435.62   11.29
  -3   4  -5  504.89   33.34
   3  -4   5  494.57   31.41
  -3   4  -5  470.00   27.88
  -3   4  -6   72.27    7.85
   3  -4   6    7.33    3.40
   3  -4   6    5.64    2.44
  -3   4  -6   75.93    8.72
   3  -4   6   88.03   10.10
  -3   4  -6    4.93    2.99
   3  -4   6    6.88    4.16
  -3   4  -7  258.70   16.35
   3  -4   7  215.50   23.05
  -3   4  -7  238.89   15.03
   3  -4   7  275.76   17.74
  -3   4  -7  182.37   21.87
   3  -4   7  182.25   21.67
  -3   4  -8  170.68   14.64
   3  -4   8  202.89   23.51
  -3   4  -8  154.21   11.97
   3  -4   8  170.00   13.33
  -3   4  -8  200.16   23.70
   3  -4   8  173.82   22.49
   3  -4   8  157.64   14.42
   3  -4   9   31.95    9.57
  -3   4  -9   23.96    4.90
  -3   4  -9   28.15    6.58
   3  -4   9   26.54    7.22
   3  -4   9   31.77    5.93
  -3   4  -9   30.15    9.26
  -3   4  -9   27.16    6.04
   3  -4   9   27.84    6.59
   3  -4   9   25.69    8.38
   3  -4  10   26.59   10.07
  -3   4 -10   32.26    7.32
   3  -4  10   15.73    6.70
  -3   4 -10   41.71    6.43
  -3   4 -10   24.88    9.30
   3  -4  10   23.17    8.41
   3  -4  11  117.25   21.36
  -3   4 -11   83.53   16.88
   3  -4  11  108.30   20.40
   3  -4  11   92.42   18.09
   3  -4  12    3.24    3.80
   3  -4  12    3.57    3.96
  -3   4 -12    4.34    3.43
  -3   4 -12    1.79    3.22
   3  -4  12    0.60    1.18
   3  -4  13   10.19    6.99
   3  -4  13   16.75    9.42
  -3   4 -13   25.00    8.18
  -3   4 -13    8.96    5.99
   3  -4  13   12.97    7.60
   3  -4  14    0.86    2.74
  -3   4 -14    0.60    0.94
  -3   4 -14    3.23    4.47
   3  -4  14   -1.54    1.22
  -3   4 -15   29.03    9.78
   3  -4  15    5.22    5.59
   3  -3 -13    4.80    4.67
   3  -3 -13    0.24    0.53
  -3   3  13    1.99    5.20
   3  -3 -12    1.33    2.72
  -3   3  12    4.30    4.34
   3  -3 -12   -0.95    1.12
   3  -3 -11    0.21    1.85
   3  -3 -11   -0.64    2.64
  -3   3  11    6.08    5.93
   3  -3 -10    2.54    1.77
   3  -3 -10    0.95    1.86
  -3   3  10    3.38    4.13
  -3   3   9    5.16    1.86
   3  -3  -9   -0.40    0.33
  -3   3   9    3.29    3.76
   3  -3  -9    6.56    3.77
  -3   3   9    0.24    2.78
   3  -3  -9    3.56    3.41
   3  -3  -8    5.21    2.06
  -3   3   8    6.97    2.57
  -3   3   8   35.32   10.58
   3  -3  -8    9.65    4.66
  -3   3   8   36.28   10.28
   3  -3  -8   26.81    7.97
  -3   3   7   97.42    9.81
   3  -3  -7   91.71    9.43
   3  -3  -7   96.55   13.80
   3  -3  -7  125.60   17.46
   3  -3  -7  118.82   13.73
   3  -3  -6   20.68    4.48
   3  -3  -6   24.85    6.83
  -3   3   6   23.53    5.11
  -3   3   6   11.20    5.26
   3  -3  -6    6.00    2.64
   3  -3  -6    5.87    3.45
   3  -3  -5  342.33   18.38
  -3   3   5  333.55   17.79
  -3   3   5  163.57   19.53
   3  -3  -5  368.36   24.08
   3  -3  -5  133.82   17.26
   3  -3  -5  133.46   12.87
   3  -3  -4    1.23    0.70
  -3   3   4    2.88    3.41
  -3   3   4    1.11    1.10
   3  -3  -4    1.09    1.50
  -3   3   4    2.36    0.88
   3  -3  -4    4.41    2.99
  -3   3   4    2.45    2.49
   3  -3  -4    3.47    1.87
  -3   3   3    5.12    2.52
   3  -3  -3    6.86    2.65
   3  -3  -3    1.34    2.04
  -3   3   3   -2.05    1.66
   3  -3  -3   -0.95    0.18
  -3   3   3    1.32    2.22
  -3   3   3    0.63    1.02
  -3   3   3    6.34    2.62
   3  -3  -3    6.11    2.53
   3  -3  -2   87.28   10.85
  -3   3   2   79.67    8.45
  -3   3   2   99.43   11.65
   3  -3  -2   85.55    8.37
  -3   3   2   80.65    8.25
  -3   3   2  101.91   12.59
  -3   3   2   86.83    8.85
   3  -3  -2   78.56   10.09
   3  -3  -2   83.51    9.12
  -3   3   1   34.23    5.78
   3  -3  -1   35.28    4.55
   3  -3  -1    8.83    3.13
  -3   3   1   41.48    5.25
  -3   3   1    9.82    3.25
  -3   3   1    4.68    2.10
  -3   3   1    5.98    2.57
   3  -3  -1    9.43    3.31
   3  -3  -1    9.72    3.65
   3  -3  -1   36.25    5.96
  -3   3   0    6.40    2.61
  -3   3   0   34.63    5.96
   3  -3   0    6.37    2.47
  -3   3   0   40.73    4.46
   3  -3   0    5.83    2.71
  -3   3   0    4.70    1.97
  -3   3   0    8.40    3.69
   3  -3   0    3.91    2.14
   3  -3   0   38.46    6.24
  -3   3  -1   24.29    5.52
  -3   3  -1   20.80    4.96
  -3   3  -1   52.10    7.06
   3  -3   1   25.05    3.74
  -3   3  -1   54.10    3.96
   3  -3   1   26.85    6.85
  -3   3  -1   35.60    7.98
   3  -3   1   25.10    6.06
  -3   3  -1   23.93    5.95
   3  -3   1   57.31    7.58
  -3   3  -2   73.59    9.98
  -3   3  -2   69.93    8.75
  -3   3  -2  218.98   14.50
   3  -3   2  217.01   14.73
  -3   3  -2   68.69   10.51
   3  -3   2   79.35   11.80
   3  -3   2   86.83   11.85
  -3   3  -3 1251.64   43.23
   3  -3   3 1336.68   45.35
  -3   3  -3 1240.32   39.14
   3  -3   3 1241.07   40.49
  -3   3  -3 1602.10   22.74
  -3   3  -3 1665.13   38.72
   3  -3   3 1815.50   42.19
   3  -3   3 1374.63   50.64
  -3   3  -3 1334.73   49.86
   3  -3   3 1478.61   56.73
  -3   3  -3 1167.91   28.81
  -3   3  -3 1231.57   36.94
   3  -3   4   20.78    6.05
   3  -3   4   23.01    5.72
  -3   3  -4   23.61    5.49
  -3   3  -4    4.47    1.46
   3  -3   4    5.55    2.21
  -3   3  -4    6.09    2.54
  -3   3  -4   22.35    3.45
  -3   3  -4   30.50    7.77
  -3   3  -4   23.69    5.40
   3  -3   4   24.40    6.29
   3  -3   5   -0.63    1.27
   3  -3   5    0.64    0.99
  -3   3  -5    5.36    1.91
  -3   3  -5    4.29    2.36
   3  -3   5    5.05    2.46
  -3   3  -5    1.85    1.02
  -3   3  -5    2.87    1.90
  -3   3  -5    1.37    0.09
   3  -3   5    4.15    3.51
  -3   3  -6   17.25    4.04
   3  -3   6    0.50    1.70
  -3   3  -6   14.79    3.65
   3  -3   6   18.31    4.26
  -3   3  -6    0.48    2.26
   3  -3   6    1.06    1.87
   3  -3   7   50.57   11.74
  -3   3  -7  152.43   12.06
  -3   3  -7  143.74   12.63
   3  -3   7  168.35   13.24
   3  -3   7   46.30    4.83
  -3   3  -7   45.47   11.16
   3  -3   7   49.59   11.01
  -3   3  -7   41.98    7.54
   3  -3   7   54.00   11.90
   3  -3   7   42.70    7.80
   3  -3   8  132.99   19.35
  -3   3  -8  105.49   11.75
  -3   3  -8  104.35   10.06
   3  -3   8  106.46    9.97
   3  -3   8  119.25    8.33
  -3   3  -8  130.41   19.18
   3  -3   8  121.80   18.79
  -3   3  -8  110.95   11.90
   3  -3   8  146.16   20.07
   3  -3   8  114.06   13.51
  -3   3  -9   -1.93    2.03
   3  -3   9    1.11    0.09
   3  -3   9    8.31    4.83
  -3   3  -9    0.95    1.11
   3  -3   9   -0.35    0.79
  -3   3  -9    4.25    3.18
  -3   3  -9    4.77    2.25
   3  -3   9    3.06    1.97
   3  -3  10   12.97    6.62
   3  -3  10   12.70    7.14
  -3   3 -10    1.25    1.78
   3  -3  10    6.55    3.43
  -3   3 -10    0.16    0.74
  -3   3 -10   10.32    5.40
   3  -3  10    6.95    3.86
   3  -3  11   72.65   16.77
  -3   3 -11   79.88   13.32
  -3   3 -11   57.17   13.40
   3  -3  11   60.87   15.58
   3  -3  11   47.82   12.95
   3  -3  12   -2.13    3.74
   3  -3  12    1.26    2.08
  -3   3 -12    4.08    3.12
  -3   3 -12    1.19    4.05
   3  -3  12   -1.09    2.51
   3  -3  13    1.35    2.45
   3  -3  13    1.81    4.22
  -3   3 -13   10.28    5.26
  -3   3 -13    2.53    3.04
   3  -3  13   -0.45    2.72
   3  -3  14    0.41    2.73
   3  -3  14    3.04    5.22
  -3   3 -14    5.04    3.77
   3  -3  14    1.81    1.72
  -3   3 -15    1.41    1.53
   3  -3  15    4.27    4.65
  -3   2  14   -0.31    2.50
   3  -2 -13    6.60    4.74
  -3   2  13    1.74    4.14
   3  -2 -13   -2.24    2.19
  -3   2  12    9.37    6.22
   3  -2 -12    7.18    4.76
   3  -2 -11   30.12    9.53
  -3   2  11   15.09    8.29
   3  -2 -11    9.58    5.00
   3  -2 -10    2.90    2.38
  -3   2  10    6.88    4.03
  -3   2   9    2.41    1.32
   3  -2  -9    1.52    2.39
   3  -2  -9   -1.53    1.67
  -3   2   9    1.04    1.41
  -3   2   9   -0.55    0.91
  -3   2   8  255.24   14.65
   3  -2  -8  241.94   14.30
   3  -2  -8  284.85   25.35
  -3   2   8   95.63   11.21
   3  -2  -8   91.85   14.75
  -3   2   8   95.82   16.21
  -3   2   7    1.75    1.39
   3  -2  -7    1.31    1.30
   3  -2  -7   -0.81    1.31
  -3   2   7   19.46    6.72
   3  -2  -7   20.40    6.68
  -3   2   6   -0.14    1.21
   3  -2  -6   -0.19    0.66
   3  -2  -6   -0.77    1.79
   3  -2  -6    0.84    0.96
   3  -2  -5  464.37   20.65
  -3   2   5  537.49   23.20
  -3   2   5  236.25   22.39
   3  -2  -5  550.73   27.66
   3  -2  -5  177.40   15.38
  -3   2   4  338.36   19.05
  -3   2   4  341.80   18.16
   3  -2  -4  353.78   20.33
   3  -2  -4  105.85   13.42
  -3   2   4  104.85    6.64
   3  -2  -4   94.62    6.53
  -3   2   4  108.40   13.93
   3  -2  -4  104.31   11.71
  -3   2   3   59.88    7.21
  -3   2   3   61.77    7.42
   3  -2  -3   77.29   10.19
   3  -2  -3   67.30    7.96
   3  -2  -3   68.24    7.00
  -3   2   3   67.13    6.52
  -3   2   3   72.58   10.95
   3  -2  -3   61.40    9.24
  -3   2   2   74.16    6.99
   3  -2  -2   35.83    6.32
  -3   2   2   62.72    7.50
   3  -2  -2   80.11    7.60
  -3   2   2   29.87    6.63
   3  -2  -2   28.20    5.99
  -3   2   2   31.89    5.32
   3  -2  -2   34.14    5.79
  -3   2   1   73.82    5.79
  -3   2   1   64.05    7.39
   3  -2  -1   79.67    8.39
   3  -2  -1   75.64    5.89
   3  -2  -1   82.17    9.67
   3  -2  -1   73.30   10.14
  -3   2   1   81.32   10.73
  -3   2   1   83.60    9.33
  -3   2   0    3.57    0.95
   3  -2   0    4.60    1.64
  -3   2   0    7.68    3.12
  -3   2   0    4.25    1.85
   3  -2   0    6.85    3.19
   3  -2   0    3.87    1.83
  -3   2   0    2.94    1.60
  -3   2  -1  875.77   32.15
  -3   2  -1  858.61   26.73
  -3   2  -1  826.65   30.99
   3  -2   1  917.87   20.79
   3  -2   1  994.92   38.95
   3  -2   1  899.57   37.93
  -3   2  -1  952.53   37.36
  -3   2  -1  992.75   42.13
  -3   2  -2   86.11   10.66
   3  -2   2   86.03   10.63
  -3   2  -2   86.91    9.97
  -3   2  -2   70.49    7.68
   3  -2   2   96.95   11.16
   3  -2   2   99.24   13.01
  -3   2  -2  105.19   13.27
   3  -2   2   99.86   13.64
  -3   2  -2   82.69    8.27
  -3   2  -2   91.51    8.74
  -3   2  -3   78.99   10.79
   3  -2   3   77.87   10.60
  -3   2  -3   93.52   11.08
   3  -2   3   91.95   11.21
  -3   2  -3   18.13    2.57
  -3   2  -3   17.20    3.78
   3  -2   3  100.06   13.89
  -3   2  -3   99.55   13.50
  -3   2  -3   80.87    7.67
  -3   2  -3   85.03    9.35
   3  -2   4  490.50   29.34
   3  -2   4  446.70   26.77
  -3   2  -4  465.92   27.40
   3  -2   4  459.98   13.49
  -3   2  -4  500.19   21.33
  -3   2  -4  502.53   17.32
   3  -2   4  451.61   18.75
  -3   2  -4  500.23   31.74
  -3   2  -4  413.65   17.31
  -3   2  -4  453.44   24.11
   3  -2   4  439.00   27.57
   3  -2   4  491.37   26.18
  -3   2  -4  454.18   25.09
   3  -2   5  175.66   18.80
   3  -2   5  166.91   10.34
  -3   2  -5  170.77   11.87
   3  -2   5  168.50   12.30
  -3   2  -5  182.36   13.38
  -3   2  -5  169.70   19.29
   3  -2   5  157.73   11.36
  -3   2  -5  165.73   11.71
  -3   2  -5  152.99   14.10
   3  -2   5  161.78   17.91
   3  -2   5  168.68   17.29
  -3   2  -5  160.66   16.27
   3  -2   6    0.21    0.79
   3  -2   6    4.23    3.56
   3  -2   6    2.45    1.23
   3  -2   6    1.85    1.48
  -3   2  -6    1.81    0.96
  -3   2  -6    4.96    2.04
   3  -2   6    2.69    1.31
   3  -2   6    2.26    1.30
  -3   2  -6    1.84    0.94
  -3   2  -6    0.58    0.71
   3  -2   6    2.29    1.91
   3  -2   6    4.00    2.95
   3  -2   7  144.82   19.27
   3  -2   7  133.56   12.84
  -3   2  -7  142.26   13.65
  -3   2  -7  139.51   11.41
   3  -2   7  138.68   10.99
   3  -2   7  109.96   10.62
  -3   2  -7  120.19   17.38
   3  -2   7  127.55   17.55
  -3   2  -7  119.35   12.09
   3  -2   7  129.59   18.12
   3  -2   7  106.00   13.44
   3  -2   8   19.70    5.25
   3  -2   8   21.47    8.40
   3  -2   8   16.52    7.12
  -3   2  -8   74.16   10.71
  -3   2  -8   70.68    7.66
   3  -2   8   73.60    7.99
   3  -2   8   16.63    4.24
  -3   2  -8   15.92    6.14
   3  -2   8   17.20    6.48
   3  -2   9    3.81    3.06
  -3   2  -9    0.92    0.47
   3  -2   9    5.32    3.67
  -3   2  -9    0.77    0.83
  -3   2  -9    7.27    4.74
   3  -2   9    6.58    4.64
   3  -2  10   68.57   16.27
   3  -2  10   58.02   14.48
  -3   2 -10  106.96   15.21
  -3   2 -10   48.77   12.11
   3  -2  10   55.56   12.80
   3  -2  11   27.28   10.17
   3  -2  11   15.43    7.69
  -3   2 -11   15.65    6.68
   3  -2  11   17.01    8.00
   3  -2  12    3.46    5.07
   3  -2  12    0.57    2.19
  -3   2 -12    6.29    4.19
  -3   2 -12    1.58    2.41
   3  -2  12    3.05    4.51
   3  -2  13    5.44    6.07
   3  -2  13    5.27    5.00
  -3   2 -13    2.46    2.92
   3  -2  13    6.64    5.58
   3  -2  14   -0.93    3.61
  -3   2 -14    9.79    5.16
   3  -2  14    0.87    4.06
   3  -2  15    5.60    5.90
   3  -1 -14   12.75    7.03
  -3   1  14   -0.01    2.64
   3  -1 -13    2.92    3.06
   3  -1 -13    1.39    2.07
  -3   1  13   -3.80    4.40
   3  -1 -12   30.08    9.63
  -3   1  12   18.60    9.19
   3  -1 -12   13.27    5.67
   3  -1 -11   94.89   16.35
   3  -1 -11   59.86   12.21
  -3   1  11   76.92   17.41
  -3   1  10   50.76    5.67
   3  -1 -10   53.46   11.68
   3  -1 -10   47.57   10.21
  -3   1  10   66.47   15.06
  -3   1   9   50.97    6.06
   3  -1  -9   51.93    6.59
   3  -1  -9   49.10    6.13
   3  -1  -9   57.01   11.43
  -3   1   9   20.11    7.52
  -3   1   9   17.43    4.24
   3  -1  -9   22.11    6.96
   3  -1  -8   28.21    4.69
  -3   1   8   35.31    5.69
   3  -1  -8   29.85    7.51
  -3   1   8    9.94    3.18
   3  -1  -8   12.01    5.12
  -3   1   8   14.85    5.98
  -3   1   7    0.57    0.56
   3  -1  -7   -1.35    2.51
  -3   1   7   23.27    5.17
  -3   1   7   20.21    6.35
   3  -1  -7   28.89    7.41
  -3   1   6    9.12    2.83
   3  -1  -6    9.62    3.42
  -3   1   6   -0.92    1.59
   3  -1  -6   -1.25    0.22
  -3   1   6   -0.15    1.48
  -3   1   5  404.82   21.38
   3  -1  -5  413.19   22.25
  -3   1   5  483.22   21.94
   3  -1  -5  264.16   10.85
  -3   1   5  244.04   21.42
  -3   1   5  271.35   18.57
  -3   1   5  282.06   20.45
   3  -1  -5  249.89   18.49
  -3   1   4  397.41   19.04
   3  -1  -4  398.94   18.66
   3  -1  -4  189.81   16.86
   3  -1  -4  424.32   20.41
   3  -1  -4  159.69   16.48
  -3   1   4  165.20   16.90
   3  -1  -4  179.82   10.98
  -3   1   4  442.52   20.45
  -3   1   3  214.63   12.08
   3  -1  -3  217.98   13.39
   3  -1  -3  174.55   15.10
   3  -1  -3  241.04   13.33
   3  -1  -3  182.89   12.42
  -3   1   3  155.90   10.54
  -3   1   3  158.19   15.87
   3  -1  -3  150.52   14.73
  -3   1   3  243.17   15.43
  -3   1   2   16.56    2.82
   3  -1  -2   21.84    4.98
   3  -1  -2   16.64    2.93
  -3   1   2   20.74    4.34
   3  -1  -2   24.13    4.94
  -3   1   2   20.77    5.54
   3  -1  -2   22.19    5.61
   3  -1  -2   13.94    3.26
  -3   1   2   16.21    3.98
   3  -1  -1    4.14    1.05
  -3   1   1    3.38    1.65
   3  -1  -1    1.90    0.97
  -3   1   1   10.52    3.40
   3  -1  -1   16.17    4.42
  -3   1   1   10.37    3.73
   3  -1  -1   12.87    3.45
  -3   1   0  126.23   11.29
  -3   1   0  124.28   12.11
   3  -1   0   66.37    7.44
  -3   1   0   78.44    8.89
   3  -1   0  146.01   14.00
  -3   1   0  122.36   12.53
  -3   1   0  123.06   13.47
   3  -1   0  119.02   13.15
  -3   1   0  119.61   11.33
  -3   1   0  129.50   12.69
  -3   1  -1  115.49   11.43
  -3   1  -1  116.33   11.53
   3  -1   1  119.89   11.81
   3  -1   1  119.03   12.28
   3  -1   1   81.25    8.24
  -3   1  -1   97.81    9.64
  -3   1  -1  149.06   16.36
   3  -1   1  136.30   14.68
   3  -1   1  132.02   14.37
  -3   1  -1  115.78   10.66
  -3   1  -1  126.72   13.48
  -3   1  -1  131.04   12.87
  -3   1  -1  122.45    8.13
  -3   1  -2    1.08    0.52
   3  -1   2    1.01    0.56
   3  -1   2   -0.72    0.66
  -3   1  -2    1.60    1.62
   3  -1   2   -1.55    2.19
  -3   1  -2    1.41    1.78
  -3   1  -2   -0.01    0.44
   3  -1   2    1.08    1.12
   3  -1   2   -1.54    1.94
   3  -1   2   -1.88    2.86
  -3   1  -2    1.36    1.10
  -3   1  -2   -0.25    2.09
   3  -1   2    0.32    0.95
  -3   1  -2    1.74    1.58
  -3   1  -2    1.09    1.18
  -3   1  -3   70.15   10.39
   3  -1   3   74.69   10.72
   3  -1   3  154.63    8.41
   3  -1   3   69.86   10.30
   3  -1   3  166.89   12.33
  -3   1  -3   61.72    9.65
  -3   1  -3  173.44    9.24
  -3   1  -3  172.99   12.43
   3  -1   3   72.76   11.81
  -3   1  -3   58.97    7.44
  -3   1  -3   73.16   11.19
   3  -1   3   61.96    7.85
  -3   1  -3   71.69    9.45
   3  -1   3   60.95    8.20
  -3   1  -3   63.34    8.21
   3  -1   4   30.61    4.49
   3  -1   4    1.56    0.33
  -3   1  -4   -0.02    0.76
   3  -1   4    0.11    0.75
  -3   1  -4   35.42    5.18
  -3   1  -4   31.30    5.29
  -3   1  -4    1.14    0.67
  -3   1  -4    0.73    1.35
   3  -1   4    1.34    1.51
   3  -1   4   -0.49    0.55
   3  -1   4    0.18    1.20
  -3   1  -4    0.08    1.16
  -3   1  -4   -1.60    1.96
   3  -1   4   -0.89    1.48
   3  -1   5    2.01    1.64
  -3   1  -5    3.24    2.04
   3  -1   5    0.36    0.59
   3  -1   5   -0.43    0.60
  -3   1  -5    2.12    1.57
  -3   1  -5    2.79    3.24
  -3   1  -5   -0.38    1.39
   3  -1   5    0.01    0.61
   3  -1   5   -0.42    0.72
   3  -1   5    0.62    1.14
  -3   1  -5    1.45    1.61
   3  -1   5    0.20    1.31
   3  -1   6    0.51    0.46
   3  -1   6   27.05    7.91
   3  -1   6   23.69    5.17
  -3   1  -6    2.42    1.77
  -3   1  -6    0.46    0.52
  -3   1  -6   22.23    7.18
   3  -1   6   25.05    5.48
   3  -1   6   27.33    7.81
   3  -1   6   17.66    6.39
   3  -1   7   -0.63    0.75
  -3   1  -7    0.35    1.17
   3  -1   7    1.74    1.91
  -3   1  -7    0.45    0.82
   3  -1   7    0.07    1.57
   3  -1   7    2.30    1.54
  -3   1  -7    1.61    2.22
   3  -1   7    0.91    1.53
   3  -1   7    2.18    1.77
   3  -1   8   91.54   17.13
   3  -1   8   85.91   12.22
  -3   1  -8  108.10   13.64
  -3   1  -8   89.76    7.77
   3  -1   8   93.75    7.99
   3  -1   8   94.25    8.32
  -3   1  -8   78.59   14.11
   3  -1   8   77.27   10.95
   3  -1   8   77.47   14.73
   3  -1   8  100.88   17.51
   3  -1   9    1.23    4.49
  -3   1  -9    8.62    4.27
   3  -1   9    0.87    0.71
  -3   1  -9    0.59    1.18
   3  -1   9    0.73    2.23
   3  -1   9    0.43    2.56
   3  -1  10   -0.01    1.34
   3  -1  10   -1.20    1.15
  -3   1 -10   -1.20    2.29
   3  -1  10   -0.44    1.62
   3  -1  10    5.02    4.79
   3  -1  11   14.78    7.53
  -3   1 -11    6.92    4.59
   3  -1  11   10.97    7.33
   3  -1  11   13.59    7.12
  -3   1 -12   16.44    6.39
   3  -1  12    8.93    6.52
  -3   1 -12    2.65    1.76
   3  -1  12    6.72    3.83
   3  -1  12    5.11    3.56
   3  -1  13   16.00    9.17
  -3   1 -13   22.44    8.10
   3  -1  13   17.62   10.70
   3  -1  13    5.50    4.52
  -3   1 -14    1.93    2.84
   3  -1  14    6.26    5.65
  -3   0  15   -0.80    4.26
   3   0 -14    3.32    3.83
  -3   0  14    0.29    2.64
   3   0 -13    2.10    2.26
  -3   0  13    5.96    4.44
   3   0 -13    3.67    3.01
   3   0 -12    6.47    4.68
   3   0 -12    0.87    2.06
  -3   0  12    2.17    1.10
   3   0 -11    0.88    3.14
   3   0 -11    1.66    2.04
  -3   0  11    1.62    2.00
  -3   0  10    4.68    1.66
   3   0 -10    3.89    3.04
  -3   0  10    6.57    3.32
   3   0 -10    3.20    2.57
   3   0  -9    0.52    0.38
  -3   0   9   -0.33    0.61
   3   0  -9    1.59    1.29
  -3   0   9   11.49    5.57
   3   0  -9   10.19    4.04
   3   0  -8    0.27    1.73
   3   0  -8    0.42    0.56
  -3   0   8    0.89    0.88
   3   0  -8   17.44    2.36
   3   0  -8   17.84    2.33
  -3   0   8   20.85    4.93
  -3   0   8   24.90    7.98
   3   0  -8   21.20    6.42
   3   0  -7  836.94   25.74
   3   0  -7  916.67   37.45
  -3   0   7 1014.65   30.72
   3   0  -7 1008.24   31.37
   3   0  -7  465.77   14.75
  -3   0   7  504.74   24.71
  -3   0   7  578.70   34.55
   3   0  -6  116.88   12.31
   3   0  -6   98.67    8.77
  -3   0   6  115.19   10.25
   3   0  -6    6.21    1.86
  -3   0   6    8.69    3.72
   3   0  -6    7.64    3.78
  -3   0   6    7.08    2.73
   3   0  -5  130.73   12.06
  -3   0   5  135.48   12.39
   3   0  -5  120.37    9.97
  -3   0   5  126.35   10.69
   3   0  -5   75.29    7.16
  -3   0   5   77.07   11.87
   3   0  -5   83.24   12.40
  -3   0   5   82.23   10.26
  -3   0   5   89.71   10.94
   3   0  -5   73.61   10.46
   3   0  -4  625.16   23.24
   3   0  -4  620.52   23.31
  -3   0   4  674.24   24.58
  -3   0   4  672.56   25.56
   3   0  -4  273.34   14.66
   3   0  -4  282.06   20.98
  -3   0   4  282.56   21.93
  -3   0   4  298.09   19.80
  -3   0   4  307.76   17.51
   3   0  -3  165.54   10.25
   3   0  -3  169.72   12.45
  -3   0   3  191.17   13.98
  -3   0   3   71.40   10.64
   3   0  -3   71.23    8.08
  -3   0   3   78.06    8.68
   3   0  -3   58.43    9.35
  -3   0   3   75.47    9.85
  -3   0   3   74.64    6.86
   3   0  -2  120.75    7.26
   3   0  -2  156.50   12.15
  -3   0   2  153.48   12.50
   3   0  -2  213.37   17.36
   3   0  -2  224.92   15.24
  -3   0   2  209.06   14.66
  -3   0   2  232.62   18.50
  -3   0   2  230.99   17.23
  -3   0   2  241.35    8.58
   3   0  -1  275.68   16.40
  -3   0   1  182.10   12.58
   3   0  -1  260.45    8.76
  -3   0   1  158.08   13.68
  -3   0   1  291.84   17.14
   3   0  -1  173.87   14.62
  -3   0   1  159.01   15.13
   3   0  -1  163.55   15.32
  -3   0   1  161.51   14.39
  -3   0   1  160.01   13.77
  -3   0   1  180.81   15.33
  -3   0   0  891.83   29.33
  -3   0   0  849.76   32.32
   3   0   0  899.52   29.27
  -3   0   0  950.03   31.28
   3   0   0  956.68   37.04
   3   0   0  889.58   35.84
  -3   0   0  895.04   34.11
  -3   0   0  926.30   36.63
   3   0   0  896.98   32.50
  -3   0   0  859.14   31.39
  -3   0   0  964.05   35.51
   3   0   1   70.88    8.06
  -3   0  -1   19.53    4.77
   3   0   1   23.36    5.70
  -3   0  -1   21.39    5.29
   3   0   1   23.44    5.35
   3   0   1   73.76    4.82
  -3   0  -1   77.12    8.83
  -3   0  -1   16.51    4.18
   3   0   1   19.90    5.43
   3   0   1   23.05    5.42
   3   0   1   19.19    5.70
  -3   0  -1   14.11    4.48
   3   0   1   19.53    3.59
  -3   0  -1   20.01    4.97
   3   0   2    1.23    0.80
  -3   0  -2    2.83    2.46
   3   0   2    2.10    0.38
   3   0   2   -0.94    1.97
  -3   0  -2    1.08    0.93
   3   0   2   -0.20    0.40
  -3   0  -2    3.02    2.17
  -3   0  -2    1.28    0.94
[truncated: 445,264 more chars]
