# Supplementary material for: Tuning the 2LMCT Deactivation of Cyclometalated Iron Carbene Complexes with Electronic Substituent Effects
Source: Chemistry. 2025 Jul 25;31(47):e01985. doi: 10.1002/chem.202501985 (PMC12376266; doi:10.1002/chem.202501985)
Supplement: Supplementary file 2 — Supporting Information [file CHEM-31-e01985-s002.zip › [Fe(ImPBr)2].cif]

data_[fe(impbr)2]
_audit_creation_date               2025-04-07
_audit_creation_method
;
Olex2 1.5
(compiled 2024.02.16 svn.r378c4104 for OlexSys, GUI svn.r6928)
;
_shelx_SHELXL_version_number       '2019/3'
_audit_contact_author_address      ?
_audit_contact_author_email        ?
_audit_contact_author_name         ''
_audit_contact_author_phone        ?
_publ_contact_author_id_orcid      ?
_publ_section_references
;
Dolomanov, O.V., Bourhis, L.J., Gildea, R.J, Howard, J.A.K. & Puschmann, H.
 (2009), J. Appl. Cryst. 42, 339-341.

Sheldrick, G.M. (2015). Acta Cryst. C71, 3-8.
;
_chemical_name_common              ?
_chemical_name_systematic          AG_KS_172
_chemical_formula_moiety          
 'C28 H24 Br2 Fe N8, 1.333(F4.5 P0.75), 1.75[CH3CN]'
_chemical_formula_sum              'C31.50 H29.25 Br2 F6 Fe N9.75 P'
_chemical_formula_weight           905.03
_chemical_melting_point            ?
loop_
  _atom_type_symbol
  _atom_type_description
  _atom_type_scat_dispersion_real
  _atom_type_scat_dispersion_imag
  _atom_type_scat_source
 'C' 'C' 0.0033 0.0016 'International Tables Vol C Tables 4.2.6.8 and 6.1.1.4'
 'H' 'H' 0.0000 0.0000 'International Tables Vol C Tables 4.2.6.8 and 6.1.1.4'
 'Br' 'Br' -0.2901 2.4595
 'International Tables Vol C Tables 4.2.6.8 and 6.1.1.4'
 'F' 'F' 0.0171 0.0103 'International Tables Vol C Tables 4.2.6.8 and 6.1.1.4'
 'Fe' 'Fe' 0.3463 0.8444 'International Tables Vol C Tables 4.2.6.8 and 6.1.1.4'
 'N' 'N' 0.0061 0.0033 'International Tables Vol C Tables 4.2.6.8 and 6.1.1.4'
 'P' 'P' 0.1023 0.0942 'International Tables Vol C Tables 4.2.6.8 and 6.1.1.4'

_shelx_space_group_comment
;
The symmetry employed for this shelxl refinement is uniquely defined
by the following loop, which should always be used as a source of
symmetry information in preference to the above space-group names.
They are only intended as comments.
;
_space_group_crystal_system        'tetragonal'
_space_group_IT_number             128
_space_group_name_H-M_alt          'P 4/m n c'
_space_group_name_Hall             '-P 4 2n'
loop_
  _space_group_symop_operation_xyz
 'x, y, z'
 '-x, -y, z'
 '-y, x, z'
 'y, -x, z'
 '-x+1/2, y+1/2, -z+1/2'
 'x+1/2, -y+1/2, -z+1/2'
 'y+1/2, x+1/2, -z+1/2'
 '-y+1/2, -x+1/2, -z+1/2'
 '-x, -y, -z'
 'x, y, -z'
 'y, -x, -z'
 '-y, x, -z'
 'x-1/2, -y-1/2, z-1/2'
 '-x-1/2, y-1/2, z-1/2'
 '-y-1/2, -x-1/2, z-1/2'
 'y-1/2, x-1/2, z-1/2'

_cell_length_a                     21.0423(5)
_cell_length_b                     21.0423(5)
_cell_length_c                     20.5164(8)
_cell_angle_alpha                  90
_cell_angle_beta                   90
_cell_angle_gamma                  90
_cell_volume                       9084.2(6)
_cell_formula_units_Z              8
_cell_measurement_reflns_used      5316
_cell_measurement_temperature      150
_cell_measurement_theta_max        19.4850
_cell_measurement_theta_min        3.6100
_shelx_estimated_absorpt_T_max     0.722
_shelx_estimated_absorpt_T_min     0.561
_exptl_absorpt_coefficient_mu      2.182
_exptl_absorpt_correction_T_max    1.00000
_exptl_absorpt_correction_T_min    0.61210
_exptl_absorpt_correction_type     multi-scan
_exptl_absorpt_process_details     SADABS
_exptl_absorpt_special_details     ?
_exptl_crystal_colour              'metallic dark green'
_exptl_crystal_colour_lustre       metallic
_exptl_crystal_colour_modifier     dark
_exptl_crystal_colour_primary      green
_exptl_crystal_density_diffrn      1.323
_exptl_crystal_density_meas        ?
_exptl_crystal_density_method      ?
_exptl_crystal_description         block
_exptl_crystal_F_000               3612
_exptl_crystal_size_max            0.3
_exptl_crystal_size_mid            0.24
_exptl_crystal_size_min            0.16
_exptl_transmission_factor_max     ?
_exptl_transmission_factor_min     ?
_diffrn_reflns_av_R_equivalents    0.2155
_diffrn_reflns_av_unetI/netI       0.0656
_diffrn_reflns_Laue_measured_fraction_full  0.996
_diffrn_reflns_Laue_measured_fraction_max  0.996
_diffrn_reflns_limit_h_max         24
_diffrn_reflns_limit_h_min         -25
_diffrn_reflns_limit_k_max         25
_diffrn_reflns_limit_k_min         -25
_diffrn_reflns_limit_l_max         24
_diffrn_reflns_limit_l_min         -24
_diffrn_reflns_number              130816
_diffrn_reflns_point_group_measured_fraction_full  0.996
_diffrn_reflns_point_group_measured_fraction_max  0.996
_diffrn_reflns_theta_full          25.000
_diffrn_reflns_theta_max           25.000
_diffrn_reflns_theta_min           3.383
_diffrn_ambient_temperature        150.00
_diffrn_detector_area_resol_mean   ?
_diffrn_measured_fraction_theta_full  0.996
_diffrn_measured_fraction_theta_max  0.996
_diffrn_measurement_device_type    'Agilent Enhance'
_diffrn_measurement_method         ?
_diffrn_radiation_type             MoK\a
_diffrn_radiation_wavelength       0.71073
_diffrn_source                     ?
_reflns_Friedel_coverage           0.000
_reflns_Friedel_fraction_full      .
_reflns_Friedel_fraction_max       .
_reflns_number_gt                  2582
_reflns_number_total               4119
_reflns_special_details
;
 Reflections were merged by SHELXL according to the crystal
 class for the calculation of statistics and refinement.
 
 Structure factors included contributions from the .fab file.
 
 _reflns_Friedel_fraction is defined as the number of unique
 Friedel pairs measured divided by the number that would be
 possible theoretically, ignoring centric projections and
 systematic absences.
;
_reflns_threshold_expression       'I > 2\s(I)'
_computing_cell_refinement         'CrysAlisPro 1.171.40.53 (Rigaku OD, 2019)'
_computing_data_collection         'CrysAlisPro 1.171.40.53 (Rigaku OD, 2019)'
_computing_data_reduction          'CrysAlisPro 1.171.40.53 (Rigaku OD, 2019)'
_computing_molecular_graphics      'Olex2 1.5 (Dolomanov et al., 2009)'
_computing_publication_material    'Olex2 1.5 (Dolomanov et al., 2009)'
_computing_structure_refinement    'SHELXL 2019/3 (Sheldrick, 2015)'
_computing_structure_solution      'SHELXT 2014/4 (Sheldrick, 2014)'
_refine_diff_density_max           0.930
_refine_diff_density_min           -0.525
_refine_diff_density_rms           0.100
_refine_ls_extinction_coef         .
_refine_ls_extinction_method       none
_refine_ls_goodness_of_fit_ref     1.043
_refine_ls_hydrogen_treatment      constr
_refine_ls_matrix_type             full
_refine_ls_number_parameters       236
_refine_ls_number_reflns           4119
_refine_ls_number_restraints       45
_refine_ls_R_factor_all            0.1006
_refine_ls_R_factor_gt             0.0675
_refine_ls_restrained_S_all        1.044
_refine_ls_shift/su_max            0.000
_refine_ls_shift/su_mean           0.000
_refine_ls_structure_factor_coef   Fsqd
_refine_ls_weighting_details      
 'w=1/[\s^2^(Fo^2^)+(0.1089P)^2^] where P=(Fo^2^+2Fc^2^)/3'
_refine_ls_weighting_scheme        calc
_refine_ls_wR_factor_gt            0.1793
_refine_ls_wR_factor_ref           0.1954
_refine_special_details            ?
_olex2_refinement_description
;
1. Rigid body (RIGU) restrains
 P1, F1, F2, F5, F4, F3
 with sigma for 1-2 distances of 0.004 and sigma for 1-3 distances of 0.004
2. Others
 Fixed Sof: F1(0.375) F2(0.375) F3(0.375) F4(0.75) F5(0.375) F6(0.5) F7(0.125)
 F8(0.125) P1(0.375) P2(0.125)
3.a Aromatic/amide H refined with riding coordinates:
 C2(H2), C6(H6), C7(H7), C8(H8), C11(H11), C12(H12)
3.b Idealised Me refined as rotating group:
 C10(H10A,H10B,H10C), C14(H14A,H14B,H14C)
;
_atom_sites_solution_hydrogens     geom
_atom_sites_solution_primary       ?
_atom_sites_solution_secondary     ?
loop_
  _atom_site_label
  _atom_site_type_symbol
  _atom_site_fract_x
  _atom_site_fract_y
  _atom_site_fract_z
  _atom_site_U_iso_or_equiv
  _atom_site_adp_type
  _atom_site_occupancy
  _atom_site_site_symmetry_order
  _atom_site_calc_flag
  _atom_site_refinement_flags_posn
  _atom_site_refinement_flags_adp
  _atom_site_refinement_flags_occupancy
  _atom_site_disorder_assembly
  _atom_site_disorder_group
 Br1 Br 0.64521(3) 0.57245(3) 0.17349(4) 0.0633(3) Uani 1 1 d . . . . .
 C1 C 0.6993(3) 0.5021(3) 0.1920(3) 0.0424(15) Uani 1 1 d . . . . .
 C2 C 0.7566(3) 0.4975(3) 0.1598(3) 0.0393(14) Uani 1 1 d . . . . .
 H2 H 0.769889 0.528055 0.128559 0.047 Uiso 1 1 calc R U . . .
 C3 C 0.7939(2) 0.4449(2) 0.1763(2) 0.0280(12) Uani 1 1 d . . . . .
 C4 C 0.7766(2) 0.4012(2) 0.2222(3) 0.0289(12) Uani 1 1 d . . . . .
 C5 C 0.7185(3) 0.4085(2) 0.2531(3) 0.0356(13) Uani 1 1 d . . . . .
 C6 C 0.6784(3) 0.4597(2) 0.2398(3) 0.0358(14) Uani 1 1 d . . . . .
 H6 H 0.639142 0.465357 0.261893 0.043 Uiso 1 1 calc R U . . .
 C7 C 0.8912(3) 0.4566(3) 0.1028(3) 0.0454(15) Uani 1 1 d . . . . .
 H7 H 0.880970 0.492844 0.077257 0.054 Uiso 1 1 calc R U . . .
 C8 C 0.9438(3) 0.4220(3) 0.0992(3) 0.0497(17) Uani 1 1 d . . . . .
 H8 H 0.978404 0.429149 0.070326 0.060 Uiso 1 1 calc R U . . .
 C9 C 0.8835(3) 0.3783(3) 0.1784(2) 0.0323(13) Uani 1 1 d . . . . .
 C10 C 0.9876(3) 0.3250(3) 0.1547(3) 0.064(2) Uani 1 1 d . . . . .
 H10A H 0.971637 0.284005 0.139019 0.096 Uiso 1 1 calc R U . . .
 H10B H 0.997804 0.321756 0.201189 0.096 Uiso 1 1 calc R U . . .
 H10C H 1.025977 0.336537 0.130340 0.096 Uiso 1 1 calc R U . . .
 C11 C 0.6593(3) 0.3425(3) 0.3393(3) 0.0500(18) Uani 1 1 d . . . . .
 H11 H 0.619636 0.363596 0.343759 0.060 Uiso 1 1 calc R U . . .
 C12 C 0.6782(3) 0.2908(3) 0.3702(4) 0.075(2) Uani 1 1 d . . . . .
 H12 H 0.654280 0.267732 0.401587 0.090 Uiso 1 1 calc R U . . .
 C13 C 0.7591(3) 0.3178(2) 0.3046(3) 0.0332(13) Uani 1 1 d . . . . .
 C14 C 0.7743(3) 0.2207(3) 0.3699(3) 0.074(2) Uani 1 1 d . . . . .
 H14A H 0.819673 0.231034 0.372411 0.111 Uiso 1 1 calc R U . . .
 H14B H 0.767911 0.186092 0.338628 0.111 Uiso 1 1 calc R U . . .
 H14C H 0.759077 0.207531 0.412916 0.111 Uiso 1 1 calc R U . . .
 F1 F 0.6933(3) 0.1799(3) 0.500000 0.060(2) Uani 0.75 2 d S T P . .
 F2 F 0.5886(5) 0.1832(4) 0.500000 0.145(4) Uani 0.75 2 d S T P . .
 F3 F 0.5802(3) 0.0797(3) 0.500000 0.0400(14) Uani 0.75 2 d S T P . .
 F4 F 0.6377(3) 0.1285(3) 0.5766(2) 0.0801(19) Uani 0.75 1 d . . P . .
 F5 F 0.6827(3) 0.0706(3) 0.500000 0.080(2) Uani 0.75 2 d S T P . .
 F6 F 0.4796(6) 0.5701(5) 0.3561(6) 0.131(4) Uani 0.5 1 d . . P . .
 F7 F 0.500000 0.500000 0.2875(9) 0.110(7) Uani 0.5 4 d S T P . .
 F8 F 0.500000 0.500000 0.4290(9) 0.121(7) Uani 0.5 4 d S T P . .
 Fe1 Fe 0.83483(3) 0.33483(3) 0.250000 0.0279(3) Uani 1 2 d S T P . .
 N1 N 0.8549(2) 0.4298(2) 0.1505(2) 0.0356(11) Uani 1 1 d . . . . .
 N2 N 0.9396(2) 0.3732(2) 0.1452(2) 0.0424(13) Uani 1 1 d . . . . .
 N3 N 0.7093(2) 0.3595(2) 0.2992(2) 0.0346(11) Uani 1 1 d . . . . .
 N4 N 0.7394(2) 0.2760(2) 0.3487(2) 0.0511(14) Uani 1 1 d . . . . .
 P1 P 0.63777(11) 0.12934(11) 0.500000 0.0176(5) Uani 0.75 2 d S T P . .
 P2 P 0.500000 0.500000 0.3577(3) 0.0387(15) Uani 0.5 4 d S T P . .

loop_
  _atom_site_aniso_label
  _atom_site_aniso_U_11
  _atom_site_aniso_U_22
  _atom_site_aniso_U_33
  _atom_site_aniso_U_23
  _atom_site_aniso_U_13
  _atom_site_aniso_U_12
 Br1 0.0540(5) 0.0374(4) 0.0986(7) 0.0135(4) 0.0000(4) 0.0135(3)
 C1 0.038(4) 0.025(3) 0.064(4) 0.001(3) -0.006(3) 0.008(3)
 C2 0.039(4) 0.033(3) 0.046(3) 0.005(3) 0.004(3) -0.002(3)
 C3 0.023(3) 0.028(3) 0.033(3) -0.003(2) -0.001(2) 0.002(2)
 C4 0.022(3) 0.031(3) 0.033(3) 0.005(2) 0.001(2) -0.001(2)
 C5 0.042(3) 0.027(3) 0.038(3) -0.005(3) -0.005(3) -0.001(3)
 C6 0.034(3) 0.026(3) 0.047(4) -0.006(3) 0.004(3) 0.002(3)
 C7 0.047(4) 0.052(4) 0.037(3) 0.020(3) 0.005(3) 0.003(3)
 C8 0.048(4) 0.057(4) 0.044(4) 0.019(3) 0.018(3) 0.000(3)
 C9 0.031(3) 0.035(3) 0.031(3) -0.004(2) 0.002(2) -0.001(3)
 C10 0.048(4) 0.073(5) 0.070(5) 0.020(4) 0.024(4) 0.026(4)
 C11 0.039(4) 0.050(4) 0.061(4) 0.017(3) 0.028(3) 0.009(3)
 C12 0.066(5) 0.069(5) 0.091(6) 0.039(4) 0.053(4) 0.026(4)
 C13 0.040(3) 0.025(3) 0.035(3) 0.000(2) 0.008(3) -0.001(3)
 C14 0.059(5) 0.064(5) 0.099(6) 0.050(4) 0.031(4) 0.025(4)
 F1 0.077(5) 0.072(4) 0.031(3) 0.000 0.000 -0.059(4)
 F2 0.091(6) 0.049(5) 0.296(13) 0.000 0.000 0.037(5)
 F3 0.032(3) 0.054(4) 0.034(3) 0.000 0.000 -0.014(3)
 F4 0.111(4) 0.111(4) 0.017(2) -0.010(2) 0.006(2) -0.076(4)
 F5 0.037(4) 0.066(5) 0.139(7) 0.000 0.000 0.020(3)
 F6 0.136(9) 0.107(9) 0.150(9) 0.067(7) 0.014(8) 0.048(7)
 F7 0.130(11) 0.130(11) 0.069(13) 0.000 0.000 0.000
 F8 0.137(12) 0.137(12) 0.089(15) 0.000 0.000 0.000
 Fe1 0.0280(4) 0.0280(4) 0.0278(6) -0.0010(3) 0.0010(3) -0.0002(5)
 N1 0.029(3) 0.036(3) 0.041(3) 0.010(2) 0.005(2) 0.000(2)
 N2 0.033(3) 0.060(3) 0.034(3) 0.008(2) 0.009(2) 0.005(2)
 N3 0.028(3) 0.035(3) 0.041(3) 0.011(2) 0.010(2) 0.000(2)
 N4 0.048(3) 0.046(3) 0.059(3) 0.019(3) 0.021(3) 0.007(3)
 P1 0.0286(13) 0.0160(12) 0.0081(11) 0.000 0.000 -0.0057(10)
 P2 0.031(2) 0.031(2) 0.055(4) 0.000 0.000 0.000

_geom_special_details
;
 All esds (except the esd in the dihedral angle between two l.s. planes)
 are estimated using the full covariance matrix.  The cell esds are taken
 into account individually in the estimation of esds in distances, angles
 and torsion angles; correlations between esds in cell parameters are only
 used when they are defined by crystal symmetry.  An approximate (isotropic)
 treatment of cell esds is used for estimating esds involving l.s. planes.
;
loop_
  _geom_bond_atom_site_label_1
  _geom_bond_atom_site_label_2
  _geom_bond_distance
  _geom_bond_site_symmetry_2
  _geom_bond_publ_flag
 Br1 C1 1.906(5) . ?
 C1 C2 1.379(8) . ?
 C1 C6 1.396(8) . ?
 C2 H2 0.9500 . ?
 C2 C3 1.399(7) . ?
 C3 C4 1.366(7) . ?
 C3 N1 1.423(6) . ?
 C4 C5 1.385(7) . ?
 C4 Fe1 1.944(5) . ?
 C5 C6 1.396(7) . ?
 C5 N3 1.412(6) . ?
 C6 H6 0.9500 . ?
 C7 H7 0.9500 . ?
 C7 C8 1.327(8) . ?
 C7 N1 1.364(7) . ?
 C8 H8 0.9500 . ?
 C8 N2 1.397(7) . ?
 C9 Fe1 2.011(5) . ?
 C9 N1 1.366(7) . ?
 C9 N2 1.366(7) . ?
 C10 H10A 0.9800 . ?
 C10 H10B 0.9800 . ?
 C10 H10C 0.9800 . ?
 C10 N2 1.446(7) . ?
 C11 H11 0.9500 . ?
 C11 C12 1.319(8) . ?
 C11 N3 1.383(7) . ?
 C12 H12 0.9500 . ?
 C12 N4 1.398(8) . ?
 C13 Fe1 1.980(5) . ?
 C13 N3 1.371(6) . ?
 C13 N4 1.328(7) . ?
 C14 H14A 0.9800 . ?
 C14 H14B 0.9800 . ?
 C14 H14C 0.9800 . ?
 C14 N4 1.442(8) . ?
 F1 P1 1.580(6) . ?
 F2 P1 1.535(8) . ?
 F3 P1 1.600(6) . ?
 F4 P1 1.572(4) . ?
 F5 P1 1.557(7) . ?
 F6 P2 1.536(10) . ?
 F7 P2 1.440(19) . ?
 F8 P2 1.46(2) . ?

loop_
  _geom_angle_atom_site_label_1
  _geom_angle_atom_site_label_2
  _geom_angle_atom_site_label_3
  _geom_angle
  _geom_angle_site_symmetry_1
  _geom_angle_site_symmetry_3
  _geom_angle_publ_flag
 C2 C1 Br1 118.8(4) . . ?
 C2 C1 C6 124.6(5) . . ?
 C6 C1 Br1 116.6(4) . . ?
 C1 C2 H2 122.2 . . ?
 C1 C2 C3 115.5(5) . . ?
 C3 C2 H2 122.2 . . ?
 C2 C3 N1 126.3(5) . . ?
 C4 C3 C2 123.3(5) . . ?
 C4 C3 N1 110.4(4) . . ?
 C3 C4 C5 118.5(5) . . ?
 C3 C4 Fe1 121.1(4) . . ?
 C5 C4 Fe1 120.1(4) . . ?
 C4 C5 C6 121.9(5) . . ?
 C4 C5 N3 110.3(4) . . ?
 C6 C5 N3 127.7(5) . . ?
 C1 C6 C5 116.1(5) . . ?
 C1 C6 H6 121.9 . . ?
 C5 C6 H6 121.9 . . ?
 C8 C7 H7 126.8 . . ?
 C8 C7 N1 106.3(5) . . ?
 N1 C7 H7 126.8 . . ?
 C7 C8 H8 125.9 . . ?
 C7 C8 N2 108.2(5) . . ?
 N2 C8 H8 125.9 . . ?
 N1 C9 Fe1 116.2(4) . . ?
 N1 C9 N2 103.5(4) . . ?
 N2 C9 Fe1 140.2(4) . . ?
 H10A C10 H10B 109.5 . . ?
 H10A C10 H10C 109.5 . . ?
 H10B C10 H10C 109.5 . . ?
 N2 C10 H10A 109.5 . . ?
 N2 C10 H10B 109.5 . . ?
 N2 C10 H10C 109.5 . . ?
 C12 C11 H11 127.1 . . ?
 C12 C11 N3 105.7(5) . . ?
 N3 C11 H11 127.1 . . ?
 C11 C12 H12 126.0 . . ?
 C11 C12 N4 108.0(5) . . ?
 N4 C12 H12 126.0 . . ?
 N3 C13 Fe1 117.0(4) . . ?
 N4 C13 Fe1 139.1(4) . . ?
 N4 C13 N3 103.9(4) . . ?
 H14A C14 H14B 109.5 . . ?
 H14A C14 H14C 109.5 . . ?
 H14B C14 H14C 109.5 . . ?
 N4 C14 H14A 109.5 . . ?
 N4 C14 H14B 109.5 . . ?
 N4 C14 H14C 109.5 . . ?
 C4 Fe1 C4 172.9(3) 7_545 . ?
 C4 Fe1 C9 77.3(2) 7_545 7_545 ?
 C4 Fe1 C9 97.8(2) . 7_545 ?
 C4 Fe1 C9 77.3(2) . . ?
 C4 Fe1 C9 97.8(2) 7_545 . ?
 C4 Fe1 C13 107.4(2) 7_545 . ?
 C4 Fe1 C13 77.8(2) 7_545 7_545 ?
 C4 Fe1 C13 77.8(2) . . ?
 C4 Fe1 C13 107.4(2) . 7_545 ?
 C9 Fe1 C9 94.0(3) 7_545 . ?
 C13 Fe1 C9 154.9(2) . . ?
 C13 Fe1 C9 92.5(2) 7_545 . ?
 C13 Fe1 C9 92.5(2) . 7_545 ?
 C13 Fe1 C9 154.9(2) 7_545 7_545 ?
 C13 Fe1 C13 91.7(3) . 7_545 ?
 C7 N1 C3 132.9(5) . . ?
 C7 N1 C9 112.4(5) . . ?
 C9 N1 C3 114.7(4) . . ?
 C8 N2 C10 124.2(5) . . ?
 C9 N2 C8 109.6(5) . . ?
 C9 N2 C10 126.2(5) . . ?
 C11 N3 C5 133.8(5) . . ?
 C13 N3 C5 114.5(4) . . ?
 C13 N3 C11 111.6(4) . . ?
 C12 N4 C14 123.7(5) . . ?
 C13 N4 C12 110.8(5) . . ?
 C13 N4 C14 125.5(5) . . ?
 F1 P1 F3 178.4(4) . . ?
 F2 P1 F1 90.1(5) . . ?
 F2 P1 F3 88.4(5) . . ?
 F2 P1 F4 90.4(3) . 10_556 ?
 F2 P1 F4 90.4(3) . . ?
 F2 P1 F5 175.0(5) . . ?
 F4 P1 F1 90.51(19) . . ?
 F4 P1 F1 90.51(19) 10_556 . ?
 F4 P1 F3 89.50(19) 10_556 . ?
 F4 P1 F3 89.51(19) . . ?
 F4 P1 F4 178.7(4) 10_556 . ?
 F5 P1 F1 94.9(4) . . ?
 F5 P1 F3 86.7(4) . . ?
 F5 P1 F4 89.5(3) . . ?
 F5 P1 F4 89.5(3) . 10_556 ?
 F6 P2 F6 89.98(3) . 4_565 ?
 F6 P2 F6 89.97(2) . 3_655 ?
 F6 P2 F6 89.97(2) 4_565 2_665 ?
 F6 P2 F6 89.97(2) 3_655 2_665 ?
 F6 P2 F6 177.5(10) 3_655 4_565 ?
 F6 P2 F6 177.5(10) . 2_665 ?
 F7 P2 F6 88.8(5) . 4_565 ?
 F7 P2 F6 88.8(5) . . ?
 F7 P2 F6 88.8(5) . 2_665 ?
 F7 P2 F6 88.8(5) . 3_655 ?
 F7 P2 F8 180.0 . . ?
 F8 P2 F6 91.2(5) . . ?
 F8 P2 F6 91.2(5) . 2_665 ?
 F8 P2 F6 91.2(5) . 4_565 ?
 F8 P2 F6 91.2(5) . 3_655 ?

loop_
  _geom_torsion_atom_site_label_1
  _geom_torsion_atom_site_label_2
  _geom_torsion_atom_site_label_3
  _geom_torsion_atom_site_label_4
  _geom_torsion
  _geom_torsion_site_symmetry_1
  _geom_torsion_site_symmetry_2
  _geom_torsion_site_symmetry_3
  _geom_torsion_site_symmetry_4
  _geom_torsion_publ_flag
 Br1 C1 C2 C3 179.5(4) . . . . ?
 Br1 C1 C6 C5 -179.7(4) . . . . ?
 C1 C2 C3 C4 -1.6(8) . . . . ?
 C1 C2 C3 N1 -179.5(5) . . . . ?
 C2 C1 C6 C5 -2.2(9) . . . . ?
 C2 C3 C4 C5 1.4(8) . . . . ?
 C2 C3 C4 Fe1 -172.8(4) . . . . ?
 C2 C3 N1 C7 -4.7(9) . . . . ?
 C2 C3 N1 C9 175.2(5) . . . . ?
 C3 C4 C5 C6 -1.5(8) . . . . ?
 C3 C4 C5 N3 -179.3(5) . . . . ?
 C4 C3 N1 C7 177.1(6) . . . . ?
 C4 C3 N1 C9 -3.0(6) . . . . ?
 C4 C5 C6 C1 1.8(8) . . . . ?
 C4 C5 N3 C11 -175.3(6) . . . . ?
 C4 C5 N3 C13 1.9(6) . . . . ?
 C6 C1 C2 C3 2.1(8) . . . . ?
 C6 C5 N3 C11 7.0(10) . . . . ?
 C6 C5 N3 C13 -175.8(5) . . . . ?
 C7 C8 N2 C9 -0.7(7) . . . . ?
 C7 C8 N2 C10 178.7(6) . . . . ?
 C8 C7 N1 C3 -179.6(6) . . . . ?
 C8 C7 N1 C9 0.5(7) . . . . ?
 C11 C12 N4 C13 -0.1(9) . . . . ?
 C11 C12 N4 C14 -177.2(7) . . . . ?
 C12 C11 N3 C5 178.0(6) . . . . ?
 C12 C11 N3 C13 0.7(8) . . . . ?
 Fe1 C4 C5 C6 172.7(4) . . . . ?
 Fe1 C4 C5 N3 -5.1(6) . . . . ?
 Fe1 C9 N1 C3 -0.4(6) . . . . ?
 Fe1 C9 N1 C7 179.6(4) . . . . ?
 Fe1 C9 N2 C8 -179.7(5) . . . . ?
 Fe1 C9 N2 C10 0.8(10) . . . . ?
 Fe1 C13 N3 C5 1.8(6) . . . . ?
 Fe1 C13 N3 C11 179.7(4) . . . . ?
 Fe1 C13 N4 C12 179.9(6) . . . . ?
 Fe1 C13 N4 C14 -3.0(11) . . . . ?
 N1 C3 C4 C5 179.6(5) . . . . ?
 N1 C3 C4 Fe1 5.5(6) . . . . ?
 N1 C7 C8 N2 0.1(7) . . . . ?
 N1 C9 N2 C8 1.0(6) . . . . ?
 N1 C9 N2 C10 -178.5(6) . . . . ?
 N2 C9 N1 C3 179.1(4) . . . . ?
 N2 C9 N1 C7 -1.0(6) . . . . ?
 N3 C5 C6 C1 179.3(5) . . . . ?
 N3 C11 C12 N4 -0.4(8) . . . . ?
 N3 C13 N4 C12 0.5(7) . . . . ?
 N3 C13 N4 C14 177.6(6) . . . . ?
 N4 C13 N3 C5 -178.6(5) . . . . ?
 N4 C13 N3 C11 -0.8(7) . . . . ?

_smtbx_masks_special_details
;
A solvent mask was calculated and 292 electrons were 
found in a volume of 4733\%A^3^ in 1 void per unit cell. 
This is consistent with the presence of 
1.75[CH3CN] per formula unit 
which account for 308 electrons 
per unit cell.
;
loop_
  _smtbx_masks_void_nr
  _smtbx_masks_void_average_x
  _smtbx_masks_void_average_y
  _smtbx_masks_void_average_z
  _smtbx_masks_void_volume
  _smtbx_masks_void_count_electrons
  _smtbx_masks_void_content
 1 -0.896 -0.133 -0.303 4733.3 292.4 '14 CH3CN'
 2 0.008 0.892 0.200 0.0 0.0 ?
 3 0.008 0.892 0.800 0.0 0.0 ?
 4 0.025 0.358 0.458 0.0 0.0 ?
 5 0.025 0.358 0.542 0.0 0.0 ?
 6 0.033 0.400 0.450 0.0 0.0 ?
 7 0.033 0.400 0.550 0.0 0.0 ?
 8 0.033 0.692 0.242 0.0 0.0 ?
 9 0.033 0.692 0.758 0.0 0.0 ?
 10 0.042 0.742 0.192 0.0 0.0 ?
 11 0.042 0.742 0.808 0.0 0.0 ?
 12 0.067 0.675 0.217 0.0 0.0 ?
 13 0.067 0.675 0.783 0.0 0.0 ?
 14 0.067 0.717 0.200 0.0 0.0 ?
 15 0.067 0.717 0.800 0.0 0.0 ?
 16 0.067 0.725 0.192 0.0 0.0 ?
 17 0.067 0.725 0.808 0.0 0.0 ?
 18 0.075 0.708 0.200 0.0 0.0 ?
 19 0.075 0.708 0.800 0.0 0.0 ?
 20 0.075 0.892 0.283 0.0 0.0 ?
 21 0.075 0.892 0.717 0.0 0.0 ?
 22 0.092 0.858 0.317 0.0 0.0 ?
 23 0.092 0.858 0.683 0.0 0.0 ?
 24 0.100 0.467 0.050 0.0 0.0 ?
 25 0.100 0.467 0.950 0.0 0.0 ?
 26 0.108 0.008 0.200 0.0 0.0 ?
 27 0.108 0.008 0.800 0.0 0.0 ?
 28 0.108 0.075 0.283 0.0 0.0 ?
 29 0.108 0.075 0.717 0.0 0.0 ?
 30 0.142 0.092 0.317 0.0 0.0 ?
 31 0.142 0.092 0.683 0.0 0.0 ?
 32 0.142 0.475 0.042 0.0 0.0 ?
 33 0.142 0.475 0.958 0.0 0.0 ?
 34 0.150 0.733 0.342 0.0 0.0 ?
 35 0.150 0.733 0.658 0.0 0.0 ?
 36 0.175 0.567 0.283 0.0 0.0 ?
 37 0.175 0.567 0.717 0.0 0.0 ?
 38 0.192 0.533 0.258 0.0 0.0 ?
 39 0.192 0.533 0.742 0.0 0.0 ?
 40 0.208 0.575 0.300 0.0 0.0 ?
 41 0.208 0.575 0.700 0.0 0.0 ?
 42 0.217 0.567 0.300 0.0 0.0 ?
 43 0.217 0.567 0.700 0.0 0.0 ?
 44 0.225 0.567 0.308 0.0 0.0 ?
 45 0.225 0.567 0.692 0.0 0.0 ?
 46 0.233 0.650 0.158 0.0 0.0 ?
 47 0.233 0.650 0.842 0.0 0.0 ?
 48 0.242 0.542 0.308 0.0 0.0 ?
 49 0.242 0.542 0.692 0.0 0.0 ?
 50 0.258 0.042 0.192 0.0 0.0 ?
 51 0.258 0.042 0.808 0.0 0.0 ?
 52 0.267 0.150 0.342 0.0 0.0 ?
 53 0.267 0.150 0.658 0.0 0.0 ?
 54 0.275 0.067 0.192 0.0 0.0 ?
 55 0.275 0.067 0.808 0.0 0.0 ?
 56 0.283 0.067 0.200 0.0 0.0 ?
 57 0.283 0.067 0.800 0.0 0.0 ?
 58 0.292 0.075 0.200 0.0 0.0 ?
 59 0.292 0.075 0.800 0.0 0.0 ?
 60 0.308 0.033 0.242 0.0 0.0 ?
 61 0.308 0.033 0.758 0.0 0.0 ?
 62 0.325 0.067 0.217 0.0 0.0 ?
 63 0.325 0.067 0.783 0.0 0.0 ?
 64 0.350 0.233 0.158 0.0 0.0 ?
 65 0.350 0.233 0.842 0.0 -0.0 ?
 66 0.358 0.592 0.183 0.0 0.0 ?
 67 0.358 0.592 0.817 0.0 0.0 ?
 68 0.358 0.975 0.458 0.0 0.0 ?
 69 0.358 0.975 0.542 0.0 0.0 ?
 70 0.392 0.508 0.300 0.0 0.0 ?
 71 0.392 0.508 0.700 0.0 0.0 ?
 72 0.392 0.575 0.217 0.0 0.0 ?
 73 0.392 0.575 0.783 0.0 0.0 ?
 74 0.400 0.967 0.450 0.0 0.0 ?
 75 0.400 0.967 0.550 0.0 0.0 ?
 76 0.408 0.358 0.183 0.0 0.0 ?
 77 0.408 0.358 0.817 0.0 -0.0 ?
 78 0.425 0.208 0.300 0.0 0.0 ?
 79 0.425 0.208 0.700 0.0 0.0 ?
 80 0.425 0.392 0.217 0.0 0.0 ?
 81 0.425 0.392 0.783 0.0 0.0 ?
 82 0.433 0.175 0.283 0.0 0.0 ?
 83 0.433 0.175 0.717 0.0 0.0 ?
 84 0.433 0.217 0.300 0.0 0.0 ?
 85 0.433 0.217 0.700 0.0 0.0 ?
 86 0.433 0.225 0.308 0.0 0.0 ?
 87 0.433 0.225 0.692 0.0 0.0 ?
 88 0.458 0.242 0.308 0.0 0.0 ?
 89 0.458 0.242 0.692 0.0 0.0 ?
 90 0.467 0.192 0.258 0.0 0.0 ?
 91 0.467 0.192 0.742 0.0 0.0 ?
 92 0.467 0.900 0.050 0.0 0.0 ?
 93 0.467 0.900 0.950 0.0 0.0 ?
 94 0.475 0.858 0.042 0.0 0.0 ?
 95 0.475 0.858 0.958 0.0 0.0 ?
 96 0.492 0.392 0.300 0.0 0.0 ?
 97 0.492 0.392 0.700 0.0 0.0 ?
 98 0.508 0.608 0.300 0.0 0.0 ?
 99 0.508 0.608 0.700 0.0 0.0 ?
 100 0.525 0.142 0.042 0.0 0.0 ?
 101 0.525 0.142 0.958 0.0 0.0 ?
 102 0.533 0.100 0.050 0.0 0.0 ?
 103 0.533 0.100 0.950 0.0 0.0 ?
 104 0.533 0.808 0.258 0.0 0.0 ?
 105 0.533 0.808 0.742 0.0 0.0 ?
 106 0.542 0.758 0.308 0.0 0.0 ?
 107 0.542 0.758 0.692 0.0 0.0 ?
 108 0.567 0.775 0.308 0.0 0.0 ?
 109 0.567 0.775 0.692 0.0 0.0 ?
 110 0.567 0.783 0.300 0.0 0.0 ?
 111 0.567 0.783 0.700 0.0 0.0 ?
 112 0.567 0.825 0.283 0.0 0.0 ?
 113 0.567 0.825 0.717 0.0 0.0 ?
 114 0.575 0.608 0.217 0.0 0.0 ?
 115 0.575 0.608 0.783 0.0 0.0 ?
 116 0.575 0.792 0.300 0.0 0.0 ?
 117 0.575 0.792 0.700 0.0 0.0 ?
 118 0.592 0.642 0.183 0.0 0.0 ?
 119 0.592 0.642 0.817 0.0 0.0 ?
 120 0.600 0.033 0.450 0.0 0.0 ?
 121 0.600 0.033 0.550 0.0 0.0 ?
 122 0.608 0.425 0.217 0.0 0.0 ?
 123 0.608 0.425 0.783 0.0 0.0 ?
 124 0.608 0.492 0.300 0.0 0.0 ?
 125 0.608 0.492 0.700 0.0 0.0 ?
 126 0.642 0.025 0.458 0.0 0.0 ?
 127 0.642 0.025 0.542 0.0 0.0 ?
 128 0.642 0.408 0.183 0.0 0.0 ?
 129 0.642 0.408 0.817 0.0 0.0 ?
 130 0.650 0.767 0.158 0.0 0.0 ?
 131 0.650 0.767 0.842 0.0 0.0 ?
 132 0.675 0.933 0.217 0.0 0.0 ?
 133 0.675 0.933 0.783 0.0 0.0 ?
 134 0.692 0.967 0.242 0.0 0.0 ?
 135 0.692 0.967 0.758 0.0 0.0 ?
 136 0.708 0.925 0.200 0.0 0.0 ?
 137 0.708 0.925 0.800 0.0 0.0 ?
 138 0.717 0.933 0.200 0.0 0.0 ?
 139 0.717 0.933 0.800 0.0 0.0 ?
 140 0.725 0.933 0.192 0.0 0.0 ?
 141 0.725 0.933 0.808 0.0 0.0 ?
 142 0.733 0.850 0.342 0.0 0.0 ?
 143 0.733 0.850 0.658 0.0 -0.0 ?
 144 0.742 0.958 0.192 0.0 0.0 ?
 145 0.742 0.958 0.808 0.0 0.0 ?
 146 0.758 0.458 0.308 0.0 0.0 ?
 147 0.758 0.458 0.692 0.0 0.0 ?
 148 0.767 0.350 0.158 0.0 0.0 ?
 149 0.767 0.350 0.842 0.0 0.0 ?
 150 0.775 0.433 0.308 0.0 0.0 ?
 151 0.775 0.433 0.692 0.0 0.0 ?
 152 0.783 0.433 0.300 0.0 0.0 ?
 153 0.783 0.433 0.700 0.0 0.0 ?
 154 0.792 0.425 0.300 0.0 0.0 ?
 155 0.792 0.425 0.700 0.0 0.0 ?
 156 0.808 0.467 0.258 0.0 0.0 ?
 157 0.808 0.467 0.742 0.0 0.0 ?
 158 0.825 0.433 0.283 0.0 0.0 ?
 159 0.825 0.433 0.717 0.0 0.0 ?
 160 0.850 0.267 0.342 0.0 0.0 ?
 161 0.850 0.267 0.658 0.0 0.0 ?
 162 0.858 0.525 0.042 0.0 0.0 ?
 163 0.858 0.525 0.958 0.0 0.0 ?
 164 0.858 0.908 0.317 0.0 0.0 ?
 165 0.858 0.908 0.683 0.0 0.0 ?
 166 0.892 0.925 0.283 0.0 0.0 ?
 167 0.892 0.925 0.717 0.0 0.0 ?
 168 0.892 0.992 0.200 0.0 0.0 ?
 169 0.892 0.992 0.800 0.0 0.0 ?
 170 0.900 0.533 0.050 0.0 0.0 ?
 171 0.900 0.533 0.950 0.0 0.0 ?
 172 0.908 0.142 0.317 0.0 0.0 ?
 173 0.908 0.142 0.683 0.0 0.0 ?
 174 0.925 0.108 0.283 0.0 0.0 ?
 175 0.925 0.108 0.717 0.0 0.0 ?
 176 0.925 0.292 0.200 0.0 0.0 ?
 177 0.925 0.292 0.800 0.0 0.0 ?
 178 0.933 0.275 0.192 0.0 0.0 ?
 179 0.933 0.275 0.808 0.0 0.0 ?
 180 0.933 0.283 0.200 0.0 0.0 ?
 181 0.933 0.283 0.800 0.0 0.0 ?
 182 0.933 0.325 0.217 0.0 0.0 ?
 183 0.933 0.325 0.783 0.0 0.0 ?
 184 0.958 0.258 0.192 0.0 0.0 ?
 185 0.958 0.258 0.808 0.0 0.0 ?
 186 0.967 0.308 0.242 0.0 0.0 ?
 187 0.967 0.308 0.758 0.0 0.0 ?
 188 0.967 0.600 0.450 0.0 0.0 ?
 189 0.967 0.600 0.550 0.0 0.0 ?
 190 0.975 0.642 0.458 0.0 0.0 ?
 191 0.975 0.642 0.542 0.0 0.0 ?
 192 0.992 0.108 0.200 0.0 0.0 ?
 193 0.992 0.108 0.800 0.0 0.0 ?

_shelx_res_file
;
TITL AG_KS_172Rfulldata_a.res in P4/mnc
    [fe(impbr)2].res
    created by SHELXL-2019/3 at 16:22:37 on 17-Jun-2024
REM Old TITL AG_KS_172Rfulldata in P4/mnc
REM SHELXT solution in P4/mnc
REM R1 0.260, Rweak 0.050, Alpha 0.099, Orientation as input
REM Formula found by SHELXT: C136 Br8 F26 Fe4 N27 P4
CELL 0.71073 21.0423 21.0423 20.5164 90 90 90
ZERR 8 0.0005 0.0005 0.0008 0 0 0
LATT 1
SYMM -X,-Y,+Z
SYMM -Y,+X,+Z
SYMM +Y,-X,+Z
SYMM 0.5-X,0.5+Y,0.5-Z
SYMM 0.5+X,0.5-Y,0.5-Z
SYMM 0.5+Y,0.5+X,0.5-Z
SYMM 0.5-Y,0.5-X,0.5-Z
SFAC C H Br F Fe N P
UNIT 252 234 16 48 8 78 8
RIGU P1 F1 F2 F5 F4 F3

L.S. 40
PLAN  12
SIZE 0.3 0.24 0.16
TEMP -123.15
CONF
MORE -1
ABIN
BOND $H
fmap 2
acta
OMIT -3 50
OMIT 1 2 4
REM <olex2.extras>
REM <HklSrc "%.\\[Fe(ImPBr)2].hkl">
REM </olex2.extras>

WGHT    0.108900
FVAR       0.11798
BR1   3    0.645210    0.572446    0.173492    11.00000    0.05397    0.03736 =
         0.09861    0.01346   -0.00002    0.01345
C1    1    0.699290    0.502078    0.192013    11.00000    0.03796    0.02520 =
         0.06408    0.00144   -0.00553    0.00758
C2    1    0.756619    0.497517    0.159829    11.00000    0.03903    0.03312 =
         0.04584    0.00548    0.00369   -0.00177
AFIX  43
H2    2    0.769889    0.528055    0.128559    11.00000   -1.20000
AFIX   0
C3    1    0.793947    0.444889    0.176311    11.00000    0.02303    0.02804 =
         0.03302   -0.00264   -0.00118    0.00223
C4    1    0.776566    0.401199    0.222207    11.00000    0.02245    0.03139 =
         0.03290    0.00515    0.00055   -0.00118
C5    1    0.718540    0.408493    0.253132    11.00000    0.04169    0.02718 =
         0.03781   -0.00520   -0.00537   -0.00060
C6    1    0.678396    0.459693    0.239770    11.00000    0.03422    0.02589 =
         0.04732   -0.00567    0.00385    0.00211
AFIX  43
H6    2    0.639142    0.465357    0.261893    11.00000   -1.20000
AFIX   0
C7    1    0.891241    0.456607    0.102788    11.00000    0.04736    0.05207 =
         0.03681    0.02006    0.00518    0.00315
AFIX  43
H7    2    0.880970    0.492844    0.077257    11.00000   -1.20000
AFIX   0
C8    1    0.943829    0.421998    0.099184    11.00000    0.04844    0.05670 =
         0.04406    0.01876    0.01777    0.00031
AFIX  43
H8    2    0.978404    0.429149    0.070326    11.00000   -1.20000
AFIX   0
C9    1    0.883514    0.378280    0.178391    11.00000    0.03073    0.03546 =
         0.03062   -0.00409    0.00239   -0.00083
C10   1    0.987614    0.324994    0.154698    11.00000    0.04822    0.07303 =
         0.07000    0.02002    0.02428    0.02608
AFIX 137
H10A  2    0.971637    0.284005    0.139019    11.00000   -1.50000
H10B  2    0.997804    0.321756    0.201189    11.00000   -1.50000
H10C  2    1.025977    0.336537    0.130340    11.00000   -1.50000
AFIX   0
C11   1    0.659309    0.342482    0.339349    11.00000    0.03895    0.05030 =
         0.06071    0.01699    0.02768    0.00882
AFIX  43
H11   2    0.619636    0.363596    0.343759    11.00000   -1.20000
AFIX   0
C12   1    0.678160    0.290824    0.370229    11.00000    0.06565    0.06888 =
         0.09069    0.03865    0.05281    0.02616
AFIX  43
H12   2    0.654280    0.267732    0.401587    11.00000   -1.20000
AFIX   0
C13   1    0.759111    0.317845    0.304608    11.00000    0.03968    0.02469 =
         0.03511    0.00037    0.00765   -0.00086
C14   1    0.774320    0.220740    0.369862    11.00000    0.05941    0.06393 =
         0.09930    0.05026    0.03106    0.02501
AFIX 137
H14A  2    0.819673    0.231034    0.372411    11.00000   -1.50000
H14B  2    0.767911    0.186092    0.338628    11.00000   -1.50000
H14C  2    0.759077    0.207531    0.412916    11.00000   -1.50000
AFIX   0

F1    4    0.693265    0.179917    0.500000    10.37500    0.07689    0.07179 =
         0.03107    0.00000    0.00000   -0.05895
F2    4    0.588591    0.183198    0.500000    10.37500    0.09126    0.04898 =
         0.29567    0.00000    0.00000    0.03668
F3    4    0.580154    0.079695    0.500000    10.37500    0.03179    0.05375 =
         0.03444    0.00000    0.00000   -0.01370
F4    4    0.637655    0.128481    0.576633    10.75000    0.11121    0.11149 =
         0.01746   -0.00977    0.00563   -0.07570
F5    4    0.682713    0.070573    0.500000    10.37500    0.03696    0.06568 =
         0.13877    0.00000    0.00000    0.02029
F6    4    0.479591    0.570060    0.356052    10.50000    0.13575    0.10669 =
         0.14994    0.06706    0.01360    0.04835
F7    4    0.500000    0.500000    0.287465    10.12500    0.13030    0.13030 =
         0.06941    0.00000    0.00000    0.00000
F8    4    0.500000    0.500000    0.429017    10.12500    0.13678    0.13678 =
         0.08918    0.00000    0.00000    0.00000
FE1   5    0.834828    0.334828    0.250000    10.50000    0.02797    0.02797 =
         0.02784   -0.00103    0.00103   -0.00022
N1    6    0.854858    0.429791    0.150459    11.00000    0.02895    0.03641 =
         0.04134    0.00979    0.00503    0.00000
N2    6    0.939559    0.373208    0.145179    11.00000    0.03283    0.06008 =
         0.03424    0.00768    0.00877    0.00468
N3    6    0.709293    0.359516    0.299225    11.00000    0.02778    0.03457 =
         0.04134    0.01149    0.00994    0.00027
N4    6    0.739443    0.276019    0.348718    11.00000    0.04784    0.04597 =
         0.05942    0.01879    0.02134    0.00671
P1    7    0.637766    0.129341    0.500000    10.37500    0.02856    0.01601 =
         0.00810    0.00000    0.00000   -0.00570
P2    7    0.500000    0.500000    0.357652    10.12500    0.03072    0.03072 =
         0.05477    0.00000    0.00000    0.00000
HKLF 4


REM  AG_KS_172Rfulldata_a.res in P4/mnc
REM wR2 = 0.1954, GooF = S = 1.043, Restrained GooF = 1.044 for all data
REM R1 = 0.0675 for 2582 Fo > 4sig(Fo) and 0.1006 for all 4119 data
REM 236 parameters refined using 45 restraints

END

WGHT      0.1089      0.0000

REM Highest difference peak  0.930,  deepest hole -0.525,  1-sigma level  0.100
Q1    1   0.6334  0.1368  0.4836  11.00000  0.05    0.93
Q2    1   0.6599  0.1262  0.5000  10.50000  0.05    0.92
Q3    1   0.6390  0.1122  0.5000  10.50000  0.05    0.80
Q4    1   0.6763  0.0996  0.5554  11.00000  0.05    0.78
Q5    1   0.6098  0.1695  0.5571  11.00000  0.05    0.73
Q6    1   0.5000  0.5000  0.0000  10.12500  0.05    0.54
Q7    1   0.5636  0.1807  0.5000  10.50000  0.05    0.53
Q8    1   0.6282  0.5630  0.1256  11.00000  0.05    0.53
Q9    1   0.6387  0.1325  0.6026  11.00000  0.05    0.47
Q10   1   0.5583  0.0705  0.5000  10.50000  0.05    0.42
Q11   1   0.6778  0.0514  0.5000  10.50000  0.05    0.41
Q12   1   0.5758  0.0796  0.5250  11.00000  0.05    0.40
;
_shelx_res_checksum                72934
_shelx_hkl_file
;
   0   0   4  510.11   31.89
   0   0  -4  585.93   33.58
   0   0  -4  567.43   34.06
   0   0   4  532.19   33.34
   0   0   4  535.84   33.40
   0   0  -4  526.26   32.55
   0   0   4  549.51   27.43
   0   0  -4  542.09   27.44
   0   0   4  567.41   34.27
   0   0  -4  554.00   33.52
   0   0   4  592.77   34.65
   0   0  -4  558.13   33.25
   0   0  -5    6.98    5.64
   0   0   5    5.79    7.65
   0   0   5   10.58    6.73
   0   0  -5   10.05    6.43
   0   0   5   12.89    8.92
   0   0  -5    1.03    3.21
   0   0   5    0.05    3.89
   0   0  -5   -1.60    3.70
   0   0  -5   -0.76    4.99
   0   0   5   -0.69    6.98
   0   0  -5   11.32    8.97
   0   0  -5    2.44    6.00
   0   0   5   -5.60    5.04
   0   0  -6 9803.39  169.08
   0   0   6 9789.20  172.56
   0   0   6 9636.29  175.19
   0   0   6 9312.77  171.88
   0   0  -6 9982.50  174.37
   0   0  -6 9685.34  170.39
   0   0   6 9880.06  143.17
   0   0  -6 9444.43  140.12
   0   0  -6 9814.91  146.76
   0   0  -6 9834.63  172.01
   0   0   6 9695.31  176.42
   0   0  -6 9999.00  171.13
   0   0   6 9774.84  173.06
   0   0  -7   47.18   15.37
   0   0   7   22.96   13.23
   0   0  -7   12.52   11.01
   0   0   7   15.97   13.18
   0   0   7   21.61    8.61
   0   0   7   29.41   12.40
   0   0  -7   18.79    8.91
   0   0  -7   18.28    8.08
   0   0  -7   19.08   10.06
   0   0   7   19.66   11.55
   0   0  -7   29.16   12.78
   0   0   7   36.37   14.83
   0   0  -7   30.31   12.47
   0   0   8  988.92   64.38
   0   0  -8 1044.23   64.69
   0   0  -8 1100.07   54.25
   0   0   8  966.45   52.56
   0   0   8 1026.05   66.76
   0   0  -8 1052.22   65.99
   0   0   8 1125.97   69.13
   0   0  -8 1050.27   65.71
   0   0  -8 1040.89   55.55
   0   0  -8 1091.02   66.99
   0   0   8 1038.69   66.64
   0   0   8  981.28   64.59
   0   0  -8 1063.08   64.73
   0   0   9    0.02    8.22
   0   0  -9    2.88    6.30
   0   0   9   -7.77   10.03
   0   0  -9    0.44    4.28
   0   0  -9    6.56    9.84
   0   0  -9   17.54   13.41
   0   0   9    0.34    6.04
   0   0   9   12.46   10.25
   0   0  -9    0.89    4.91
   0   0  -9   -7.59    9.49
   0   0   9    1.38    6.85
   0   0   9   -6.04    7.73
   0   0  -9   -2.19    7.74
   0   0  -9    3.09    7.00
   0   0  10  211.24   27.87
   0   0  10  188.75   32.64
   0   0 -10  198.89   29.88
   0   0 -10  224.60   36.67
   0   0 -10  192.63   31.70
   0   0  10  172.55   30.41
   0   0 -10  186.25   26.61
   0   0 -10  184.53   31.45
   0   0 -10  158.06   30.43
   0   0  10  129.12   27.39
   0   0 -10  173.36   30.33
   0   0 -11   -3.23    5.36
   0   0  11    7.19    8.19
   0   0 -11   -1.45   10.39
   0   0  11   14.72   13.37
   0   0 -11   -0.37    4.49
   0   0 -11   14.88   12.03
   0   0  11    1.07    9.85
   0   0 -11    0.72   11.22
   0   0  12 5056.82  184.78
   0   0 -12 4976.35  147.15
   0   0 -12 4940.89  140.42
   0   0  12 5512.11  194.00
   0   0 -12 4887.04  174.51
   0   0  12 5136.60  182.37
   0   0  13   36.47   19.20
   0   0  13   12.71   14.07
   0   0 -13    1.20    6.61
   0   0 -13   15.63   11.19
   0   0 -13    1.04    8.14
   0   0  13    3.09   12.10
   0   0 -14   33.66   14.67
   0   0  14   60.16   25.31
   0   0 -14   47.76   17.55
   0   0  14   40.69   18.77
   0   0  14   68.29   25.22
   0   0 -15    0.48   17.48
   0   0 -15    3.80   10.34
   0   0  15   -2.40    8.27
   0   0  15    4.09    9.23
   0   0  15    5.54   15.23
   0   0  16  565.28   74.74
   0   0  16  430.09   63.42
   0   0 -16  511.81   62.29
   0   0 -16  483.15   52.24
   0   0  16  529.00   73.00
   0   0 -16  553.52   54.20
   0   0  17   25.56   18.58
   0   0 -17   12.65   11.78
   0   0  17    8.61   14.45
   0   0 -17   -3.15    9.84
   0   0  17   17.94   20.50
   0   0 -17    1.29   11.55
   0   0  18   10.12   13.12
   0   0 -18   27.12   16.31
   0   0  18   72.52   30.82
   0   0  18   24.97   20.02
   0   0  19   -3.65   13.22
   0   0 -19   23.70   20.49
   0   0  19   -7.88   17.49
   0   0  19  -22.80   19.61
   0   0 -19   -0.29    8.25
   0   0  20  187.37   48.58
   0   0  20  259.81   59.58
   0   0  20  263.15   58.14
   0   0 -20  213.85   46.67
   0   0 -21    4.32   16.54
   0   0  21   31.99   34.29
   0   0  21   43.51   34.82
   0   0 -22   -0.36   15.12
   0   0  22   27.68   34.33
   0   0  22   35.07   33.13
   0   0 -23   18.23   16.21
   0   0  23   17.02   27.06
   0   0  23   12.06   31.58
   0   0 -24   48.03   25.17
   0   0 -24   22.97   22.09
   0   0  24   90.46   43.26
   0   0  24  145.70   49.72
   0   0 -25   22.80   24.38
   0  -1   4   -4.76    4.35
  -1   0   4    0.15    3.30
   0   1   4    7.77    6.75
   1   0  -4   -2.14    5.90
  -1   0  -4    2.09    4.70
   0  -1  -4    4.90    5.82
   1   0   4    4.66    4.87
   0   1  -4    7.25    4.59
   0  -1  -4   -1.24    3.20
  -1   0   4    0.33    3.45
   0   1   4    2.30    4.64
   0   1   4    7.02    4.75
   1   0  -4   -4.34    5.65
   1   0  -4    0.66    3.30
  -1   0   4    0.71    3.30
   1   0  -4    4.54    3.98
   0   1  -4    0.80    5.95
   0   1  -4    9.89    6.16
  -1   0  -4   -4.92    3.42
   0   1   4    2.64    5.29
   0  -1  -4    8.19    7.37
  -1   0   4   -4.71    5.76
   1   0  -4   -1.25    4.75
  -1   0  -4    4.11    3.37
   0   1   4    5.37    2.83
   0  -1  -4   -3.63    4.19
  -1   0  -4   -2.75    3.61
   0  -1  -4    2.55    3.74
   0  -1   4   -1.51    4.81
  -1   0  -4    2.14    3.85
   1   0   4   -0.64    3.54
   0   1  -4    6.26    6.67
   0   1  -4    1.67    3.76
  -1   0  -4    0.42    4.10
   0  -1   4   -2.88    3.78
   0  -1  -4   -5.26    4.30
   1   0  -4   -5.46    4.44
   1   0  -4    3.96    4.88
  -1   0   4    1.93    4.26
   0   1  -4   -2.12    4.66
   0   1   4    3.91    4.73
   0   1   4   -0.31    3.97
  -1   0  -4    2.87    5.23
  -1   0   4   -1.58    4.83
   1   0   4   -4.70    5.87
   0  -1  -4    1.92    4.65
  -1   0   5 1259.07   55.89
   0  -1  -5 1274.86   56.95
   0   1  -5 1223.93   53.48
   0  -1   5 1161.22   53.64
   1   0  -5 1225.18   55.45
   1   0   5 1214.32   56.33
   0   1   5 1211.06   56.42
  -1   0  -5 1245.02   55.65
   0   1  -5 1236.17   38.34
   0  -1  -5 1243.75   52.75
   0  -1   5 1213.03   39.38
   1   0  -5 1190.68   49.19
  -1   0  -5 1204.99   42.13
  -1   0   5 1210.55   51.24
   0   1   5 1164.99   51.84
   0   1  -5 1373.33   59.21
   1   0  -5 1304.20   56.89
   1   0   5 1184.21   56.97
   1   0  -5 1224.42   55.64
  -1   0  -5 1209.12   55.93
   0   1   5 1254.26   58.15
   0  -1  -5 1205.23   57.19
   0  -1   5 1200.49   55.23
   0   1  -5 1185.53   54.63
   0   1   5 1297.78   58.94
   0   1  -5 1134.99   52.80
  -1   0  -5 1231.58   56.19
  -1   0   5 1288.13   57.52
   0  -1  -5 1221.38   57.11
  -1   0   5 1276.97   56.86
   1   0  -5 1252.22   56.65
   1   0  -5 1230.69   37.68
   0   1   5 1215.06   47.11
  -1   0  -5 1238.66   56.06
   0  -1  -5 1182.91   48.10
   0  -1   5 1225.27   59.75
  -1   0  -5 1267.08   55.28
   0   1   5 1225.98   53.39
   0   1  -5 1177.87   57.73
  -1   0   5 1214.44   58.38
   1   0   5 1222.29   55.42
   0  -1  -5 1280.74   53.63
   1   0  -5 1142.36   56.75
  -1   0   5 1151.58   53.66
   0  -1  -5 1240.97   56.48
   1   0  -5 1258.78   56.02
  -1   0  -5 1183.22   54.10
   0   1   5 1183.62   55.96
   0   1  -5 1212.06   53.21
   0  -1   6   -2.42    5.60
   1   0  -6   -0.50    3.38
   1   0   6   -4.34    5.71
  -1   0  -6    0.63    5.30
   0   1  -6    2.10    4.77
   0   1   6    5.40    6.48
  -1   0   6   -1.83    5.74
   0  -1  -6   -2.50    6.78
  -1   0  -6   -1.10    3.93
   0  -1  -6   -3.03    4.56
   0  -1   6    1.72    4.50
  -1   0   6    3.27    4.58
   0   1   6    0.60    6.71
  -1   0   6    3.29    8.22
   1   0  -6   -6.93    8.47
   0   1  -6   -0.88    3.30
   1   0  -6    6.71    9.85
   0   1  -6   23.96   11.73
   0   1   6   -3.36    4.58
   1   0  -6    3.64    4.98
   0   1   6  -11.14    7.21
  -1   0  -6   -9.57    8.25
   0  -1  -6   13.80    8.52
   0   1  -6    1.24    5.97
  -1   0   6    6.72    6.44
   0  -1  -6   -3.39    5.42
  -1   0  -6    9.76    8.43
   1   0  -6    9.04    6.31
   0  -1   6   -8.93   10.12
   0   1  -6   -4.31    5.86
   1   0  -6   -7.86    6.08
  -1   0  -6    2.90    5.85
   0  -1  -6    5.60    5.33
   1   0   6   -2.16    6.35
  -1   0  -6    0.64    4.20
  -1   0   6   -3.93    6.48
  -1   0   6    8.28    8.06
   0  -1  -6    4.39    5.72
   0  -1  -6   -9.81    9.77
   1   0   6   -1.24    8.02
   1   0  -6    8.14    8.11
   0   1  -6    1.49    6.95
   0   1  -6    1.67    5.20
   0   1   6   16.68    9.22
   0  -1   6    8.29    9.08
   1   0  -6    7.60    8.09
  -1   0  -6   16.23   12.57
   0   1   6   -6.33    6.65
   1   0   7   -0.32    5.95
  -1   0  -7   -3.57    6.09
   0  -1  -7    3.81    4.70
   1   0  -7    1.90    5.79
  -1   0   7   -4.81    5.97
   0   1   7    4.41    6.87
   0   1  -7   15.15   10.87
   0  -1   7   10.07    9.89
   0  -1  -7   -0.97    5.07
   0   1  -7    2.18    4.32
  -1   0  -7   -0.21    4.60
   0   1   7   16.11    8.06
  -1   0   7    7.92    6.47
   1   0  -7   -0.03    7.53
   0  -1   7   -0.37    3.50
  -1   0   7    4.00    6.81
   1   0  -7    8.07    6.38
   0   1  -7   -1.57    8.03
   0   1  -7   -6.30    9.07
   1   0  -7    4.87    5.09
   0  -1  -7    7.01    6.18
   0   1   7   -1.11    6.33
  -1   0  -7   -0.19    5.92
  -1   0   7    4.34    7.92
   0   1   7   -7.87    8.67
  -1   0  -7   -1.03    5.09
   0  -1  -7   -4.30    6.46
   1   0  -7   -1.64    2.80
  -1   0  -7    8.23    9.43
   0   1  -7    4.76    6.72
   0  -1  -7   -0.84    4.96
   1   0   7    4.72    8.87
   1   0  -7   10.64   11.28
   0  -1   7   20.28   11.57
   0   1   7   -1.15    6.86
  -1   0   7    8.50    8.61
  -1   0  -7    2.28    5.41
   0  -1  -7   -1.96    5.93
   1   0  -7   -1.53    7.12
  -1   0   7   10.61   11.50
   0  -1   7   -7.94   10.46
  -1   0  -7    3.09    8.89
   1   0   7    5.90    8.36
   0   1  -7    6.26    8.68
   0   1  -7  -16.30    9.73
   0  -1  -7   -0.20    4.98
   0   1   7    4.17    7.61
   1   0  -7    8.25    9.01
   1   0  -8    4.18    8.00
  -1   0   8    5.58   10.21
   0  -1  -8    4.33    7.82
   1   0   8    3.78    7.03
   0  -1   8   -6.59    7.86
   0   1  -8    2.41    4.49
   0   1   8    2.28    7.95
  -1   0  -8    5.17    7.15
   1   0  -8   -3.29    7.15
  -1   0   8   -0.77    5.78
   0   1   8   -0.98    5.97
   0  -1   8   -3.08    6.80
  -1   0  -8    0.45    3.95
   0  -1   8    0.06    4.78
   0   1  -8    5.76    5.82
   0  -1  -8   -4.28    5.29
  -1   0   8    5.93    6.57
   0   1  -8    0.63    5.29
   1   0  -8   12.19    9.60
   0   1   8    7.00    8.20
   0  -1  -8   -2.75    8.50
  -1   0   8    7.91    9.47
   0   1   8    6.40   10.49
  -1   0  -8    2.66    7.62
   1   0  -8   10.60    9.14
   0   1  -8    4.49    5.88
   0  -1  -8    3.16    6.16
   1   0  -8    0.76    2.87
  -1   0  -8    3.35    5.17
   0  -1  -8   -7.77    7.58
  -1   0  -8    0.55    6.51
   1   0  -8    1.50    7.78
   0   1  -8   -7.32    8.91
   1   0   8    1.93    6.69
  -1   0   8  -14.92    9.52
   0  -1  -8   -1.77    8.27
   0   1  -8    2.29    7.13
   0   1   8   -3.95    7.86
   1   0  -8   -8.70    8.76
   0   1  -8   -6.11    9.83
  -1   0  -8   -5.70    7.80
   0   1   8   12.12    9.42
  -1   0   8   -5.82    6.92
   1   0   8   -5.43   11.09
  -1   0  -8   -0.86    6.54
   0  -1   8   11.18   10.11
   1   0  -8   -2.61    7.08
   0  -1  -8    2.41    6.51
   1   0   9  450.02   47.45
   1   0  -9  521.34   48.44
  -1   0   9  420.14   44.70
  -1   0  -9  465.74   46.15
   0   1   9  449.88   46.91
   0  -1  -9  431.83   44.53
   0   1  -9  453.20   44.48
   0  -1   9  430.40   44.66
  -1   0  -9  470.99   36.90
   1   0  -9  437.40   37.96
   0  -1   9  446.17   34.31
   0   1   9  437.73   41.10
   0   1  -9  437.99   32.87
   0  -1  -9  471.88   41.86
  -1   0   9  436.55   40.32
   1   0  -9  478.08   47.39
   0   1  -9  566.00   51.89
   1   0  -9  446.67   46.03
   0   1   9  503.27   50.67
   0  -1   9  455.51   46.88
  -1   0  -9  478.89   47.20
   0  -1  -9  456.15   46.86
   1   0   9  404.53   45.27
  -1   0  -9  418.44   45.54
   1   0  -9  486.98   46.82
   0   1   9  469.00   48.70
   0   1  -9  492.57   47.37
  -1   0   9  431.81   45.95
   0   1  -9  476.06   47.66
   0  -1  -9  433.60   45.49
  -1   0   9  426.43   45.77
  -1   0  -9  446.13   43.10
   1   0  -9  384.39   32.27
   0  -1  -9  422.22   37.12
   0  -1   9  479.98   51.21
  -1   0  -9  471.36   45.67
   1   0  -9  494.89   48.57
   0   1   9  446.28   44.85
   0   1  -9  473.81   48.48
   1   0   9  487.75   49.23
  -1   0   9  505.51   51.54
   0  -1  -9  508.74   46.84
   1   0  -9  443.04   44.62
   0   1   9  413.48   44.78
   0  -1  -9  454.61   45.85
  -1   0   9  442.74   45.59
  -1   0  -9  436.18   44.32
   0   1  -9  460.13   45.85
   0   1  10   18.15   15.36
   0   1 -10    4.81    7.44
   1   0 -10    2.12    6.65
   0  -1  10    9.38    7.17
  -1   0  10    2.35   10.17
   1   0  10    1.62    9.17
   0  -1  10    3.30    4.64
   0  -1 -10   -6.97    9.11
   1   0 -10   -1.96    7.91
  -1   0  10   -4.39    7.80
   0   1 -10    8.01    8.46
   0   1  10  -13.64   12.87
  -1   0  10    5.92   11.38
  -1   0 -10    7.41    6.42
   0  -1  10    6.93    6.92
   1   0  10    3.65    7.26
   1   0 -10    9.29   12.24
  -1   0  10   -1.02    7.70
   1   0 -10  -10.13   13.15
  -1   0 -10   17.72   13.48
   0  -1 -10    8.10    9.90
   0   1 -10    1.57    6.88
   0   1  10    3.16    6.68
   0  -1 -10   -4.81    8.28
   1   0 -10    1.24    5.33
  -1   0 -10   -7.62    7.44
   0  -1 -10   -1.67    7.25
   1   0 -10   -4.37   10.09
  -1   0 -10   -5.33    6.10
   0   1 -10   -3.02    5.78
   1   0 -10   -2.21    9.03
   0   1 -10    6.31    9.09
   0   1 -10   -0.82    8.39
  -1   0  10   -8.06   11.70
   0   1  10   -1.46   12.23
  -1   0 -10    6.14   12.54
   0  -1 -10   -2.79    8.03
   0   1  10   -6.59   10.61
   1   0 -10    4.69   11.14
   0  -1  10   -5.38    8.09
  -1   0  10   14.50   10.97
   1   0  10   -9.36   11.09
   0  -1 -11  498.09   46.64
   0  -1  11  500.60   40.94
  -1   0  11  515.98   47.26
   0   1 -11  484.82   38.44
  -1   0 -11  468.33   39.21
   1   0 -11  478.15   44.73
   0   1  11  541.58   58.25
   1   0 -11  477.86   53.59
   0   1 -11  528.96   55.33
   0   1  11  427.35   51.69
   1   0  11  508.93   55.92
   1   0 -11  531.46   55.21
  -1   0 -11  490.58   53.16
  -1   0  11  465.37   53.15
   0   1 -11  481.85   51.83
   0  -1  11  490.18   54.24
   0   1  11  426.06   50.72
   0  -1  11  469.08   52.22
   1   0  11  501.10   56.38
  -1   0  11  466.79   52.63
   0   1 -11  539.78   47.01
   1   0 -11  446.86   37.82
   0  -1 -11  532.47   46.31
  -1   0 -11  573.51   51.93
   0  -1  11  501.29   56.62
   0  -1 -11  486.26   50.28
   0   1  11  499.62   54.34
   0   1 -11  492.29   54.45
   1   0  11  527.28   56.42
  -1   0  11  476.26   55.63
   1   0 -11  520.87   56.24
  -1   0 -11  452.48   50.72
  -1   0  11  472.06   53.82
  -1   0  11  563.22   58.33
   0   1  11  505.89   56.39
  -1   0  12    4.67    7.76
   0   1  12    0.47    7.62
   0  -1  12   -6.76    8.34
   1   0 -12    0.25    6.47
  -1   0 -12   -2.87    4.88
  -1   0  12   -4.57   12.71
   0   1 -12   -5.33    7.23
   0  -1 -12   -4.43    8.30
   1   0  12    3.09    8.80
  -1   0  12   25.35   16.46
  -1   0  12   -5.44   13.75
   0  -1  12   10.32   11.88
   1   0  12  -11.44   16.01
   0   1  12    7.67   11.22
   0  -1 -12   -8.40    7.80
  -1   0 -12   13.73   10.84
   0   1 -12   -6.11    6.78
   1   0 -12    0.07    5.29
  -1   0 -12  -10.88    7.89
   0  -1 -12    3.13   10.28
   0   1 -12    0.16    9.19
   1   0 -12    2.02   10.30
  -1   0  12   -8.38   12.71
  -1   0  12   19.68   17.10
   0  -1  12   -5.76   10.29
   1   0  12   20.86   16.38
   0   1  12   13.07   11.22
   0  -1  13   20.09   15.66
  -1   0  13   -4.57   10.76
   0   1  13   12.61   18.83
   1   0  13   -1.47    7.09
   1   0 -13    2.19    8.39
   0   1 -13    3.27   10.37
  -1   0  13    3.37   10.44
  -1   0  13   13.25   13.34
   1   0  13   12.29   12.59
   0   1  13    0.32   13.77
   0  -1  13   -7.15   11.10
  -1   0  13  -22.38   16.22
   0  -1 -13    3.34    6.04
  -1   0 -13    1.09    7.70
   1   0 -13    3.83   10.91
   0   1 -13   -3.80    7.52
  -1   0 -13   -0.35    9.61
   0  -1 -13    8.16   13.23
  -1   0 -13    3.63    8.67
   0  -1 -13   -5.71    8.00
   1   0  13   -4.05   11.38
   0   1  13    5.50   10.37
   1   0 -13   -9.69    8.69
   0   1 -13    1.85    7.62
  -1   0  13    0.68    8.25
   0  -1  13   21.60   20.35
   0   1  14   21.46   17.21
   1   0  14   -1.00   14.71
  -1   0  14    0.04   12.80
   0  -1  14   -6.89   10.94
  -1   0  14    0.56    7.28
   0   1 -14    0.53    5.05
   1   0 -14   12.93   11.11
   0  -1 -14   -7.70    9.80
  -1   0 -14   -0.94    9.94
   1   0 -14   16.93   15.88
   0   1 -14   15.96   10.61
   0  -1  14    7.24   14.22
   0   1  14   34.84   22.98
   1   0  14  -31.59   22.71
  -1   0  14    3.64   12.32
  -1   0  14   -6.50   15.18
   1   0  14   11.77   11.73
   0   1 -14    2.75    5.87
  -1   0 -14    6.18    9.37
   0  -1  14   -8.37   11.64
   1   0 -14  -17.39   10.62
   0   1  14    9.59   18.52
   0  -1 -14    3.75    7.82
  -1   0  15  173.57   39.11
   0   1  15  179.75   39.75
   1   0  15  166.72   36.91
   0  -1  15  183.82   40.81
   1   0 -15  175.86   34.23
   0   1 -15  194.67   38.29
   0  -1 -15  129.80   26.85
   0   1 -15  161.50   29.70
   1   0 -15  177.48   28.17
  -1   0 -15  141.35   29.35
  -1   0  15  173.57   40.36
   0  -1  15   97.04   30.81
   0   1  15  151.30   37.23
   1   0  15  208.98   44.23
   0   1  15  155.64   35.87
   0  -1 -15  165.46   30.54
   0  -1  15  182.71   43.63
  -1   0 -15  166.32   27.98
   1   0 -15  130.14   28.11
   1   0  15  207.09   44.72
  -1   0  15  150.35   35.79
   0   1 -15  152.92   25.05
   1   0  16    3.96   11.49
   0   1  16   24.79   20.06
   0  -1  16  -11.28    9.94
  -1   0  16  -21.18   19.55
   0  -1 -16   -2.40    7.27
   1   0 -16   -3.68    8.97
   0   1 -16  -19.58   14.21
   0  -1 -16   -6.75    8.80
   1   0 -16    3.58    6.17
  -1   0 -16   10.12   14.28
   0   1 -16    0.16    7.66
   0   1  16   10.92   13.10
   1   0  16  -11.11   16.54
  -1   0  16   39.34   21.60
   0  -1  16    9.72   12.41
   0  -1  16    5.13   16.42
   0  -1 -16    9.67   11.65
   1   0  16   -9.87   14.40
  -1   0 -16    2.16    6.19
   0   1 -16    4.12    7.15
  -1   0  16   19.56   10.82
   0   1  16   -9.53   14.58
   1   0 -16   -1.44   11.16
   0   1  17  153.69   40.13
   1   0  17  162.68   42.93
   0  -1  17  179.74   42.47
  -1   0  17  134.33   38.23
   0  -1 -17  141.77   28.77
   1   0 -17  108.78   29.39
   0   1 -17  156.57   37.80
  -1   0 -17  106.61   26.29
   1   0 -17  112.43   25.03
   0   1 -17  135.57   28.08
   0  -1 -17  133.10   27.86
   1   0  17  175.22   44.46
   0  -1  17  149.18   39.34
   0   1  17  190.14   46.54
  -1   0  17  201.20   46.42
   0   1 -17  175.78   28.25
   1   0  17  156.14   43.56
  -1   0  17  136.93   39.91
   1   0 -17  122.63   24.02
   0  -1 -17  146.73   32.13
   0   1  17  164.90   41.00
  -1   0 -17  138.40   27.30
   0  -1  17  151.21   41.61
   1   0  18    6.06   17.89
   0   1  18   -6.94   21.58
   0  -1  18   60.12   28.24
  -1   0  18   20.50   25.77
   0   1 -18    8.13   12.46
  -1   0 -18    1.88    9.81
   1   0 -18   -2.47   11.93
   0  -1 -18  -14.70    9.70
   0  -1  18   -8.10   12.15
  -1   0  18   -1.54   19.04
   0   1  18   34.38   29.21
   1   0  18  -24.74   23.12
   0   1  18    4.72   15.90
   0  -1  18  -23.27   22.11
  -1   0  18   26.84   17.02
   1   0  18    3.91   11.61
   1   0 -18    1.80    9.57
   0  -1 -18   12.96   12.95
   0  -1  19   19.84   13.52
   0   1  19   24.76   24.34
   1   0  19   24.23   27.47
  -1   0  19  -16.43   19.85
   0   1 -19   15.93   15.60
  -1   0 -19   12.77   16.43
   0  -1 -19   21.74   22.67
   1   0 -19    6.60   10.12
   0  -1  19    9.84   15.81
   1   0  19   48.66   32.30
   0   1  19    2.62   18.54
  -1   0  19   32.88   30.06
   0  -1  19   31.97   22.62
   1   0  19   29.05   19.59
   0  -1 -19    1.82    6.41
   1   0 -19   35.77   20.20
   0  -1  20   -4.58   21.59
   1   0  20   35.91   28.06
   0   1  20   13.03   19.31
  -1   0  20  -20.61   13.59
  -1   0 -20   10.72   13.02
   1   0 -20    0.31   11.97
   0  -1 -20    9.73   18.27
  -1   0 -20   20.13   20.98
   0   1 -20  -32.04   23.79
   1   0  20   -8.85   17.46
   0  -1  20  -12.86   14.81
   0   1  20   67.84   34.23
  -1   0  20   51.74   36.67
   0  -1  20  -10.29   24.57
   1   0  20  -22.03   18.73
   0   1  21  -23.43   18.01
   0  -1  21   20.76   24.14
   1   0  21    4.93   11.90
  -1   0  21  -28.59   26.61
   1   0 -21   -6.24   11.53
   0   1 -21    5.98   13.36
   1   0 -21   28.97   19.96
  -1   0 -21   37.24   23.78
   0  -1 -21   32.04   25.62
  -1   0  21   12.61   13.65
   0   1  21  -14.72   20.37
   1   0  21    3.00   13.01
   0  -1  21   12.43   22.77
   0  -1  21   -8.75   33.25
   1   0  21   32.78   21.35
  -1   0 -22  -10.37   17.90
   1   0 -22  -14.36   12.72
   0   1 -22   12.33   20.18
   0  -1 -22   16.33   11.29
   0  -1  22    7.30   20.80
   1   0  22  -25.70   32.18
   0   1  22   24.04   26.12
   1   0  22   18.12   17.24
   0   1  22  -19.69   21.22
   0  -1  22  -36.77   16.98
   1   0 -22   13.08   11.84
   0  -1 -22    4.83   16.16
  -1   0 -23    3.91   14.92
   0   1 -23    1.61   14.76
   1   0 -23   19.59   18.96
   0  -1 -23   47.65   26.01
   0   1  23   50.71   37.24
   0  -1  23   31.55   32.92
   1   0  23   -3.28   21.05
   1   0  23   87.90   40.46
   0   1  23   29.24   27.83
   0  -1  23   70.14   41.94
   0  -1 -23  -13.03   28.91
   1   0 -23  -56.89   29.85
   0  -1 -24   24.02   25.87
   0   1 -24  -14.24   13.65
   1   0 -24  -15.53   18.59
  -1   0 -24   24.10   25.05
   0  -1  24  -15.49   16.66
   1   0  24   -6.58   17.07
   1   0  24   40.11   37.63
   0  -1  24  -20.49   23.66
   0  -1 -24   -3.40   19.82
   1   0 -24   11.02   15.83
  -1   0 -25  -31.30   24.05
   0   1 -25  -13.24   16.89
   0  -1 -25  -27.32   32.36
  -1   0 -25  -37.53   37.35
   1   0  25   45.57   40.93
   1   0  25   38.54   31.67
   1  -1   3   -5.20    3.70
  -1   1  -3    1.27    2.99
  -1   1   4   33.92    9.40
   1  -1   4   33.41    8.73
  -1  -1   4   43.07    9.82
   1  -1  -4   40.56   10.22
  -1  -1  -4   45.63   11.15
  -1  -1  -4   29.21    9.14
  -1   1   4   45.88   11.39
  -1  -1   4   26.52    7.69
  -1   1  -4   27.76    9.35
   1   1   4   32.79    8.83
   1  -1  -4   36.94    9.85
   1   1  -4   42.67    9.59
   1   1  -4   34.56    8.36
   1   1   4   19.93    7.70
   1  -1  -4   42.14   10.26
  -1   1  -4   23.00    7.71
  -1   1   4   18.87    6.86
  -1  -1  -4   16.71    7.26
   1  -1   4   20.10    7.75
   1   1  -4   33.76    8.94
  -1  -1   4   46.90    9.77
   1   1  -4   31.11    6.36
   1   1  -4   27.13    7.08
   1   1  -4   23.61    7.65
  -1  -1   4   34.61    8.65
  -1  -1   4   36.11    8.91
  -1  -1  -4   31.83    9.26
   1  -1  -4   22.21    7.67
   1   1  -4   27.47    7.26
  -1   1   4   41.98   10.68
   1   1   4   33.47    8.91
  -1  -1  -4   31.66    9.35
   1   1  -4   42.47   11.29
   1   1   4   52.20    9.61
  -1  -1  -4   31.60    7.47
  -1   1  -4   29.68    9.19
   1  -1   4   18.27    6.81
   1   1  -4   32.84    7.29
  -1   1   4   31.32    8.44
  -1  -1   4   20.24    8.37
   1  -1  -4   54.80   11.15
  -1  -1   4   34.66    7.93
   1  -1  -4   23.89    7.89
  -1   1   5   -3.36    7.80
   1   1  -5    2.85    4.28
   1   1  -5   -2.27    5.49
  -1  -1   5  -10.09    4.65
  -1  -1  -5   -0.16    5.81
  -1  -1   5   -5.44    4.55
   1   1   5    1.64    4.94
  -1  -1  -5   -0.87    4.99
   1  -1  -5    0.98    5.54
  -1   1  -5   -2.46    5.90
  -1   1   5   -2.41    5.60
   1  -1  -5   -1.89    3.76
   1  -1   5   -3.25    5.57
   1   1  -5   -4.38    5.92
   1  -1  -5    3.85    4.58
   1  -1   5   -6.26    5.52
  -1  -1   5    8.25    5.93
   1   1   5   -3.05    4.87
  -1   1  -5   -2.14    3.63
  -1   1   5    4.06    5.23
  -1  -1  -5    4.07    6.10
   1   1  -5   -4.62    4.24
   1  -1  -5   -1.60    2.69
   1   1  -5   -0.87    8.90
  -1  -1   5  -10.42    6.58
  -1  -1   5    3.10    5.60
   1  -1  -5   -6.30    5.91
  -1  -1  -5    3.90    4.56
   1   1  -5    2.70    4.37
  -1   1   5   -9.57    6.86
  -1   1   5    2.36    5.76
   1   1   5   -1.40    3.87
   1  -1  -5   16.74    6.79
  -1  -1  -5   -4.36    7.38
   1   1  -5   -9.89    6.24
   1   1   5   -1.07    4.53
  -1  -1  -5   11.26    6.19
   1  -1   5  -13.73    9.17
  -1   1  -5   -0.63    4.57
  -1  -1   5    2.76    6.10
   1   1  -5    1.31    4.18
  -1  -1   5   -1.37    3.35
   1  -1  -5    8.14    7.17
  -1   1   5   -6.17    7.92
   1  -1  -5   -4.55    6.46
  -1  -1  -5   -6.43    4.57
  -1  -1   6  831.84   49.30
   1   1  -6  812.31   47.51
   1  -1  -6  812.47   50.07
  -1  -1  -6  851.76   51.29
  -1   1   6  830.42   52.01
  -1   1   6  751.46   48.83
  -1   1  -6  802.41   48.22
  -1   1  -6  811.08   48.25
  -1  -1   6  791.13   48.14
   1   1  -6  824.48   48.38
  -1   1   6  820.80   50.94
   1  -1  -6  849.18   51.69
  -1  -1  -6  875.30   51.32
   1   1   6  810.83   51.03
   1  -1   6  736.29   48.55
   1   1  -6  797.84   44.86
   1   1  -6  872.31   50.59
  -1  -1  -6  842.51   51.64
   1   1  -6  806.59   48.67
  -1  -1   6  811.52   49.40
   1  -1  -6  791.20   51.34
  -1   1   6  870.59   52.51
  -1  -1  -6  822.74   51.63
  -1   1  -6  851.60   50.54
   1  -1   6  863.19   52.72
   1   1   6  811.78   52.24
  -1  -1   6  787.25   48.87
   1   1  -6  835.47   49.28
   1  -1  -6  828.83   51.62
  -1   1  -6  839.79   50.22
  -1  -1  -6  766.99   47.96
   1  -1  -6  798.65   35.50
  -1  -1  -6  810.77   46.21
   1   1  -6  903.33   56.85
   1  -1   6  833.59   52.94
  -1  -1   6  857.14   56.40
  -1   1  -6  803.92   51.45
  -1   1   6  761.96   49.41
   1  -1  -6  826.21   50.65
   1   1   6  812.31   46.84
   1  -1  -6  842.54   49.55
   1   1  -6  812.87   40.46
  -1  -1  -6  746.65   43.11
  -1   1   6  843.53   50.83
  -1   1  -6  835.05   31.22
  -1  -1   6  813.04   41.31
  -1  -1  -7    3.59    3.87
   1   1   7   -3.70    6.51
  -1   1   7    3.89    7.35
   1  -1  -7   -2.02    6.31
  -1   1  -7    6.85    6.38
  -1  -1   7    0.78    5.17
  -1   1  -7   -6.01    7.64
  -1  -1  -7    4.07    5.89
  -1  -1   7    2.65    6.70
   1  -1   7    4.43    6.80
   1  -1  -7  -13.42    8.32
  -1   1   7  -16.15   12.38
   1   1  -7    5.41    7.33
   1   1  -7    5.35    8.39
   1  -1   7   -2.33    4.98
   1  -1  -7   -4.37    4.94
  -1   1   7    4.40    9.46
  -1  -1  -7    2.87    7.05
   1   1   7    7.21    8.07
  -1   1  -7   -1.09    6.92
  -1  -1   7    3.40    5.23
   1   1  -7   -2.81    6.97
   1   1  -7    2.18    5.26
   1   1  -7    0.41    7.66
  -1   1  -7    0.25    6.41
  -1   1   7    1.53    5.20
   1  -1  -7   -4.06    6.39
  -1   1  -7    9.78    7.73
  -1  -1   7   -8.89    6.44
  -1  -1  -7   -1.54    4.53
   1   1  -7    3.82    5.76
   1  -1  -7   -2.79    4.44
  -1  -1  -7    8.93    8.68
  -1  -1  -7    2.20    4.63
   1   1  -7    2.92    7.19
  -1   1  -7    6.14    8.31
   1  -1   7   -4.65    7.54
  -1   1   7  -10.36    9.89
   1   1   7    1.41    6.01
   1   1  -7    0.15    3.29
  -1  -1  -7    5.02    6.81
  -1  -1   7    9.39   10.67
   1  -1  -7   -0.80    4.65
  -1   1   7   -1.46    5.10
  -1   1  -7   -2.98    3.58
  -1  -1   7    3.16    5.67
   1  -1  -7   -9.04    9.41
  -1   1   8  779.30   58.26
   1   1  -8  758.37   53.84
  -1   1   8  778.79   57.44
   1  -1  -8  778.44   56.53
  -1  -1   8  809.98   58.06
  -1  -1  -8  885.61   60.49
  -1   1  -8  831.94   56.88
  -1  -1  -8  848.92   58.28
   1   1   8  777.52   58.02
   1  -1   8  828.06   59.95
   1   1  -8  838.82   56.39
  -1   1   8  843.90   59.78
   1  -1  -8  810.87   57.76
  -1  -1   8  788.70   55.84
  -1   1  -8  808.08   55.62
   1   1  -8  857.89   54.34
   1   1  -8  862.86   59.49
  -1   1  -8  910.77   62.58
   1   1  -8  817.66   57.14
   1  -1  -8  814.82   58.89
  -1  -1   8  826.43   57.87
  -1  -1   8  854.10   58.96
   1   1   8  840.03   61.40
  -1  -1  -8  851.68   60.11
  -1  -1  -8  821.25   59.40
   1  -1   8  744.84   56.97
   1   1  -8  766.02   55.70
   1  -1  -8  841.69   61.11
  -1   1  -8  810.93   57.08
  -1   1   8  762.83   58.00
  -1   1  -8  771.48   56.02
  -1  -1  -8  791.65   54.16
   1  -1  -8  779.92   42.17
   1  -1   8  821.38   61.19
  -1   1   8  893.72   61.57
   1  -1  -8  857.68   58.52
  -1  -1   8  821.36   63.53
  -1   1  -8  787.54   58.28
   1   1  -8  788.32   60.94
  -1  -1  -8  809.96   53.49
   1   1   8  773.93   54.31
   1  -1  -8  836.73   54.75
  -1  -1   8  800.64   47.55
  -1  -1  -8  841.06   51.96
  -1   1  -8  827.14   38.12
  -1   1   8  781.22   54.72
   1   1  -8  747.28   43.90
  -1   1   9    1.58    6.32
   1   1  -9    7.52    7.85
   1  -1  -9    0.72    8.96
  -1  -1   9    3.54   10.41
  -1   1   9   -2.77    8.96
   1  -1   9    4.86    7.99
  -1  -1  -9   -1.77    6.79
   1  -1  -9    1.34    8.64
  -1   1  -9    7.40   12.86
  -1   1  -9   29.00   13.51
   1   1   9   -5.12    9.26
   1   1  -9    5.09   10.62
  -1  -1   9   -6.25   10.67
  -1  -1  -9   25.22   16.73
  -1  -1  -9    6.33   10.93
  -1  -1   9  -12.95   12.02
   1   1  -9   13.60   11.51
   1  -1   9    5.76    9.66
  -1   1  -9   -0.67    6.82
   1   1   9   -0.24    7.77
   1  -1  -9    2.42   10.35
  -1   1   9   -8.05   10.59
   1   1  -9   -0.72    5.78
   1   1  -9   10.98    9.45
  -1   1  -9    9.53   11.20
   1   1  -9   11.35   13.02
  -1   1  -9    3.30    9.67
  -1   1   9    9.12    9.28
  -1  -1  -9   -6.37    8.10
   1  -1  -9   -4.02    7.37
  -1  -1   9   -6.29    7.56
   1  -1  -9    2.03    3.23
  -1  -1  -9   -9.04    5.87
   1  -1  -9   11.46   10.74
  -1  -1  -9    3.83    6.20
   1  -1   9   -8.00    7.50
   1   1  -9  -11.55   10.54
  -1   1  -9   -2.81    6.30
  -1  -1  -9   -8.53    7.74
   1  -1  -9    3.99    5.13
  -1  -1   9    4.03    5.00
   1   1  -9   -1.96    5.71
  -1   1   9    1.25    5.25
  -1  -1   9   -4.24   11.52
  -1   1  -9    2.34    6.16
   1   1   9    2.41    7.98
  -1   1   9  -21.33   15.04
  -1  -1  10   56.55   19.79
   1   1 -10   60.39   17.83
  -1  -1  10   45.25   17.57
  -1   1  10   95.05   24.46
   1   1 -10   37.22   16.45
   1  -1 -10   37.30   12.58
   1  -1  10   52.16   19.91
  -1  -1 -10   83.61   20.89
  -1   1 -10   59.89   19.27
  -1   1  10   39.14   16.25
   1   1  10   42.11   15.73
  -1   1 -10   31.46   14.71
  -1   1  10   44.11   19.22
  -1  -1  10   40.95   15.17
   1   1  10   38.14   13.80
   1   1 -10   62.68   18.13
  -1   1 -10   69.99   18.46
   1  -1  10   28.82   15.09
   1   1 -10   43.45   15.60
   1  -1 -10  271.36   50.53
   1  -1 -10   68.44   19.54
  -1   1  10   50.76   18.17
  -1   1 -10   52.44   18.49
  -1  -1 -10   44.48   17.33
  -1  -1  10   65.34   19.47
   1   1 -10   52.79   16.55
  -1   1 -10   56.60   16.98
  -1  -1 -10   45.17   15.37
   1  -1 -10   48.79   12.83
   1  -1  10   64.59   18.80
  -1   1 -10   65.85   21.47
   1   1 -10   43.93   17.40
  -1  -1 -10   71.65   20.05
   1  -1 -10   57.73   17.86
  -1  -1 -10   42.76   13.99
  -1  -1  10   53.88   14.71
  -1   1 -10   48.25   10.47
  -1  -1  10   70.10   21.50
   1   1 -10   66.49   15.11
   1  -1 -10   61.75   16.57
  -1   1  10   38.59   16.31
   1   1  10   70.25   19.80
  -1   1  10   50.21   16.00
  -1  -1  11    1.63    9.48
   1   1  11  -10.42   13.25
  -1   1  11  -10.31   14.69
   1   1 -11   -4.90   10.21
   1  -1  11    2.75    9.00
  -1   1  11   10.28   11.54
  -1  -1  11   -4.25   10.09
  -1   1 -11   -7.71    8.60
   1   1 -11    4.96   11.09
  -1   1  11    7.34   12.97
   1   1 -11    1.15    6.45
  -1  -1  11   22.76   15.60
  -1   1 -11    5.12    8.91
  -1  -1  11    0.44   10.34
   1  -1  11   -3.21   10.34
  -1   1  11   -7.15    8.09
   1   1  11   15.21   18.08
  -1  -1 -11   -2.26    8.78
   1  -1 -11    4.18    8.91
   1   1 -11   -5.75    7.68
  -1   1 -11  -11.49   12.59
  -1  -1 -11    0.50    7.01
  -1   1 -11    3.48    9.42
   1  -1 -11    5.62    6.38
   1   1 -11   -6.28   13.73
   1  -1 -11   -8.29    9.68
   1   1 -11   -4.24    6.36
  -1   1  11    6.32    9.00
  -1  -1  11    7.13    6.83
  -1   1  11  -13.40   14.52
  -1  -1  11    7.25   13.98
   1   1  11  -11.61    9.82
  -1   1 -11    1.11    4.29
   1  -1  11  -10.11   11.05
  -1  -1 -11   -0.23    5.85
  -1   1  12   86.33   25.29
  -1   1  12   48.50   20.79
   1  -1  12   51.06   20.46
  -1  -1  12   93.51   27.19
   1   1  12   80.87   23.61
   1   1 -12  112.41   25.66
  -1   1  12   89.02   25.85
  -1   1  12   57.27   18.11
  -1  -1  12   62.27   21.25
  -1   1  12   81.53   24.65
   1   1  12   69.80   22.55
   1  -1  12   80.59   23.14
  -1   1 -12   77.10   19.90
  -1  -1 -12  102.68   25.11
   1   1 -12   57.04   13.16
   1  -1 -12   94.85   19.55
  -1   1 -12   75.70   22.34
   1   1 -12   66.36   22.36
  -1  -1 -12   84.51   23.13
   1  -1 -12   54.81   15.31
  -1  -1  12  110.10   28.59
   1  -1 -12   73.82   19.18
   1   1  12   94.98   25.43
  -1  -1 -12   70.16   18.66
   1  -1  12   88.89   27.07
   1   1 -12   63.98   15.05
  -1   1  12   72.73   21.30
  -1  -1  12   58.23   16.23
  -1   1 -12   69.72   15.41
  -1  -1  13   18.91   16.28
   1   1  13   -2.89    9.20
   1  -1  13   -8.58   13.86
  -1   1  13   -3.71    9.78
  -1   1  13   -9.86   15.80
   1  -1  13  -13.71   16.38
  -1   1  13   -3.30   17.26
  -1  -1  13   17.42   16.21
   1   1  13   13.45   13.59
   1   1 -13   -4.16    6.53
  -1   1  13   -1.45    7.00
  -1   1  13   14.77   15.14
   1  -1 -13   -4.26    5.55
   1   1 -13    1.74    5.88
  -1   1 -13   -0.26    9.74
  -1  -1 -13   -1.19    7.72
   1  -1 -13    0.13   13.01
  -1  -1 -13    7.14   12.11
   1   1  13    6.20   10.32
  -1   1 -13    7.01    8.51
  -1  -1 -13   -1.01    7.31
  -1   1  13  -13.36   11.52
  -1  -1  13   -1.44    6.98
   1  -1  13    9.61   10.48
   1   1 -13    1.44    4.78
   1  -1 -13  -33.75   14.12
  -1  -1  13    7.28   12.67
  -1  -1  14  127.40   31.90
   1   1  14  121.82   31.08
   1  -1  14  104.11   26.32
  -1   1  14   59.47   24.70
  -1   1  14  111.87   31.06
   1   1  14  124.20   32.27
  -1  -1  14   93.30   27.94
   1  -1  14  114.62   31.05
  -1   1  14   83.43   25.75
   1   1 -14  103.09   25.82
   1  -1 -14   78.46   18.10
  -1   1  14   89.38   28.47
  -1  -1  14  100.03   21.61
   1   1 -14   88.13   19.35
  -1  -1 -14   80.86   23.35
   1  -1 -14  100.86   20.34
  -1   1 -14   69.02   18.90
  -1  -1 -14  130.12   29.92
  -1   1 -14  105.57   19.47
   1   1  14  102.00   29.19
   1   1 -14   65.57   15.82
   1  -1 -14   96.87   24.18
  -1  -1 -14  108.25   22.97
   1  -1  14   56.55   25.29
  -1  -1  14   97.61   30.99
  -1   1  14   70.44   22.10
  -1   1  15   19.26   15.25
   1  -1  15   -7.65   10.59
   1   1  15    5.86    9.22
  -1  -1  15   12.53   16.79
   1   1 -15    3.19    8.32
   1  -1 -15    8.60    9.62
  -1  -1  15    0.38    8.23
   1  -1 -15    3.68    6.11
  -1  -1 -15   -7.77   14.61
   1   1 -15    0.96    8.09
  -1   1 -15    1.43   10.48
   1   1  15   -5.13   13.48
  -1   1  15    7.31   18.50
   1  -1  15   -2.32    9.29
  -1  -1  15    0.91   12.40
   1  -1  15    3.62   16.77
   1  -1 -15    0.82    8.69
  -1   1 -15    0.09    7.40
  -1  -1  15   17.01   15.76
   1   1  15   35.84   23.23
   1   1 -15   -5.05    6.07
  -1  -1 -15   -0.15    7.69
  -1   1  15   17.09   12.62
  -1   1  16    4.90   10.99
  -1  -1  16   -4.17   13.64
   1   1  16   -3.33   16.36
   1  -1  16   -9.22   10.80
   1  -1 -16    5.90    9.16
  -1   1 -16   -1.61   13.39
   1   1 -16   -1.81   12.43
   1  -1 -16    2.50   10.13
  -1   1 -16    8.36   15.89
   1  -1 -16    9.56   10.10
   1   1 -16  -10.50    5.37
  -1  -1 -16   -8.72   15.44
  -1   1  16   24.27   18.32
   1  -1  16    6.95   14.08
  -1  -1  16    6.17   15.01
   1   1  16   15.41   17.92
  -1  -1  16    9.80   23.37
   1  -1  16   33.16   23.48
  -1  -1 -16   -5.92    9.59
   1   1  16    7.60    8.76
   1   1 -16    4.56    6.87
   1  -1 -16  -10.01   13.06
  -1   1 -16    4.59    9.01
   1   1  17  -10.57   12.31
   1  -1  17    0.87   12.63
  -1  -1  17   17.48   16.68
  -1   1  17  -12.75   21.12
   1  -1 -17   17.64    9.77
   1   1 -17   25.76   12.80
  -1   1 -17    6.41   13.56
   1  -1 -17   -2.67   11.69
  -1  -1 -17   -1.54    6.55
   1  -1 -17   -2.96    9.05
   1   1 -17   -1.96    9.00
  -1   1 -17   -5.45   11.08
  -1  -1  17  -19.52   14.84
  -1   1  17    0.55   16.04
   1  -1  17   20.51   18.80
   1   1  17    9.87   19.04
  -1   1 -17  -10.29    8.68
   1  -1  17   -6.60   11.49
  -1  -1 -17   -0.66    7.15
  -1  -1  17  -21.21   22.78
   1   1  17   15.95   21.13
   1  -1 -17   26.78   16.04
   1   1 -17    0.94    6.37
   1  -1  18   -4.50   15.53
  -1   1  18    9.02   13.26
  -1  -1  18  -22.82   16.88
   1   1  18   -1.64   13.52
   1   1 -18    2.67   12.95
  -1   1 -18    3.73   19.97
   1  -1 -18   -8.03   11.14
  -1   1  18    7.79   19.81
   1   1  18   -7.46   19.08
  -1  -1  18  -13.85   18.18
   1  -1  18   11.68   21.59
   1  -1  18   -1.36   13.26
  -1  -1  18  -10.56   12.81
   1   1  18   12.76   18.61
   1  -1 -18   -3.12    9.15
  -1  -1 -18   -0.45   10.60
   1   1  19  -14.52   18.12
  -1  -1  19  -32.62   29.30
   1  -1  19   22.97   22.72
  -1   1  19    0.17   13.88
   1  -1 -19   -0.72    8.03
  -1  -1 -19   13.06   10.25
   1  -1 -19    0.20   10.17
  -1   1 -19   31.20   11.11
   1   1 -19   -5.07   10.42
   1   1  19   -2.59   14.58
  -1  -1  19   11.15   26.09
  -1   1  19    1.15   17.89
   1  -1  19  -43.32   30.38
   1  -1  19   31.75   22.51
  -1  -1  19   37.25   20.97
   1   1  19   -8.81   11.93
   1  -1  20  113.50   41.13
  -1   1  20  104.10   41.98
  -1  -1  20   80.60   28.62
   1   1  20   96.16   36.04
  -1  -1 -20   40.76   15.87
   1  -1 -20   98.10   35.12
   1   1 -20   62.35   28.32
  -1  -1 -20   57.45   27.87
  -1   1 -20   98.42   32.01
  -1  -1  20  107.63   38.70
   1   1  20   41.22   26.25
   1  -1  20   50.40   28.11
   1  -1  20  107.69   36.69
   1   1  20  107.91   36.58
  -1  -1  21   54.92   32.27
   1  -1  21   17.91   16.48
   1   1  21  -36.15   25.60
   1  -1 -21   35.48   24.30
   1  -1 -21  -15.90   18.03
  -1  -1 -21  -13.70   11.39
   1   1 -21   -1.06   11.36
  -1   1 -21   15.27   21.87
   1   1  21    5.05   23.01
   1  -1  21   16.88   28.29
  -1  -1  21   21.96   19.62
   1  -1  21  -61.71   35.42
  -1  -1  22   -7.58   27.04
   1   1  22    4.42   18.17
   1  -1  22   14.21   22.64
   1  -1 -22  -21.05   24.29
  -1   1 -22   -8.66   17.02
   1  -1 -22  -21.56   19.77
   1   1 -22   -3.30   20.90
  -1  -1 -22   19.95   24.61
  -1  -1  22  -16.70   18.86
   1   1  22    7.97   27.83
   1  -1  22   69.92   36.13
   1  -1  22   -4.76   21.26
   1   1  23   27.46   25.99
   1  -1  23  -19.17   24.99
   1  -1 -23   28.79   26.68
   1   1 -23   -6.86   16.67
   1  -1 -23    3.74   14.09
  -1  -1 -23  -15.59   21.63
  -1   1 -23   -5.04   17.53
   1   1 -23  -13.20   12.37
   1   1  23   -2.37   19.79
   1  -1  23   -3.44   19.64
   1  -1  23   20.81   27.70
  -1   1 -24   19.52   26.92
  -1  -1 -24    9.33   13.43
   1   1 -24   11.04   19.02
   1  -1  24  -40.00   39.05
   1   1  24  -24.74   27.94
   1   1  24    6.42   28.39
   1  -1  24   31.27   21.86
   1   1 -24   -6.13   31.42
   1  -1 -24    1.77   18.36
  -1  -1 -24  -24.65   33.09
  -1   1 -25   43.59   30.82
  -1  -1 -25  -28.64   31.27
   1  -1 -25  -40.53   28.96
  -1  -1 -25  -44.61   35.68
   1  -1  25   23.99   35.78
   1   1  25   32.10   29.99
   1  -1  25   15.54   23.70
   1   1  25   16.28   24.37
   1  -1  26   -7.94   24.44
   2   0   3   -2.29    4.23
   0   2  -3    4.85    3.60
   0  -2   3    5.49    3.79
   0  -2  -3    0.18    3.99
   0   2   3   -0.40    3.47
  -2   0   3   -4.06    3.85
   0   2   3    0.13    4.14
   0  -2  -3    6.64    4.65
   2   0  -3   -1.69    3.02
   0  -2  -3    1.65    3.74
   0   2  -3   -1.43    2.71
  -2   0  -3   -9.35    5.44
   0  -2   3   -1.80    2.84
   0   2   3   -0.16    3.89
   0  -2   3   -2.99    3.60
  -2   0   3   -0.91    1.99
   2   0  -3    2.11    1.92
   0   2  -3    3.72    3.09
   0   2  -3   -0.72    3.44
  -2   0   3    1.33    3.87
   0  -2  -3    3.12    4.13
   0   2  -3    5.40    4.42
   0   2   3    0.94    3.02
   2   0  -3    4.18    4.08
   0  -2   3    2.79    4.68
  -2   0   3   -6.84    4.63
   0  -2  -3    6.22    5.15
   0   2   3    3.13    3.40
   2   0  -3    6.14    3.78
   0   2   3    2.53    4.27
   0  -2  -3    8.73    4.72
   2   0  -3    2.21    4.10
  -2   0   3   -0.08    4.24
  -2   0  -3   -3.22    5.25
   0  -2   3   -3.10    4.80
   0   2  -3   -7.74    7.28
   2   0   3   -1.01    3.94
  -2   0  -3    1.27    3.27
  -2   0   3    1.70    3.78
   0  -2  -3   -0.99    3.32
   2   0  -3   -1.84    4.25
   0  -2  -3   -3.79    4.89
   0  -2  -4  218.30   22.33
   0   2   4  240.19   23.83
  -2   0   4  202.23   20.82
   2   0  -4  255.08   23.51
   2   0  -4  249.44   22.69
   0   2   4  234.95   23.34
   0   2  -4  236.99   20.37
   2   0  -4  258.38   23.02
   0   2  -4  242.14   21.02
   0   2   4  230.97   22.62
   0  -2  -4  257.53   23.74
   0  -2   4  189.81   19.97
   2   0   4  227.83   23.36
  -2   0  -4  233.31   22.47
   0   2  -4  224.71   22.27
   0   2   4  248.36   22.62
   2   0  -4  233.83   16.79
   0  -2  -4  224.86   20.75
   0  -2   4  255.25   24.66
   2   0  -4  247.23   21.76
  -2   0   4  244.17   21.88
   0   2  -4  273.59   24.23
   0  -2  -4  236.61   22.19
   0  -2   4  237.06   23.25
   0   2  -4  227.53   20.41
  -2   0   4  239.17   22.71
   2   0   4  218.12   22.93
   0   2  -4  227.34   20.57
   2   0  -4  243.01   23.01
   0   2   4  242.11   23.76
   0  -2  -4  217.58   22.34
   0  -2  -4  232.36   23.62
  -2   0  -4  226.56   22.92
   0  -2   4  234.06   21.38
  -2   0  -4  277.28   27.19
   0   2   4  227.49   20.90
   2   0  -4  242.65   23.64
  -2   0  -4  227.81   21.77
   2   0  -4  221.92   24.49
   0  -2   4  242.82   25.82
   0   2  -4  223.92   24.77
   0  -2  -4  260.61   20.07
   2   0   4  231.64   21.63
   0  -2  -4  226.81   24.21
   2   0  -4  235.93   23.52
  -2   0   4  223.85   22.76
   0   2   4  219.08   24.00
   0   2  -5    5.04    4.10
   2   0  -5    7.99    7.20
   2   0  -5    8.20    7.20
   0  -2   5   -0.95    5.05
  -2   0   5    4.61    6.60
  -2   0  -5   -1.18    6.41
   2   0   5   -4.93    4.58
   0   2   5   -2.12    4.62
   0  -2  -5    0.61    6.70
   0  -2  -5    6.26    6.07
   0   2   5    3.09    5.55
   0   2  -5   -2.71    4.03
  -2   0  -5   -0.47    4.47
   0  -2  -5   -2.31    4.79
   0   2   5    8.28    6.90
   0  -2   5   -1.36    4.93
   2   0   5   -0.16    4.65
   2   0  -5    7.32    8.38
   0   2  -5   -1.74    4.57
   2   0  -5   -1.81    3.95
   0   2  -5   -2.01    4.68
   0   2  -5  -11.13    6.44
   2   0  -5    7.24    7.28
   0  -2   5   -4.42    6.96
   0  -2  -5    0.96    5.26
   0   2   5    3.54    5.02
  -2   0   5    0.56    5.54
   2   0  -5    1.19    6.21
   0  -2  -5   -2.03    4.60
   0   2  -5   -2.44    4.50
   0   2   5    4.74    4.90
   0   2   5   -0.70    4.31
  -2   0  -5    0.67    5.93
   0  -2  -5   -0.49    4.02
   0  -2   5   -3.48    4.57
   0   2  -5   -4.42    6.08
  -2   0  -5   -8.33    5.34
   2   0   5    6.67    5.02
   2   0  -5    9.44    8.06
   0  -2  -5   -1.53    5.75
   0   2   5   -4.13    6.01
  -2   0   5    4.07    4.96
   2   0  -5    0.58    4.96
   0  -2  -5    3.13    5.73
   0  -2  -6   18.53   10.89
   0  -2  -6    9.70    9.17
   2   0   6   10.70    6.67
   0   2   6    8.49    7.79
   0  -2   6   12.57    9.47
  -2   0   6   24.50   10.02
   2   0  -6   18.01   10.45
  -2   0   6   23.54   11.74
   0   2  -6   13.90    7.07
   0   2  -6   12.56    7.58
   2   0  -6   19.35    9.86
   0   2   6    1.52    7.61
  -2   0  -6   27.79   10.74
  -2   0  -6   12.23    8.81
   0  -2  -6   14.76    8.98
   2   0   6   15.49    9.33
   0   2  -6   21.97    9.18
   0   2   6   13.87    7.51
   0  -2   6   14.91    6.49
   2   0  -6    4.23    5.08
  -2   0   6   19.74    9.95
   0   2  -6   -6.05    5.13
   2   0  -6   17.74    6.70
   0  -2  -6   16.95    7.86
   2   0  -6   18.46    7.26
   0   2  -6   24.77    9.90
   0   2   6   20.92   10.37
  -2   0   6   14.54    7.70
   0   2  -6   12.64    7.40
   0  -2  -6    2.50    6.56
   2   0  -6   15.21    8.33
   0   2   6   13.62    6.84
  -2   0  -6    5.19    5.91
   0  -2  -6    9.72    5.71
   0   2   6   22.74   10.20
   0  -2   6   12.82    7.43
   2   0   6   10.43    6.49
   0   2  -6    8.12    5.53
   0  -2  -6    9.40    5.71
  -2   0  -6   16.56    7.75
  -2   0   6   16.20    7.43
  -2   0   6    9.31    7.86
   0  -2  -6   14.74    7.78
   2   0  -6   39.68   14.78
   0   2   6    6.08    4.40
   2   0  -6   -1.23    6.44
   0   2  -6    9.54    3.23
   0  -2   6   14.24    4.29
   0  -2  -7    1.59    5.23
   0   2   7    3.40    7.65
   0   2  -7   -8.40    7.13
  -2   0  -7    6.75    8.07
  -2   0   7   -3.61    7.84
   0  -2  -7   -1.69    6.92
   0   2  -7    4.95    8.03
   0  -2   7   -3.74    5.87
   2   0  -7    2.14    8.12
  -2   0  -7   -4.43    8.37
   2   0  -7    9.13   10.73
   0   2   7    3.93    9.77
   2   0   7    5.64    8.03
  -2   0   7  -10.01    8.49
   2   0  -7   -5.53    4.60
  -2   0  -7   -0.92    7.44
   0  -2  -7    4.48    6.36
   0  -2   7   -0.20    6.02
   2   0   7    0.04    8.01
   0   2  -7    0.62    4.32
   0   2   7    3.50    7.26
  -2   0   7   -8.65    8.57
   2   0  -7    1.58    4.28
   0   2  -7   -1.84    6.02
   0   2  -7   -2.59    4.07
   0  -2  -7   -1.32    3.83
   2   0  -7    0.82    4.92
   0   2   7    4.04    7.88
   0   2   7   -2.80    5.93
   0  -2  -7    3.77    6.34
   2   0  -7    3.02    7.43
  -2   0   7   -1.81    5.23
  -2   0  -7    5.65    4.69
   0   2  -7   -1.01    4.95
   0  -2  -7    2.50    7.91
  -2   0  -7    1.68    5.80
   2   0  -7    2.58    2.99
   0   2   7   -4.15    5.53
  -2   0  -7   -9.58    8.34
   0   2  -7    2.58    7.13
   0  -2  -7    5.85    7.36
   0  -2   7    6.49   12.16
   2   0   7    0.05    6.09
   2   0  -7   -5.08    6.06
   0  -2  -7   -1.83    6.00
  -2   0   7    0.66    4.48
  -2   0   7    9.22    7.40
  -2   0  -7    3.24    4.94
   0   2  -7   -2.76    3.10
   0  -2   7   -4.40    3.52
   2   0  -7   -4.21    5.41
   0   2   7    3.61    5.47
   0   2   8  208.26   31.09
   2   0  -8  215.60   30.75
   2   0  -8  216.86   29.84
   2   0   8  189.96   29.84
  -2   0   8  199.04   29.90
   0  -2  -8  231.49   32.18
  -2   0   8  183.53   28.05
   0   2   8  198.60   30.56
  -2   0  -8  228.49   30.68
   0   2  -8  200.29   28.47
   0  -2  -8  221.67   30.84
   0   2  -8  199.13   28.12
   0   2   8  213.75   31.00
   0   2  -8  231.82   30.33
   0  -2  -8  235.68   31.35
   2   0  -8  201.59   28.93
  -2   0   8  201.45   28.97
   0  -2   8  205.42   29.03
  -2   0  -8  219.12   30.42
   2   0   8  185.23   29.06
   0   2  -8  244.34   31.19
   2   0  -8  206.40   24.29
   0  -2  -8  195.36   24.22
   0   2  -8  251.75   32.34
   2   0  -8  209.40   28.93
   0   2  -8  241.02   30.95
   0  -2   8  215.58   29.98
  -2   0  -8  197.57   29.16
   2   0  -8  229.90   30.50
  -2   0  -8  185.58   27.97
   0  -2  -8  234.44   31.71
  -2   0   8  224.47   31.45
   0   2   8  197.29   30.15
   2   0  -8  206.62   17.46
   0  -2  -8  215.75   26.11
  -2   0  -8  155.03   26.81
   0   2   8  233.17   26.31
   0  -2   8  219.76   33.85
   2   0   8  226.13   31.09
  -2   0  -8  207.12   29.25
   0  -2  -8  224.92   28.52
   2   0  -8  232.60   33.13
   0   2  -8  216.05   32.40
   2   0  -8  176.20   25.77
  -2   0  -8  210.59   22.62
  -2   0   8  212.97   31.65
   0  -2   8  202.60   19.23
   0   2   8  204.05   28.06
  -2   0   8  225.24   28.45
   0  -2  -8  225.77   29.76
   0   2  -8  250.49   20.55
   0   2   9   -4.29    9.25
  -2   0  -9   -8.21    9.18
   0   2  -9    3.11    6.10
   2   0   9    3.04    7.64
   0  -2   9   -7.89    7.62
   0   2   9  -15.62   11.72
   2   0  -9    9.48   11.10
   0  -2  -9   -3.09    5.89
  -2   0  -9   12.83   11.15
   0  -2  -9    0.02    5.88
   0   2  -9    6.23    6.61
   2   0  -9   -8.28   10.87
  -2   0   9    1.84    7.33
  -2   0   9   12.24    8.62
   2   0  -9   -8.21   10.71
   0  -2  -9    5.73   13.07
   0   2   9    1.86    7.81
   2   0   9    6.55    9.02
  -2   0  -9    1.06    5.63
  -2   0   9    2.46    5.63
   0   2  -9    7.19    8.78
   0  -2   9   -2.50    5.97
   2   0  -9   -4.52    6.26
   0   2  -9    1.62    7.88
   0   2  -9   16.54   12.56
   2   0  -9   -2.73    5.67
   0  -2  -9    5.45   12.37
  -2   0  -9    6.11    7.59
  -2   0   9   10.74   10.80
   0   2   9   -5.15    7.93
   2   0  -9    9.12    6.41
   0   2  -9    5.30    8.98
   0  -2  -9   11.90    8.04
   2   0  -9   -2.72    4.01
  -2   0  -9   -1.77    9.35
   0  -2  -9   28.05   11.65
   0  -2  -9   27.41   19.65
   2   0  -9    4.60    7.25
  -2   0  -9    0.55    8.16
   0   2  -9   12.80   12.89
   2   0   9    8.67    7.30
   0  -2   9    0.96    9.74
  -2   0  -9   -5.10    5.76
   0  -2   9   -4.41    3.86
   0  -2  -9   -1.37    7.31
  -2   0   9   -0.61    7.20
  -2   0   9    4.61    8.81
   2   0  -9   -4.58    7.31
   0   2  -9   -2.10    3.93
   0   2   9    4.74   13.78
   0   2 -10    4.93    6.38
   0  -2 -10    0.16   11.08
  -2   0 -10    0.38    8.78
   0   2 -10    6.71    8.50
   2   0  10   21.89   13.84
   0  -2  10    4.91    8.48
  -2   0  10   10.80   11.67
   2   0 -10    8.12    6.47
  -2   0  10   12.51   12.32
   0   2  10   17.01   12.05
   2   0 -10   25.63   14.55
   0   2  10   -3.31   10.46
   0  -2  10    6.68    7.28
   2   0  10   -1.40    9.50
   0   2 -10    1.27    6.53
  -2   0  10   -1.21    9.82
   2   0 -10    5.36    9.51
   0   2  10   -0.51    8.81
   2   0 -10   16.64    6.74
   0   2 -10   14.60    9.69
   0  -2 -10   -5.00    8.74
   2   0 -10   12.41   10.22
   0   2 -10    8.90   10.79
  -2   0 -10    2.00    7.53
   0  -2 -10  -13.68    9.76
   2   0 -10   37.23   17.89
   0   2  10   18.07   10.69
  -2   0  10   -3.46    7.90
   2   0 -10    2.78    4.24
  -2   0 -10   -1.58   10.33
   0  -2 -10    7.08    6.39
   2   0  10    9.02   10.84
   0  -2 -10    5.93    9.31
  -2   0 -10   -2.47    7.96
   0   2 -10   16.44    9.04
   2   0 -10   -5.04   13.54
   0  -2  10    7.25    5.70
   0   2  10    1.36    7.12
   0  -2 -10   20.96   10.34
   0  -2  10    2.49   12.23
   2   0 -10   14.66    9.46
  -2   0 -10   12.98    5.85
  -2   0  10   -2.39   11.47
  -2   0  10   11.94    8.71
   0   2 -10    7.98    4.98
   2   0 -11    4.70   10.89
   0  -2  11   -1.79    8.51
   0   2 -11  -15.91   13.20
  -2   0  11    5.26    9.18
  -2   0  11   13.93   14.67
   0   2  11   19.20   16.00
   0   2  11    0.21    8.23
   2   0  11    7.19   10.51
   0  -2  11    1.19    6.09
   0   2  11   11.43    9.67
  -2   0  11   -4.67    9.09
   2   0  11  -10.90   13.24
   0   2 -11   -5.34    5.34
   2   0 -11   -3.72    5.87
   0  -2 -11    4.96    5.79
   0   2 -11    2.04    9.62
  -2   0  11   15.98   13.68
   0   2  11    1.07    9.20
   2   0 -11    4.32    6.42
  -2   0 -11    9.67   11.40
   2   0 -11   -1.33    3.28
   0  -2 -11   -1.94    6.87
   2   0  11   -4.07   13.71
  -2   0 -11    1.58    6.71
   2   0 -11  -18.30   14.72
   0  -2 -11    5.62    8.28
   0   2 -11   -0.40    5.68
  -2   0  11   -3.54    8.35
   0  -2 -11   -8.69   11.46
   2   0 -11    3.10    4.82
   0   2  11   12.65   11.56
   0   2 -11   -0.95    4.55
   0  -2  11   -0.47    9.57
  -2   0  11   -2.29    5.43
   0  -2  11    0.57    4.59
  -2   0 -11   -2.28    6.81
   2   0  12    3.60   11.22
   0   2  12    8.21   11.59
   0  -2  12   -1.95    9.02
  -2   0  12    3.14    8.51
   0   2  12   -4.32    7.42
  -2   0  12  -10.84   11.48
   2   0  12  -39.45   21.26
   0   2  12  -11.94   11.08
   0  -2  12    4.44   11.72
  -2   0  12  -16.42   13.49
   0   2 -12  -15.16   13.02
   2   0 -12   -3.20    8.34
   0  -2 -12   -5.23    7.63
   0  -2  12   -5.03    6.62
   0   2  12   -5.52    9.78
  -2   0  12    5.04   10.19
   0  -2 -12   -2.63    5.37
  -2   0 -12   -2.15    9.86
   2   0 -12   13.29    7.94
  -2   0 -12   -1.18   11.30
   0   2 -12   -6.44   13.26
   2   0 -12   -2.76   12.08
   0  -2 -12    3.72   11.96
   0  -2 -12   10.37   11.04
   0   2 -12    7.13    8.27
  -2   0  12   10.20   13.00
  -2   0 -12    7.25    8.63
   0   2  12    2.33   10.73
   2   0 -12   -6.07    8.75
  -2   0  12  -10.23   11.96
   0  -2  12   18.53   16.90
   2   0  12   -6.81   10.53
   0  -2  13   -6.39   12.17
  -2   0  13   -0.07   10.82
  -2   0  13    6.63    8.11
   2   0  13   -9.75    9.21
   0   2  13   -5.14    9.16
  -2   0  13  -19.90   17.37
   2   0  13  -12.35   15.19
   0  -2  13    9.05   12.11
   0   2  13   11.47   10.39
   0   2 -13   -2.19    9.93
   2   0 -13    5.57    6.53
   0  -2 -13   -3.96    7.83
  -2   0  13    9.65   15.67
   0   2  13    1.55    7.09
   0   2 -13    7.44    9.77
  -2   0 -13   21.01   14.43
   0  -2 -13   -3.03    5.86
   2   0 -13   -0.11    4.31
  -2   0 -13   -7.61   10.55
   0  -2 -13   -3.89    9.94
   0  -2  13    4.10   10.13
  -2   0 -13   -3.49    5.42
   2   0 -13   -3.62   11.11
  -2   0  13   -2.45    8.37
   0  -2 -13    4.44    7.18
   2   0  13    3.17    7.80
   0   2 -13    8.37    8.04
  -2   0  13    0.91    9.62
   0   2  13   -6.78   12.83
   2   0  14   -8.21   13.68
   0  -2  14   16.83   12.63
  -2   0  14  -16.17   21.16
  -2   0  14   15.62   14.91
   0   2  14   21.15   21.41
   2   0  14   -1.17   16.48
  -2   0  14    5.05   11.13
   0  -2  14   -2.10   13.84
   0   2  14    6.60   13.12
   0   2 -14   -8.76   10.89
   2   0 -14    0.69    6.35
   0  -2 -14   13.92    9.79
  -2   0  14    2.64   15.96
   2   0 -14    4.42    3.79
  -2   0 -14    0.50    7.29
   0  -2 -14    3.17    7.03
   0   2 -14   -7.96    8.35
   0  -2 -14   -5.33   14.48
   0   2 -14   -4.83    5.72
   2   0 -14   -5.76    9.57
  -2   0  14   -1.26    8.43
   0  -2  14   -2.10   11.41
   0   2  14   -6.36   11.07
   0  -2 -14    9.57    9.38
  -2   0  14   12.37   13.22
   2   0  14    2.82   10.02
  -2   0 -14    2.14    6.85
   0  -2  15    1.40   14.45
   2   0  15    3.06   14.42
  -2   0  15    1.57   13.20
   0   2  15   -5.86   17.14
   2   0 -15    1.26   15.78
   0   2 -15   22.08   16.08
   0  -2 -15   -1.29    8.70
  -2   0  15   -7.10   11.12
   0   2 -15  -10.92    9.41
   0  -2 -15   17.16   11.10
  -2   0 -15   -2.19    8.87
   2   0 -15   -6.36    8.21
  -2   0  15   27.96   23.37
   0  -2  15   -5.87   12.18
   0   2  15    0.57   11.80
  -2   0  15    2.63   12.13
   2   0  15   -2.08   14.40
   0  -2 -15    1.47   11.93
   2   0 -15    5.38    9.47
   0   2 -15   -2.13    4.57
   0   2  15   17.60   16.87
  -2   0  15    6.72    8.74
   0  -2  15   -7.20   12.58
  -2   0 -15   -3.42    4.96
   2   0  15   -1.77   11.56
   0   2  16  101.41   30.57
   2   0  16  106.83   34.38
  -2   0  16   67.61   25.06
   0  -2  16  112.24   33.27
   2   0 -16   67.14   20.45
   0   2 -16  101.29   29.49
   0  -2 -16   49.26   18.45
   2   0 -16   88.13   17.82
  -2   0  16   96.47   28.56
   0  -2 -16   86.45   21.65
   0   2 -16   60.96   18.98
  -2   0 -16   99.37   26.85
   2   0 -16   63.18   15.12
   2   0  16   88.43   31.27
   0  -2  16   91.49   31.76
  -2   0  16   85.70   29.32
   0   2  16   75.03   29.66
   2   0  16   87.94   31.75
  -2   0 -16  127.02   25.15
   0  -2  16   97.58   35.53
   2   0 -16  109.84   27.94
   0   2 -16   73.26   17.07
   0  -2 -16  114.82   29.30
   0   2  17    9.39   19.24
   2   0  17    7.95   20.75
   0  -2  17    0.37   12.31
  -2   0  17    6.29   15.80
   0  -2 -17   -0.13    8.13
   2   0 -17   -4.76    4.93
   0   2 -17  -21.49   20.29
   2   0 -17   -3.16   12.54
   2   0 -17   -5.23    6.69
   0  -2 -17   -4.11   11.72
   0   2 -17    0.34   10.03
  -2   0 -17  -30.05   15.87
   0  -2  17    7.51   12.00
   2   0  17   -5.25   20.28
   0   2  17   57.91   28.97
  -2   0  17   -0.05   11.77
   2   0  17   21.15   20.33
   0  -2 -17  -15.78   13.34
   0  -2  17   -9.89   10.28
  -2   0 -17   -8.46   12.43
   2   0 -17  -52.36   19.06
   0   2 -17    6.15    7.15
   0  -2  18   77.30   30.78
   2   0  18   53.74   26.16
   0   2  18   37.22   20.36
  -2   0  18   95.27   35.50
   2   0 -18   34.49   12.44
   0  -2 -18   23.63   12.74
   2   0 -18   25.52   15.99
   0   2 -18   53.64   26.01
  -2   0 -18   16.44    9.64
   2   0 -18   19.28   11.84
  -2   0  18   58.83   34.77
   0  -2  18   12.26   14.31
   0   2  18   48.18   29.36
   2   0  18   32.67   20.89
   2   0  18   40.52   25.83
   0  -2  18  113.87   41.97
   0  -2  19   13.83   13.72
   0   2  19   -1.93   16.06
   2   0  19   -3.81   12.67
   0  -2 -19   -1.50   11.82
   2   0 -19    2.94   21.59
   2   0 -19    2.89    9.32
   0   2 -19   17.28   15.19
   2   0  19   -4.03   15.15
   0  -2  19   -2.93   16.98
   0   2  19   14.43   14.46
   0  -2  19  -24.00   25.58
   2   0  19    3.18   16.59
   0  -2  20   27.73   24.17
   0   2  20    8.51   21.66
   2   0  20    3.59   15.95
   2   0 -20   -8.51   20.45
   0  -2 -20   21.94   14.21
   0   2 -20   27.57   23.21
  -2   0 -20   10.43   17.27
   2   0 -20   39.79   23.20
   0   2  20   26.88   25.92
   2   0  20    5.01   15.95
   0  -2  20  -11.40   23.07
   2   0  20   34.76   25.55
   0  -2  20  -10.49   18.42
   2   0  21  -15.80   20.55
   0  -2  21   -7.70   19.76
   0   2  21   -3.96   15.89
   0  -2 -21   -6.01   16.08
   2   0 -21   -6.77   16.52
   0  -2 -21   19.15   14.91
  -2   0 -21   16.42   17.25
   2   0 -21   11.06   19.63
   0   2 -21   12.50   26.01
   2   0  21  -13.98   27.23
   0  -2  21  -18.78   27.02
   0   2  21   32.78   29.88
   2   0  21   17.06   25.02
   0  -2  21    2.48   20.11
   0  -2  22   41.97   27.30
   0   2  22    6.66   17.40
   2   0  22  -32.03   24.92
   0  -2 -22  -10.56   26.45
   2   0 -22   45.14   29.86
   2   0 -22    4.33   15.58
   0  -2 -22   13.58   17.14
  -2   0 -22    8.21   24.87
   0   2 -22   42.77   24.73
   0   2  22   -0.79   22.04
   0  -2  22   27.38   28.19
   2   0  22   42.98   33.38
   0  -2  22  -13.98   29.75
   2   0  22   61.03   28.94
   0  -2  23  -25.37   17.15
   2   0  23   11.27   20.73
   0  -2 -23  -18.46   13.65
   2   0 -23    0.85   20.44
   0  -2 -23  -16.20   22.21
   2   0 -23   46.74   32.37
   0   2 -23   13.61   18.03
  -2   0 -23  -17.31   16.90
   0  -2  23   -3.08   24.81
   2   0  23   25.13   23.25
   2   0  23  -49.90   31.30
   0  -2  23    3.06   21.92
   0   2 -24   11.69   17.99
   0  -2 -24    0.16   12.47
  -2   0 -24   31.02   18.29
   2   0  24   -5.25   21.43
   0  -2  24   11.73   24.30
   0  -2  24   66.71   48.01
   2   0  24   61.48   39.42
   0  -2 -24   20.31   18.88
   2   0 -24    6.89   15.88
  -2   0 -25  -29.96   19.73
   0   2 -25   16.68   23.06
   2   0  25   23.76   19.20
   0  -2  25   35.22   26.05
   0  -2 -25  -19.85   26.01
   2   0  25   14.84   29.58
   0  -2  25   29.18   26.60
  -2   0 -26   -1.48   18.63
   1  -2  -3  192.00   19.11
  -2   1   3  174.16   18.21
  -1   2   3  184.45   18.50
   1   2   3  185.58   18.11
   1  -2  -3  203.92   19.69
  -1  -2   3  183.04   15.28
   2  -1  -3  169.51   17.74
  -2  -1   3  192.66   16.63
   1   2  -3  177.34   14.65
  -1  -2  -3  174.07   17.80
   2   1  -3  206.55   17.07
   2   1  -3  191.94   16.88
   1   2  -3  197.76   15.68
   2  -1   3  210.92   19.50
   1   2   3  199.82   18.82
   2   1  -3  207.14   17.22
  -1  -2   3  169.40   14.67
   2   1   3  198.01   19.05
  -2  -1  -3  173.49   17.45
  -2   1  -3  194.93   18.36
   1  -2   3  181.97   17.21
  -1  -2  -3  198.50   18.67
   1  -2  -3  176.72   18.18
  -1   2  -3  192.12   17.34
   2   1  -3  205.36   16.94
   1   2  -3  185.02   18.55
  -1  -2   3  178.66   17.16
  -1  -2  -3  197.35   20.34
  -1  -2   3  164.14   17.84
   1   2  -3  200.80   18.14
  -1   2   3  188.94   15.76
   1  -2  -3  176.65   14.90
  -2  -1   3  187.74   15.73
  -1   2  -3  189.67   19.89
   2  -1  -3  191.70   16.08
   2   1  -3  216.63   18.23
   1  -2   3  166.92   16.74
  -1   2   3  180.95   15.30
  -1  -2   3  194.83   18.80
   1   2  -3  202.98   18.19
  -2  -1   3  171.99   16.87
   1   2   3  193.83   20.72
   1  -2  -3  185.74   15.48
  -1   2  -3  177.85   17.38
   1   2  -3  194.02   15.92
  -1  -2   3  191.25   15.92
  -1   2   3  170.71   17.84
   1   2   3  182.45   18.32
  -2   1   3  188.88   19.04
   2   1   3  192.58   19.19
  -2   1  -3  164.62   17.22
   1  -2  -3  210.85   19.85
  -2  -1  -3  171.54   17.42
  -2  -1   3  171.13   16.00
   1  -2   3  201.98   17.81
   2  -1  -3  187.16   18.93
  -1  -2  -3  175.51   18.05
   1   2   3  178.10   17.91
  -1  -2  -3  179.79   18.08
  -1   2  -3  165.67   16.72
   2   1  -3  187.89   16.44
   2  -1   3  193.91   19.00
   1   2  -3  189.48   15.73
  -1  -2   3  175.14   15.02
   2   1   3  193.96   21.97
   1   2   3  188.33   20.05
  -2   1   3  184.00   19.36
   2  -1  -3  183.66   18.65
   1  -2  -3  184.49   17.94
   2   1  -3  151.78   16.44
  -1  -2  -3  201.32   21.37
  -2  -1  -3  183.63   21.04
  -1   2   3  179.43   18.56
  -2   1  -3  221.57   21.93
  -1   2  -3  205.14   21.90
   1  -2   3  186.26   20.38
   1   2  -3  197.84   21.32
   2   1   3  159.17   13.96
   2   1  -3  161.83   19.74
   2  -1   3  183.76   19.54
  -2  -1  -3  165.76   14.05
  -1  -2   3  201.89   21.71
  -2  -1   3  186.17   21.08
  -2  -1   3  190.98   19.51
   2   1  -3  191.00   19.82
  -2   1   3  192.26   21.06
  -1   2   3  194.38   21.63
   1  -2  -3  172.10   21.08
   2  -1  -3  168.64   19.75
   1  -2   4    9.94    5.56
   2   1  -4   17.08    5.94
   1   2   4   14.83    6.61
  -1  -2   4   26.00    7.27
   1   2   4   10.91    5.10
   1  -2  -4    9.33    6.15
   2  -1  -4   14.11    5.86
  -1   2   4   20.83    8.61
  -2   1   4    1.00    3.59
  -1  -2  -4    3.93    4.73
  -2  -1  -4    9.09    5.26
   1   2  -4   19.61    7.15
  -1  -2   4   21.39    6.81
   2   1  -4   21.39    7.93
  -1  -2  -4    3.95    4.05
  -2  -1   4   22.30    6.98
   2   1   4   14.09    7.45
   2  -1  -4   28.64    8.76
   1  -2  -4   11.56    6.11
   2  -1   4   12.59    6.08
   1   2  -4   19.90    7.14
  -2  -1  -4   14.49    6.46
  -1  -2   4   10.05    3.83
   1   2  -4   14.16    6.05
  -1   2  -4    6.48    4.20
   2  -1  -4   16.49    6.43
   2   1   4   11.87    6.31
   2   1  -4   10.09    5.11
   1   2   4   13.25    6.81
   2  -1   4   17.83    7.76
  -2   1  -4    5.68    4.17
   1  -2   4   10.88    5.90
   1  -2  -4   17.73    7.25
  -1  -2  -4   25.81    8.57
   1   2  -4    7.92    4.40
  -1  -2   4   20.81    7.50
   1   2  -4   21.50    6.67
  -2  -1   4   21.43    6.17
   2   1  -4   13.38    5.70
  -1   2  -4   10.01    6.41
   1  -2  -4    9.64    4.38
  -1   2   4   17.18    5.42
   1  -2   4    8.31    5.83
  -2  -1   4   20.24    7.51
  -1   2  -4   10.52    5.95
   2   1  -4   15.53    6.00
   1   2  -4   11.85    5.48
  -1  -2   4   17.37    6.62
   2  -1  -4   14.52    5.76
  -1  -2  -4   25.93    9.20
   2  -1  -4   10.48    5.48
   1   2   4   22.92    7.95
  -2   1  -4   19.90    8.71
  -2  -1   4    9.49    3.98
   2   1  -4   15.87    5.97
   1   2  -4   21.84    7.29
  -2   1   4   12.71    5.49
  -1   2   4    8.69    5.68
   1  -2  -4   11.31    5.15
  -1  -2   4   10.13    6.02
  -1   2  -4    7.38    3.88
  -1  -2  -4    7.96    4.21
  -2  -1  -4   23.40    9.68
   2  -1  -4   11.15    7.04
  -2   1   4   19.81    7.65
   2   1   4    8.23    6.28
   1   2   4   18.62    8.21
  -1   2   4   20.03    5.29
   1  -2  -4   16.48    6.75
   1  -2  -4   19.74    6.19
  -1  -2  -4   12.28    6.13
  -2  -1  -4   22.28    6.86
   1  -2   4   27.01   10.74
  -1   2  -4   17.57    9.01
   1   2  -4   17.22    9.21
   2   1   4   17.05    6.69
   2  -1   4   14.88    7.07
  -2   1  -4   21.46    9.10
  -1  -2  -4   20.65    5.69
   1  -2  -4   12.17    6.18
   2   1  -4   13.22    6.32
   2   1  -4    9.23    6.16
  -2  -1   4   14.99    5.86
  -1  -2   4   13.33    7.80
  -2  -1   4    4.86    4.65
  -1  -2   4   28.92    7.02
   1   2   4   17.64    5.37
   2  -1  -4   14.79    5.47
  -2   1   4    9.51    6.27
  -1   2   4   22.74    9.34
   2   1  -5   82.94   15.83
   1   2  -5   40.39   10.11
   2  -1  -5   16.39    8.30
   2   1   5   30.01   10.69
  -1  -2  -5   19.59    8.18
  -2   1   5   30.86   11.18
  -2  -1   5   21.80    7.86
   1   2   5   29.91    9.62
  -2  -1  -5   27.94   10.05
  -1   2   5   39.85   11.34
   2  -1   5   23.25    7.91
   2  -1  -5   24.15    7.97
   1  -2  -5   44.65   11.95
   1   2  -5   28.71    8.79
   1   2   5   21.10    9.43
   1  -2   5   14.95    6.60
  -2  -1  -5   15.79    7.13
  -2  -1   5   18.70    9.24
  -1  -2   5   23.85    7.00
  -1  -2  -5   14.27    7.66
   1  -2  -5   33.76   10.67
  -1  -2   5   33.76    9.23
  -1   2   5   22.37    9.23
   2   1  -5   19.92    7.59
   2  -1   5   26.27   10.15
   2   1  -5   17.66    8.39
   1  -2   5   31.84   10.56
   2  -1  -5   15.66    8.20
  -1  -2  -5   25.10    9.84
  -2   1  -5   23.76    8.79
  -1  -2   5   31.27    9.21
   1  -2  -5   34.83   10.48
   1   2   5   27.33   10.55
  -2  -1  -5   23.60    9.61
  -2  -1   5   41.68   11.45
   1   2  -5   38.82   10.74
  -1   2   5   25.13    9.02
  -1   2  -5   42.59   11.06
   2   1   5   35.94   10.73
  -2  -1   5   29.88    8.69
   2   1  -5   28.83    7.20
   2   1  -5   39.91    6.56
  -1  -2   5   46.39   12.21
   2  -1  -5   59.17   13.82
  -1   2  -5   40.28   13.40
  -1  -2  -5   22.02    7.92
  -2  -1   5   39.21   10.65
   2   1  -5   42.58   14.12
  -2  -1  -5   43.10   12.40
  -1  -2  -5   36.60   10.61
   1  -2  -5   35.47   11.38
   1   2   5   18.24    6.53
   1   2  -5   30.97    8.85
  -1  -2  -5   22.80    8.08
  -1  -2   5   22.95    7.39
   2   1  -5   26.21    8.82
  -2  -1   5   28.60    9.76
  -2   1   5   42.56   11.18
  -1   2   5   26.76   10.98
  -2   1  -5   34.36    9.95
   2  -1  -5   28.44   12.18
  -1   2  -5   25.15    8.50
   1  -2  -5   19.04    6.46
   1   2   5   28.13   10.28
   2   1   5   30.14   10.22
  -2  -1  -5   36.02   13.23
  -1  -2  -5   24.66   10.09
  -1   2   5   32.13    9.83
   1  -2  -5   27.49   10.78
   2  -1  -5   36.24   12.70
  -1   2  -5   32.63   11.02
   2  -1   5   35.92   12.70
  -2   1  -5   31.88    9.51
  -2  -1  -5   27.07    7.76
   1  -2   5   37.51   12.34
  -1  -2  -5   35.92    8.56
   1   2  -5   42.11   13.07
   2   1   5   18.29    5.33
  -1  -2   5   13.56    9.47
   2   1  -5   25.50   10.13
  -1  -2   5   31.70    8.33
   2   1  -5   42.09   13.30
   1  -2  -5   25.24    8.31
   1  -2  -5   29.49   11.33
   1   2   5   34.53    9.13
   2  -1  -5   25.25    9.62
  -2  -1   5   31.53   12.31
  -1   2   5   28.22   10.59
  -2  -1   5   21.10    7.57
   2  -1  -5   33.16   11.76
  -2   1   5   13.35    8.61
   2   1  -6  126.30   19.24
  -1  -2   6  139.05   19.73
   1   2  -6  125.67   19.45
   1  -2   6  111.39   19.70
   1  -2  -6  149.57   23.43
   2  -1   6  138.76   21.52
   1   2  -6  157.05   21.41
  -2   1   6  137.28   21.94
  -1  -2  -6  141.81   22.87
   2  -1  -6  152.73   22.78
  -1   2   6  129.64   22.33
  -1  -2  -6  112.05   20.82
   1  -2  -6  144.15   22.77
   2   1  -6  120.29   19.68
  -1  -2   6  154.15   20.93
  -2  -1   6  129.74   20.93
  -2  -1   6   96.80   16.91
   2   1   6  164.10   24.52
  -1   2   6  160.22   23.52
   1   2   6  151.17   23.41
  -2  -1  -6  148.21   21.99
   1   2   6  117.43   20.72
  -1   2  -6  165.34   22.72
  -2  -1  -6  160.97   23.34
   2  -1  -6  140.07   21.35
  -1   2   6  137.12   21.92
   2   1   6  151.73   23.01
   2  -1   6   98.93   18.26
  -2  -1  -6  142.54   22.11
  -2   1  -6  132.09   19.85
   2  -1  -6  127.53   19.89
   1  -2   6  126.64   20.03
   1   2  -6  156.36   21.10
  -1   2  -6  131.57   20.61
   1   2   6  160.86   23.44
   1  -2  -6  149.52   22.26
   2   1  -6  129.22   19.36
  -1  -2   6  129.61   19.98
  -2  -1   6  161.78   21.84
  -1  -2  -6  149.74   22.45
   1   2  -6  134.55   17.49
   1   2  -6  146.61   20.29
   2   1  -6  122.49   17.94
   2   1  -6  145.81   13.75
  -1   2  -6  134.26   20.54
   2  -1  -6  172.14   23.29
   1  -2  -6   97.58   15.77
   1   2  -6  152.53   20.81
   1  -2  -6  110.69   14.52
  -1  -2   6  113.63   19.88
  -2  -1   6  128.58   21.87
   2   1  -6  133.45   19.71
  -2   1  -6  129.56   20.74
   1  -2  -6  119.10   20.92
   1   2  -6  122.64   18.49
  -2  -1  -6  138.64   21.33
   2  -1  -6  138.30   22.05
  -2   1   6  113.49   21.08
   1   2   6  153.93   23.83
   2   1  -6  137.59   20.08
  -1   2   6  145.43   22.53
  -1  -2   6  144.45   21.18
  -2  -1   6  177.08   23.56
  -1  -2  -6  153.96   22.58
   1   2   6  132.57   20.26
  -2  -1  -6  130.89   21.65
   1  -2  -6  113.05   18.94
  -1   2   6  142.73   16.34
  -1  -2  -6  138.90   21.60
   2  -1  -6  141.28   22.30
  -2  -1  -6  128.95   17.95
  -1   2  -6  151.08   22.66
   1   2  -6  131.26   24.28
   1  -2   6  135.28   23.62
   1   2   6  172.59   20.25
   2   1   6  121.68   17.82
  -1  -2  -6  137.69   18.55
  -2   1  -6  144.75   22.79
   2  -1   6  118.05   20.95
   1  -2  -6  144.80   22.83
   2  -1  -6  115.89   20.55
  -1   2   6  138.16   23.08
   2   1  -6  159.93   25.14
   2  -1  -6  132.11   21.25
  -1  -2   6  162.98   25.91
  -2   1   6  136.08   21.98
  -2   1  -6  144.94   12.58
   2   1  -6  140.73   20.05
   1  -2  -6  158.66   21.56
  -2  -1   6  119.54   17.43
  -2  -1   6  132.42   25.02
  -1  -2  -6  109.01   19.17
  -1  -2   6  124.13   14.87
  -2   1  -7   19.93   11.71
  -1  -2   7    2.41    7.76
   2  -1   7   10.09   11.35
   2   1   7   -6.19   10.38
   2  -1  -7    4.99    7.94
   1  -2  -7    7.27    9.22
  -1  -2   7    1.65    5.67
   1   2   7    4.47    6.88
  -1  -2  -7   23.53   12.15
  -1   2   7    3.81    7.94
  -1  -2  -7   14.38   10.83
  -2  -1   7    2.19    6.66
  -2   1   7    7.40    9.49
  -2   1   7    0.32    5.37
  -2  -1  -7   13.86    9.73
  -2  -1  -7    2.41    9.09
  -1   2  -7   11.80    9.16
   1   2  -7    7.08    6.28
   1  -2  -7    7.06    7.16
  -2  -1   7    6.33    6.67
   2  -1  -7   13.99    8.83
   1   2   7    2.58    5.59
   2   1  -7   19.09    7.60
  -1   2   7    9.62    9.32
  -1   2  -7   10.21    7.48
   1  -2   7    5.10    6.88
   2   1  -7    5.26    5.51
   1   2  -7    9.50    8.53
   1  -2   7    8.72    8.36
   2   1  -7   11.81    9.94
  -1  -2  -7   27.18   12.16
  -2   1   7   -2.36    6.41
   1   2  -7   15.78    9.52
   2   1   7   13.56   11.40
   2  -1  -7    7.70    6.49
  -2  -1   7    3.33    5.66
   1  -2  -7   10.18    7.13
   1   2   7    8.14    9.08
  -1   2   7   12.03   10.71
  -1   2  -7   14.59    9.86
  -1  -2   7   16.08   12.98
  -2  -1  -7    2.43    4.85
  -2   1  -7   -0.15    6.75
   2  -1   7    7.10    6.11
   2   1  -7    9.34    6.49
   2   1  -7    5.96    4.18
   1   2  -7   10.99    7.53
  -1  -2   7    3.06    7.38
   2  -1  -7    8.16    7.65
  -1   2  -7   -1.14    6.82
   1   2  -7   11.71    9.64
   1  -2  -7    8.05    4.82
   2   1  -7   11.70    6.66
  -2  -1   7    6.28    4.88
   2   1  -7   -1.59    5.35
  -1  -2   7    1.76    6.11
  -1   2  -7    8.24    9.01
   2  -1  -7    4.05    7.60
  -2  -1  -7   12.62    6.98
   1  -2  -7   14.20   12.22
  -2   1   7    7.50    7.35
  -1  -2  -7    7.94    8.60
   1   2   7   18.22   10.02
  -1   2   7    2.10    8.30
   1   2  -7   12.71   10.04
  -2  -1  -7    9.35    6.64
  -1   2   7    5.41    5.68
   1   2   7    7.18    6.59
  -1  -2  -7   10.12    8.90
  -2  -1  -7    6.26    6.86
   1  -2  -7   10.74    5.13
   2  -1  -7    4.56    5.17
   1   2  -7   13.41    9.27
  -2   1  -7    7.42    4.93
   2  -1   7   21.66   11.41
   2   1  -7   24.49   10.82
  -1  -2  -7    2.78    3.81
  -1   2  -7   24.68   12.08
  -2  -1  -7   -9.19    8.58
   1  -2   7   15.75   12.27
   2   1   7    5.65    6.16
   1   2  -7   -1.19    3.17
   1   2   7    0.80    6.01
   1  -2  -7    3.95    7.42
   2   1  -7   22.71   10.49
   2  -1  -7   -3.36    9.10
  -2   1  -7    6.81    4.03
  -2  -1   7    4.11    7.37
  -2  -1   7    6.87    6.76
  -1  -2   7    3.56    3.47
  -1  -2  -7    7.70    6.24
  -1   2   7    4.64    7.94
   2  -1  -7    6.58    8.97
  -1  -2   7    5.20    5.91
  -2   1   7   16.88   10.46
   1  -2  -7   13.22    8.82
   1  -2  -8   33.93   12.92
   1   2  -8   34.95   12.79
   1  -2  -8   26.91   11.68
   2  -1  -8   35.42   15.41
   2   1  -8   43.83   13.08
   2  -1   8   34.75   14.42
   2  -1  -8   17.76   11.29
  -2  -1  -8   39.59   14.22
   2   1  -8   39.59   14.61
   1   2   8   41.68   14.62
  -1   2   8   15.12   10.63
  -2   1   8   29.90   13.25
   1  -2   8   36.51   15.25
  -1  -2   8   23.98   10.47
  -2   1   8   21.12    9.22
  -1  -2   8   17.41    7.91
  -1  -2  -8   19.65   11.03
  -2  -1  -8    9.60    8.90
  -1   2  -8   44.89   14.01
  -2   1  -8   28.14   11.18
  -2   1  -8   11.06    8.82
  -1  -2  -8   35.41   12.99
  -1   2   8   21.06   10.08
   1   2  -8   23.81   10.49
  -2  -1   8   32.14   14.01
   1   2   8   35.30   14.65
  -1   2  -8   22.28    9.63
  -2  -1   8   19.52   11.20
   2   1   8   53.26   17.86
  -2   1   8   25.17   10.12
  -2   1  -8   40.83   14.34
   2   1  -8   19.97   10.02
   2  -1   8   -2.28    9.31
  -2  -1  -8   10.80    6.47
   1  -2   8   29.60   12.15
  -1   2  -8   22.18   10.91
  -1  -2  -8   22.07    9.73
   1  -2  -8   14.41    8.89
   2  -1  -8   27.35   11.90
  -2  -1   8   25.19    9.05
  -1  -2   8   50.51   14.69
   1   2   8   23.42    9.31
  -1   2   8   32.07   12.94
   2   1   8   25.85   11.33
   1   2  -8   20.91   10.73
   2   1  -8   35.40   13.12
   1   2  -8   39.51   13.26
   2   1  -8   28.06    7.17
   2  -1  -8   17.94   10.37
  -1   2  -8   36.55   14.58
   2   1  -8   24.48   12.00
   1  -2  -8   18.77    7.12
   1   2  -8   32.69   12.55
   2  -1  -8   19.43    5.47
   2   1  -8   20.58    9.28
  -2  -1  -8   37.04   13.96
  -1   2   8   20.75    8.37
  -2  -1   8   37.74   12.66
   1   2  -8   43.98   14.52
   2  -1  -8   24.28   12.57
  -1  -2  -8   11.82    9.15
   1   2   8   38.94   15.55
  -2   1   8   13.51    9.93
   1  -2  -8   34.12   11.88
  -1   2  -8   32.89   10.79
  -2   1  -8   29.05   10.01
  -1  -2   8   34.07   13.26
   2  -1  -8   26.70    7.22
  -1   2   8   13.90    6.19
  -2  -1  -8   27.37   12.51
   1  -2  -8   22.81    8.66
  -1  -2  -8   20.33   10.93
   1   2   8   31.66   12.89
   1   2  -8    8.05    8.26
  -1   2  -8   11.85    6.80
   2   1  -8   40.37   14.14
   2  -1   8   20.34   11.18
  -1  -2  -8   11.13    8.93
   2   1   8   30.16   11.27
  -2   1  -8   35.91   14.03
   1  -2   8   27.58   14.04
  -2  -1  -8   29.69    9.11
  -1  -2   8    5.75    5.86
  -2  -1   8   20.00    8.04
  -2  -1   8   26.22   13.06
   2   1  -8   33.18   11.04
  -1  -2   8   28.44    9.63
   2  -1  -8   17.90    9.13
   1  -2  -8   32.20   13.14
  -1   2   8   24.70   11.77
   1  -2  -8   30.76   13.31
  -2   1  -8   27.71    6.99
   1   2   8   34.67   12.50
  -1   2  -8   24.33    5.45
  -2  -1  -8   17.52    7.41
  -2   1   8   28.67   11.04
   2  -1  -8   22.31   11.34
   1   2  -8   16.05    7.32
  -1  -2  -8   28.48   11.67
  -2  -1  -9    0.35    9.98
  -2   1   9    7.43    9.20
   2   1   9    9.60   13.77
  -1   2   9   20.14   12.80
   1  -2   9   -1.32    8.35
   1  -2  -9    5.71    9.97
   2   1  -9   -2.89    7.65
   1  -2  -9   18.50   12.08
  -2  -1   9    0.64    7.31
   2  -1   9   22.35   13.12
   1   2   9   -5.77    7.53
   1   2  -9    7.53   12.01
   1   2  -9    5.01   11.25
  -1  -2   9    1.01    7.17
   2  -1  -9   -6.22    9.70
   2   1  -9    8.98   11.17
  -1   2  -9   -9.00   10.64
  -1   2  -9   -2.80    6.55
  -2  -1  -9   -6.20   12.81
  -2  -1   9    7.47    9.80
  -2   1  -9   14.43   10.12
  -2   1   9    5.22    7.71
  -1  -2  -9    5.69    8.34
  -1  -2  -9   -2.29    9.44
   2  -1  -9    0.15    6.67
  -2   1  -9    7.29    9.37
  -1   2   9    9.54    9.04
  -2   1   9   12.07    7.85
  -1  -2  -9   -4.91    9.94
   1   2   9   11.86   11.74
   1  -2  -9    5.31    8.69
   2   1  -9    5.43    9.51
   1   2  -9    6.32    7.09
  -1   2   9   10.57   12.20
   2   1   9   13.29   15.78
  -1   2  -9    0.90    7.50
  -2  -1   9   -9.08    7.00
  -2  -1  -9   14.05   10.07
   2  -1  -9   -0.04    6.21
   1  -2   9   -0.43    6.36
  -2   1  -9    8.03    8.40
   2  -1   9   -6.49    7.03
  -1  -2   9   -9.75    8.51
   2   1  -9    1.85    6.69
   1   2  -9    5.59    8.10
   1   2  -9   -1.64   12.38
  -1   2  -9   11.13    9.24
   2   1  -9   -5.16    8.72
   2  -1  -9    3.02    3.62
   1  -2  -9    6.21    3.72
   2  -1  -9   19.71   12.42
  -1  -2  -9    2.67    9.12
   1  -2  -9   -0.12    8.76
  -1   2  -9   -1.62    6.63
   1   2   9    5.56    7.60
  -2   1   9    1.59    6.38
   1   2  -9   11.68   10.60
  -2  -1   9    4.57    6.80
  -2   1  -9    5.41    6.77
  -1   2   9   -7.50    7.48
   2  -1  -9   10.26    9.90
   2   1  -9    5.64    9.10
  -2  -1  -9   14.06   12.23
  -1  -2  -9   -9.80    9.27
  -2  -1  -9   13.66    8.95
   2  -1  -9    1.77    4.32
   1  -2  -9    1.88    3.74
  -2  -1  -9   -3.64    8.84
  -1  -2  -9    3.56    4.70
   1  -2   9    3.46   11.53
  -2   1  -9    7.53    6.22
   1  -2  -9    7.04    6.85
   2   1   9   -8.02    6.97
   1   2  -9    4.43    7.52
   2  -1   9    2.49    9.58
   2   1  -9    5.83    8.45
  -1   2  -9   14.26   11.85
  -2  -1   9    0.47    8.42
  -1   2  -9    3.04    2.53
   1  -2  -9   -2.29    8.48
  -2   1   9   11.53    8.82
   1   2   9   12.79    9.80
  -1   2   9    8.63    9.87
  -1  -2   9   18.42   10.45
   2   1  -9   19.84    9.80
  -2   1  -9    5.37    3.61
  -2  -1  -9   -4.38    7.48
  -2  -1   9    3.05    4.29
  -1  -2  -9    2.26    5.20
  -1  -2   9    8.32    5.43
   2  -1  -9    9.32   11.12
   2  -1  -9   17.66   11.53
   1   2  -9    4.83    3.70
  -1   2  10  373.45   45.96
  -2  -1  10  383.74   45.37
   1   2 -10  435.06   44.99
   2   1 -10  428.49   46.07
  -2  -1  10  426.54   47.31
  -1   2 -10  384.43   42.88
  -2   1  10  323.60   41.70
  -2   1  10  371.48   46.06
  -1   2  10  391.29   47.30
  -1   2  10  422.10   48.00
   1   2 -10  440.67   45.72
  -1  -2  10  398.78   45.43
   2   1 -10  440.60   46.50
   1  -2  10  383.02   44.74
  -2   1  10  381.79   45.58
   2  -1  10  399.71   47.20
   2   1  10  376.58   46.18
   1   2  10  377.68   46.45
  -2  -1  10  415.97   46.41
  -1   2 -10  468.13   47.49
   1  -2 -10  422.70   35.15
   2   1 -10  428.55   41.55
   1   2 -10  408.14   43.38
   2  -1 -10  377.84   27.75
   2  -1 -10  450.01   47.62
  -2   1 -10  415.50   47.36
  -2  -1 -10  453.42   49.86
  -1  -2 -10  341.55   43.06
   2   1 -10  345.03   42.35
  -1   2 -10  438.43   46.18
   2  -1  10  390.81   47.59
   1  -2 -10  420.70   47.87
   2  -1 -10  433.78   47.54
  -2  -1 -10  415.16   47.09
   1  -2 -10  334.65   42.65
  -2   1  10  424.88   47.76
   1   2 -10  438.69   46.13
   1  -2  10  431.91   48.84
  -1   2  10  364.83   45.90
  -2   1 -10  421.98   46.09
  -1  -2 -10  405.15   46.65
   1   2 -10  379.72   43.12
   2  -1 -10  406.65   47.98
   2   1 -10  410.55   46.30
  -2  -1  10  420.48   47.41
  -1  -2  10  436.94   47.80
   1   2  10  405.92   49.26
  -1   2 -10  411.92   45.36
   2   1  10  449.86   51.55
  -2   1 -10  456.60   49.56
   2  -1 -10  374.16   28.03
   1  -2 -10  404.83   35.25
  -1  -2 -10  411.97   43.35
  -2  -1 -10  417.97   46.01
  -2  -1  10  383.46   49.44
   1  -2  10  417.35   50.79
  -1  -2  10  410.07   51.47
  -2   1 -10  425.54   47.82
   1  -2 -10  386.01   42.80
  -2  -1 -10  390.30   41.92
  -1   2 -10  405.29   48.10
   1   2  10  420.62   45.03
   2   1  10  383.93   43.65
   1   2 -10  385.05   47.20
  -1  -2 -10  370.01   39.80
   2  -1 -10  391.69   46.35
   2  -1  10  404.55   47.76
   2   1 -10  449.27   51.61
  -2  -1 -10  437.57   40.19
  -1   2 -10  389.57   26.09
   1   2 -10  428.47   34.77
  -2   1 -10  416.98   29.82
  -1  -2 -10  444.49   44.39
  -2  -1  10  374.49   39.26
   2   1 -10  378.36   37.73
  -1   2  10  417.65   46.24
   2  -1 -10  328.56   39.16
  -1  -2  10  509.57   38.99
  -2   1  10  380.10   44.62
   1  -2 -10  450.22   46.48
   1   2 -11    0.53    7.13
  -2   1  11   -5.17   12.38
  -1  -2  11    4.94   12.47
   1  -2  11   -1.95    9.15
   1   2  11   30.93   16.56
   2   1  11   -4.51   10.22
  -2  -1  11    6.40    7.89
  -2   1  11   21.52   14.34
   2   1 -11   -1.91   12.35
  -1   2  11    5.67   11.45
   2  -1  11    2.52    7.85
  -2  -1  11   11.33   10.57
  -1   2 -11    3.15    7.79
  -1   2  11   13.14   13.65
  -2   1  11   18.32   14.68
  -2  -1  11   -0.25    8.41
  -1  -2  11    5.21   10.40
   2  -1  11   17.33   14.74
   1   2  11   -6.08   13.23
   2   1  11   -4.92   10.62
  -1   2  11    0.85    9.05
   1  -2  11   -7.04    8.63
   1   2 -11   14.15   10.12
  -1   2 -11   -4.37    9.08
   2   1 -11   -0.55    7.63
   1  -2 -11   -2.65    4.92
   2  -1 -11   12.39    7.29
  -1   2  11  -11.17   12.50
   2   1 -11   21.86   14.22
  -1   2  11   -4.66    6.76
  -2   1  11   43.26   21.83
  -2  -1  11   -2.18    9.48
  -1   2 -11   -0.48    9.79
   1   2 -11    9.59    9.89
  -1  -2 -11   14.18    8.03
  -2   1 -11   -4.98    7.26
   2   1 -11   -2.12    4.61
  -2  -1 -11    6.85   10.53
   1  -2 -11    3.28    6.45
   2  -1 -11    6.88    5.35
   2  -1  11   -6.93   12.03
  -1  -2 -11   -9.49    9.04
  -2  -1 -11   -4.40   12.62
  -2   1 -11   21.87   17.48
   2   1 -11    2.69    7.93
   1   2 -11   10.15    9.56
   1  -2 -11    3.55    7.77
   2  -1 -11    8.22   10.05
   1  -2  11    3.98    7.50
  -1   2 -11   21.05   15.98
   1  -2 -11    9.07   13.46
   2   1  11   -3.93    7.24
  -2  -1 -11   -0.24    6.33
   1   2  11    1.11    7.14
  -1  -2 -11    9.96    7.67
  -2  -1  11    3.17    7.62
   2   1 -11   13.68    7.77
   2  -1 -11   -9.46   11.87
  -2   1 -11    2.27    5.46
  -1  -2  11    4.66    5.76
   1   2 -11    4.58    5.01
  -2   1  11    5.19    6.71
  -1   2 -11    5.01    4.25
  -2  -1  11    5.53    8.58
  -1  -2  11    5.63   10.27
  -2  -1  12   -1.64   11.40
   2   1  12    2.95    9.59
  -2   1  12   -7.92   15.42
  -2   1  12    1.21   11.01
   1  -2  12   -6.11   10.14
   2  -1  12   -5.52   12.52
  -1  -2  12   15.64   12.43
  -1   2  12    8.63    9.79
   1   2  12    4.70   11.48
  -2  -1  12   27.77   22.34
  -1   2  12   27.00   14.73
   1  -2  12   13.22   10.23
  -1  -2  12   22.05   13.89
   2   1  12   12.42   12.29
  -2  -1  12   15.25   12.97
  -1   2  12    2.49   10.91
  -2   1  12  -23.67   18.64
   1   2  12  -12.23   14.74
   2  -1  12    7.94    8.66
  -1   2 -12   -2.81    9.49
   1   2 -12    2.96    6.95
   2   1 -12   -6.20    7.97
   1  -2 -12    1.53    7.02
   2  -1 -12   -0.06    4.12
  -1   2  12   -4.69   15.27
  -2   1  12    9.05   13.45
  -2  -1  12    5.46    9.51
  -1   2  12   16.09   13.02
  -2   1 -12    2.22   10.85
  -1  -2 -12    2.62    6.13
   1  -2 -12   -3.81    5.54
   2  -1 -12   -1.14    3.65
   2   1 -12   10.64    7.60
  -2  -1 -12    4.85    8.89
   2  -1 -12    4.70   13.98
   2  -1  12    9.15    6.86
  -1  -2 -12   -2.46    7.32
  -2  -1 -12   -6.23   12.89
  -2   1 -12   -7.28   13.29
   1  -2 -12  -10.07    8.92
  -1   2 -12    8.80   16.97
  -2  -1  12  -10.25   10.22
  -1  -2  12   10.00   11.66
  -1   2 -12    1.16    3.64
  -1  -2 -12   19.94   13.09
  -2  -1 -12  -11.16   11.16
   1  -2  12    1.84   10.92
   1   2  12   11.50   14.98
   2   1  12   11.60    9.58
   2   1 -12    4.68    5.17
   1  -2 -12   -4.42    9.44
   1   2 -12    7.21    4.90
  -2   1 -12    6.45    8.64
   2  -1 -12   -7.03   13.85
  -2   1  12   -5.51    6.49
  -2  -1  12   -1.71   10.08
  -1  -2  12    3.27    5.64
   1  -2  13   -2.18   12.05
  -1  -2  13   23.80   15.89
  -2  -1  13   48.32   20.34
   2  -1  13  -22.08   15.71
   1   2  13   10.10   15.42
  -2  -1  13    4.15   14.86
  -2   1  13   19.13   16.85
  -2   1  13   24.38   17.19
  -1   2  13   16.50   16.17
   2   1  13    9.40    9.90
  -1   2  13   36.48   20.94
   1   2  13   11.44    9.80
  -2   1  13   17.60   14.79
  -2  -1  13    0.73   10.47
  -1   2  13   52.64   23.42
   2   1  13   30.33   17.95
  -1  -2  13   26.47   18.20
   2  -1  13   16.33   16.19
   1  -2  13   51.16   20.99
   2   1 -13   30.34   14.44
   2  -1 -13  -10.52   11.05
   1   2 -13   15.82   14.24
  -1   2 -13    6.62   10.86
   2  -1 -13   24.58    9.84
   1  -2 -13   28.27   11.15
  -1  -2 -13   -0.49    5.68
  -2  -1  13   25.99   18.91
  -2   1  13    5.56   12.94
  -1   2  13   20.05   11.68
  -2  -1 -13   18.51   18.19
  -1   2 -13    8.98    7.95
   2   1 -13   15.54    7.78
   1  -2 -13   17.68    9.22
   2  -1 -13   18.95    9.10
  -2   1 -13   13.28   13.28
   1   2 -13   14.61    5.46
  -1  -2 -13   14.17    6.31
  -2  -1 -13    5.08    8.91
  -2   1 -13    4.80    9.31
   1  -2 -13   20.00   14.52
  -1  -2 -13   12.34   10.72
   2   1  13   16.48   11.46
  -2  -1  13   28.29   19.63
   1  -2 -13   21.17    9.10
   1   2  13    4.77   11.08
  -2  -1 -13   19.33   11.59
   1  -2  13    6.96    8.45
  -2   1 -13   10.52    9.13
   1   2 -13   20.34    7.36
   2   1 -13    8.97   10.68
   2  -1 -13   13.29    7.72
  -2  -1  13   -1.97    9.59
  -1  -2 -13   17.51   11.57
  -1  -2  13   28.71   13.09
  -2   1  13   24.81   15.89
  -1  -2  13   17.55   10.52
  -1   2 -13   12.07    8.49
   2  -1  13   21.34   17.33
   1   2  14  348.39   55.07
  -2  -1  14  387.82   56.09
  -2   1  14  351.86   55.89
  -1   2  14  249.90   45.62
  -2   1  14  388.34   56.01
  -2  -1  14  368.87   53.59
   2  -1  14  372.04   56.14
   2   1  14  265.57   47.14
  -1   2  14  301.01   50.52
  -1  -2  14  313.49   48.91
   1  -2  14  340.24   51.97
  -1  -2  14  349.45   51.47
   2  -1  14  289.39   48.09
   2   1  14  387.78   56.41
   1   2  14  284.99   47.83
  -2   1  14  356.74   54.92
  -2  -1  14  339.50   51.64
   1  -2  14  280.27   47.28
  -1   2  14  304.22   50.38
   2  -1 -14  325.67   31.11
  -1  -2 -14  330.69   42.91
   2  -1 -14  393.18   45.96
   2   1 -14  333.86   44.89
   1   2 -14  343.63   46.98
   2   1 -14  284.60   30.33
   1  -2 -14  318.67   35.37
  -1   2 -14  336.20   48.09
   1  -2 -14  290.90   34.40
  -1   2  14  358.25   53.99
  -2  -1  14  373.48   53.93
  -2   1  14  326.52   51.78
  -1  -2 -14  264.50   39.30
   2   1 -14  339.54   34.42
   1   2 -14  326.45   38.41
  -1   2 -14  295.63   42.20
   2  -1 -14  330.90   31.92
  -2   1 -14  404.10   51.67
  -2  -1 -14  350.85   49.18
  -2  -1 -14  283.78   42.52
  -1  -2 -14  330.03   47.35
   1  -2 -14  248.75   41.19
   1   2  14  396.36   52.92
   1  -2 -14  310.43   44.11
   2  -1 -14  344.93   45.93
  -2   1  14  343.75   48.05
  -1  -2  14  323.86   53.85
  -1  -2 -14  300.48   41.70
   2   1 -14  324.29   39.32
  -2   1 -14  322.25   31.56
  -1   2 -14  324.24   29.50
  -2  -1  14  343.56   44.55
  -2  -1 -14  287.78   36.40
   2   1  14  298.48   47.00
   1  -2  14  312.52   51.46
   1   2 -14  320.94   34.50
   2  -1  14  378.20   56.13
  -2  -1  14  401.93   60.58
  -1  -2  14  283.38   35.31
  -1  -2  15   -7.35   17.73
   1  -2  15   -4.40   12.67
   1   2  15    2.47   14.10
  -1   2  15   -5.98   12.99
   2  -1  15   13.06   21.07
  -2  -1  15   -6.00   11.96
   2   1  15   19.30   18.83
  -2   1  15   -8.95   12.42
   2   1 -15    1.50    5.46
   2   1 -15   20.55   17.37
  -1   2 -15   30.17   18.27
   1   2 -15   10.58    8.90
   2  -1 -15  -13.14    9.44
  -1  -2 -15  -28.81   14.36
   1  -2 -15    1.76    6.73
   2  -1 -15    1.09    5.59
  -2   1  15    0.65   13.12
  -1  -2  15    7.41    8.46
  -2   1  15   60.16   27.03
  -1   2  15   -4.48   11.72
   2   1 -15    1.02    4.37
  -1   2 -15    0.06    7.17
  -2  -1 -15   -5.14   14.86
  -2   1 -15    6.97    9.58
   2  -1 -15    3.34    6.37
  -1  -2 -15   -7.36   12.38
   1  -2 -15  -23.87   11.04
   1   2 -15   10.84   10.90
  -1   2  15    1.36   10.21
  -2   1  15   -2.55   15.97
  -1  -2  15   25.20   18.39
  -1   2  15   27.30   20.67
  -2   1  15    6.56   12.18
  -2  -1  15    0.58   12.57
   2  -1  15    3.38   13.79
   2   1  15   -4.48    9.64
   1  -2  15  -15.86   14.57
   1   2  15    8.21   17.64
   1   2 -15   -7.24    9.80
  -1  -2  15  -10.15   19.02
   2   1 -15  -16.20   15.65
   1  -2 -15  -15.83   14.25
  -2  -1  15   -8.39   18.01
   2   1  15   -4.81    8.02
  -1   2 -15    2.25    6.15
   1  -2  15   11.80   19.11
  -1  -2 -15   18.44   12.72
  -2   1 -15   -8.17    7.92
   2  -1 -15   -4.80   10.87
   2  -1  15   -3.45   12.67
  -2  -1 -15   -4.48    7.88
  -2  -1  15   -8.14   12.06
   1   2  15    2.09    8.87
  -2   1  16   30.05   23.57
  -1  -2  16   23.89   17.35
   1  -2  16    0.18   11.09
  -2  -1  16  -12.03   10.94
   2  -1  16   -6.58   17.65
   2   1  16   10.10   14.45
  -1   2  16   -7.20   14.60
   1   2  16   16.01   17.77
   2  -1 -16   17.53   14.42
   2   1 -16   15.16    9.20
   1   2 -16   -3.81    6.79
   1   2 -16    6.00   10.82
   2   1 -16  -16.21   10.88
  -1   2 -16  -11.36   12.27
   1  -2 -16    6.76    8.48
  -1  -2 -16   -5.61   11.13
   2  -1 -16    2.91    7.57
  -2   1  16   17.83   17.61
  -2   1  16   22.90   19.79
   2  -1 -16   -0.92    6.08
  -1   2 -16   -4.23    7.96
   2  -1 -16  -20.47   16.76
  -1  -2 -16   -0.55   10.39
   1  -2 -16    4.28    8.36
   1   2 -16   16.79    9.34
  -2  -1 -16  -28.96   15.55
  -2   1 -16   18.81   13.19
   2   1 -16    9.87    9.71
   2   1  16  -11.24   14.80
  -1  -2  16   -1.51    8.98
   2  -1  16  -24.08   26.37
  -1   2  16    3.90   14.87
  -2   1  16   13.62   17.10
   1  -2  16   -7.96   13.33
   1   2  16    1.63   10.85
  -2  -1  16   22.26   24.49
  -2   1  16  -10.28   13.53
  -1   2 -16   -0.09    6.25
  -2  -1 -16   17.34   11.76
   1   2  16   -6.43    8.77
   1   2 -16  -29.95   12.07
  -1  -2 -16   17.49    9.94
   2   1 -16   -8.52   13.70
  -2  -1  16   -8.65   13.89
   2  -1  16   15.13   11.35
   2  -1 -16   -1.48   12.81
  -1  -2  16   -8.55   14.91
   2   1  16    3.54   11.40
   1  -2  16   11.96   16.78
   1  -2 -16   17.11   10.34
  -2  -1  16   32.67   22.45
  -2   1 -16   -1.25    6.81
   1  -2  17  -16.37   14.81
   2  -1  17    2.15   10.72
   2   1  17    0.25   15.37
  -2   1  17   24.04   22.58
  -1  -2  17   -1.11    9.47
  -1   2  17   12.16   10.74
  -2  -1  17    3.64   16.78
   1   2  17    9.06   16.75
   1   2 -17    2.99    7.39
   2  -1 -17   22.97   15.23
   1   2 -17    9.08   13.73
   2   1 -17    8.66    7.97
   2   1 -17   11.57    7.57
  -1   2 -17  -15.60   15.77
   2  -1 -17   -2.65    6.53
  -1  -2 -17   -1.22    6.99
   1  -2 -17   -1.73    5.99
  -2  -1  17   -1.04    9.53
   1  -2 -17   -3.44    7.42
   1   2 -17   -5.20    7.56
  -1  -2 -17    3.29    8.54
   2  -1 -17   -6.53    6.92
  -1   2 -17    7.36    7.43
  -2  -1 -17   -3.93   11.86
  -2   1 -17    6.34    7.86
   2   1 -17    8.28    7.77
   1  -2 -17  -34.22   19.88
   2  -1 -17   -3.10   11.50
   1  -2  17   25.40   18.17
  -1  -2  17   15.39   13.59
  -2  -1  17   41.42   28.39
  -2   1  17    8.11   12.18
   1   2  17   -0.15   12.42
   2  -1  17   -9.66   14.15
  -1   2  17    5.78    9.29
   2   1  17   17.67   15.82
  -2  -1 -17   -1.79    7.14
   1  -2  17   -6.75   18.29
  -2  -1  17  -10.30   20.67
  -2   1 -17   11.62    9.40
  -1  -2 -17   22.28   18.37
   1  -2 -17    4.84   13.55
   2   1 -17    0.72   10.63
   2  -1 -17   13.03   10.30
   1   2 -17    2.58    9.75
   2  -1  17  -19.05   20.63
  -1   2 -17    0.38    5.75
  -1  -2  17   -3.54   17.21
   2   1  17   14.62   20.89
   1   2  17   -0.37   11.74
   2   1  18  129.64   40.98
  -2  -1  18  106.08   33.79
   1   2  18  147.57   41.35
  -1  -2  18  159.71   41.14
   1  -2  18  112.92   36.63
  -1   2  18  136.39   44.59
   2  -1  18  101.37   32.99
   1  -2 -18  141.44   25.74
   2  -1 -18  112.89   19.44
  -1  -2 -18   79.21   24.07
  -2   1 -18  122.19   34.89
  -1   2 -18  100.69   32.63
   1   2 -18  136.19   33.95
   2   1 -18   97.87   30.72
   1  -2 -18  130.45   32.57
   2  -1 -18  134.74   31.71
   2  -1 -18  129.06   37.29
  -2   1 -18   88.67   26.02
   1  -2 -18  145.60   38.90
  -2  -1 -18   86.01   23.73
   1   2  18  152.77   42.92
  -1  -2  18  166.40   42.06
   2   1  18  119.60   38.42
   1  -2  18  156.63   42.59
   2  -1  18  120.20   38.44
  -2  -1  18  161.14   45.62
  -1   2  18  198.03   50.61
   2   1  18  230.42   47.62
   2  -1  18  146.75   37.22
   1  -2  18  125.00   39.19
   1   2  18  184.86   42.47
   1  -2 -18   80.76   27.22
  -1  -2  18  145.27   45.75
   2  -1  19   -8.51   13.95
  -2  -1  19    3.51   12.62
   1  -2  19   32.65   29.05
   1   2  19    4.24   14.91
   2   1  19   -4.03   13.08
  -1   2  19   20.59   21.42
  -1  -2  19   -0.27   13.30
  -2  -1 -19   14.14   16.33
  -1  -2 -19   -4.11   10.05
   1  -2 -19   -2.69   10.13
  -2   1 -19   29.75   18.85
   1  -2 -19  -10.42   13.16
   2   1 -19   16.22   11.10
   2  -1 -19   35.67   19.50
   1   2 -19    8.74   15.61
  -1   2 -19  -20.80   17.76
   2  -1 -19    6.28   14.84
   1  -2 -19   -1.61   14.32
  -1  -2  19   -3.68   12.37
  -1   2  19   12.64   23.13
  -2  -1  19  -30.86   30.87
   2   1  19   -1.50   19.64
   2  -1  19   18.55   24.93
   1  -2  19    1.03   15.69
   1   2  19   -8.34   16.95
   2   1  19  -13.66   25.38
   1  -2  19   16.16   14.73
   2  -1  19   22.96   23.42
  -1  -2  19   26.52   26.25
   2  -1  20    8.38   21.78
  -1  -2  20    7.37   15.16
   2   1  20   82.97   41.26
   1  -2  20  -18.31   22.62
   1   2  20   14.79   23.28
  -2  -1 -20   27.05   18.79
  -1  -2 -20   10.70   13.60
   1  -2 -20   36.60   19.11
   2  -1 -20   25.37   13.44
   2   1 -20   58.53   26.35
  -1   2 -20   40.70   18.76
  -2   1 -20   26.43   11.15
   1   2 -20   72.84   29.19
   2  -1 -20    5.77   11.64
   1  -2 -20   37.90   23.95
   2   1 -20   41.41   24.05
   1   2  20    7.59   17.68
   2   1  20   49.78   31.41
  -1  -2  20   74.98   42.38
   1  -2  20   60.92   35.58
   2  -1  20   43.39   30.59
   1  -2  20    2.89   15.58
   2  -1  20   15.71   15.07
   2   1  20   36.21   21.65
  -1  -2  20   64.14   37.24
   2   1 -21   -3.18   13.01
  -2   1 -21    6.79   18.82
  -2  -1 -21   15.84   23.96
   2  -1 -21    8.30   10.47
   1  -2 -21    7.02   12.01
  -1   2 -21   66.84   32.26
  -1  -2 -21   -9.44   16.27
   1   2 -21  -22.15   22.95
   2   1 -21  -75.89   31.79
   1  -2 -21   -4.83   18.80
   2  -1 -21    1.47   20.57
   2  -1  21   -7.28   24.34
   1  -2  21  -11.01   20.35
  -1  -2  21   30.00   33.44
   2   1  21    7.30   20.32
   1   2  21   -1.18   17.34
  -1  -2  21   -2.04   26.83
   1   2  21   45.95   29.53
   2   1  21    9.49   29.55
   1  -2  21  -15.54   19.10
   2  -1  21    9.90   21.57
   2   1  21    2.80   13.23
  -1  -2  21  -10.04   17.56
   2  -1  21    0.41   23.89
   1  -2  21  -24.67   20.71
   1  -2 -22   33.17   18.79
  -1   2 -22   58.41   29.40
   1   2 -22   55.24   22.35
   2   1 -22   25.03   16.88
   2  -1 -22   54.36   25.75
  -2   1 -22   84.68   30.28
  -1  -2 -22   35.12   26.66
  -2  -1 -22  111.14   36.09
   2  -1 -22    9.17   19.76
   2   1 -22    2.31   14.72
   1  -2 -22   32.74   23.29
  -1  -2  22   62.83   35.10
   2  -1  22   73.40   35.49
   1   2  22  117.37   40.89
   1  -2  22   59.95   36.03
   2   1  22   68.63   30.99
   2  -1  22   10.55   19.36
   1   2  22   74.80   43.54
  -1  -2  22   66.61   39.92
   1  -2  22   60.83   30.44
   2   1  22   30.92   25.43
   2  -1  22   76.63   33.28
   1  -2  22   24.02   17.62
  -1  -2 -23    2.58   18.69
   1   2 -23  -11.79   15.50
   1  -2 -23  -27.30   23.33
   2  -1 -23   -1.40   11.55
  -2  -1 -23   18.57   25.55
  -1   2 -23    1.90   13.22
  -2   1 -23   32.59   24.99
   2   1 -23    7.22   15.68
   1  -2 -23    3.76   13.03
   2   1 -23  -28.32   25.88
  -1  -2 -23   -5.63   21.54
   2  -1 -23   40.88   29.21
   2   1  23   19.88   15.50
   1  -2  23    5.50   16.20
  -1  -2  23  -16.76   22.96
   2  -1  23  -17.39   25.38
   1   2  23   16.24   20.66
  -1  -2  23  -18.41   21.30
   2  -1  23   -2.12   19.26
   2   1  23   26.87   28.14
   1   2  23   67.68   41.15
   1  -2  23   23.38   31.16
   2  -1  23  -45.81   44.11
   1  -2  23   13.97   22.39
   1   2 -24  -24.68   22.90
  -1   2 -24   24.99   22.13
  -2  -1 -24  -15.64   23.71
  -1  -2 -24  -16.57   19.29
  -2   1 -24  -16.35   24.98
   2  -1 -24   -1.03   20.69
   1   2 -24   29.71   30.70
   2   1 -24   -5.40   14.40
   1  -2 -24   28.14   23.79
  -1  -2 -24  -24.05   33.38
   1   2  24   37.45   35.49
   1  -2  24  -20.73   24.97
   2   1  24  -11.16   28.41
   2  -1  24  -26.21   35.88
   1   2  24   53.54   43.03
   2   1  24   43.47   35.70
   1  -2  24    8.20   17.08
   2  -1  24   40.41   31.68
   1  -2  24   30.36   29.21
   2  -1  24   52.41   38.99
   1  -2  25  -16.77   23.58
   2  -1  25  -25.68   27.37
   2   1  25   -6.30   38.34
  -2   1 -25  -17.59   16.89
  -1   2 -25    2.99   25.14
  -2  -1 -25  -27.41   27.74
   2  -1  25   70.51   40.16
   1  -2  25   19.75   24.16
   2   1  25  -24.85   26.50
  -1  -2 -25   15.77   18.27
   1  -2 -25  -21.32   26.01
   1  -2  26   63.85   40.98
  -2   1 -26   50.19   30.08
  -1   2 -26   14.17   24.71
  -2  -2   2   19.53    4.51
   2   2  -2   24.90    4.62
   2   2  -2   16.12    5.56
  -2   2   2   28.45    6.83
   2   2  -2   16.86    4.08
  -2  -2   2   12.69    3.61
   2   2   2   12.86    5.81
  -2  -2  -2   15.72    6.64
  -2   2   2   17.60    5.67
   2  -2  -2   14.05    5.56
   2  -2   2   12.88    4.16
  -2   2  -2   21.88    5.18
  -2  -2   2   17.02    6.95
   2   2  -2    9.36    5.37
  -2  -2  -3    5.46    5.63
  -2   2   3    1.77    4.40
   2   2  -3   11.54    5.07
   2   2   3    2.01    3.51
   2   2  -3   -0.71    3.32
  -2  -2   3   -1.35    3.21
   2  -2   3    3.31    5.33
  -2  -2  -3   -0.61    3.48
   2   2  -3   -0.44    2.90
   2  -2  -3   -1.40    4.42
   2   2   3    1.01    4.78
   2   2  -3    3.64    4.74
  -2  -2   3    9.93    6.14
   2  -2  -3    1.86    3.02
  -2   2   3    5.92    3.93
  -2  -2   3    5.23    4.41
   2   2  -3   10.37    6.05
  -2  -2  -3    2.19    4.23
  -2  -2   3    1.79    3.30
   2   2  -3    3.21    3.51
  -2   2  -3    0.19    3.50
   2   2  -3    4.50    3.11
  -2  -2   3    6.70    3.78
   2  -2  -3    3.74    5.93
   2  -2   3    2.16    4.91
  -2   2   3    0.48    5.32
  -2  -2  -3   -4.91    8.13
   2   2   3    4.92    5.39
   2   2  -3    2.39    4.28
  -2   2   3    5.10    5.16
  -2   2  -3   13.78    9.31
   2  -2   3    3.79    5.19
   2  -2  -3    0.59    2.77
  -2  -2   3    2.20    5.91
  -2   2   3    6.05    6.15
   2  -2  -3    2.36    5.57
   2   2  -3   10.99    7.72
   2   2  -4  448.13   27.64
  -2   2   4  436.82   32.92
   2  -2  -4  476.14   33.52
  -2  -2   4  440.88   28.60
  -2  -2   4  426.94   27.57
  -2  -2  -4  440.12   32.14
  -2  -2  -4  491.54   33.37
  -2   2  -4  479.05   31.60
   2   2  -4  442.58   27.80
   2   2   4  447.87   32.27
   2  -2   4  436.83   31.63
  -2  -2   4  463.90   28.44
   2  -2  -4  463.47   21.96
  -2   2   4  449.30   22.52
   2   2  -4  472.70   27.46
   2   2  -4  444.10   30.69
  -2  -2   4  450.79   26.76
  -2  -2   4  425.54   29.95
   2   2  -4  474.06   31.68
  -2   2  -4  466.51   32.44
   2   2  -4  448.25   26.99
  -2   2   4  460.41   22.84
  -2  -2   4  412.01   30.95
   2   2   4  462.43   34.12
  -2   2   4  433.45   33.13
   2  -2  -4  465.06   34.21
  -2  -2  -4  449.94   32.40
  -2  -2   4  473.05   29.20
   2   2  -4  457.96   28.76
   2  -2   4  445.67   32.28
   2   2  -4  460.51   28.80
  -2   2  -4  429.85   30.80
  -2  -2  -4  421.35   31.34
   2   2   4  397.16   34.96
  -2  -2  -4  459.27   37.36
  -2   2   4  476.37   35.21
   2  -2  -4  425.55   31.90
   2   2   4  461.13   23.67
  -2  -2  -4  444.92   23.32
   2  -2   4  406.17   34.50
   2   2  -4  473.66   38.18
  -2  -2   4  468.14   38.08
  -2   2  -4  438.48   35.70
   2  -2  -4  446.46   38.24
  -2   2   4  473.34   37.78
  -2  -2   4  474.52   32.01
  -2  -2   5   13.88    7.32
   2  -2  -5   -2.94    5.22
  -2   2   5   -1.53    4.88
  -2  -2   5   -9.27    5.29
   2  -2   5   15.76   10.08
  -2  -2  -5   -0.03    5.28
   2   2   5   -3.22    7.70
  -2  -2  -5   -5.23    8.11
   2  -2  -5    3.45    7.74
   2   2  -5   -4.17    6.82
   2   2  -5    5.60    7.05
   2  -2  -5    5.47    6.56
   2   2   5  -10.89    8.45
  -2  -2  -5   -0.29    5.20
  -2   2  -5   -4.90    6.88
  -2  -2   5    2.91    4.68
   2  -2   5   -7.43    8.11
   2   2  -5    2.74    5.46
   2   2  -5   -0.34    3.84
  -2  -2   5   10.54    9.08
   2   2  -5    0.59    3.56
   2  -2  -5   -2.29    3.56
   2   2  -5   33.31   14.93
  -2   2  -5   -4.17    5.27
  -2  -2   5   12.80   10.73
  -2   2   5    6.42    5.88
   2  -2  -5   -9.59    8.84
  -2  -2  -5    0.25    5.33
  -2   2  -5    8.44    7.10
  -2   2   5   -0.60    4.80
  -2  -2   5   -3.49    4.15
   2   2  -5    5.86    6.16
   2  -2  -5    5.02    3.94
   2   2   5   -4.89    8.10
  -2  -2  -5   -3.21    6.59
  -2   2   5    4.81    3.92
   2  -2  -5   -0.10    4.37
  -2   2  -5    2.53    5.93
  -2  -2  -5   -0.41    5.17
   2   2   5   -3.73    5.04
   2  -2   5   -4.20    5.17
   2   2  -5    9.20   10.34
  -2  -2   5    6.29    6.35
  -2   2   5   14.89    9.73
   2  -2  -5    2.96    5.77
  -2  -2   5   -1.43    6.01
  -2  -2   6  475.50   36.61
  -2  -2  -6  469.18   39.62
   2  -2  -6  482.27   39.71
   2   2  -6  477.31   35.93
  -2  -2   6  490.42   37.22
   2  -2  -6  499.00   41.52
  -2   2   6  436.47   38.63
   2  -2  -6  484.21   40.09
   2   2   6  468.49   39.60
  -2  -2   6  428.30   34.35
  -2   2  -6  478.22   38.59
   2   2  -6  473.84   35.94
  -2  -2  -6  459.70   38.56
   2  -2   6  415.62   37.20
   2   2  -6  424.14   34.59
  -2  -2   6  492.21   37.72
   2  -2  -6  430.03   22.87
   2   2  -6  462.84   29.63
  -2   2  -6  464.76   39.45
  -2  -2   6  448.55   38.42
   2  -2  -6  453.81   23.77
   2   2  -6  514.55   39.55
   2   2  -6  428.69   35.51
  -2  -2  -6  438.39   38.37
  -2   2   6  467.31   40.70
   2   2  -6  487.74   36.70
  -2   2  -6  465.15   39.16
   2  -2  -6  478.91   40.38
  -2  -2  -6  513.78   41.46
   2   2   6  452.53   40.20
   2  -2   6  479.68   40.42
  -2  -2   6  465.64   36.54
  -2  -2  -6  460.45   41.69
   2  -2  -6  429.46   37.72
  -2   2   6  453.90   24.45
   2   2   6  450.64   39.89
   2  -2  -6  449.01   37.95
   2   2  -6  459.61   43.62
  -2  -2   6  437.32   42.37
  -2   2  -6  443.82   40.54
  -2  -2  -6  449.48   31.56
   2  -2   6  451.37   41.79
   2   2   6  420.96   31.13
  -2   2   6  477.59   43.01
   2  -2  -6  436.45   40.91
  -2  -2   6  423.78   34.11
   2  -2  -7   11.69    7.87
  -2  -2   7    0.31    7.95
   2  -2  -7   -1.87    7.84
   2   2   7   -7.40    8.60
  -2  -2   7   16.00   10.79
  -2  -2  -7    5.10    6.55
   2  -2   7    7.76    6.56
  -2   2   7   -9.19    8.47
   2   2  -7    4.67    5.74
   2   2  -7   11.77    8.30
  -2  -2  -7   11.52    8.99
  -2  -2   7    1.10    6.90
   2  -2  -7   -1.41    7.52
  -2  -2  -7   -2.41    5.34
   2   2  -7    1.28    4.09
   2   2   7  -13.71    9.08
  -2   2  -7   -2.24    5.92
   2  -2   7    0.43    5.42
   2   2  -7   -3.62    4.87
   2   2  -7    1.40    4.32
   2   2  -7    7.41    9.82
  -2   2  -7   -2.53    6.53
   2  -2  -7   -2.21    2.39
  -2  -2   7   -1.52    5.35
  -2   2   7    0.66    6.85
  -2  -2   7   -4.76    7.39
   2  -2  -7   -8.83   11.89
  -2  -2  -7   -3.60    7.37
  -2  -2  -7   -8.26    7.62
   2   2  -7   -1.26    8.29
  -2   2  -7    6.41    7.76
   2   2   7   -5.70    8.14
   2  -2  -7   -0.55    2.41
  -2   2   7    4.64    4.88
   2  -2  -7   -1.45    6.41
  -2  -2  -7    9.11    7.87
   2   2  -7    8.39    8.61
   2   2   7   -2.43    3.71
  -2   2  -7    9.74    7.95
   2  -2   7   -4.17    5.88
  -2  -2  -7   12.81    7.08
  -2   2   7   -4.72    5.76
   2   2  -7    9.79    9.03
  -2  -2   7    1.19    6.01
   2  -2  -7   -5.66    5.68
  -2  -2   7   -8.93    8.55
   2  -2  -7    0.38    6.90
  -2  -2   8  265.19   33.13
  -2  -2  -8  241.38   31.53
  -2  -2   8  276.19   32.61
   2   2  -8  268.26   31.47
  -2   2   8  228.95   32.43
   2  -2  -8  282.58   35.21
   2  -2   8  266.22   34.33
   2  -2  -8  247.66   32.58
  -2  -2   8  282.58   33.00
  -2  -2  -8  242.30   32.15
  -2   2  -8  281.82   33.72
   2   2   8  267.85   34.99
   2   2  -8  259.51   31.29
   2  -2  -8  245.04   20.11
   2   2  -8  280.80   25.46
   2   2  -8  258.45   30.54
  -2  -2   8  236.06   33.13
   2   2  -8  271.38   33.09
  -2   2  -8  274.77   35.14
   2  -2  -8  248.07   20.56
  -2   2   8  220.02   31.58
   2  -2   8  281.56   35.96
   2  -2  -8  265.59   34.25
  -2   2  -8  262.99   33.61
  -2  -2  -8  293.17   35.90
  -2  -2  -8  295.81   36.67
   2   2  -8  278.62   32.47
   2   2   8  306.14   38.74
   2  -2  -8  291.69   36.16
   2   2  -8  263.95   32.03
  -2  -2   8  230.58   31.27
   2   2   8  224.31   31.22
   2  -2  -8  206.56   29.84
  -2   2   8  263.33   21.22
  -2  -2  -8  265.75   33.97
   2   2   8  263.48   30.07
  -2   2  -8  279.89   36.91
   2   2  -8  265.10   36.24
   2  -2   8  256.46   35.15
   2  -2  -8  256.00   33.00
  -2  -2  -8  265.24   28.58
   2  -2  -8  254.36   34.10
   2   2  -8  273.40   29.30
  -2  -2   8  237.02   36.33
  -2  -2   8  267.06   28.34
  -2  -2  -8  258.85   30.35
  -2   2   8  244.59   34.13
   2   2   9   -3.26   10.23
   2   2  -9   -5.06    8.30
   2  -2  -9   17.69   13.48
   2  -2   9   10.03    9.09
  -2  -2   9    6.47    9.18
  -2  -2   9  -12.44   11.17
  -2   2   9   20.33   13.34
   2  -2  -9   -4.20    7.14
  -2   2  -9    2.32    9.77
  -2  -2  -9   11.35   11.35
   2   2  -9   -4.48   10.69
  -2  -2  -9    5.66    7.39
  -2  -2   9   -4.69    6.53
   2  -2   9    7.85    9.21
  -2  -2  -9   -3.93    7.56
   2  -2  -9   13.10    8.98
   2   2  -9   -1.64    7.70
   2   2   9  -10.50   11.14
  -2   2  -9   -3.14    9.51
   2   2  -9   -4.34    6.04
   2   2  -9   -0.51    6.14
  -2   2  -9   -7.76   11.09
   2  -2  -9    3.95    3.97
   2   2  -9   -1.62    8.10
   2   2  -9    7.79    6.40
  -2   2  -9   -3.36    8.36
  -2   2   9   11.34   13.65
  -2   2  -9   -6.08    8.56
  -2  -2  -9   12.05   11.69
   2  -2  -9   13.80   11.42
  -2  -2   9    2.93    7.86
   2  -2  -9    0.49    3.82
   2  -2  -9   -0.34    9.20
  -2  -2  -9   -3.96    5.90
  -2  -2  -9    6.17    7.14
  -2   2  -9  -11.13   10.42
   2   2  -9    1.65    5.36
   2  -2   9  -18.07   14.60
  -2  -2  -9   10.13    7.94
   2  -2  -9    3.09    7.56
   2   2   9   -3.40    5.40
  -2  -2   9    3.76   11.24
   2   2  -9   -6.39    6.81
   2  -2  -9   -3.98    7.42
  -2   2   9    0.91    7.17
  -2  -2   9   -7.92    6.91
   2  -2 -10   -3.96    9.13
   2   2 -10    3.13    6.50
  -2   2  10  -10.53   14.45
  -2  -2  10    6.66    8.29
   2  -2  10   -6.10    9.07
  -2   2 -10   -7.12    8.31
   2   2 -10    5.19   11.28
  -2  -2  10   -2.58    8.93
  -2  -2 -10    5.40    9.19
  -2   2  10    2.84    9.69
   2   2  10   -6.98    6.63
  -2   2  10    2.16    9.10
   2   2 -10   -3.26    9.21
   2   2  10    1.96    5.87
   2  -2  10    4.27    6.71
  -2  -2  10   -3.62    5.53
   2   2 -10    1.42    3.79
   2   2 -10  -11.81   11.65
   2  -2 -10    1.34    3.98
  -2   2  10    4.15   11.03
  -2  -2  10   -9.04   12.35
   2   2 -10    1.72    5.65
   2  -2 -10    1.50    6.74
  -2   2 -10   -6.97    6.77
  -2  -2 -10   -0.29    6.48
  -2  -2 -10    3.54    8.78
   2  -2 -10   67.18   22.96
   2  -2 -10    5.56    5.73
   2  -2  10   20.41   16.17
   2   2 -10    9.08   13.31
  -2   2 -10   -1.76    8.58
  -2  -2 -10  -10.94   11.03
   2   2 -10    0.47    5.70
   2  -2 -10   -5.19    5.57
  -2   2 -10   -1.70    2.80
  -2  -2  10   -2.70    8.98
  -2   2  10    0.19    7.00
  -2  -2 -10   -0.19    8.07
   2  -2 -10    6.05    5.89
  -2  -2  10   19.53   11.35
   2   2  10    0.59    6.44
   2  -2  11   -2.77   13.49
  -2   2  11    0.69    9.57
   2   2  11   -0.89   10.31
   2   2 -11   -4.44    9.72
  -2  -2  11   -0.25    8.87
  -2   2  11  -10.10   13.09
  -2  -2  11   -3.95    9.44
  -2  -2  11    6.69    8.16
   2  -2  11    5.29   10.87
  -2   2  11    9.00   11.06
   2   2  11  -11.41    9.78
   2   2 -11    7.82   10.02
   2   2 -11    7.89    7.68
   2  -2 -11   -2.85    3.49
  -2   2 -11   -2.39    8.43
  -2  -2  11    7.56    6.42
   2   2 -11  -14.50   13.57
  -2   2  11   -0.34    9.79
   2  -2 -11   -2.81    3.72
   2  -2 -11  -15.76   14.54
  -2  -2 -11   -6.24    6.63
   2  -2 -11   -4.09    6.25
   2   2 -11    2.39   12.42
  -2  -2 -11   -4.51   12.21
  -2   2 -11   -4.60    6.39
   2  -2  11  -13.60   14.21
  -2   2  11    9.58    9.47
  -2  -2  11   -7.13    7.71
   2   2  11   -5.17    8.76
  -2   2 -11   -3.03    3.41
   2  -2 -11    4.36    9.74
  -2  -2  11  -10.24   19.47
  -2  -2 -11    1.21    6.44
   2   2 -11    3.53    4.55
  -2   2  12   63.94   23.11
  -2  -2  12   59.29   20.82
  -2  -2  12   96.35   25.96
   2  -2  12   63.89   22.94
   2   2  12   81.49   24.66
  -2   2  12  117.44   29.11
  -2  -2  12   87.62   24.87
   2  -2  12   90.65   26.18
  -2   2  12   79.00   23.73
   2   2  12   79.62   23.85
   2   2 -12   82.31   16.90
   2   2 -12   63.00   20.03
   2  -2 -12   59.03   11.90
  -2   2  12   48.37   19.58
  -2  -2  12   63.28   16.88
  -2  -2 -12   67.03   21.87
   2  -2 -12   73.26   22.67
   2  -2 -12   78.48   15.01
   2  -2  12   83.71   24.04
  -2  -2 -12   81.87   20.29
   2  -2 -12   53.18   13.89
  -2   2 -12   73.44   23.11
  -2  -2 -12  102.15   22.61
   2   2  12   74.42   20.54
  -2   2 -12   78.37   12.18
   2   2 -12   75.54   17.55
  -2   2  12  102.61   27.22
   2  -2 -12   87.85   25.78
  -2  -2  12   81.03   17.98
  -2  -2  12   81.77   24.55
  -2  -2  13   21.71   18.40
  -2   2  13   -1.50   12.63
  -2   2  13   31.84   18.45
   2   2  13    5.76    9.64
   2  -2  13   -5.36   12.72
   2  -2  13   17.33   17.02
   2   2  13  -10.81   10.70
  -2   2  13   13.26    9.00
  -2  -2  13   11.33    8.06
   2   2 -13    6.31    8.26
   2   2 -13   -1.61    4.90
   2  -2 -13    5.91    4.84
  -2   2  13  -15.27   17.05
   2   2 -13  -19.26    8.97
   2  -2 -13    3.05    3.68
   2  -2 -13   -3.58   11.87
  -2  -2 -13    2.88    9.23
  -2   2 -13   13.07    7.23
   2  -2  13   17.98   16.60
   2  -2 -13   -2.27   11.59
  -2  -2 -13   -7.29   15.18
  -2   2  13   19.99   16.96
   2  -2 -13    8.14    8.58
  -2  -2  13   10.11    9.46
  -2  -2 -13    0.10   10.14
   2   2  13  -14.21   12.76
  -2   2 -13   -0.03    4.32
   2   2 -13    2.90    4.90
  -2  -2  13   14.32   10.16
  -2   2  14   64.69   23.63
   2   2  14   42.12   19.78
   2  -2  14   60.15   24.59
  -2  -2  14   58.64   22.05
  -2   2  14   40.36   22.73
   2   2  14   43.03   23.75
  -2   2  14   63.36   25.05
  -2  -2  14   55.17   20.66
   2  -2  14   91.03   27.86
   2   2 -14   51.29   18.68
   2   2 -14   33.63   11.54
   2  -2 -14   41.51   10.67
  -2   2  14   27.66   14.22
  -2   2  14   49.84   23.09
  -2   2 -14   25.03   12.37
   2   2 -14   46.48   13.20
  -2  -2 -14   57.13   19.82
   2  -2 -14   30.58   14.86
   2  -2 -14   45.64   13.13
  -2  -2 -14   61.18   19.98
   2  -2 -14   20.45   11.82
  -2  -2  14   45.68   22.87
  -2  -2 -14   15.47   11.93
   2  -2  14   59.17   24.31
   2   2 -14   24.58    9.98
   2   2  14   61.88   21.90
  -2   2 -14   54.12   10.91
  -2  -2  14   43.01   14.65
   2   2  15   21.77   17.75
   2  -2  15   18.69   18.73
  -2   2  15   26.90   16.10
  -2  -2  15   -4.43   15.56
  -2  -2  15    0.78    7.66
   2   2  15   -2.52   11.72
   2  -2  15    8.36   10.77
  -2   2 -15   20.63   13.71
   2   2 -15    3.68    6.28
   2   2 -15   -2.70    9.36
   2  -2 -15   -5.02    7.15
  -2   2  15  -11.84   15.24
  -2   2  15   -3.66   11.82
  -2  -2 -15    2.42    7.06
   2  -2 -15    5.78   13.27
   2   2 -15   -2.94    7.86
  -2   2 -15   -9.46    9.14
   2  -2 -15    3.40    5.11
  -2  -2 -15  -21.95   21.58
   2  -2 -15  -17.20   17.79
  -2  -2 -15   13.10    9.00
  -2   2 -15   -1.07    5.85
  -2  -2  15   -6.27   11.09
  -2  -2  15   -0.57   10.32
   2   2  15   25.55   16.14
   2  -2  15   -3.28   11.68
   2   2 -15   -3.78    8.08
  -2  -2  16  -12.08   12.24
   2  -2  16    9.40    9.51
   2   2  16   -4.41   14.78
   2  -2 -16   17.89    9.65
   2   2 -16   12.15   14.51
  -2   2 -16   -8.57   14.41
   2   2 -16   17.56   10.32
  -2  -2 -16    3.79    8.58
   2  -2 -16    5.90    5.66
  -2   2  16   26.48   25.25
  -2  -2 -16    0.38   12.80
   2  -2 -16  -16.16   19.34
   2   2 -16    0.42    6.49
   2  -2 -16    2.84    5.85
  -2   2 -16    4.25    7.66
   2  -2  16   -0.70    9.73
  -2  -2  16   37.82   22.72
   2   2  16    4.00   14.00
  -2   2  16   32.33   23.07
   2  -2  16   22.31   18.57
  -2   2 -16   11.17    7.51
   2  -2 -16  -16.58   17.32
  -2  -2  16   32.82   23.74
   2   2 -16    5.30    8.03
  -2  -2  16   -1.65    8.96
  -2  -2 -16    8.53    9.41
   2   2  16   15.13   20.23
  -2  -2  17    2.30   11.05
   2   2  17  -11.97   11.60
   2  -2  17    6.45   11.80
   2   2 -17   -5.53   14.56
   2  -2 -17  -21.19   16.42
  -2   2 -17   -9.12   16.13
   2   2 -17    2.67    8.91
  -2  -2 -17   -2.80   13.43
   2  -2 -17   -0.63    5.78
  -2   2  17    0.10   15.38
  -2  -2  17    7.41    8.87
  -2  -2 -17    2.40   16.28
   2   2 -17    6.47    8.26
   2  -2 -17   -0.79    9.22
   2  -2 -17   -1.49    4.68
  -2   2 -17    4.85   10.68
  -2   2  17  -24.64   22.88
  -2  -2  17  -12.64   13.94
   2   2  17    0.05   13.39
   2  -2  17   17.26   15.12
   2   2 -17  -15.93   15.37
   2  -2 -17   -1.88    9.57
  -2   2 -17   -3.70    5.57
   2  -2  17    2.42   10.76
  -2  -2 -17   10.72   11.79
   2   2  17   22.86   15.58
  -2  -2  17  -29.85   25.84
   2  -2  18    1.93   15.72
  -2  -2  18   50.36   26.74
   2   2  18   34.19   15.25
   2  -2 -18   34.33   12.14
  -2  -2 -18   13.04    8.80
   2  -2 -18   36.62   12.66
   2   2 -18   36.76   16.72
  -2   2 -18   15.02   15.40
  -2   2 -18   34.58   19.10
   2  -2 -18    5.96   14.02
  -2  -2  18   41.87   24.47
   2   2  18   12.88   16.98
   2  -2  18   46.31   24.29
   2   2  18   46.47   23.37
  -2  -2  18   64.04   34.80
   2  -2  18    7.47   13.78
  -2  -2  19  -10.19   20.71
   2  -2  19   -2.12   17.73
   2   2  19  -11.98   18.00
  -2  -2 -19    7.24   10.04
  -2   2 -19   -0.55   16.96
   2  -2 -19  -22.00   19.34
   2   2 -19  -17.33    9.67
   2  -2 -19   20.19   21.15
   2   2  19  -57.93   30.13
   2  -2  19    4.19   19.08
  -2  -2  19   14.22   27.24
   2  -2  19  -31.44   28.84
  -2  -2  19   -7.37   18.30
   2   2  19   11.70   12.30
   2   2  20   44.75   27.07
  -2  -2  20   24.04   25.01
   2  -2  20   12.02   17.36
  -2  -2 -20   14.07    9.52
   2  -2 -20   19.13   14.57
   2  -2 -20   14.01   11.70
  -2   2 -20    8.41   17.93
   2   2 -20   15.32   17.58
  -2  -2  20   38.47   31.09
   2   2  20   37.81   27.33
   2  -2  20   33.93   25.05
   2   2  20   28.23   22.10
   2  -2  20   21.02   23.11
   2   2  21   -3.19   15.79
   2  -2  21    6.07   23.98
   2  -2 -21    7.27   13.47
  -2   2 -21    2.96   16.64
   2  -2 -21  -10.54   17.50
   2   2 -21   -4.10   10.63
   2   2  21   20.43   17.02
   2  -2  21   -7.18   21.13
   2  -2  21    1.07   26.04
   2  -2  22   24.44   21.49
   2   2  22   -3.89   19.62
   2  -2 -22  -10.40   22.76
   2   2 -22  -12.65   19.55
  -2   2 -22    1.06   17.61
   2   2 -22    2.21   15.58
   2  -2 -22    0.76   10.04
   2  -2  22   -2.33   26.42
   2   2  22  -12.29   21.54
   2  -2  22   21.34   30.75
   2  -2  23  -34.56   27.97
   2   2  23   -2.49   18.75
   2   2 -23   -0.13   15.17
   2  -2 -23  -18.46   12.84
  -2   2 -23   21.29   16.61
  -2  -2 -23  -38.13   27.86
   2   2 -23  -22.10   13.33
   2   2  23   20.18   40.20
   2  -2  23   -6.92   19.02
   2  -2  23  -12.37   27.39
   2   2  24   -1.76   27.19
   2  -2  24  -10.23   18.08
   2  -2 -24   21.86   29.05
   2   2 -24   -9.39   24.75
   2   2 -24   -0.78   14.45
  -2  -2 -24   32.46   32.55
  -2   2 -24  -21.32   25.47
   2   2  24    3.57   26.19
   2  -2  24   13.99   24.97
   2  -2  24  -34.89   33.27
   2   2  25   33.36   32.96
   2  -2  25   19.01   18.13
  -2  -2 -25  -26.83   35.41
   2  -2  25   23.17   28.56
   2  -2  25  -22.13   17.25
  -2   2 -25   -0.61   27.88
  -2  -2 -25   10.43   19.52
  -2   2 -26   10.96   22.93
   2  -2  26   32.95   29.60
   0   3   2    2.13    3.02
   0  -3  -2   -4.39    3.93
   0  -3  -2   -0.65    2.79
  -3   0   2   -4.89    3.29
   0  -3  -2   -0.17    3.32
   0  -3   2    0.47    1.82
   0  -3   2   -0.48    3.69
   0   3  -2    3.51    3.14
   0  -3   2    5.90    4.76
   0   3  -2    1.37    4.22
  -3   0   2    2.00    3.84
   0  -3  -2    2.53    5.99
   0   3   2   -1.07    3.67
   0  -3   2    3.00    2.79
  -3   0   2    5.20    4.98
   0   3   2    5.65    4.12
   0  -3  -2    0.64    3.30
   0  -3  -2   -6.73    5.97
   0  -3   2    9.53    3.58
   0   3   2   -2.95    4.85
  -3   0  -2    5.91    5.99
  -3   0   2    4.15    3.97
   3   0  -2   -1.78    2.82
   0  -3  -2    1.56    4.82
   0  -3   2    0.97    3.13
  -3   0   2   -0.11    4.85
   0  -3  -2    1.31    3.01
   0   3  -2    7.28    3.98
   3   0  -2    2.43    3.08
   0   3   2   -1.34    2.59
  -3   0   2   -3.51    3.19
   3   0  -2   -8.89    6.48
   0   3   3   26.31    7.68
   0   3   3   16.72    6.85
   0  -3  -3   24.54    8.84
   0  -3  -3   30.70    8.89
   0  -3   3   22.32    5.98
   0   3  -3   29.68    6.11
   0  -3  -3   23.56    6.02
  -3   0   3   36.98    8.70
   0   3   3   24.81    7.70
   3   0  -3   30.65    8.41
   0  -3   3   16.17    5.53
   3   0   3   32.60    9.00
  -3   0  -3   25.91    7.63
   0   3  -3   19.22    7.83
   3   0  -3   22.44    4.99
  -3   0   3   28.33    5.36
   0   3  -3   21.78    7.27
   0  -3   3   35.80   10.28
   0  -3   3   25.58    7.61
   0  -3  -3   37.14   10.25
   3   0  -3   28.26    6.92
   0   3  -3   28.76    7.26
   0   3   3   10.07    6.95
  -3   0   3   23.12    6.77
   3   0   3   32.26    9.43
   0   3  -3   26.17    6.22
  -3   0  -3   34.44   10.25
  -3   0   3   21.98    6.93
   3   0  -3   33.61    9.33
   0   3   3   20.91    6.23
   0  -3  -3   25.25    8.11
   0  -3  -3   23.43    9.27
   0   3   3   18.68    8.08
   0  -3  -3   15.20    5.79
  -3   0  -3   29.47   11.63
   3   0  -3   21.74    7.61
   0   3  -3   21.64    9.30
  -3   0   3   28.36    7.54
   0  -3  -3   21.77    6.10
   3   0   3   20.07    7.05
   0  -3   3   22.74    8.15
   3   0  -3    6.02    4.22
  -3   0   3   29.13   10.44
  -3   0   4   -2.87    5.68
   0  -3   4    2.01    4.01
   0  -3  -4    3.30    6.99
   0  -3  -4    5.17    6.64
   0   3   4    4.59    5.63
   0   3   4   -6.49    7.36
   0  -3   4   -2.98    4.49
   3   0  -4    7.19    6.87
   3   0   4   -7.02    6.97
  -3   0  -4   -3.46    5.16
   0  -3  -4    5.52    6.17
   0   3  -4  -11.79    6.50
   0   3   4   -1.80    5.10
   0   3  -4   -2.54    4.09
  -3   0   4    2.30    3.28
   0   3  -4   -2.62    3.41
   0  -3   4    3.37    4.82
   3   0  -4    0.93    2.04
   0   3  -4   -7.72    4.45
  -3   0   4  -13.41    7.22
   3   0  -4   11.80    6.70
   0   3   4    4.93    3.92
   0  -3   4   13.54    9.15
   0  -3  -4    2.88    3.96
  -3   0   4   14.65    7.32
  -3   0  -4   -0.73    4.88
   0   3   4   -3.87    5.61
   0   3  -4   -0.14    4.42
   3   0  -4   -1.36    3.37
   0  -3  -4    4.21    6.72
   3   0   4  -11.06    9.41
   0  -3  -4    0.20    4.60
   0   3   4    6.51    4.98
  -3   0  -4   -3.81    7.78
  -3   0   4   -0.38    6.59
   0  -3  -4    2.28    3.59
   0   3  -4    1.42    6.29
   3   0  -4    2.95    4.74
   0  -3   4    7.01    6.95
  -3   0  -4    1.16    5.82
   3   0   4    8.78    5.70
   3   0  -4   -3.48    6.91
  -3   0   4   -0.95    5.06
   0  -3  -4   -0.09    4.99
   3   0   5   52.88   14.23
   0   3  -5   21.98    7.19
   0  -3   5   26.40    8.23
   0   3  -5   25.74    7.56
  -3   0   5   21.76    9.69
   0  -3  -5   24.23    9.03
   0   3   5   32.40   10.56
   0  -3  -5   33.96   11.04
   3   0  -5   20.57    7.71
   0   3   5   25.34    9.09
   3   0  -5   34.71   10.84
  -3   0  -5   38.03   11.76
   0   3   5   27.87   10.54
   3   0   5   29.14   11.58
   0  -3   5   34.91   10.49
   0  -3  -5   23.97    8.91
   0   3  -5   38.85   10.73
   3   0  -5   30.40    9.20
   3   0  -5   24.21    6.10
   0  -3   5   39.17   12.10
   0   3  -5   19.57    7.23
   0   3  -5   27.16    9.59
   0  -3  -5   39.82   10.56
   3   0  -5   24.12    9.04
   0   3   5   32.55    8.98
  -3   0   5   39.50   10.11
   0   3  -5   22.53    9.79
   0  -3   5   31.17    9.76
   0  -3  -5   35.92   11.14
   3   0  -5   15.91    8.93
  -3   0   5   14.71    7.08
  -3   0  -5   24.85    8.44
   0   3   5   30.31   10.36
   0   3  -5   27.59    8.99
  -3   0  -5   22.66   12.47
   0  -3  -5   21.44    9.14
   3   0  -5   13.39    8.15
   0   3   5   38.58   10.98
   0  -3  -5   41.01   10.76
  -3   0  -5   32.69   10.60
   0   3  -5   49.63   13.07
   0  -3   5   34.75   13.31
   3   0   5   24.74    9.27
   0  -3  -5   27.93    7.11
   0  -3  -5   26.74   11.14
  -3   0   5   46.64   13.29
   3   0  -5   24.78    9.68
   3   0  -5   40.28   12.70
   0   3   6    4.73   10.00
   3   0  -6   -8.75    6.82
   0  -3   6    3.13    5.11
  -3   0   6   -3.48    6.41
   0   3  -6    8.47    6.10
   3   0  -6    3.64    5.58
   0  -3  -6   -0.14    8.42
   0   3  -6   -2.06    4.87
   0  -3  -6   -1.22    8.02
   3   0   6    3.00    5.08
   0   3   6    1.35    6.48
   0  -3   6    0.90    4.93
   3   0   6    3.99    6.20
   3   0  -6    3.67    6.89
   0   3  -6    3.67    4.94
   0  -3  -6    2.49    7.31
   0   3   6    1.11    6.89
  -3   0  -6    1.74    5.37
   3   0  -6    0.15    2.50
   0   3  -6   -4.78    8.13
   0  -3  -6    7.50    6.73
   0   3  -6    1.44    4.98
   3   0  -6    2.21    4.52
   0  -3   6  -14.81    8.83
  -3   0   6   -5.53    8.82
  -3   0   6    2.72    8.93
  -3   0  -6   -0.82    4.98
   0  -3  -6   -3.13    6.55
   0   3  -6    2.06    6.24
   0   3   6    1.29    6.16
   3   0  -6   -9.91    7.77
  -3   0  -6   -1.25    5.78
   3   0  -6   16.95   10.70
   0  -3  -6    1.12    5.90
   0   3   6    3.66    4.43
   0  -3   6    0.04    6.63
   3   0   6   -5.82    5.95
  -3   0  -6   18.52   11.14
   0   3  -6    7.14   12.35
   3   0  -6   -1.51    5.12
  -3   0   6   -1.66    4.92
   0  -3  -6    4.50    6.92
   3   0  -6   -2.42    7.49
   0  -3   6   -4.31    3.08
   0  -3  -6   -5.96    7.95
   0  -3  -7   59.58   15.72
   0   3  -7   36.03   10.95
   0  -3  -7   61.42   17.11
   3   0  -7   68.49   16.25
   3   0   7   71.60   17.76
   0   3  -7   38.39   12.58
   0   3   7   74.42   19.09
  -3   0   7   59.08   16.02
   0  -3   7   59.22   15.58
   0   3   7   50.42   15.36
   3   0  -7   42.76   12.59
   0   3  -7   57.18   15.30
  -3   0  -7   62.01   15.35
   3   0  -7   39.93   12.43
   0  -3   7   39.29   12.07
   0   3   7   61.65   16.94
   0  -3  -7   39.66   13.78
   3   0   7   51.69   17.00
   3   0  -7   29.32    8.63
   0   3  -7   44.99   13.00
   0  -3   7   39.95   14.31
   0   3  -7   38.13   11.84
   0  -3  -7   54.43   14.48
   3   0  -7   51.10   12.80
   3   0  -7   65.12   16.60
  -3   0   7   43.94   15.12
   0   3   7   50.41   14.35
  -3   0  -7   42.25   13.45
   0   3  -7   64.31   14.45
   0  -3  -7   52.18   15.50
   0  -3  -7   34.47   13.82
   0   3   7   50.03   13.77
  -3   0  -7   47.57   17.40
   3   0  -7   48.16   15.42
   0  -3   7   39.34   15.23
   3   0   7   39.82   12.56
   0   3  -7   55.39   17.95
  -3   0  -7   51.92   13.14
   0  -3  -7   39.72   14.60
   0  -3  -7   58.29   13.15
   3   0  -7   49.11   14.08
   3   0  -7  115.96   24.92
   0  -3   7   69.64    9.54
  -3   0   7   43.39   15.43
   0  -3  -8  -18.15   13.84
   0   3   8   -5.54    9.33
  -3   0  -8    3.28    5.97
   0   3   8   -2.66    5.79
   0  -3  -8   -3.78    7.64
   0   3  -8    0.40    6.17
   3   0  -8    1.51    6.13
   0   3  -8    5.52    8.24
   3   0  -8   12.44    6.30
   0  -3   8    6.08    8.04
   3   0   8    6.43    9.28
  -3   0   8   -5.52    8.36
   0  -3  -8   -6.64    7.13
   0   3   8   -0.39    6.09
  -3   0  -8  -18.54    9.47
   3   0   8   -7.82    7.62
   0  -3   8   -7.04    9.47
   3   0  -8    0.12    8.07
   0   3  -8   -0.47    7.46
   3   0  -8   -2.95    6.08
   0   3  -8   15.78   10.73
   3   0  -8   -3.58    5.70
   0  -3  -8   -3.05    5.96
   0   3  -8    5.98    7.72
   0  -3  -8   -2.14    8.33
   3   0  -8   -9.12    9.16
  -3   0  -8    2.98    5.26
   0   3   8    3.41    9.38
  -3   0   8   -3.47    5.91
   0   3  -8   -2.05    7.18
   3   0  -8   -4.90    7.03
  -3   0  -8    5.63    8.48
   0   3   8   -1.01    4.96
   0  -3  -8    2.09    7.35
  -3   0  -8   -6.19    9.91
   0   3  -8   -4.02    7.19
   0  -3   8   13.37   12.09
   0  -3  -8   -3.88    6.03
   3   0   8    0.40    5.79
   3   0  -8   -7.05   10.23
   0  -3   8    0.14    3.38
   3   0  -8   -2.74    5.57
   0  -3  -8   -4.65    8.74
  -3   0   8   -4.59    8.78
  -3   0  -9   52.31   15.02
  -3   0  -9   91.28   21.24
   0  -3  -9   65.79   17.07
   0   3   9   62.18   18.39
   3   0   9   77.46   21.18
   0  -3  -9   95.16   22.13
   0   3   9   87.31   21.54
  -3   0   9   65.41   16.81
   0  -3   9   98.28   22.63
   0   3  -9   51.61   16.68
   3   0  -9   76.75   19.60
   0   3  -9   60.37   15.67
   3   0  -9   90.64   22.28
   3   0  -9   69.97   19.74
   0  -3  -9   93.79   22.09
   0   3   9   95.86   23.94
   0  -3   9   79.78   19.07
  -3   0  -9   49.06   15.52
   0   3  -9   73.95   17.86
   3   0   9   58.07   18.09
   3   0  -9   81.72   16.38
   0   3  -9   64.55   18.17
   0  -3  -9   80.39   17.95
   3   0  -9   74.31   18.33
   0   3  -9   89.07   20.78
   0   3   9   76.63   20.62
  -3   0   9   59.57   17.59
  -3   0  -9   86.75   21.11
   0   3  -9   76.36   17.20
   0  -3  -9   73.41   18.61
   3   0  -9   69.81   19.03
  -3   0  -9   84.27   22.67
   3   0  -9   56.96   17.81
   0   3   9   76.02   16.83
   0  -3  -9   57.80   15.34
   0  -3  -9   80.39   19.10
   0   3  -9   93.87   24.57
  -3   0  -9   59.61   17.32
   3   0   9   70.44   17.81
   0  -3   9   78.80   22.50
   3   0  -9   88.10   21.64
  -3   0   9   88.80   20.37
  -3   0  -9   58.62   12.87
   3   0  -9   79.81   18.92
   0  -3   9   79.34   12.06
   0  -3  -9   62.56   16.77
   0   3 -10   -1.64    7.46
   0  -3  10    7.54    9.92
   0  -3 -10   -4.39    8.28
  -3   0  10    1.42    7.77
   0   3 -10  -13.83   11.13
   3   0 -10   -9.55   10.61
   3   0  10  -11.23    9.37
   0   3  10   10.74   12.09
  -3   0 -10    0.03    9.38
   0   3  10   -0.58    9.15
   0   3 -10    1.44    7.26
   0  -3  10   -6.29    7.74
   3   0  10   -1.19   12.40
   0   3  10  -11.22    8.18
   3   0 -10    4.76    6.48
   3   0 -10   12.74    8.55
   3   0 -10    1.17    2.72
   0   3 -10   -1.86   11.36
   3   0 -10   -4.05   10.05
   0  -3 -10   -0.94    6.35
  -3   0  10    0.64    8.93
  -3   0 -10   -5.06    9.30
   0  -3 -10   -3.08    8.94
   3   0 -10  -16.42   14.14
   0   3 -10   10.44    8.72
   0   3  10   18.63   13.98
   3   0 -10   -2.77    7.81
   3   0 -10    3.78    3.74
   0  -3 -10    5.12    8.91
  -3   0 -10    9.36    9.70
   0   3  10   10.98    7.79
   0  -3  10    7.52   12.61
   0   3 -10   -6.07   16.41
   3   0  10  -10.80   11.87
  -3   0 -10    5.08    9.16
   0  -3 -10   15.40   11.56
   3   0 -10   -4.31    6.65
  -3   0 -10    1.18    6.58
   0  -3 -10    7.19    7.35
   0  -3  10   -5.29    4.78
   3   0 -10   -6.75   10.80
  -3   0  10    2.05    6.87
   3   0  11   14.62   12.65
  -3   0  11   17.65   11.60
   0   3  11   13.74   12.56
   0   3 -11   11.34   10.42
   0   3  11    1.97    9.08
   0  -3  11   -1.22    8.77
   3   0  11   12.45   10.92
   0   3  11    8.59   11.81
   0  -3  11    0.68   11.63
   3   0 -11    2.54    2.52
   0   3 -11   10.10   12.42
   3   0 -11   -0.66    5.33
   0  -3 -11    3.11    6.75
   0   3  11    3.83    8.15
   3   0 -11    9.40    9.71
  -3   0  11    6.04   10.95
   0   3 -11    0.23    8.77
  -3   0 -11   18.76   17.08
   3   0 -11    5.74    3.14
   0  -3 -11    0.60    4.47
   3   0 -11    2.86   11.90
   3   0  11    0.66    8.99
   3   0 -11    9.73    8.38
   0  -3 -11    9.38    7.98
  -3   0 -11    9.62    9.77
   0   3 -11   18.53   12.25
   3   0 -11    7.62    9.06
  -3   0  11    1.29    8.61
   0  -3  11   -2.40   10.04
   0  -3 -11    3.07    7.13
   0  -3  11    3.06    3.58
  -3   0 -11    9.98    7.14
   0   3  12    2.37    8.32
  -3   0  12   -3.00   12.45
   0  -3  12   15.31    9.75
   0   3  12   20.80   13.85
   3   0  12   16.77   11.39
   0   3  12    0.03    6.93
   3   0  12   15.30   15.07
   0  -3  12  -10.15    9.39
   0   3 -12   -5.23    8.83
   3   0 -12    1.25    3.71
   3   0 -12   -3.64    6.19
   0  -3 -12   -1.79    5.08
   3   0 -12   -1.10    4.50
  -3   0  12   -2.89   11.57
   0   3  12   15.11   14.43
   3   0 -12  -36.15   19.97
   3   0 -12   -1.53    4.48
  -3   0 -12   -4.01   12.39
   0  -3 -12    7.70    7.08
   0  -3 -12   -1.82    6.72
   3   0  12   -3.01   13.41
  -3   0 -12  -12.27   13.79
  -3   0 -12    5.62    4.76
   3   0 -12   -5.24    8.93
   0  -3 -12    2.05   11.73
   0  -3  12    0.38    5.98
   0  -3  12   -1.04   13.69
  -3   0  12   -9.19    8.23
   3   0  13    8.31   11.15
   0  -3  13    2.05    7.70
  -3   0  13   -3.57   12.18
   0   3  13   -1.65    9.66
   0   3  13    2.75   10.18
   0  -3  13  -15.29   13.32
   3   0  13   -1.36   10.90
   0   3  13    6.24   11.66
   3   0 -13    1.58    3.60
   3   0 -13   -7.37    8.10
   0   3 -13   -3.50   11.17
   3   0 -13    1.60    3.79
   0  -3 -13    1.18    5.55
  -3   0  13   -8.69   10.14
   0   3  13   -7.80   13.06
  -3   0 -13    1.59    9.05
   3   0 -13   -2.85    3.89
   3   0 -13   11.57   14.81
   0  -3 -13    4.98    5.82
   3   0  13    3.60   11.32
  -3   0 -13   23.82   15.38
   0  -3 -13   13.17   13.53
   3   0 -13    5.72   11.36
   0  -3  13  -19.86   11.72
   0  -3 -13   11.79   11.39
  -3   0  13    3.38    8.94
  -3   0 -13   -3.80    6.88
   0  -3  14  -14.99   18.61
   3   0  14    3.27   17.14
  -3   0  14   -1.67   10.68
   0   3  14   -3.07   11.21
   0   3  14   -3.91    9.81
   3   0  14  -13.70   18.00
   0  -3  14   16.84   19.46
   0   3  14   -6.70   15.14
   0   3 -14    8.05   13.35
   3   0 -14   -3.06    3.65
   3   0 -14    7.75   12.84
   0  -3 -14   -8.79   11.12
   3   0 -14    4.07    5.10
   0   3  14    6.45    9.75
  -3   0  14   -2.18   20.11
   3   0 -14   -5.77    4.91
   0  -3 -14   -1.68    6.21
  -3   0 -14   -8.21   13.95
   3   0 -14   10.63   10.27
   0  -3 -14   -3.82   11.54
  -3   0  14  -14.78   14.47
   0  -3  14  -10.75   12.50
   3   0 -14   -1.67    7.80
  -3   0 -14   -6.50    7.52
   3   0  14    0.46   10.36
   0  -3 -14   -4.09    9.02
  -3   0  15   -7.08   13.36
   0  -3  15    4.00   11.14
   0   3  15    6.22   12.01
   3   0  15    2.86   15.78
   3   0  15    5.16   14.00
   0   3  15   28.31   20.75
   0  -3  15    5.39    8.34
   3   0 -15    2.42    4.07
   0   3 -15    8.19   11.55
   3   0 -15  -14.42    9.67
   0  -3 -15    9.33   10.71
   3   0 -15    0.59    4.75
  -3   0  15   -4.06   14.67
   3   0 -15   -2.46   16.68
   3   0 -15   -3.23    4.84
  -3   0 -15    1.31    9.97
   0  -3 -15   -4.13   10.11
   0  -3 -15    6.99   14.05
  -3   0 -15    5.32   10.01
   3   0 -15    2.00    8.28
   3   0  15   -3.26    8.89
   0  -3 -15    0.86   14.74
  -3   0  15  -11.40    7.63
   0  -3  15   11.72   18.26
   3   0  16  -18.74   16.25
   0   3  16   -4.99   16.89
   0  -3  16   17.52   18.12
   3   0 -16   -4.12    8.66
   3   0 -16    1.53    3.66
   0   3 -16  -15.81   17.76
   3   0 -16    1.43    3.88
   0  -3 -16   -4.12    9.77
  -3   0  16    8.17   14.25
   3   0 -16   -1.46    4.63
   3   0 -16    3.03   12.99
   0  -3 -16   -9.50   13.29
   0   3 -16    8.68   12.28
  -3   0 -16    2.12    8.83
  -3   0  16   -1.38   11.47
   0  -3  16   -4.15   14.77
   3   0  16  -21.28   16.22
   0   3  16   16.41   22.72
   0  -3 -16   -4.18   12.67
  -3   0  16    3.41   13.80
   3   0 -16  -12.04   13.57
   3   0  16   -0.54   10.61
  -3   0 -16    5.40   10.54
   0  -3  16   10.14   16.63
   0  -3  17   -1.81   15.89
   0   3  17   13.21   15.77
   3   0  17   39.39   24.07
   0   3 -17  -11.70   15.21
   3   0 -17   10.12    6.20
   3   0 -17    9.76   15.22
   0   3 -17   17.80   12.17
   0  -3 -17    6.30   10.00
   3   0 -17    4.38    5.54
  -3   0  17   -7.15   22.39
   3   0 -17    6.22    4.03
   3   0 -17   -5.25   16.59
   0  -3 -17    6.70    7.33
  -3   0 -17   13.59   12.32
   0   3 -17    3.17    6.14
   3   0  17   19.64   20.86
   0  -3  17    0.05   17.67
  -3   0  17   -0.14   19.16
   0   3  17   19.25   21.23
   3   0  17    7.23   11.00
  -3   0  17   19.91   17.07
   3   0 -17   15.40   14.24
   0  -3  17   62.01   29.04
  -3   0 -17   34.77   10.91
   0  -3 -17   10.02    8.93
   0   3  18   15.93   21.09
   0  -3  18    4.85   14.80
   3   0  18   -4.01   20.24
   3   0 -18   -7.71   13.89
   0   3 -18   23.25   20.97
   0  -3 -18   -3.02    7.13
  -3   0  18   19.54   13.48
   3   0 -18  -23.66   24.28
   0  -3 -18  -25.48   23.35
   0  -3  18   11.50   17.40
   0   3  18  -22.76   19.79
   3   0  18    6.33   17.83
   0  -3  18  -25.72   25.13
   3   0  18   -2.07   13.39
   3   0  19   24.81   21.51
   0  -3  19    5.48   19.54
   0   3  19   42.29   23.27
   0  -3 -19   14.67    9.10
   3   0 -19  -10.63   22.40
   0  -3 -19   -6.07   19.57
   3   0 -19   26.90   17.77
   0   3 -19   -5.29   15.35
   0  -3  19  -15.44   21.39
   0   3  19   22.81   22.25
   3   0  19   10.93   20.70
   0  -3  19   30.83   24.42
   3   0  19   38.61   33.89
   0   3  20   12.14   23.04
   3   0  20   -2.29   17.45
   0  -3  20   18.43   13.99
   3   0 -20    6.05   15.96
   0  -3 -20    4.31   19.29
   3   0 -20   20.35   16.50
   0   3 -20    2.87   13.22
   3   0  20    8.65   27.69
   0  -3  20   -0.30   14.70
   0   3  20   22.58   21.81
   0  -3  20   38.51   27.29
   3   0  20   10.56   17.15
   3   0  21   24.99   16.96
   0   3  21  -16.66   15.57
   0  -3  21    7.08   17.90
   0  -3 -21  -15.64   21.04
   3   0 -21  -19.92   27.66
  -3   0 -21   -0.06   25.37
   0   3 -21   -4.10   21.03
   0  -3 -21    3.61   21.39
   3   0 -21    8.11   10.41
   0   3  21   10.19   17.64
   3   0  21  -27.33   25.40
   0  -3  21   -5.95   16.16
   3   0  21    2.17   15.07
   0  -3  21   -5.62   20.10
   0  -3  22    1.58   18.70
   3   0  22   12.11   15.94
   3   0 -22  -21.28   21.58
   0  -3 -22  -46.40   33.63
  -3   0 -22    2.74   16.78
   3   0 -22   -4.69   11.66
   0  -3 -22   21.86   16.39
   0   3 -22  -11.37   16.72
   3   0  22  -23.48   27.90
   0  -3  22   42.39   35.73
   3   0  22   12.63   26.76
   0  -3  22  -32.86   20.49
   3   0  23   66.50   39.92
   0  -3  23   15.62   22.44
   3   0 -23   -2.31   22.46
   0  -3 -23   -8.74   14.65
   0  -3 -23   18.80   14.92
  -3   0 -23    8.46   16.84
   0   3 -23   23.25   24.58
   0  -3  23   37.71   30.49
   3   0  23   13.77   20.10
   0  -3  23   -4.85   15.81
   3   0  23  -48.91   36.41
   3   0  24   -3.26   26.57
   0  -3  24   10.13   41.74
   0  -3 -24    8.32   20.33
   3   0 -24   23.44   17.89
  -3   0 -24    5.52   21.88
   0   3 -24   71.79   32.14
   3   0  24   47.99   34.17
   0  -3  24   25.52   36.70
   3   0  24    4.45   29.23
   0  -3  24   45.02   31.64
  -3   0 -25  -21.86   25.56
   0   3 -25   29.97   29.08
   0  -3  25  -15.04   22.39
   3   0  25  -19.70   27.63
   0  -3 -25    9.23   18.39
   0  -3  25   22.67   27.93
  -3   0 -26  -19.42   26.90
  -1   3   2  403.91   25.49
  -1  -3  -2  409.61   23.82
  -3   1   2  370.98   26.03
   1   3   2  393.69   23.22
   1  -3  -2  407.62   25.10
  -3  -1   2  371.22   22.14
  -1  -3  -2  397.42   23.01
   1   3   2  419.14   23.58
   3   1   2  389.03   24.59
  -1  -3  -2  384.97   31.24
   1   3  -2  377.59   28.78
   1   3   2  372.20   31.05
   1  -3  -2  362.03   26.32
   1  -3   2  422.41   29.85
  -1   3  -2  385.82   30.42
   1   3  -2  377.86   28.54
  -3  -1   2  367.16   22.90
  -1   3  -2  385.77   28.18
  -1  -3   2  352.24   27.97
  -3  -1   2  417.62   25.03
  -1  -3   2  383.22   28.91
  -1   3   2  368.52   26.77
  -1   3  -2  403.48   23.02
   1   3   2  369.36   30.95
   1  -3   2  397.30   23.60
  -1  -3  -2  366.24   31.27
   3  -1  -2  384.55   17.45
  -1   3   2  371.93   27.28
  -3   1   2  410.88   18.81
   1  -3  -2  400.87   25.83
  -3   1   2  415.32   27.58
   1   3   2  384.07   23.27
   1   3   2  424.54   24.00
  -3  -1   2  399.00   23.76
   3   1   2  378.28   25.42
  -1   3   2  391.84   25.22
  -1  -3  -2  396.21   23.18
  -1  -3  -2  365.16   22.94
  -3  -1  -2  412.22   33.91
  -3  -1   2  395.50   25.06
   3   1  -2  406.77   24.40
  -3   1   2  387.88   26.46
   3   1   2  372.03   32.40
   3   1  -2  405.53   24.68
  -1  -3  -2  409.05   19.31
  -1   3   2  411.01   24.29
  -3  -1   2  357.44   23.13
   1  -3  -2  377.14   22.99
   3  -1  -2  398.05   26.95
   1   3  -2  367.72   28.24
   1  -3   2  423.83   30.69
  -1   3  -2  379.88   29.22
  -1  -3   2  419.84   29.35
  -3   1   2  400.04   31.92
  -1   3   2  360.84   31.15
   1  -3  -2  385.36   31.83
   1  -3   2  376.61   21.98
  -3   1  -2  385.80   25.18
   3  -1  -2  429.51   32.25
  -3  -1   2  415.37   31.67
   1  -3  -3  137.08   16.87
   3  -1  -3  166.23   18.49
   1   3  -3  131.74   12.13
   1   3   3  122.30   15.45
  -1   3   3  136.21   16.62
   3   1  -3  141.26   15.47
  -1  -3  -3  139.36   16.38
  -1  -3  -3  143.62   16.37
  -3  -1   3  146.84   15.98
  -3   1   3  159.72   18.55
   1   3   3  133.18   16.11
   3   1   3  134.30   16.63
  -1  -3   3  155.94   13.65
   1   3   3  130.56   15.85
   1  -3   3  136.01   14.75
  -1  -3  -3  156.51   17.05
   1   3  -3  145.86   13.08
  -3  -1  -3  140.62   16.61
   3  -1   3  152.27   17.57
   1  -3   3  125.09   18.11
  -3  -1   3  153.23   13.84
  -1   3   3  143.56   16.82
  -1  -3   3  153.97   20.21
   3   1  -3  138.05   13.86
   1   3  -3  148.16   18.96
   1   3  -3  158.64   19.20
  -1   3  -3  173.12   20.66
  -1  -3   3  148.83   18.20
  -3  -1   3  150.57   14.93
   3   1  -3  140.34   13.23
  -1   3  -3  158.25   17.21
  -3   1   3  131.56   13.35
  -1  -3  -3  148.27   20.32
  -3  -1   3  156.36   14.24
  -3  -1   3  147.87   16.31
   3   1  -3  128.67   14.84
   1  -3  -3  161.49   18.24
  -1  -3   3  135.99   16.58
   1   3  -3  161.98   17.56
   1  -3   3  129.02   15.87
   3  -1  -3  146.24   14.04
   1  -3  -3  121.23   15.29
   1   3   3  151.79   20.32
   1   3   3  151.45   17.18
   1  -3   3  135.29   14.51
  -1  -3   3  150.00   13.53
  -1   3   3  140.67   17.14
   1   3  -3  150.45   13.41
   1  -3  -3  168.97   18.77
   1   3  -3  149.79   13.29
   3  -1   3  153.17   18.48
  -3  -1   3  153.99   16.22
   3   1   3  158.23   18.24
   3   1  -3  125.99   14.66
  -1  -3  -3  128.83   15.54
  -3   1   3  137.57   16.63
  -3  -1  -3  139.24   17.01
   3  -1  -3  178.46   19.67
  -1   3   3  135.94   16.49
   3   1  -3  165.82   14.35
  -1   3   3  141.10   16.91
   1   3   3  166.81   21.80
  -3  -1   3  148.35   17.51
   3   1   3  139.71   19.72
   1  -3  -3  139.97   15.55
  -3  -1  -3  149.51   22.92
  -1  -3  -3  120.02   19.40
   1   3  -3  143.13   19.48
  -1  -3   3  165.45   20.96
   3   1   3  141.51   15.72
   3  -1  -3  140.23   17.21
   3   1  -3  139.35   16.62
  -3   1   3  137.55   17.79
   1  -3   3  136.73   19.25
  -1   3  -3  170.82   21.17
   3  -1   3  145.73   18.97
   3  -1  -3  131.23   20.83
  -3  -1   3  149.98   20.08
  -1   3   3  139.00   20.88
  -3   1   3  147.10   20.55
   1  -3  -3  127.81   19.72
  -1  -3  -4  270.19   25.98
   3  -1  -4  271.06   25.41
   3   1  -4  314.79   24.94
   1  -3  -4  273.98   26.53
  -3  -1   4  276.82   24.22
  -1   3   4  274.38   26.28
   1  -3  -4  265.08   26.03
   1   3  -4  260.30   20.70
  -3   1   4  240.20   24.29
   1   3   4  266.54   25.61
   3   1   4  295.19   27.47
  -3  -1  -4  296.02   26.84
  -1   3  -4  253.92   22.40
   1   3   4  282.53   25.86
  -1  -3   4  235.90   20.43
   1  -3  -4  295.95   26.44
  -1  -3  -4  290.30   25.98
   1   3  -4  272.08   20.76
   1  -3   4  260.00   23.09
  -3   1  -4  270.89   25.08
   3  -1   4  269.11   26.46
  -3  -1   4  273.29   16.90
   1  -3  -4  254.51   22.39
   1   3  -4  279.67   26.37
   1   3   4  282.90   29.03
   3   1  -4  252.07   20.68
   1   3  -4  259.52   26.33
  -1   3  -4  256.66   26.90
  -1  -3  -4  252.82   26.85
  -1   3   4  261.13   23.76
  -3  -1   4  285.24   21.57
  -1  -3   4  301.11   28.64
  -1  -3   4  261.00   24.79
   3   1  -4  267.34   17.03
  -1   3   4  272.54   24.35
   3   1  -4  286.67   24.26
  -1   3  -4  287.03   25.34
   1  -3  -4  274.95   24.05
  -3  -1   4  298.50   17.83
   1   3  -4  274.54   24.80
  -1  -3  -4  246.31   27.79
  -1  -3   4  257.79   25.43
   1  -3   4  302.73   27.12
   3  -1  -4  302.84   23.03
  -3  -1   4  275.03   24.47
  -3  -1  -4  271.81   25.88
  -1  -3   4  261.60   21.40
   1   3  -4  278.66   22.00
  -1  -3  -4  273.08   25.55
  -1   3   4  321.51   28.44
  -3   1   4  257.05   26.16
   3   1   4  248.34   24.72
   3  -1  -4  282.67   26.84
   1   3   4  280.60   26.24
   3   1  -4  295.56   25.34
   1  -3  -4  289.85   27.30
  -1  -3  -4  280.44   26.37
  -3   1  -4  268.34   25.88
  -3  -1   4  272.82   23.79
   1  -3   4  267.33   22.97
   1   3   4  255.49   25.29
   1   3  -4  271.61   21.29
  -1   3  -4  287.02   24.50
   3  -1   4  274.99   26.47
   1   3   4  269.11   28.21
  -1   3   4  268.24   25.76
  -3  -1  -4  272.45   30.62
   3   1   4  257.77   30.18
   3  -1  -4  267.48   26.21
   3   1  -4  289.17   26.48
   1  -3  -4  275.56   24.88
  -3   1   4  283.19   27.84
  -1   3  -4  269.11   28.77
   3  -1   4  243.64   25.69
   3   1  -4  283.61   30.30
   1  -3   4  255.64   28.67
   1   3  -4  271.25   29.61
  -3   1  -4  276.83   28.04
   3   1   4  262.51   22.24
  -1  -3  -4  270.39   16.27
  -3  -1  -4  267.24   22.49
  -1  -3   4  250.46   28.60
  -1   3   4  243.32   28.92
  -3   1   4  248.91   27.73
  -3  -1   4  262.12   27.61
   3  -1  -4  239.10   28.76
   1  -3  -4  267.60   30.26
   3   1  -4  261.37   27.29
  -3  -1   5  178.91   21.75
   3   1   5  210.06   26.15
  -3   1   5  152.15   21.30
  -1   3   5  162.54   22.37
  -1  -3  -5  146.97   21.76
   1  -3  -5  200.69   25.49
   3   1  -5  176.13   21.74
   1   3   5  163.16   22.33
   3  -1  -5  213.69   24.75
   1  -3  -5  165.42   22.34
   1   3   5  166.68   22.67
  -1  -3  -5  170.03   23.09
   1   3  -5  188.01   19.57
   3  -1   5  159.86   22.52
   3   1  -5  185.26   21.24
   1  -3   5  154.88   21.14
   1  -3  -5  182.49   22.82
   1   3   5  182.19   23.43
  -3  -1  -5  211.86   24.66
  -1  -3  -5  183.86   23.04
   1   3  -5  166.16   18.93
   3   1   5  172.38   23.52
  -1   3  -5  200.69   21.48
  -3   1  -5  188.76   23.10
  -1  -3   5  164.86   19.87
   3   1  -5  168.74   20.02
   3  -1   5  180.32   23.71
   3  -1  -5  175.92   13.82
  -1  -3   5  185.21   23.86
  -3  -1   5  175.24   18.88
   1  -3  -5  179.53   19.25
  -1   3  -5  183.75   23.63
   3   1  -5  202.35   20.16
   1   3  -5  309.33   30.88
  -1   3   5  186.20   20.96
   1   3  -5  202.44   23.15
   1  -3   5  179.07   22.99
  -1  -3   5  189.89   24.23
   1   3  -5  177.45   22.49
   3   1  -5  173.20   20.67
  -1   3  -5  177.21   21.85
   3  -1  -5  181.24   20.63
   1  -3  -5  204.23   20.74
  -1  -3  -5  173.73   23.10
  -3  -1   5  186.63   22.70
   1  -3  -5  223.02   25.90
   3  -1  -5  161.96   22.34
  -1  -3  -5  191.64   23.53
   1  -3   5  178.02   22.25
  -3  -1   5  198.64   22.75
  -1   3   5  157.46   22.22
   3   1  -5  156.86   20.64
   1   3  -5  181.08   20.13
  -3   1  -5  170.85   22.46
   1   3   5  183.56   23.34
  -1  -3   5  164.28   19.86
  -1   3  -5  170.71   20.62
  -3   1   5  176.65   23.57
  -1  -3  -5  178.59   25.51
   1   3  -5  175.87   19.63
  -3  -1  -5  147.93   21.37
   1  -3  -5  167.10   21.99
   3  -1  -5  207.26   25.24
  -1  -3  -5  163.09   23.63
   3   1  -5  157.91   21.65
  -3  -1  -5  182.73   26.16
  -1   3   5  162.58   18.95
   3   1   5  172.78   25.92
   1   3   5  158.05   23.03
  -3   1   5  200.93   26.67
  -3  -1  -5  168.16   19.71
  -1  -3   5  190.12   26.52
   3   1   5  202.36   21.14
   1  -3   5  226.42   29.05
  -1  -3  -5  167.64   15.78
   1   3  -5  179.92   25.96
  -1   3  -5  183.86   26.17
   3  -1   5  146.29   21.68
  -3   1  -5  196.47   24.96
  -3   1   5  182.70   25.39
  -1   3   5  175.67   25.72
   1  -3  -5  199.35   27.53
   3  -1  -5  162.68   24.24
   3   1  -5  213.70   26.76
   3   1  -5  192.01   27.27
  -3  -1   5  179.06   23.60
  -1   3   6   78.75   15.86
  -3   1   6   88.55   18.93
  -3  -1  -6   88.85   18.38
  -1  -3  -6  126.11   21.55
   1   3  -6  103.90   16.85
   3   1  -6   92.88   16.76
   1   3   6  104.81   20.66
   3  -1  -6  120.18   19.52
   1  -3  -6  107.63   20.07
  -1  -3   6  121.03   19.32
   1   3   6  108.25   20.15
   1  -3   6  115.09   18.61
   3  -1   6   97.93   19.66
   1  -3  -6  124.99   22.53
   3  -1  -6  119.63   20.88
   1   3  -6   75.67   15.10
   3   1   6   98.20   19.10
  -3  -1   6   92.02   17.64
  -1  -3  -6   91.77   18.30
   3   1  -6  109.35   19.04
   1   3   6   78.68   16.92
   3   1  -6  115.81   18.50
  -3   1  -6   90.56   17.55
   3   1   6   96.40   19.20
  -1  -3   6   92.59   15.87
   1  -3  -6  109.20   20.29
  -3  -1  -6  111.40   19.39
   3  -1   6   86.96   18.26
   1  -3   6   99.23   18.26
   1   3  -6   80.63   15.90
   3  -1  -6  101.61   18.30
  -1   3  -6  128.79   19.15
  -1  -3  -6   99.08   18.73
   1   3  -6  113.75   19.35
  -3  -1   6  116.51   16.43
  -1   3  -6  115.70   22.00
   3  -1  -6   88.65   11.98
  -1  -3   6   87.10   17.80
   1   3  -6   94.51   17.06
   3   1  -6  109.05   15.90
   1   3  -6  108.93   19.05
   1  -3   6   95.03   18.51
  -1  -3   6  103.44   18.93
  -1   3  -6   93.50   17.48
  -3  -1   6   96.28   18.01
  -1   3   6  102.81   15.74
  -1  -3  -6  108.07   20.13
   3  -1  -6   91.38   16.60
   3   1  -6  108.26   18.31
   1  -3  -6  105.42   15.44
   3  -1  -6   96.07   18.34
  -1   3   6   94.93   20.15
   3   1  -6  100.93   17.86
  -1   3  -6  102.87   17.68
   1   3   6   97.62   19.09
   1  -3  -6  123.12   21.12
  -3   1   6  110.33   20.56
   1   3  -6   77.19   14.04
  -3  -1   6   97.30   17.17
  -1  -3  -6  102.61   20.22
  -1  -3  -6  110.70   19.91
  -3   1  -6   98.24   18.56
   3  -1  -6   69.84   16.36
   1  -3  -6   78.28   16.27
   1   3   6   96.19   18.82
   1  -3  -6   96.26   15.73
  -3  -1  -6   87.24   19.23
   3   1  -6   80.43   16.95
  -1  -3  -6   71.38   18.03
  -1   3   6   88.30   14.63
  -1  -3  -6   94.66   13.73
  -3  -1  -6   95.31   15.68
   1  -3   6   72.34   16.47
  -1  -3   6  103.94   23.06
  -3   1  -6  117.67   20.67
  -1   3  -6  110.23   22.07
   3   1   6  114.36   18.29
   1   3  -6  119.19   23.39
   3  -1   6   91.35   18.54
   3   1  -6  123.50   21.18
  -1   3   6  126.77   22.91
  -3   1   6   96.84   20.45
   1  -3  -6  100.94   17.23
   3  -1  -6   80.65   18.53
   1   3   6   95.36   14.16
   3  -1  -6   80.19   18.77
  -1  -3   6  111.82   15.00
   1  -3  -6  122.41   22.78
   3   1  -6   89.75   19.39
  -3  -1   6   81.74   17.32
  -1   3   7   25.02   10.30
  -3  -1   7    9.03    7.64
   1   3  -7   23.02    9.83
   1  -3   7   32.58   10.58
  -1   3   7   19.10   11.58
  -1  -3  -7   10.49    7.17
  -3  -1  -7   13.89    9.12
  -3   1   7   13.70    6.91
   3  -1   7   10.01    9.55
   1   3   7   20.93   10.94
  -1  -3   7   14.71   10.34
   1  -3  -7   20.34   11.31
   3   1  -7   14.03    9.44
  -3  -1  -7    9.15    9.57
   3  -1  -7   14.17    7.89
   3   1  -7   19.24   10.09
   1  -3  -7    7.78    5.47
   1   3  -7   25.50   10.27
   3  -1  -7   16.22    8.84
  -1  -3  -7   10.37    8.88
   1   3   7   20.26   13.18
   3   1   7    7.26    6.48
   3   1  -7   19.22    8.73
   3  -1   7   22.85   11.09
   1   3  -7    7.27    5.09
   1   3   7   17.84   10.81
   3   1   7   35.82   14.33
  -1  -3  -7   18.00    9.50
  -3  -1  -7   -4.01    9.06
   3  -1  -7    7.03    7.18
  -3   1  -7   13.84    7.04
  -1  -3   7    7.03    6.01
   1  -3  -7   16.80    7.30
   1  -3   7    7.36    8.31
  -1   3  -7   17.57    9.02
  -1   3   7   -0.13    9.58
   1   3  -7   24.06   11.07
   3   1  -7   11.53    5.61
   3  -1  -7   28.27    8.13
   1   3  -7   18.84    9.26
  -1   3  -7   11.83    8.97
   3   1  -7   13.45    4.51
  -1  -3   7   18.83   11.84
   1  -3  -7   10.67    6.60
  -1   3  -7    9.88    8.86
   1   3  -7   44.84   12.99
   3   1  -7   13.84    5.39
   3  -1  -7   11.02    8.49
  -1  -3  -7   24.80   11.23
  -3  -1   7   -4.01    6.72
  -1  -3  -7   21.98   13.79
  -3   1  -7   11.30    8.02
   1   3   7    1.60   10.66
  -1   3   7   21.20   11.69
   3  -1  -7   14.43    6.18
  -3  -1   7    2.89    5.71
   1   3  -7    3.41    5.10
  -3  -1  -7   14.49   10.55
  -3   1   7   17.68   10.26
   3   1  -7   22.91   11.70
   1  -3  -7   13.18   11.70
  -1   3  -7   14.67    9.97
   1   3   7   12.07    6.97
   1  -3  -7   -0.71    5.88
   3  -1  -7   13.38   10.55
   1  -3  -7    8.51    6.71
  -3  -1  -7   -2.25    9.32
  -1  -3  -7   11.28    6.14
  -1   3   7    6.94    5.68
   3   1  -7   14.31    4.03
   3   1   7   18.88    9.61
   1  -3   7   15.48   10.52
  -1  -3  -7   19.28    8.05
  -3   1  -7   14.04    7.63
  -3  -1  -7   20.24    8.47
   3  -1   7   16.91   11.83
  -1   3  -7    1.93    7.81
   1   3  -7   17.51   12.70
   1   3   7   12.24    8.47
  -3  -1   7   28.81   14.23
  -1   3   7   18.42   12.01
   3  -1  -7   29.48   14.73
  -3   1   7   22.28   10.57
  -1  -3   7   13.25    6.25
   3  -1  -7    9.16    8.37
  -1  -3  -7    4.94    6.61
   3   1  -7   25.28   10.49
   3   1  -7   10.79    6.57
  -3  -1   7   13.54    9.47
   1  -3  -7    4.26    7.08
   1  -3  -7   26.27   10.25
  -1  -3   7   15.77   12.01
   3   1  -8  354.84   37.25
   1   3   8  403.04   43.43
   1   3  -8  399.12   37.49
  -1  -3  -8  394.85   41.48
  -3  -1  -8  348.33   38.52
   3  -1  -8  398.18   40.17
   1  -3  -8  369.85   40.62
  -1   3   8  333.10   39.76
  -1   3   8  340.85   40.28
  -1   3  -8  345.47   35.77
  -3  -1   8  372.32   39.55
  -3   1   8  334.79   39.11
  -3   1  -8  396.50   40.40
  -3  -1  -8  353.88   38.66
   1  -3   8  367.17   38.75
   1  -3  -8  353.26   38.45
  -1  -3   8  356.62   37.09
   3  -1   8  366.10   41.75
   1   3  -8  343.28   35.72
   3   1   8  372.92   42.70
  -1   3  -8  379.62   38.07
   1   3   8  342.66   39.33
   3   1  -8  388.38   39.41
   3  -1  -8  383.55   39.90
  -1   3   8  358.47   40.54
  -1  -3  -8  414.10   42.26
   1   3  -8  389.38   39.28
   3   1  -8  375.03   21.52
   3  -1  -8  354.45   28.91
  -1  -3  -8  334.90   36.87
  -1   3  -8  362.20   40.41
   1   3  -8  398.96   35.35
   1  -3  -8  377.68   32.57
   3   1  -8  353.44   32.39
  -1  -3   8  391.08   42.76
   1  -3  -8  348.20   32.80
   3   1  -8  376.44   38.09
   1   3  -8  359.01   38.86
   3  -1  -8  407.94   39.62
  -1   3  -8  426.39   42.95
   3   1  -8  397.26   40.14
  -3  -1  -8  390.05   41.02
   3  -1  -8  395.36   41.26
  -1   3  -8  383.66   38.85
  -3   1  -8  371.90   41.12
  -3  -1   8  383.28   40.41
   1  -3   8  363.61   39.07
  -1  -3  -8  429.35   43.37
  -3  -1  -8  383.08   41.09
   3  -1   8  381.44   42.63
   3   1   8  421.62   45.19
   1   3   8  348.45   40.91
   1  -3  -8  365.12   40.53
   3  -1  -8  425.78   42.87
  -1  -3  -8  366.11   40.99
   1   3  -8  401.48   38.81
  -1   3  -8  420.47   39.80
   1   3   8  355.55   41.10
  -3   1   8  406.54   43.55
   1   3  -8  342.97   35.94
   1  -3  -8  361.93   40.91
  -1  -3   8  339.52   36.58
  -1   3   8  322.44   41.28
   3   1  -8  357.78   37.81
   3  -1  -8  373.05   41.20
  -1   3   8  335.39   30.92
  -1  -3  -8  358.57   38.36
   1   3   8  353.99   38.33
  -3  -1  -8  411.39   44.12
   1  -3  -8  319.01   37.16
  -1   3  -8  394.87   45.83
  -3  -1  -8  387.22   37.61
   1   3   8  425.97   36.26
  -3   1  -8  416.00   42.92
   1   3  -8  418.76   46.24
  -1  -3  -8  355.18   32.55
  -3  -1   8  408.99   47.38
   1  -3   8  354.88   43.98
   3   1   8  389.38   38.41
   3  -1   8  327.95   37.82
   3  -1  -8  350.87   40.74
   3   1  -8  380.18   44.89
   1  -3  -8  326.75   34.92
  -1  -3   8  412.45   47.95
   1  -3  -8  371.60   41.61
  -3  -1   8  343.35   36.56
  -3   1   8  353.99   40.38
  -3   1  -8  395.98   25.53
  -1   3   8  384.45   43.77
   3  -1  -8  350.95   40.14
   3   1  -8  378.01   38.56
  -1  -3   8  394.43   29.23
  -1  -3  -8  333.54   38.94
   3  -1  -9   47.37   18.09
  -1  -3   9   57.13   17.82
  -3  -1   9   58.44   18.14
   3  -1  -9   67.62   18.63
   1   3  -9   73.76   18.68
   3   1  -9   52.28   16.23
  -1   3  -9   76.74   16.78
  -3   1   9   34.16   14.36
   3   1   9   45.63   16.89
   1   3   9   49.99   16.90
   1  -3  -9   93.60   20.78
   1  -3   9   72.50   20.21
   3   1  -9   66.01   19.00
  -1   3   9   84.15   21.50
  -1   3  -9   66.91   18.15
  -1  -3  -9   72.96   19.18
  -3  -1  -9   91.96   21.61
   1   3  -9   53.19   15.69
  -1  -3  -9   72.00   20.18
  -3  -1   9   67.40   18.09
   1   3   9   71.41   20.33
  -3   1  -9   63.38   18.60
  -1   3   9   70.19   21.15
  -3  -1  -9   55.14   16.69
   1  -3  -9   43.93   14.93
   3  -1   9   81.51   20.17
   3  -1  -9   52.70   15.38
  -1  -3   9   55.67   15.68
  -3  -1  -9   60.63   17.72
   3   1  -9   52.95   15.29
  -1   3  -9   51.15   13.88
   3   1   9   78.72   21.10
  -3   1  -9   41.83   14.11
   3  -1   9   66.79   19.82
   1   3   9   80.25   20.88
  -1   3   9   86.40   20.75
   1  -3  -9   70.01   21.68
   1   3  -9   84.31   19.57
  -1  -3  -9   72.66   20.53
   1  -3   9   65.10   18.73
  -1   3  -9   32.71   13.67
   3   1  -9   68.17    9.99
   1   3  -9   72.33   15.97
   3   1  -9   85.64   16.69
   1   3  -9   64.71   17.22
   3  -1  -9   85.60   15.83
   1  -3  -9   71.15   15.77
   3  -1  -9   84.32   20.14
   1   3  -9   58.09   15.42
  -1  -3  -9   55.89   16.26
   3   1  -9   60.14   12.85
  -1   3  -9   89.48   21.05
  -1   3   9   57.79   19.93
  -3  -1  -9   79.52   19.00
  -3   1   9   65.89   18.19
   1   3   9   80.84   23.33
  -1   3  -9   82.35   19.42
   3   1  -9   68.03   17.95
  -1   3   9   48.87   15.67
   1   3  -9   90.42   20.29
  -3  -1   9   59.28   17.85
  -1  -3  -9   84.49   21.78
  -3  -1  -9   93.59   18.90
   1  -3  -9   76.34   19.04
  -3   1  -9   72.29   18.74
  -3   1  -9   49.14   16.57
   3  -1  -9   63.98   19.68
  -3  -1  -9   57.66   18.57
  -1   3   9   65.05   14.49
   1   3   9   61.91   16.14
  -3   1  -9   80.16   23.07
  -1  -3  -9   86.26   21.24
   1  -3  -9   58.12   13.38
   1  -3  -9   65.28   17.87
   3  -1  -9   71.21   18.80
  -1  -3  -9   68.47   15.58
  -3  -1  -9   56.63   15.37
   1  -3   9   82.61   21.33
   3   1   9   40.58   13.20
   3   1  -9   82.79   23.15
  -3   1  -9   53.81   16.78
  -1   3  -9   76.76   21.91
   1   3  -9  126.15   29.97
   3  -1   9   74.86   20.35
  -3  -1   9   63.56   17.38
   1   3   9   74.68   17.04
  -3  -1   9   56.12   16.07
  -1  -3   9   61.90   11.79
  -3   1   9   70.26   20.29
  -3   1  -9   69.93   12.40
   3  -1  -9   76.19   20.25
   1  -3  -9   66.05   16.99
  -1  -3   9   78.17   23.25
  -1  -3  -9   78.77   19.86
   1  -3  -9   85.95   21.18
   3  -1  -9   82.47   21.22
   3   1  -9   90.23   21.80
  -1   3 -10   32.69   10.80
   1   3 -10   19.84    6.31
   1  -3 -10   28.21   12.70
   3  -1 -10   18.11   11.53
  -1  -3 -10   36.51   17.99
  -3  -1  10   42.49   16.35
  -3  -1  10   34.73   14.75
   1  -3  10   35.94   14.31
  -1  -3  10   18.22    8.27
   3   1 -10   30.61   12.55
   3   1  10   40.57   17.05
   1   3  10   43.72   18.08
   1   3 -10   24.47   12.74
   3  -1  10   37.49   15.49
  -3  -1 -10   18.62   13.05
  -1   3 -10   23.12   10.31
   3   1 -10   34.90   11.17
  -1   3  10   24.61   13.31
  -3   1  10   11.57    7.83
   1   3  10   24.45   16.73
  -1   3  10   35.72   15.32
   1   3 -10   29.53   11.16
  -3  -1  10   11.67   10.70
   3   1 -10   17.98   12.74
  -1  -3  10   27.63   14.35
   1   3  10   13.93   10.06
  -1   3  10   28.43   12.70
   3   1  10   23.88   11.22
  -1   3 -10   47.70   16.43
   3  -1  10   39.39   16.95
   1  -3  10   32.02   13.54
   3  -1 -10   25.13   10.24
  -1   3 -10   32.45   13.70
   3   1 -10   38.94   11.94
   3   1 -10   30.14    7.51
   1   3 -10   43.60   12.92
   1   3 -10   22.56   11.38
   3  -1 -10   48.35   18.13
   1  -3 -10   32.84   10.97
  -1  -3 -10   32.40   14.11
  -3  -1  10   20.44   11.86
  -3  -1 -10   39.57   13.59
  -3   1 -10   13.24    9.78
  -1   3  10   27.98   14.51
  -1   3  10   19.93   11.90
  -1   3 -10   21.75   11.01
   3  -1 -10   45.57   15.59
  -3   1 -10   25.50   11.23
  -3   1  10   27.16   13.70
   1  -3 -10   20.45   11.67
   3   1 -10   47.42   17.78
   1   3  10   30.61   16.31
  -1  -3 -10   44.80   20.60
   1   3 -10   48.92   17.82
  -1  -3 -10   26.46   13.10
   1  -3 -10   19.63   10.73
   3   1 -10   36.18    7.54
  -3   1 -10   30.59   14.03
  -3  -1 -10   -2.54    9.21
   1  -3 -10   16.92    6.94
   1   3  10   46.48   15.81
  -1   3  10   13.62    6.51
   3  -1 -10   15.52   12.77
   3  -1  10   31.87   14.25
  -3  -1 -10   22.35    9.02
   1   3 -10   14.91    7.99
   3   1  10   35.11   14.43
  -3   1 -10   21.53   14.66
   3   1 -10   34.01   17.54
   1  -3  10   34.77   15.58
   1  -3 -10   41.22   13.68
  -1  -3 -10   34.43   12.51
  -1   3 -10   22.77    8.98
   1  -3 -10   40.68   15.69
  -3  -1  10   32.98   13.18
   1   3  10   25.76    9.04
  -3   1 -10   25.09    7.48
  -1  -3 -10   32.11   13.33
  -1  -3  10   24.98    8.81
   3  -1 -10   29.22   13.53
  -3  -1 -10   37.64   11.72
   3   1 -10   28.10   13.22
  -1  -3  10   45.08   12.02
  -3  -1  10   24.36   14.74
  -3   1  10   31.83   15.00
   3  -1 -10   32.69   14.36
   1  -3  11  127.75   27.75
  -1  -3  11  129.89   27.26
  -3   1  11   90.66   23.17
  -3  -1  11   98.05   25.11
  -1   3  11  147.70   32.11
   3   1  11  120.11   28.93
  -1   3  11  139.59   31.49
  -1   3 -11  133.09   28.04
  -3  -1  11  115.40   27.26
   3  -1  11   80.22   23.85
   1   3  11  112.55   26.29
   1   3 -11  105.00   23.58
   3   1 -11  129.72   28.42
   1   3  11  120.05   29.99
  -1  -3  11   84.78   22.97
  -3  -1  11   92.52   24.00
   1  -3  11  111.79   27.27
   3  -1  11  102.97   27.29
  -1   3  11  117.80   28.09
   3   1  11   97.26   25.87
   1   3 -11   99.34   19.57
   1   3 -11  130.00   27.31
   3  -1 -11  111.19   21.12
   3  -1 -11  109.84   11.68
  -1   3 -11  106.85   25.71
   3   1 -11  117.25   14.74
   3   1 -11  110.49   21.93
  -1  -3 -11   91.20   21.78
   3  -1 -11  125.27   12.78
   1  -3 -11  113.55   20.22
   3   1 -11  135.04   28.31
  -3  -1  11  110.98   28.13
   1   3  11   95.57   25.56
  -1   3 -11   68.43   21.66
  -3   1  11  157.40   31.49
   1   3 -11  134.81   29.10
  -1   3  11  133.55   30.27
  -1   3  11  103.78   27.65
   1  -3 -11  110.11   19.94
  -3  -1 -11  127.55   28.96
   3  -1 -11  121.55   27.29
  -1  -3 -11  139.32   26.41
   1  -3 -11  107.26   24.75
  -3   1 -11   84.65   23.41
   3   1 -11  117.22   15.34
   1  -3  11  103.75   27.37
  -1  -3 -11  124.05   24.25
   3  -1  11  167.70   33.77
   3   1 -11   99.41   25.92
   3   1  11  144.61   28.78
  -3   1 -11  158.35   33.17
   1  -3 -11  123.07   24.93
  -3  -1 -11   92.67   22.47
  -1   3 -11   87.53   23.98
   1   3 -11  110.41   28.78
  -3   1 -11  127.47   17.42
  -3  -1  11  114.61   23.69
  -3  -1  11   93.22   27.26
  -3  -1 -11  107.91   20.38
   1   3  11  136.74   25.84
   3  -1 -11  131.38   29.50
   3  -1 -11   99.14   24.41
   1  -3 -11   89.02   20.59
   3   1 -11  109.82   24.82
  -1  -3  11  130.04   20.09
  -1  -3  11  106.44   29.71
  -3   1  11  108.94   25.26
  -1  -3 -11  130.93   27.38
   3  -1  12   73.16   23.90
  -1   3  12   74.96   25.13
  -3  -1  12   86.89   26.31
  -1   3  12   46.21   18.12
   3   1  12   43.31   15.39
   1  -3  12   65.11   20.96
  -1  -3  12  106.29   26.59
   1   3  12   72.62   23.81
  -3   1  12   65.57   21.47
  -3  -1  12   38.48   15.36
   1  -3  12   84.70   25.50
   3  -1  12   95.98   28.37
  -1  -3  12   53.15   19.11
   1   3  12   80.25   25.83
  -3  -1  12   85.98   26.51
  -1   3  12   67.96   22.47
   3   1  12   66.12   23.11
   1   3 -12   66.08   15.98
   3  -1 -12   82.46   17.70
   3   1 -12   59.00   16.52
   1   3 -12   67.09   19.49
   3   1 -12   61.45   11.71
  -1   3 -12   76.29   22.13
  -1  -3 -12   51.40   18.95
   3  -1 -12   65.72   10.11
   1  -3 -12   56.37   15.61
  -3   1  12   39.20   16.87
  -3  -1  12   84.14   22.81
  -1   3  12   59.24   23.18
   1  -3 -12   31.27   10.82
  -3   1 -12   54.36   21.10
   1  -3 -12   45.44   17.75
   3  -1 -12   62.17    9.79
  -3  -1 -12   55.11   18.64
   3   1 -12   63.68   12.04
   3  -1 -12   64.92   22.04
  -1  -3 -12   76.01   21.96
  -1  -3 -12   63.98   18.85
  -3   1 -12   95.86   25.72
   3  -1 -12   73.27   25.69
  -3  -1 -12   75.99   19.27
   1  -3  12   85.84   26.83
   1  -3 -12   64.23   21.38
   3   1  12   66.37   20.80
   3  -1  12   63.42   21.79
  -3  -1  12   70.44   24.07
  -3  -1 -12   41.16   12.84
  -3  -1  12   75.49   19.86
   1   3  12   52.87   18.57
   1  -3 -12   54.22   16.32
  -3   1 -12   54.88   12.04
   3  -1 -12   72.89   21.48
  -1  -3  12   95.68   30.65
  -3   1  12   76.70   21.85
   3   1 -12   79.52   21.44
  -1  -3  12   62.89   15.73
  -1  -3 -12   78.96   21.36
   3  -1  13   27.13   15.74
  -3   1  13   -4.56   10.37
  -1  -3  13   -3.63   10.81
  -1   3  13   38.51   22.76
  -3  -1  13    2.18    8.57
  -1   3  13    8.50   14.06
   1  -3  13    8.73   11.01
   1   3  13   19.67   16.55
  -3  -1  13   14.58   14.15
   3   1  13   18.56   21.80
  -3  -1  13    6.53   13.10
  -1  -3  13   22.88   14.14
   1  -3  13   26.72   15.56
   3   1  13   19.06   15.03
  -1   3  13    2.24   10.95
   1   3  13   15.39   12.60
   3  -1  13   20.01   17.07
   3  -1 -13   22.45   10.77
  -1   3 -13   22.20   13.36
   3   1 -13    4.11    3.20
   1   3 -13    6.73    5.86
   3   1 -13   12.26   12.14
   1   3 -13    9.22    9.11
  -1  -3 -13   18.17   14.31
   3  -1 -13    7.80    4.06
   1  -3 -13    4.14    5.54
  -3  -1  13   33.56   18.72
  -1   3  13   12.57   11.08
  -3   1  13   13.92   10.14
   3  -1 -13   10.29    8.81
  -3  -1 -13   34.89   17.74
   1  -3 -13   10.22    7.06
   1  -3 -13   10.70   13.05
  -1  -3 -13   28.16   15.13
   3   1 -13   11.02    8.25
   3  -1 -13    4.83    5.29
  -3   1 -13    7.91   10.60
  -3  -1 -13    0.56   11.18
   3  -1  13   45.46   19.72
  -1  -3 -13   -0.69    5.92
   1  -3 -13   -2.47   12.38
  -3   1 -13   -0.81   10.77
  -1  -3  13    9.82   10.38
  -3  -1  13   45.47   20.96
  -3   1 -13   21.88    9.94
  -3   1  13   21.33   12.28
   1  -3  13   16.85   10.71
  -3  -1  13   15.90   13.87
   3   1  13    1.45    7.33
   3   1 -13   13.68    5.81
  -1  -3 -13    7.20    9.15
   3  -1 -13    0.33    8.62
   1  -3 -13    5.65    9.44
   1   3  13    3.28   11.22
  -1  -3  13    9.20   13.36
  -3  -1 -13    7.43    8.09
  -3  -1  14  115.01   29.24
  -1   3  14  167.19   38.65
  -3   1  14  141.91   35.92
   1  -3  14  112.26   31.20
   3   1  14  152.72   37.22
  -1  -3  14  132.86   32.05
   1   3  14  121.24   32.63
   3  -1  14  143.54   37.28
  -3  -1  14  164.77   36.95
  -1   3  14  122.39   33.22
   1   3  14  157.44   37.35
  -1  -3  14  111.64   31.62
   3   1  14   74.77   21.67
  -1   3  14  113.34   30.26
   1  -3  14  130.44   30.96
   3  -1  14  100.67   28.26
  -3  -1  14  138.69   33.00
   3   1 -14  121.71   26.14
   3  -1 -14  146.24   26.56
  -1   3 -14  140.25   34.17
   1   3 -14   99.37   25.55
   1   3 -14  126.97   24.71
   3   1 -14  132.46   18.36
   1  -3 -14  110.27   20.58
  -1  -3 -14  135.18   29.01
   3  -1 -14  123.66   15.08
  -3  -1  14  128.83   31.86
  -1   3  14  107.53   33.23
  -3   1  14  136.14   34.35
   3   1 -14  135.97   18.55
   1  -3 -14  105.37   29.78
  -3   1 -14  141.08   33.83
  -3  -1 -14  130.97   30.17
  -1  -3 -14   86.48   24.25
   3  -1 -14  116.83   14.98
   1  -3 -14   95.64   21.45
   3  -1 -14  166.33   37.16
   3  -1  14  163.19   36.54
   1  -3 -14  125.98   28.93
  -3  -1 -14  107.47   26.09
  -1  -3 -14  127.44   28.90
  -3   1 -14  117.04   18.98
  -1  -3  14  143.88   23.97
  -3  -1 -14  118.20   22.79
  -1  -3 -14  114.36   25.94
  -3   1  14  110.40   29.74
   3  -1 -14   80.01   21.69
   1  -3 -14  100.79   26.99
  -3  -1  14  133.00   29.26
   3   1  14  147.11   33.33
   1   3  14  137.48   32.76
   3   1 -14   95.07   23.87
  -1  -3  14  109.77   35.04
   1  -3  14  135.51   36.84
  -3  -1  15   -0.49    9.67
  -3  -1  15    2.64   14.10
   1  -3  15   13.77   15.12
   1   3  15   31.43   20.88
  -1   3  15    2.69   14.42
   3  -1  15  -17.34   18.75
  -1  -3  15   25.65   23.94
  -1   3  15  -14.18   20.94
   3   1  15   -1.24   11.66
  -3   1  15   27.40   17.92
  -1  -3  15   21.67   14.27
   1  -3  15    8.75   14.22
  -1   3  15   16.86   15.77
   3   1  15    0.39   13.53
   1   3  15   18.39   12.98
   3  -1  15   10.40   16.67
   3   1 -15   12.15    6.41
   3   1 -15   -4.31    7.15
   3  -1 -15    1.95    3.80
   1   3 -15   16.54   12.57
  -1   3 -15    6.29   11.36
   1   3 -15    4.15    6.32
   3  -1 -15    3.60    9.35
   1  -3 -15    5.17    8.33
   3  -1 -15    3.31    4.16
  -1  -3 -15   41.61   22.14
  -3  -1  15   -1.38   11.55
  -1   3  15   17.36   14.35
  -3   1  15   35.10   21.91
   3  -1 -15    8.34   11.21
   1  -3 -15  -19.54   18.47
  -3  -1 -15   13.26   17.60
   3   1 -15    8.40    6.12
  -3   1 -15   -6.04   16.81
   3  -1 -15    5.21    4.51
  -1  -3 -15    9.96   18.36
  -1   3 -15   -1.30    8.55
   1  -3 -15   -4.38    9.50
  -1  -3 -15   14.47   16.48
  -3  -1 -15    0.88    7.65
   1  -3  15   -6.71   17.61
  -1  -3  15    2.33   11.84
  -1  -3  15   36.75   25.39
   3  -1 -15   -1.19   13.23
   3  -1  15   10.91   14.35
  -1  -3 -15    1.63   13.05
  -3   1 -15    0.11    7.16
   3   1  15    2.74   15.46
  -3  -1  15    1.76    7.77
   3   1 -15    4.00   10.53
   1  -3 -15   -2.74   12.26
  -3   1  15    8.36    9.25
   1  -3  16   48.10   19.75
  -1   3  16   30.92   22.44
   3  -1  16   32.63   19.68
   3   1  16   79.79   29.27
   1   3  16   34.56   22.14
  -1  -3  16   22.08   13.86
   3   1 -16   42.64   11.98
   1   3 -16   29.70   18.22
  -1   3 -16   29.55   18.10
   1   3 -16   51.36   17.36
   3  -1 -16   48.16    9.33
   3  -1 -16   55.36   17.74
   3   1 -16   55.13   21.28
   1  -3 -16   79.28   20.55
   3  -1 -16   56.23   10.48
  -1  -3 -16   19.14   14.99
  -1   3  16   51.71   22.06
  -3   1  16   31.72   18.09
  -3  -1  16   69.41   27.96
  -1  -3 -16   58.38   21.67
  -3   1 -16   40.63   21.89
   1  -3 -16   42.00   15.15
  -1   3 -16   48.52   19.30
  -3  -1 -16   22.43    9.10
   1   3 -16   33.32   13.12
   3   1 -16   49.33   13.27
   3  -1 -16   46.64   10.22
   1  -3 -16   52.93   25.23
   3  -1 -16   42.35   24.02
   3  -1  16   36.10   19.59
  -1   3  16   31.47   24.96
   1   3  16   32.96   21.09
  -3  -1  16   95.24   31.17
   1  -3  16   35.12   19.54
  -3   1  16   69.90   25.49
   3   1  16   20.26   16.57
  -1  -3  16   50.37   21.11
  -1   3  16   77.06   31.86
  -3  -1  16   41.38   17.23
   3  -1  16   85.60   30.06
  -3   1 -16   39.01   12.81
   3  -1 -16   43.67   14.88
   3   1 -16   33.82   17.18
   3   1  16   52.03   21.45
   1  -3 -16   72.30   26.24
  -1  -3 -16    1.10   11.55
  -1  -3  16   37.34   17.05
  -3  -1 -16   34.38    9.90
  -3   1  16   17.88   15.18
   1  -3  16   29.34   17.31
   1   3  17  -11.29   12.83
  -1  -3  17   11.60   13.71
   3   1  17   16.55   20.49
   1  -3  17    7.03   17.60
  -1   3  17   37.10   27.91
   3  -1  17   -6.85   14.08
  -1   3 -17    6.90   21.40
   1   3 -17   -6.09    8.78
   1   3 -17  -15.36   11.23
   3  -1 -17   -1.29    6.92
   3  -1 -17   -2.70    5.57
   3   1 -17   13.65   12.40
   3   1 -17    2.45    4.87
   3  -1 -17    4.31    4.95
   1  -3 -17   -4.44    7.36
  -1  -3 -17    5.32   11.32
   3   1 -17    6.84    7.12
  -3   1  17   67.15   30.56
  -3   1  17   11.07    9.93
   3  -1 -17    3.65   12.35
   1  -3 -17    2.15   12.65
  -3  -1 -17   21.46   17.40
  -1  -3 -17    3.81    9.70
   1   3 -17   -5.69   10.99
   1  -3 -17   -0.16    8.02
  -3   1 -17   24.03   24.23
  -1   3 -17   -3.63    7.30
   3   1 -17    1.39    6.41
   3  -1 -17   -2.28    5.56
   3   1 -17  -12.24   20.65
   3   1  17   -4.25   14.74
   3  -1  17   19.52   18.58
  -1   3  17  -26.30   22.48
  -3   1  17   -9.41   15.74
   1   3  17   15.07   20.66
   1  -3  17  -16.94   18.71
  -1  -3  17   13.98   17.45
  -1  -3  17   -2.79   13.30
   3  -1 -17    3.89   12.21
  -3   1 -17   -4.42    4.60
  -3  -1 -17   -7.25    9.25
  -1  -3 -17   17.41   12.80
   3   1 -17    7.67   16.16
   1  -3  17   15.79   16.86
   3   1  17   34.79   23.04
  -3  -1  17   -5.33    9.04
   3  -1  17  -13.50   18.92
   1  -3 -17  -10.27   16.24
   3   1  18  -14.70   17.84
   3  -1  18   31.00   22.69
   1   3  18   38.37   24.93
  -1   3  18   48.70   25.20
  -1  -3  18  -13.20   23.73
   1  -3  18  -21.93   16.43
  -1   3 -18   26.02   19.65
   3  -1 -18    3.61    9.51
   1   3 -18   31.79   23.44
   3   1 -18   -3.28   11.61
   3   1 -18   13.82    6.20
   1  -3 -18    1.29    6.25
  -1  -3 -18   28.40   15.50
  -3   1  18    3.20   16.79
  -3  -1  18   13.15   14.03
  -3   1  18   -4.97   14.09
   1  -3 -18   -1.66   20.58
   3   1 -18    7.64   13.55
   3  -1 -18   52.80   21.42
   3   1  18   20.32   12.76
  -3   1  18   -5.49   14.50
   1   3  18   63.68   35.43
  -1  -3  18   33.33   26.91
   1  -3  18  -14.84    9.97
   3  -1  18   20.17   34.97
  -1  -3  18   58.18   32.11
   3   1  18   25.14   20.56
   1  -3  18   19.49   17.32
   3  -1  18   22.68   19.64
   3  -1  19   26.66   27.88
   1   3  19   -4.88   21.99
  -1  -3  19   -7.22   13.61
   3   1  19   34.54   32.93
   1  -3  19   26.92   27.75
   3   1 -19    1.95   14.29
  -1   3 -19  -16.99   12.06
   3  -1 -19    4.18    8.59
  -3   1 -19    3.83   15.25
   1   3 -19    6.01   18.65
  -1  -3 -19   -3.80   11.74
  -3  -1  19    2.54   13.57
   1  -3 -19   10.84   17.67
   3  -1 -19   -2.54   15.62
   3   1 -19  -13.64   18.04
   1   3  19   36.39   31.50
  -1  -3  19   16.66   24.67
   3   1  19   -8.35   19.73
   1  -3  19   26.20   24.27
   3  -1  19   -3.66   15.29
   3  -1  19    1.01   17.59
   1  -3  19    7.07   18.48
   3   1  19    3.61   14.09
  -1  -3  19    1.07   16.60
   1  -3 -20   14.81   14.52
  -3   1 -20   23.06   20.64
   1   3 -20   22.55   23.36
   3  -1 -20   23.24   17.28
  -1   3 -20    7.93   15.95
   3   1 -20   22.64   16.22
  -3  -1 -20   17.94   13.22
   1  -3  20   42.84   23.23
   3  -1  20   44.40   27.94
   3   1  20   35.48   27.43
   1   3  20   11.31   23.99
  -1  -3  20   36.51   23.43
   3  -1 -20  -18.20   25.38
   3   1 -20   17.76   15.34
   1  -3 -20  -29.97   20.58
   3  -1  20   26.54   22.64
   3   1  20   14.99   18.89
  -1  -3  20   31.36   23.82
   1  -3  20    9.29   22.10
   1   3  20   39.55   26.95
   3  -1  20   36.89   30.66
   3   1  20   -7.82   17.35
   1  -3  20   12.85   23.94
  -1  -3  20    8.98   14.25
   3   1 -21  -11.32   14.32
   1  -3 -21  -17.18   19.16
   3  -1 -21   -6.94   13.46
  -3   1 -21   -3.78   17.41
  -1   3 -21  -13.00   17.69
   1   3 -21    3.08   21.48
  -3  -1 -21    8.17   16.19
   3   1 -21   18.19   22.90
   3  -1 -21   -7.87   17.51
   1  -3 -21  -20.01   26.49
  -1  -3 -21   -9.52   24.19
   1   3  21   94.36   42.44
   3   1  21   10.15   23.62
  -1  -3  21  -30.85   24.00
   1  -3  21   -9.05   16.92
   3  -1  21   33.94   26.00
   3  -1  21   17.13   15.35
   1  -3  21   -7.84   26.19
  -1  -3  21  -15.12   22.18
   1   3  21   38.06   27.88
   3   1  21  -33.79   27.14
   3  -1  21    7.31   22.21
  -1  -3  21  -79.54   44.79
   1  -3  21   31.88   32.42
   3   1  21   -8.63   25.13
  -3   1 -22   10.22   23.36
   1   3 -22  -13.15   19.74
   1  -3 -22  -10.78   11.03
   3  -1 -22   -8.37   14.73
  -1   3 -22  -18.03   14.25
   3   1 -22  -26.08   19.74
  -3  -1 -22  -28.87   22.41
   3  -1 -22   27.23   23.63
  -1  -3 -22  -15.03   25.46
   1  -3 -22   -9.09   22.64
   3   1 -22   23.54   16.84
   1  -3  22   -2.26   22.29
   3   1  22   29.23   31.01
  -1  -3  22   -4.63   16.45
   1   3  22  -12.82   23.51
   3  -1  22  -16.47   25.84
  -1  -3  22   38.45   33.73
   1   3  22   49.42   30.72
   3  -1  22  -16.28   22.33
   3   1  22  -18.24   28.82
   1  -3  22  -26.67   27.21
  -1  -3  22    5.10   21.67
   1  -3  22    9.01   15.72
   3  -1  22   68.99   42.49
   3   1  22   19.25   16.17
  -3  -1 -23   -3.39   15.00
  -1  -3 -23  -16.27   14.21
   1   3 -23   10.02   12.57
  -1   3 -23   19.54   19.36
  -3   1 -23   23.79   22.25
   3   1 -23  -17.08   23.42
   1  -3 -23   17.49   20.66
  -1  -3 -23   19.50   19.06
   1  -3 -23    8.15   20.05
   3  -1 -23  -19.52   30.97
   3   1 -23   -9.59   27.13
   1  -3  23   -3.89   14.86
  -1  -3  23   14.03   16.54
   1   3  23   36.95   29.61
   3  -1  23   16.92   18.91
   3   1  23  -21.18   22.47
   1  -3  23   26.94   26.82
   1   3  23  -16.92   19.44
   3   1  23   27.65   28.80
   3  -1  23    0.08   22.22
  -1  -3  23   26.95   32.94
   1  -3  23   21.45   27.10
   3  -1  23   27.85   33.33
   3   1  23   22.87   27.60
  -3  -1 -24    2.18   24.06
  -3   1 -24   11.98   14.69
   1   3 -24   38.46   24.96
  -1   3 -24   13.08   19.63
  -1  -3 -24  -17.06   21.56
   3   1 -24   39.33   14.77
  -1  -3 -24   -4.97   26.94
   1  -3 -24  -23.89   30.73
   3  -1 -24   -1.24   20.37
   1  -3  24    3.09   18.81
   3  -1  24  -48.16   39.55
   3   1  24   -1.20   19.23
   3  -1  24  -14.08   41.96
   1  -3  24   -4.38   25.76
   3   1  24   93.85   43.90
   1  -3  24  -46.52   38.27
   3  -1  24  -39.75   35.75
  -3  -1 -25  -19.37   26.53
   1   3 -25   35.51   30.04
  -1   3 -25    1.67   18.02
  -3   1 -25   35.78   26.28
  -1  -3 -25   -5.86   23.41
   1  -3 -25   18.77   25.74
   3  -1  25    2.69   26.97
   1  -3  25   52.71   37.60
   3  -1  25   54.98   32.96
   1  -3  25  -10.50   20.84
   3   1  25  -23.98   39.04
   3  -1  25   30.30   30.54
   1  -3  25   -1.36   20.37
  -3   1 -26   16.30   17.18
  -3  -1 -26   -7.42   18.86
  -1   3 -26   30.28   29.81
   1  -3  26  -13.40   21.64
  -3   1 -27  -20.08   26.67
  -2   3   0   16.05    7.49
  -2   3   0   22.97    6.44
   3   2   0   11.03    6.04
  -3  -2   0   15.90    6.85
   2   3   0    3.17    5.29
  -2  -3   0   25.21    9.05
  -3  -2   0   14.90    7.45
  -2  -3   0   17.77    7.31
   3   2   0   17.84    8.19
   2   3   0   18.92    7.42
  -3  -2   0    5.97    2.44
  -2   3   0    1.19    4.91
   3  -2   0    7.91    5.86
  -3   2   0   10.07    5.11
  -2  -3   0    6.21    3.53
   2   3   0    4.90    2.68
   2  -3   0   15.67    6.11
  -2   3   1  409.16   25.78
  -2  -3  -1  429.79   19.24
   2   3   1  368.50   18.63
   3   2   1  368.82   20.63
   2  -3   1  414.47   27.94
  -2   3  -1  376.71   26.36
   2  -3  -1  370.22   27.56
  -2  -3  -1  398.76   32.88
  -2   3   1  411.95   22.57
   2   3  -1  395.20   30.59
   2   3   1  397.90   33.24
  -3  -2   1  408.77   29.97
   2  -3  -1  384.82   21.71
  -3   2   1  401.38   18.54
  -2  -3   1  401.16   29.85
  -2  -3   1  412.68   31.39
   3   2  -1  399.36   30.23
  -2   3   1  420.00   29.86
  -3  -2  -1  400.27   33.07
   2   3   1  377.11   32.60
  -2  -3  -1  396.84   33.05
   2  -3   1  398.23   19.12
  -3  -2   1  384.66   29.31
  -2  -3   1  422.54   31.74
   2   3  -1  371.08   29.77
  -2   3  -1  419.12   18.79
   3   2   1  394.00   21.42
  -2  -3  -1  398.98   19.30
  -2  -3  -1  374.46   18.54
   2   3   1  351.89   18.15
  -2   3   1  346.03   24.70
   3   2  -1  428.52   30.62
   3   2   1  366.17   32.08
  -3  -2   1  380.81   19.78
   3   2  -1  411.75   20.22
  -3  -2  -1  421.67   34.11
  -2  -3   1  360.61   25.63
   2  -3   1  393.69   30.12
   2   3  -1  426.74   27.62
   3  -2   1  376.52   26.95
  -2   3  -1  364.77   25.69
   3  -2  -1  379.80   30.99
  -3   2   1  365.75   29.92
   2  -3  -1  398.95   31.97
  -2   3   1  409.21   31.75
  -3   2  -1  403.03   27.26
   2  -3   1  355.84   26.08
   2  -3  -2  436.61   28.85
  -3   2   2  417.28   29.02
  -3  -2   2  427.48   21.39
  -2  -3  -2  431.45   25.05
  -2   3   2  423.48   28.23
  -2  -3  -2  425.16   24.24
  -3  -2  -2  465.94   25.98
   2   3   2  484.04   26.25
   3   2   2  443.54   26.63
   2   3  -2  422.67   30.82
  -3  -2   2  433.58   29.05
  -2   3  -2  454.79   31.47
   2   3  -2  440.12   32.27
  -3  -2   2  440.54   29.81
  -2  -3   2  427.28   31.64
   2  -3  -2  447.13   29.52
  -2   3   2  454.48   30.51
  -2  -3  -2  414.45   35.36
   2   3   2  444.32   36.81
   3   2  -2  449.71   30.31
  -2  -3   2  440.53   31.91
   2  -3  -2  451.51   21.88
   2  -3   2  453.64   32.38
   3   2  -2  440.07   30.28
   2  -3   2  431.97   24.49
  -2   3  -2  476.79   24.95
  -3  -2   2  463.43   31.26
   2   3  -2  391.34   30.19
  -2  -3   2  433.69   32.08
  -2  -3  -2  421.88   35.38
  -3  -2  -2  452.99   36.82
  -2   3   2  444.87   29.29
  -3  -2   2  402.87   21.47
   2  -3  -2  459.54   30.47
  -3  -2  -2  422.41   25.99
   2   3   2  439.50   25.32
  -2  -3  -2  437.06   24.89
   3   2   2  430.38   26.52
  -2  -3  -2  427.98   24.83
  -3   2   2  407.85   30.19
  -2   3   2  421.24   28.37
   2  -3  -2  457.33   28.85
   2   3   2  449.68   36.99
   3  -2  -2  444.79   30.24
  -3  -2  -2  419.30   35.59
   3   2  -2  413.93   24.13
  -3  -2   2  447.40   25.93
   3   2   2  458.53   37.74
  -3   2   2  469.31   30.97
  -2  -3   2  425.07   31.37
   2   3  -2  458.72   32.87
   2  -3   2  433.15   33.40
  -2   3  -2  481.73   35.31
   3   2  -2  451.25   33.07
   3  -2   2  421.45   26.02
   2  -3   2  513.06   27.51
  -2   3   2  419.46   35.12
  -3   2  -2  431.52   26.13
  -2   3  -2  424.28   25.22
   2  -3  -2  419.19   35.21
  -3   2   2  444.56   34.69
   3  -2  -2  429.04   34.96
  -2   3   3 2867.73   79.27
  -3  -2   3 2901.68   63.98
   3   2  -3 3080.33   65.08
   2  -3  -3 3153.92   81.86
   2   3  -3 3022.79   56.62
  -2  -3   3 2955.34   56.88
  -2  -3  -3 2951.04   74.62
  -2  -3   3 3026.03   57.88
  -3   2   3 2885.16   80.60
   3  -2  -3 2975.11   81.51
   2   3  -3 2941.24   57.06
   2   3   3 2871.14   74.14
  -3  -2  -3 3009.02   75.74
  -2  -3   3 3015.62   56.93
  -2  -3  -3 2925.03   73.48
   3   2   3 2980.11   77.63
  -2  -3   3 3065.48   86.01
   2   3  -3 3007.20   83.51
  -3  -2   3 2955.77   77.61
  -2   3  -3 3064.57   88.57
  -2  -3   3 2902.19   81.50
  -3  -2   3 2991.01   73.93
   2  -3  -3 2968.51   72.79
   2   3  -3 2953.26   84.89
   3   2  -3 3042.17   75.51
  -2   3   3 3030.55   75.15
   3   2  -3 2918.10   76.76
   2   3   3 3117.72  100.01
  -2  -3  -3 2834.79   94.82
  -3   2   3 3049.34   63.62
  -2  -3  -3 3026.69   98.95
  -3  -2   3 3078.73   75.70
  -2   3  -3 3167.28   75.52
   2   3  -3 2826.05   81.16
   2  -3   3 2943.19   74.99
  -3  -2   3 3095.74   77.66
   3  -2  -3 3113.92   61.86
  -2  -3   3 3084.25   79.72
   3   2  -3 2952.42   74.19
   2   3  -3 2994.81   58.03
   3   2  -3 2986.37   65.60
  -2  -3  -3 3020.77   76.33
   3   2   3 2933.56   78.65
  -2   3   3 2945.99   82.37
   2   3   3 2931.08   76.60
  -3  -2   3 2991.23   66.63
  -2  -3  -3 2906.46   74.80
   3  -2  -3 3005.48   83.56
  -3   2   3 2851.21   82.68
   2  -3   3 2862.89   74.00
   2  -3  -3 2986.35   82.20
   2   3  -3 2938.40   58.05
  -2  -3   3 3046.26   58.73
  -3  -2  -3 3039.92   77.66
   3   2   3 2963.49   99.32
  -3   2   3 3006.20   83.54
   3   2  -3 2975.68   74.36
   3  -2  -3 2854.43   80.29
  -2   3   3 3144.67   82.47
   2  -3  -3 2940.30   77.29
  -3  -2  -3 2998.93   99.67
   2   3   3 2983.49   97.62
   3   2   3 2901.64   59.60
  -2   3  -3 3014.11   93.44
   2   3  -3 3016.95   91.87
  -2  -3   3 3010.65   92.09
   2  -3   3 3048.58   93.31
   3   2  -3 2993.05   93.29
   3  -2   3 2884.29   90.91
  -3   2  -3 3068.41   91.41
  -3   2   3 2840.86   93.94
  -3   2  -3 2866.99   62.87
   2  -3   3 2981.51   57.48
   3  -2  -3 3014.11   97.06
   3  -2   3 3020.64   64.51
  -2   3   3 2925.12   97.43
  -2   3  -3 2920.54   57.52
   2  -3  -3 3035.43   98.82
  -2  -3   4 3935.19   80.32
   3   2  -4 4235.25   88.88
  -2  -3   4 4121.00   82.02
  -3  -2   4 4046.66   86.52
  -2   3   4 3948.21  101.23
   3   2  -4 4299.73   86.77
   3  -2  -4 4230.92  103.50
  -2  -3  -4 4037.73   97.76
   2  -3  -4 4265.64  103.90
  -3   2   4 4041.98  102.76
   2   3  -4 4198.50   80.80
  -3  -2  -4 4354.21  100.91
   2   3   4 3944.50   97.85
   2  -3   4 3925.31   93.75
   3   2  -4 4070.10   86.60
  -2  -3   4 4002.97   80.30
  -2  -3  -4 4190.46   98.95
   3  -2   4 4186.64  101.93
   3   2   4 3951.58  100.11
   2   3  -4 4067.09   80.98
  -2   3  -4 4049.50  110.04
  -3   2   4 4185.18   68.62
   3   2  -4 4002.27   94.10
  -2  -3  -4 3895.34  114.92
   2   3  -4 4102.91   97.11
   2   3  -4 4087.15  104.65
   3   2  -4 4158.60   84.94
   2  -3  -4 4002.14   83.91
  -3  -2   4 3980.75   92.32
  -2  -3   4 4065.62   96.48
  -3  -2   4 4153.47   83.99
  -2   3   4 3990.59   85.61
  -2  -3   4 4157.56  104.36
  -2   3   4 4122.38   87.06
   2  -3   4 3987.62   98.62
   3   2  -4 4170.97   95.17
   3  -2  -4 4163.29   85.75
  -2   3  -4 4263.27   98.51
  -3  -2   4 4110.46   84.38
   2   3  -4 3961.93   95.85
  -3  -2   4 4047.60   98.08
   3   2  -4 4105.86   84.60
   2   3  -4 4235.34   98.22
  -2  -3   4 4055.25  100.38
  -2  -3  -4 4091.24   99.68
  -2   3   4 3951.99  102.85
   2   3   4 4005.71  100.75
  -3  -2  -4 3960.70   98.96
  -3   2   4 4096.27  105.44
   2   3  -4 4061.47   81.74
   2  -3   4 4015.80   96.21
   3  -2  -4 4044.07  105.51
  -2  -3  -4 4088.49   99.55
   2   3  -4 4106.79   81.64
   3   2  -4 4122.59   87.29
   2  -3  -4 4208.53  105.50
  -3  -2   4 4071.75   88.64
   3  -2   4 4267.62  104.82
  -2  -3   4 4055.59   82.71
   3   2   4 4158.62  104.27
  -3   2   4 4162.63  107.56
   2  -3  -4 4056.91   99.06
   3   2   4 4021.47  121.18
  -2  -3  -4 4304.71  121.30
  -3  -2  -4 4076.69  121.82
   3   2  -4 3880.98   96.16
  -2   3   4 4237.37  104.81
   3  -2  -4 3967.45  100.36
   2   3   4 4076.06  119.62
  -2   3  -4 4239.34  117.23
  -3  -2   4 3893.70  117.06
  -3   2  -4 3980.66  111.53
   3  -2   4 4205.73  114.26
   2   3  -4 4142.80  117.14
   3   2  -4 4246.19  120.42
   3   2   4 4036.33   75.89
  -2  -3   4 4041.74  116.77
   2  -3   4 4070.16  115.90
   2  -3  -4 4191.33  121.83
   3  -2  -4 4073.96  119.39
  -3  -2   4 4015.59  107.05
  -2   3   4 4153.55  122.54
  -3   2  -4 4077.03   67.93
  -3   2   4 3904.61  116.56
  -3  -2   5  502.90   34.10
  -3   2   5  489.17   38.62
  -2   3   5  542.10   41.01
   2  -3  -5  510.90   38.74
  -2  -3   5  482.01   32.14
   2   3  -5  538.60   33.30
   3  -2  -5  549.03   40.25
   2  -3  -5  560.38   41.89
   3   2  -5  532.02   34.34
  -2  -3  -5  529.82   38.86
  -2  -3  -5  564.45   39.97
  -2   3  -5  610.09   39.57
  -2  -3   5  523.96   33.70
   3   2  -5  506.12   34.15
   2  -3  -5  553.62   41.02
   3  -2   5  530.69   39.53
   3   2   5  484.04   38.16
  -3   2  -5  496.81   37.12
   2  -3   5  475.14   36.29
   2   3  -5  552.99   33.81
  -3  -2  -5  501.10   37.56
   2   3   5  463.38   36.78
  -3  -2   5  527.67   29.93
   3   2  -5  494.81   29.42
  -2  -3   5  540.71   39.95
  -2   3  -5  532.39   43.01
   2  -3  -5  511.87   29.67
  -2  -3  -5  508.30   42.55
   3   2  -5  524.92   35.71
   2   3  -5  515.04   38.75
  -2  -3   5  530.16   35.51
  -3  -2   5  513.32   35.09
   2   3  -5  518.01   35.76
  -2   3   5  548.40   32.05
   2   3  -5  596.56   40.31
   3   2  -5  587.53   39.05
  -2   3  -5  584.74   40.67
   3  -2  -5  548.29   35.77
  -2   3   5  531.64   31.78
   3   2  -5  497.21   29.41
  -3  -2   5  509.98   37.94
  -2  -3   5  535.04   40.05
   2  -3   5  533.69   38.30
  -2  -3   5  505.58   33.57
   2   3  -5  540.72   34.32
   3  -2   5  540.06   41.44
  -3   2   5  528.50   40.67
  -3  -2   5  486.20   34.17
  -2   3   5  549.20   41.72
   2   3   5  557.05   41.62
   3   2  -5  510.18   34.71
  -2  -3   5  481.13   32.86
  -2  -3  -5  540.55   40.10
  -2  -3  -5  529.28   39.23
  -2   3  -5  566.84   38.42
   3  -2  -5  498.54   39.22
  -3  -2  -5  516.67   40.39
   3   2  -5  505.08   34.63
  -3   2  -5  534.63   39.80
   3   2   5  566.52   42.55
   2  -3  -5  535.19   40.91
   2   3  -5  515.74   33.35
  -2   3   5  522.02   40.28
  -2  -3  -5  547.20   45.33
   2  -3  -5  492.80   37.81
   2   3   5  575.54   47.16
   3  -2  -5  526.76   40.36
  -3  -2  -5  502.81   45.37
   3   2   5  503.48   44.36
  -3   2   5  567.84   43.36
   3   2  -5  567.39   46.87
  -2  -3   5  579.94   47.34
  -2  -3  -5  498.61   25.28
  -3  -2  -5  515.15   30.01
   2   3   5  569.43   27.27
   3   2   5  514.34   30.41
   2   3  -5  596.56   48.57
  -2   3  -5  479.61   42.92
   3  -2   5  553.44   43.68
   2  -3   5  514.01   44.12
  -3  -2   5  552.79   46.59
  -3   2  -5  539.47   44.40
   2  -3  -5  553.33   46.34
  -2   3   5  537.91   47.05
   3  -2  -5  588.76   47.58
  -2  -3   5  564.90   36.76
  -3  -2   5  531.80   40.73
  -3   2   5  567.04   46.84
   3   2  -6  395.78   32.70
   2   3  -6  394.06   31.59
   3  -2  -6  369.91   35.66
  -2  -3   6  331.96   29.86
   2  -3  -6  384.97   36.56
  -3  -2  -6  391.16   36.47
  -2  -3  -6  331.64   34.19
   3  -2  -6  408.77   37.95
  -2   3   6  322.14   33.55
  -3  -2   6  331.40   31.14
  -3   2   6  360.42   36.29
   2  -3  -6  328.31   34.39
  -2  -3  -6  370.38   35.05
   3   2  -6  374.40   32.75
  -3  -2  -6  355.41   34.73
   2  -3   6  392.11   36.09
  -2  -3   6  365.67   31.22
   3  -2  -6  357.86   35.27
   3   2   6  315.07   33.83
   2   3   6  371.32   36.08
   2   3  -6  354.03   30.20
   3  -2   6  353.58   35.62
   2  -3  -6  387.50   36.42
  -3   2  -6  388.81   35.01
  -2   3  -6  378.06   34.31
  -2   3   6  374.48   27.10
   2  -3  -6  346.30   24.88
   3   2  -6  364.38   31.65
   3   2  -6  349.53   24.43
  -3  -2   6  360.26   24.66
   2   3  -6  379.86   35.11
  -2  -3   6  408.28   36.72
  -3  -2   6  377.70   32.19
  -2  -3  -6  353.54   37.15
   2   3  -6  343.32   29.69
  -2   3  -6  353.72   37.36
   3   2  -6  380.52   25.80
   2  -3  -6  388.28   26.51
  -2   3  -6  402.03   36.94
  -2   3   6  334.66   25.79
  -2  -3   6  364.25   36.04
  -3  -2   6  320.04   33.15
   2   3  -6  436.68   37.09
   3  -2  -6  351.69   31.70
   3   2  -6  408.27   35.22
  -2  -3   6  348.03   30.97
  -3   2   6  366.29   36.57
   2  -3   6  381.68   36.04
   3  -2  -6  374.43   36.45
   2  -3  -6  361.77   35.82
  -2  -3  -6  376.60   36.38
  -3  -2  -6  382.88   36.75
   3   2  -6  389.43   33.40
  -2   3   6  339.25   36.54
   3   2  -6  353.69   31.83
  -3   2  -6  357.71   34.53
  -3  -2   6  380.09   33.57
  -3  -2  -6  386.35   36.50
  -2  -3  -6  341.27   34.41
   2   3   6  322.26   34.57
  -2  -3   6  364.20   31.73
   2   3  -6  367.60   30.91
   2   3  -6  398.66   32.73
   3   2   6  395.94   39.08
  -2   3  -6  371.79   34.06
   3  -2   6  347.51   35.29
   2   3   6  348.31   37.95
   2  -3  -6  357.12   34.88
  -3  -2  -6  399.00   40.95
   3  -2  -6  330.13   34.21
  -2  -3  -6  400.14   40.66
   3   2   6  353.36   38.97
   3  -2   6  337.92   37.03
   2  -3   6  386.04   40.10
  -3  -2  -6  385.15   29.57
   2   3  -6  358.24   39.47
  -2   3  -6  370.07   39.31
  -3  -2   6  343.75   39.38
  -2  -3  -6  351.97   25.13
  -3   2  -6  379.94   39.42
  -2  -3   6  352.30   40.09
   3   2   6  369.43   29.32
   3   2  -6  345.55   39.80
   2   3   6  366.28   25.75
  -3  -2   6  346.60   34.54
  -2   3   6  386.71   41.72
  -2  -3   6  325.94   29.45
   2  -3  -6  369.51   40.74
   3  -2  -6  421.47   42.18
  -3   2   6  335.67   38.02
  -2   3   7    7.52    7.93
   2   3  -7   28.17   11.54
  -3  -2  -7   31.57   12.03
  -3  -2  -7   29.49   11.25
  -3   2   7   22.32   11.78
   3  -2   7   27.75   12.71
  -2  -3   7   28.44   11.12
   2  -3   7   14.95    8.26
   2  -3  -7   22.16    8.32
  -2  -3  -7   25.64   12.78
   3   2  -7   33.64   11.47
   2   3   7   35.94   12.77
   2   3  -7   16.64    9.73
   3   2   7   15.43    6.52
   2  -3  -7   20.13   11.20
  -3  -2   7   32.67   11.18
   3  -2  -7   29.16   11.93
   3   2  -7   21.05    9.66
  -2  -3  -7   21.53   10.97
  -2  -3   7   28.73   10.31
   3  -2  -7   34.53   11.87
  -2   3  -7   15.77    7.17
   2   3  -7    9.34    7.18
   3   2   7   28.56   10.77
  -3   2  -7   20.76   10.24
  -2  -3  -7   22.76   10.19
   2  -3   7   25.37   11.14
   3   2  -7   41.93   13.40
   2  -3  -7   24.96    9.25
   2   3   7    5.09    5.37
   3  -2   7    8.02    5.90
   3  -2  -7    5.85    9.10
  -2  -3   7   38.67   11.84
  -3  -2  -7   21.10   12.06
   2   3  -7   21.22    9.89
   2   3  -7   14.98    8.94
   3   2  -7   24.10    7.77
  -2  -3   7   19.70    8.71
  -2   3  -7   28.59   13.28
  -3  -2   7   28.55    8.80
   3  -2  -7   40.64   13.44
   3   2  -7   20.64    6.53
   2   3  -7   23.24    9.16
  -2  -3  -7   13.74   11.28
  -2   3  -7   19.36   10.64
   3   2  -7   10.60    6.61
  -3  -2   7   26.28   11.51
  -2  -3   7   10.26    9.10
   2  -3  -7   28.49    8.40
   3  -2  -7   23.30   11.26
  -2  -3  -7   23.13   12.07
   3   2  -7   36.13   12.53
  -2   3   7    9.86    7.15
  -2   3  -7   21.68   10.53
  -3  -2  -7   20.94   10.98
  -3   2   7   42.84   14.00
  -3   2  -7   18.52    9.77
  -3  -2   7    8.10    6.18
   2   3  -7   34.08   11.25
   2  -3  -7   15.47    7.75
  -2  -3   7   25.37   11.32
   2  -3  -7   24.42   10.67
   2  -3  -7   20.25    7.98
   3   2   7   18.24    8.94
   2   3   7    5.04    6.82
  -3  -2  -7   39.22   14.46
   3   2  -7   19.99    6.02
  -2   3   7   27.83    8.14
  -2  -3  -7   34.00   14.47
   3  -2  -7   39.53   13.61
   3   2   7   24.40    9.36
  -2   3  -7   17.68   12.35
  -3  -2  -7   23.03    7.75
   3  -2   7   37.88   15.91
   2  -3   7   19.71   10.03
  -2  -3  -7   54.22   13.47
   2   3  -7   28.49   14.10
  -3   2  -7   86.75   23.16
   2   3   7   25.79    9.38
   3  -2  -7   24.15   11.78
   3   2  -7   59.74   17.44
  -2   3   7   23.92   10.68
  -3   2   7   14.46   10.46
  -3  -2   7   32.78   11.66
  -2  -3   7   17.38    7.98
   3  -2  -7   15.35   12.40
  -3  -2   7   18.84   12.04
   3   2  -7   28.92   11.97
  -2  -3   7   14.83    8.34
   2  -3  -7   18.72    9.69
   2  -3  -7   22.03    9.03
   2  -3  -8  249.35   33.17
   2   3  -8  218.83   28.09
  -3   2   8  254.49   35.20
   3  -2  -8  291.61   35.52
  -2  -3   8  267.87   32.11
   3   2  -8  265.85   31.44
   2   3   8  278.09   36.77
  -2   3   8  237.21   33.65
  -3  -2  -8  314.27   37.27
  -3  -2   8  293.95   34.15
  -3  -2   8  272.14   33.14
  -2  -3  -8  257.32   34.48
   3  -2   8  257.00   34.54
  -2  -3   8  284.18   33.35
  -3  -2   8  345.35   36.63
  -2   3  -8  267.79   32.39
   2   3  -8  278.67   31.75
   2  -3  -8  273.25   35.24
  -3   2  -8  283.79   34.32
   3   2  -8  310.50   34.38
  -2  -3  -8  331.19   37.63
   3   2   8  326.17   39.09
   2  -3   8  270.15   35.09
   2   3   8  261.47   34.67
  -3  -2  -8  295.26   35.68
   3  -2  -8  296.28   36.02
   2  -3  -8  276.80   24.14
   3   2  -8  281.26   31.21
   3   2  -8  275.91   23.00
   2   3  -8  295.14   29.12
   2   3  -8  290.05   34.18
  -2   3  -8  330.10   40.99
   2  -3  -8  288.92   25.19
  -2   3  -8  293.62   35.19
   3   2  -8  290.92   34.07
  -3  -2   8  271.14   34.75
   3  -2  -8  280.75   33.04
  -2  -3   8  308.53   37.93
   2   3  -8  306.70   36.15
  -2  -3  -8  243.45   33.25
   2  -3  -8  235.86   33.55
   3   2  -8  274.97   33.28
   3  -2  -8  305.44   37.17
  -2  -3   8  274.58   32.94
  -3   2  -8  298.15   35.35
  -2  -3   8  281.25   32.97
   3   2   8  284.31   38.55
   2   3  -8  289.64   33.03
  -3   2   8  214.57   33.24
   2  -3  -8  291.54   36.18
   2  -3   8  323.91   37.77
  -2   3  -8  273.83   33.95
   2   3  -8  255.84   31.57
  -3  -2   8  282.41   33.50
   3   2  -8  268.03   33.16
  -2   3   8  272.53   35.88
   3  -2   8  288.24   36.70
  -3  -2  -8  254.69   33.53
  -2  -3  -8  234.86   32.57
   3  -2  -8  296.12   35.97
  -3  -2  -8  308.08   37.56
  -2  -3  -8  252.15   35.12
   2   3   8  261.60   35.77
   2  -3  -8  254.90   34.04
  -2  -3  -8  290.24   37.14
  -3  -2  -8  327.62   42.26
   3   2   8  280.61   37.71
   3  -2  -8  240.19   33.31
  -2   3   8  277.84   24.73
  -3  -2  -8  280.54   29.93
   2  -3   8  280.38   38.84
  -3   2  -8  283.54   36.46
   2   3  -8  354.86   43.08
   3   2   8  315.48   32.32
  -2   3  -8  279.53   38.57
  -2  -3  -8  254.59   27.45
   3  -2  -8  247.95   33.60
  -2  -3   8  304.35   42.25
   2  -3  -8  264.22   32.43
   2   3   8  316.55   30.56
   3   2  -8  291.99   40.63
   3  -2   8  340.32   40.26
   3   2  -8  290.37   32.63
   3  -2  -8  269.58   36.96
   2  -3  -8  264.72   36.08
  -3   2   8  289.04   38.93
  -2   3   8  244.10   35.92
  -3  -2   8  294.61   33.53
  -2  -3   8  253.12   27.08
  -3  -2   8  271.08   39.68
  -2  -3  -8  289.89   35.85
   3   2  -9  160.87   27.20
  -3   2   9  213.28   33.89
  -3  -2  -9  211.33   32.34
   2   3  -9  182.81   26.61
   3  -2   9  186.49   31.97
  -3  -2   9  208.43   31.15
  -2  -3  -9  190.17   31.85
  -2  -3   9  183.20   28.36
  -3  -2   9  200.65   29.88
  -2  -3   9  212.59   31.71
  -2  -3  -9  189.93   31.48
   3  -2  -9  184.16   29.15
   3  -2  -9  158.45   28.04
   2  -3  -9  188.55   30.87
   3   2   9  223.95   35.94
  -2   3   9  160.00   29.18
   2  -3   9  164.99   29.10
   2   3  -9  172.56   27.53
  -3  -2  -9  176.84   29.76
   2   3   9  171.35   30.62
   2  -3  -9  166.08   29.62
   3   2  -9  189.73   28.52
  -2   3  -9  213.62   31.79
  -2  -3  -9  179.83   29.36
  -3  -2   9  211.93   30.58
   3   2  -9  220.00   32.00
   2   3  -9  197.04   28.18
  -3   2  -9  242.49   34.04
   2  -3   9  186.29   30.49
  -2   3  -9  176.49   27.77
  -3  -2  -9  219.42   33.11
   2  -3  -9  168.83   29.06
   3  -2   9  197.11   32.22
   3   2   9  212.52   33.78
   2   3   9  168.16   29.59
  -2  -3   9  186.53   27.94
   3  -2  -9  195.49   30.50
   2   3  -9  196.86   24.22
   3   2  -9  190.72   19.90
  -2   3  -9  177.69   29.84
   2   3  -9  189.29   27.62
   2  -3  -9  194.94   21.13
   3   2  -9  180.42   26.14
   2  -3  -9  196.33   21.49
   3   2  -9  170.46   27.39
  -3  -2   9  208.86   32.70
   2   3  -9  226.99   32.05
  -2  -3  -9  193.63   31.03
  -2   3  -9  223.55   32.92
  -2  -3   9  210.64   33.95
   3  -2  -9  203.11   31.15
  -3   2  -9  203.48   32.27
  -2   3  -9  217.38   31.94
  -2  -3   9  186.83   29.72
  -3   2  -9  165.37   28.86
  -2   3   9  261.83   37.16
  -3  -2   9  249.38   34.95
   3   2  -9  169.62   26.50
  -3  -2  -9  187.81   27.63
   2  -3  -9  189.01   30.72
   2   3  -9  192.58   27.67
  -3  -2  -9  188.86   31.83
  -3   2   9  206.12   32.57
  -2   3  -9  180.03   28.64
   3  -2  -9  206.22   33.84
  -2  -3  -9  220.83   33.70
  -2   3   9  213.47   22.86
  -3  -2  -9  175.78   30.88
  -2  -3  -9  185.21   29.88
   2  -3  -9  191.48   32.15
   2   3   9  170.84   29.48
   3  -2  -9  176.98   30.24
   3   2   9  200.04   28.50
  -2   3  -9  189.35   32.93
  -2  -3  -9  213.42   26.68
   3  -2   9  171.29   30.28
   2  -3   9  200.93   34.22
  -3   2  -9  214.33   34.96
  -3  -2  -9  211.50   28.11
   2   3  -9  161.99   31.50
   3   2  -9  163.70   31.47
   2   3   9  233.74   28.56
   3  -2  -9  196.97   33.35
  -3   2   9  171.41   30.06
   3  -2  -9  209.32   31.85
   3   2  -9  247.28   32.04
   2  -3  -9  205.16   33.18
   2  -3  -9  204.76   30.26
  -2  -3  -9  168.77   28.84
  -2  -3   9  176.03   35.36
  -2   3   9  204.69   34.92
  -3  -2   9  141.07   30.62
  -2  -3   9  159.49   22.54
  -3  -2   9  176.34   26.37
  -2  -3  10  118.56   26.29
  -3   2  10  132.58   26.96
   3  -2 -10   98.06   23.60
  -2   3  10  100.13   25.58
  -3  -2 -10  155.19   30.80
   3   2 -10  135.55   27.49
   3   2  10  140.67   28.50
  -2  -3 -10  144.96   28.94
   3  -2  10  130.92   28.65
  -2  -3  10  103.74   24.50
  -3  -2  10   94.84   23.67
   2   3 -10   94.73   21.61
   2   3 -10  122.67   23.77
   2  -3  10  111.91   25.27
   2  -3 -10  120.67   28.27
   3   2 -10  128.80   25.08
   2   3  10  104.27   26.56
  -3  -2  10  123.13   28.13
   2   3  10  117.35   26.01
   3   2  10  117.13   26.88
   3   2 -10  103.35   22.53
   2  -3  10  112.02   26.26
  -2   3 -10  128.27   25.36
   2   3 -10  132.84   24.49
  -3  -2  10  130.92   26.26
  -2  -3  10  118.29   24.74
   3  -2  10  117.06   25.65
   2   3 -10  135.54   20.99
   3   2 -10  113.99   16.04
   2   3 -10  144.00   26.79
   3   2 -10   82.63   19.10
   3  -2 -10  130.46   12.52
  -2   3 -10   93.75   23.49
   3  -2 -10  101.90   22.41
  -2  -3 -10   95.45   22.82
   3  -2 -10  113.71   11.60
   2  -3 -10  105.69   15.85
   2   3 -10  114.47   22.48
  -3  -2  10  126.70   25.48
  -2   3 -10  127.76   26.51
   3  -2 -10  110.37   26.45
  -3  -2 -10  103.47   22.36
  -3   2 -10  126.53   27.35
  -2   3  10  130.35   28.99
  -2   3 -10   99.23   22.63
   3   2 -10  122.07   25.38
  -2  -3 -10   97.36   22.71
  -2  -3  10  130.23   25.40
   2  -3 -10  117.29   27.71
  -3   2  10  106.35   25.00
  -3   2 -10  111.11   24.64
  -2  -3 -10   97.50   24.59
   2  -3 -10  111.65   17.04
  -3  -2 -10  138.54   30.74
  -2   3  10  150.77   19.39
   2  -3 -10  116.93   24.30
   2   3  10  143.05   28.19
   3  -2 -10  101.85   24.93
  -3  -2 -10  124.01   22.51
   2   3 -10   97.21   24.25
   3   2  10   91.46   21.42
  -2  -3 -10  111.11   20.74
   3  -2  10  103.34   25.91
   2  -3  10   95.90   23.73
   3   2 -10   92.59   23.98
  -3   2 -10  124.32   27.49
  -2   3 -10  107.66   25.87
   3  -2 -10  100.15   23.04
   2  -3 -10  153.28   28.55
  -2  -3 -10  110.40   24.37
   3   2 -10  123.27   23.43
   2   3  10  131.19   23.34
  -3   2 -10  108.84   11.24
  -2   3  10  125.08   28.01
   2  -3 -10  109.19   26.32
  -3  -2 -10  144.01   25.63
  -2  -3  10  112.62   26.64
  -3  -2  10  149.28   36.45
   3  -2 -10   96.25   24.74
  -2  -3  10  125.01   20.59
  -3   2  10  118.93   27.81
  -3  -2  10  117.20   22.36
  -3  -2  11   25.33   13.77
  -3   2  11   11.62    9.15
   2   3  11   -4.76    8.00
   3   2  11   29.47   14.98
  -2   3  11   26.29   15.12
   3   2 -11   26.30   13.03
  -3  -2  11   25.53   15.35
   3  -2  11   35.12   16.08
  -2  -3  11   14.49   12.49
   2  -3  11   29.56   13.25
   2   3 -11   39.22   14.17
   2  -3  11   21.41   12.31
   2   3  11   22.80   14.89
  -3  -2  11   26.34   15.48
  -2  -3  11   18.83   12.29
   3   2  11    0.09    9.63
   3  -2  11   13.14   11.06
   3   2 -11   11.03    6.06
   3   2 -11   28.40   13.61
  -2   3 -11    1.76    9.60
   2   3 -11   28.15   16.49
   2   3 -11   44.91   13.25
  -2  -3 -11   29.43   14.61
   2  -3 -11   16.49    6.46
   3  -2 -11   23.05    5.82
   2   3 -11   18.61    8.02
   3   2 -11   31.17   13.00
  -2   3  11    6.12   10.19
  -3   2  11   12.54   12.62
  -3  -2  11   18.77   13.51
  -2   3 -11   33.25   17.13
  -2  -3 -11   23.27   15.78
   3  -2 -11   16.24    4.83
   2  -3 -11   14.26    5.06
  -3  -2 -11   16.80   14.05
   3  -2 -11   28.11   14.51
   2  -3 -11   10.60    9.35
   3  -2  11   26.33   16.27
  -2  -3 -11   26.89    9.77
  -3  -2 -11    9.46    5.62
  -2   3 -11   13.30   12.70
   2  -3  11   -9.14   17.54
  -3   2 -11   34.23   17.74
   3  -2 -11   22.86    6.79
   2  -3 -11   19.37   12.93
   3   2 -11   39.54   16.00
  -2   3  11   24.57   16.17
  -3  -2 -11   20.40   13.33
   2  -3 -11   42.64   18.89
  -3   2  11    9.67    9.14
   3   2  11   36.14   14.72
   3  -2 -11   19.22   15.80
  -2  -3 -11   22.95   12.56
  -2  -3  11   45.66   18.77
  -3  -2  11   25.44   11.25
   2   3  11   23.42   10.40
  -3   2 -11   15.39    4.54
  -3  -2  11   25.44   16.36
  -2  -3  11   19.13    9.89
   2  -3  12   -0.83    8.78
  -2   3  12   -3.22    7.49
  -3  -2  12   13.57   15.96
  -3  -2  12   14.60   12.85
   2   3  12   -0.25   12.71
   3   2  12  -11.13    9.46
  -3   2  12   20.85   16.00
  -2  -3  12   -7.01    8.05
   3  -2  12   -6.66   11.64
   2   3  12    1.53    8.12
  -3  -2  12   -0.33    6.95
   3  -2  12  -12.94   12.33
   2  -3  12    0.86   10.27
  -2  -3  12    7.41   10.84
   3   2  12   19.03   14.55
   2   3 -12   -9.35    9.28
   3   2 -12    2.66    8.15
  -2   3 -12   10.74   10.74
   2   3 -12    3.83    9.38
   3   2 -12    6.53    6.38
   2  -3 -12   -3.78    5.40
   3  -2 -12    1.99    4.01
  -2  -3 -12   -1.41    8.83
  -3  -2  12    5.27    8.41
  -2   3  12   21.48   16.03
  -3   2  12   -3.16   12.63
  -3  -2 -12    0.51   13.11
   3  -2 -12   -1.92    9.04
  -2  -3 -12   -3.50   10.22
   3  -2 -12   -0.67    3.54
   2  -3 -12   -0.65    4.41
   2  -3 -12   15.75   12.82
   2  -3 -12    3.97    7.10
   3  -2  12   -8.18    8.58
   2  -3  12  -10.55   15.93
  -3  -2 -12    1.85    6.30
  -3   2 -12    7.56   14.11
  -2  -3 -12  -12.05   11.90
  -3   2  12   -5.00    8.22
   3  -2 -12    1.77    8.05
  -2  -3  12    9.40    9.40
   2   3  12    8.88    9.24
   3   2 -12    3.26    6.64
  -3  -2  12    9.57   16.92
   3  -2 -12   -5.21    8.01
  -3   2 -12    0.71    2.98
  -2  -3 -12   -7.00   10.40
  -2  -3  12   -3.55    9.89
  -3  -2 -12   11.85    6.59
   2  -3 -12    5.32    8.93
   3   2  12    4.51   10.29
  -3  -2  12   -0.43    6.67
  -2   3  12    6.50   13.85
  -2  -3  13    0.84    8.26
  -2   3  13   -7.25    9.25
  -3   2  13    7.70    9.71
  -3  -2  13   -6.38   10.73
   2   3  13   -6.16   10.27
   3  -2  13   -4.83   10.40
   2  -3  13    0.69   10.39
  -3  -2  13   -0.24    9.75
   3   2  13   -7.47   13.96
   2   3  13   -8.46   13.33
   3  -2  13   -8.45   13.64
   3   2  13   12.50   13.19
   2  -3  13   -6.44   10.93
  -2  -3  13    2.71    9.60
  -3  -2  13   14.98   12.97
   3  -2 -13   15.08   11.78
   2   3 -13   -1.70    6.27
   2   3 -13   -2.30    5.02
  -2   3 -13   -0.88    8.51
   3   2 -13    0.96    7.29
   3   2 -13   14.41   10.16
   2  -3 -13    0.70    5.84
   3  -2 -13    1.21    3.85
  -2  -3 -13    5.54   13.74
  -2   3  13  -16.08   16.84
  -3  -2  13   21.58   16.59
  -3   2  13    3.08    8.41
  -2   3  13   -3.93    7.27
   2  -3 -13  -10.39    8.87
   3   2 -13   -1.01    3.60
   3  -2 -13    3.64    3.89
  -3  -2 -13   -9.78   13.47
  -3   2 -13    8.00   14.09
   3  -2 -13   -9.73   13.76
  -2  -3 -13   -9.40    7.66
   2  -3 -13   -2.67    6.72
   2  -3  13   -3.77   10.85
   2  -3 -13  -10.85   15.52
  -3  -2 -13   -6.99   11.63
  -2  -3 -13   -4.96   12.21
   3  -2  13   -5.16   11.63
  -2  -3  13   13.98   22.20
   2  -3 -13    0.13   10.08
   3   2 -13   14.20   14.76
  -3   2  13   10.99   11.85
   2   3  13    2.01    7.66
  -2  -3 -13  -15.52   16.21
   3   2  13    5.05    9.64
  -2  -3  13   -0.53    6.53
  -3   2 -13    7.07    5.35
  -3  -2  13  -22.31   13.74
  -3  -2 -13   -4.34    7.09
   3  -2 -13   17.46   12.72
  -3  -2  13    9.25   13.80
   3  -2  14  122.46   32.80
  -3  -2  14  162.85   35.95
   2   3  14  153.18   38.90
  -2  -3  14  121.97   29.92
  -3  -2  14  179.25   38.39
  -3   2  14  173.95   38.03
   3   2  14  122.51   35.15
   2  -3  14  164.18   37.64
  -2   3  14  191.47   40.73
   2  -3  14  126.46   34.31
  -2  -3  14  169.26   35.30
  -3  -2  14  182.90   37.36
   3  -2  14  182.96   41.21
   2   3  14  169.07   38.02
   3   2  14  160.76   38.33
   2   3 -14  150.65   25.47
  -2   3 -14  138.10   33.39
   3  -2 -14  144.41   16.13
   3   2 -14  144.52   20.60
   3  -2 -14  134.18   26.62
   3   2 -14  160.67   32.04
   2   3 -14  179.37   34.19
   2  -3 -14  150.76   22.88
   3  -2 -14  154.62   17.05
  -2  -3 -14  118.54   28.65
  -2   3  14  176.10   41.09
  -3   2  14  182.13   38.63
  -2   3  14  186.18   38.19
  -3  -2  14  186.08   38.29
  -3   2 -14  181.73   38.02
   3   2 -14  155.11   21.80
   3  -2 -14  102.85   29.33
   2  -3 -14  126.94   30.70
   2  -3 -14  140.84   22.48
  -3  -2 -14  174.92   36.74
  -2  -3 -14  177.87   35.56
   2  -3  14  188.30   43.21
  -2  -3 -14  125.62   26.75
   3  -2  14  156.38   36.69
  -3  -2 -14  141.27   30.44
  -2  -3  14  173.95   43.74
  -3  -2  14  185.94   41.58
  -2  -3 -14  186.40   34.16
   2   3  14  167.61   33.49
   2  -3 -14  143.12   33.89
  -2  -3  14  190.23   29.68
  -3   2  14  189.88   38.60
  -3  -2  14  158.17   30.94
   3   2  14  190.31   35.92
  -3  -2 -14  166.54   31.04
  -3   2 -14  178.87   17.19
   3  -2 -14  189.05   37.41
   3   2 -14  159.97   29.41
  -2   3  15   10.71   11.62
  -2  -3  15   -6.85   12.50
  -3   2  15   21.80    8.97
   3   2  15  -12.49   17.32
  -3  -2  15   11.05   20.00
   2   3  15   11.98   17.45
   2  -3  15   20.35   16.07
   3  -2  15  -12.92   15.82
  -3  -2  15   10.23   14.49
  -2  -3  15  -18.61   16.18
   3   2  15   20.52   13.69
   3  -2  15   -0.60   10.93
   2  -3  15   -8.25    8.88
   2   3  15    0.35   14.68
   3  -2 -15    8.94    9.56
   3   2 -15   10.14   11.73
   2   3 -15    2.98    7.97
   3   2 -15   -1.06    5.59
   2   3 -15    5.69   10.43
  -2   3 -15   -3.43   11.98
   2  -3 -15    1.19    4.69
   3  -2 -15    4.39    4.96
  -2  -3 -15   -9.57   12.91
  -2   3  15    6.38   17.29
  -2   3  15  -12.03   11.90
  -3   2  15   12.74   14.65
  -2   3 -15   31.61   15.31
  -3   2 -15   -9.05   16.97
  -3  -2 -15  -12.20   18.68
   3  -2 -15    0.55    3.46
  -2  -3 -15    6.57   13.22
   3  -2 -15   -0.33   16.15
   2  -3 -15   -2.65    4.10
   3   2 -15    9.89    8.29
   2  -3 -15  -17.06   14.53
   3  -2  15    6.97   14.82
  -3  -2 -15  -43.62   18.40
  -2  -3 -15  -11.90    9.18
   3   2 -15    0.33   12.17
  -3   2  15  -11.25   13.36
  -2  -3 -15   -5.71    9.48
  -2  -3  15   -0.07    5.37
  -2  -3  15    9.00   18.98
  -3  -2  15  -21.95   28.55
   2  -3  15   -8.71   19.45
  -3  -2  15   -0.96    8.38
   2   3  15   -7.56    8.06
  -3  -2 -15    3.30    8.95
  -3   2 -15   -2.43    3.69
   3   2  15  -10.47    8.55
   2  -3 -15   23.29   14.21
   3  -2 -15   -1.64   12.19
   3  -2  16   87.93   30.03
  -2  -3  16   88.12   29.70
   2  -3  16   98.14   30.77
   2   3  16  157.12   43.62
   3   2  16   83.68   31.22
  -3  -2  16   87.89   27.88
   2   3 -16  108.24   29.79
   3   2 -16   83.33   23.15
   3  -2 -16   72.89   19.36
   3   2 -16   69.89   15.16
  -2   3 -16   90.93   30.67
   2   3 -16   89.19   19.29
  -2  -3 -16   84.68   26.52
   3  -2 -16   80.57   12.30
   2  -3 -16   79.84   17.52
  -3   2  16   97.32   28.58
  -2   3  16  105.10   34.20
  -3   2  16   95.36   38.50
  -3   2 -16   56.14   24.94
  -2  -3 -16  101.05   31.21
   3  -2 -16   92.51   30.75
   2  -3 -16   75.68   17.02
  -3  -2 -16   60.84   23.12
   3   2 -16   81.11   17.06
   2  -3 -16   65.76   25.55
   3  -2 -16   63.18   10.25
  -2   3 -16   91.87   25.51
   2   3 -16   65.92   17.05
   3  -2  16   63.17   26.77
  -3   2  16   77.63   27.13
  -2   3  16   77.06   28.67
  -3  -2  16  113.24   32.63
   3   2  16  145.20   40.44
   2   3  16   77.19   28.83
  -2  -3  16  126.15   34.96
   2  -3  16   67.17   24.75
   3  -2  16   56.92   26.79
  -3  -2  16   63.58   28.84
  -3  -2 -16   85.94   22.68
   2  -3  16  102.77   38.21
   2  -3 -16   57.71   18.96
   3   2  16   70.51   26.19
  -2  -3 -16   77.57   23.43
   3   2 -16  108.61   25.30
  -3   2 -16   63.61   10.38
  -3  -2  16   75.05   23.33
  -2  -3  16   61.06   28.33
  -2  -3  16   96.71   22.96
   2   3  16  109.00   30.62
   3  -2 -16   86.69   28.00
   2  -3  17   18.13   18.24
  -2  -3  17   13.04   10.77
   3   2  17   18.16   19.09
   2   3  17   26.07   28.26
   3  -2  17   18.13   19.68
  -2   3 -17   -3.38   20.02
   2   3 -17   -7.92   13.42
   3   2 -17    0.86    5.25
   3   2 -17   -3.35    9.72
   2   3 -17   -9.21   14.38
  -3   2 -17   21.11   18.17
   3  -2 -17   -3.81   10.89
  -3  -2 -17    3.74    9.68
   2  -3 -17   -9.92    8.62
  -2  -3 -17   12.44   19.64
   3  -2 -17    7.73    5.44
  -2   3  17   19.04   18.50
  -3   2  17   -3.08   12.38
  -3   2  17   51.51   28.51
  -2   3 -17  -23.37   14.31
   3  -2 -17   -1.71    3.97
   3   2 -17    3.18    6.16
  -3  -2 -17    5.18   12.43
   3  -2 -17   -6.64   17.41
  -2  -3 -17   15.13   13.35
   2  -3 -17  -26.88   23.22
   2   3 -17   -1.92    5.25
   2  -3 -17    1.34    5.54
  -2  -3  17   -0.61   13.57
   3  -2  17   14.02   19.89
   2  -3  17    5.47   20.20
  -2   3  17    9.96   11.76
  -3   2  17   32.29   23.94
   2   3  17  -18.94   20.86
   3   2  17  -15.80   20.09
  -3  -2  17    9.17   10.45
  -2  -3 -17   -3.48    9.82
   3  -2  17   17.68   21.83
  -2  -3  17    5.08   22.27
   2  -3  17    6.14   11.48
  -3   2 -17   -4.85    3.08
   2   3  17  -20.57   20.43
   3   2  17   -6.94   11.94
  -3  -2 -17   -8.60   12.74
  -2  -3  17   -8.24    8.23
   3   2  18   -8.56   21.62
   2   3  18   30.10   33.82
  -2  -3  18  -16.47   20.80
   3  -2  18  -14.10   17.92
   2  -3  18   10.39   18.36
   3   2 -18    0.95   12.65
   3  -2 -18   -4.00   10.47
   2   3 -18  -13.01   16.33
  -2   3 -18    2.37   14.45
   2  -3 -18   -2.26   10.48
  -3   2 -18   16.94   12.72
   2  -3 -18   -0.69    5.25
  -3  -2 -18  -27.50   18.15
  -2  -3 -18   -9.14   16.70
  -3   2  18   -7.53   17.28
  -2   3  18    1.83   18.12
   3  -2 -18   -9.36   14.00
   2  -3 -18  -21.63   20.88
   3  -2  18  -10.50   19.48
  -2  -3  18   -8.23   17.38
  -2   3  18  -17.76   14.91
  -3   2  18  -26.24   30.57
   3   2  18    2.70   15.51
   2  -3  18    1.57   14.31
   2   3  18   -4.56   16.89
   3   2  18  -23.28   17.74
   2  -3  18   25.30   22.73
   3  -2  18   -4.88   14.75
  -2  -3  18   -1.40   23.47
  -3  -2  18   16.63   16.38
   2   3  19    9.42   17.78
   3   2  19   25.50   23.84
  -2  -3  19   16.19   21.84
   3  -2  19   -5.76   15.04
   2  -3  19  -14.36   16.64
   3   2 -19  -21.97   19.00
   2  -3 -19  -10.22   13.47
  -3   2 -19   12.78   19.62
   2   3 -19  -14.54   11.73
  -2   3 -19  -13.12   13.30
   3  -2 -19  -12.28   15.17
  -3  -2 -19    5.79   11.85
  -2  -3 -19    0.57    9.07
  -3  -2  19  -11.64   17.40
  -3   2  19   10.45   16.18
   3   2 -19  -13.84   16.61
   2  -3 -19    0.63   16.94
   3  -2 -19    1.80   17.29
   2   3  19   13.69   15.85
  -2  -3  19   27.78   26.50
   2  -3  19  -35.21   22.00
  -3   2  19   26.92   22.69
   3   2  19  -10.10   17.56
   3  -2  19   35.60   28.53
   3   2  19   15.60   16.58
  -2  -3  19  -12.14   21.18
   3  -2  19    4.13   17.65
   2  -3  19    8.80   15.26
  -2   3 -20   -3.52   13.49
   2   3 -20    7.26   17.29
   3   2 -20    0.22   20.80
   3  -2 -20   -3.02   10.34
  -3   2 -20   28.04   22.04
   2  -3 -20    1.48   11.14
  -2  -3 -20   19.87   15.41
  -3  -2 -20    2.34   16.16
   3   2  20    7.15   15.70
   2   3  20   -3.71   13.95
  -2  -3  20   28.88   23.93
   2  -3  20   35.07   22.81
   3  -2  20   -3.23   16.36
   3   2 -20    9.03   16.69
   3  -2 -20    6.16   18.60
   2  -3 -20  -12.20   16.38
   3   2  20   39.37   33.92
  -2  -3  20    7.04   21.15
   2  -3  20    0.56   22.71
   2   3  20    2.81   13.85
   3  -2  20  -23.60   21.54
   2  -3  20   -1.58   18.68
   3  -2  20    6.07   24.78
   3   2  20  -24.24   18.32
  -2  -3  20  -32.08   33.65
   3  -2 -21   -2.89    9.77
  -2   3 -21   -0.68   15.92
   2  -3 -21    6.43   11.60
   3   2 -21   -8.00   10.09
   2   3 -21    4.41   14.82
  -3   2 -21  -15.85   21.08
  -3  -2 -21    6.15   12.97
   3   2 -21  -16.01   17.55
   2  -3 -21    7.98   12.65
   3  -2 -21   22.75   16.15
   3  -2  21   26.06   21.00
   3   2  21   27.46   23.56
   2  -3  21  -14.13   26.57
  -2  -3  21   -2.18   13.95
   2   3  21    8.73   16.19
   3  -2  21   27.01   17.22
   2   3  21   -8.31   19.57
   3   2  21   -3.08   22.03
   2  -3  21   -7.13   17.12
  -2  -3  21    2.39   16.87
   3  -2  21   -3.25   21.95
   2  -3  21   11.81   23.92
   3   2  21  -20.76   23.94
  -2  -3  21   -1.70   22.10
   2   3 -22    0.42   11.97
  -2   3 -22  -16.60   19.81
   3   2 -22  -10.49   13.39
  -3   2 -22  -16.70   22.29
   2  -3 -22    9.31    9.81
   3  -2 -22  -25.19   22.53
   2  -3 -22    1.55   14.63
   3   2 -22    8.51   16.79
   3  -2  22  -11.91   20.70
   2  -3  22   -1.42   16.42
   2   3  22  -34.01   33.50
   3   2  22   41.25   30.66
   2  -3  22   45.79   31.69
   3   2  22   -3.81   14.93
   2   3  22   32.87   19.32
   3  -2  22  -24.95   24.13
   2  -3  22  -18.95   29.90
   3  -2  22  -25.10   24.71
   3   2 -23    4.12   15.15
   2   3 -23  -15.07   15.89
  -2   3 -23    4.72   18.39
  -3   2 -23  -15.87   23.67
   2  -3 -23  -33.02   28.18
   3   2 -23    3.85   16.00
  -2  -3 -23  -19.19   26.59
   3  -2 -23    2.36   20.64
   2   3 -23  -21.36   30.11
   3  -2  23  -38.88   29.41
   2  -3  23   40.85   37.47
   2   3  23   -9.22   18.09
   3   2  23   11.83   18.85
   2  -3  23  -22.85   33.52
   3  -2  23   26.91   22.27
   3   2  23   -8.42   31.60
   2   3  23  -12.66   21.41
   2  -3  23   -4.50   25.06
   3  -2  23   21.98   28.99
   2   3 -24    6.12   13.57
  -3  -2 -24   10.21   19.21
  -2  -3 -24   11.82   19.92
  -3   2 -24   27.44   29.85
  -2   3 -24   13.20   21.25
   3   2 -24   51.56   37.06
   2  -3 -24   18.55   16.21
  -2  -3 -24  -40.61   37.55
   3  -2 -24  -19.67   29.82
   2   3 -24   39.12   25.82
   2  -3  24   89.58   53.24
   3  -2  24   54.66   34.29
   2   3  24  120.20   47.08
   3   2  24   60.79   31.04
   2  -3  24   35.23   27.52
   2   3  24   31.21   31.83
   3   2  24   68.97   37.38
   3  -2  24   63.75   29.97
   3  -2  24   20.02   17.03
   2  -3  24  100.45   51.29
  -3  -2 -25   17.69   31.12
  -2   3 -25   15.17   26.40
  -3   2 -25  -14.46   24.30
  -2  -3 -25    6.29   20.70
  -2  -3 -25  -13.13   30.87
   3  -2  25  -19.47   20.41
   2  -3  25   80.09   47.61
   2  -3  25   46.81   30.70
   3  -2  25  -14.91   25.35
   3   2  25    8.94   22.48
   2  -3  25   15.88   19.58
   2   3  25   19.94   28.82
   3  -2  25  -35.74   32.69
  -3  -2 -26   19.62   18.61
  -2   3 -26   31.36   25.01
  -3   2 -26   23.26   27.05
   3  -2  26    0.19   20.56
   2  -3  26   10.91   30.27
   2  -3  26  -25.24   29.04
  -3   2 -27   14.55   22.42
  -2   3 -27   18.19   22.84
  -3   3   0 1256.96   44.39
  -3  -3   0 1272.84   61.11
   3   3   0 1344.49   63.95
  -3  -3   0 1211.68   60.71
   3   3   0 1247.10   61.39
   3   3   0 1273.44   45.68
  -3   3   0 1325.66   57.43
   3  -3   0 1292.94   57.49
   3   3   1    4.44    4.05
  -3  -3  -1    6.36    3.47
  -3   3  -1    5.36    4.20
   3  -3  -1    5.20    4.89
  -3   3   1   -2.86    3.07
   3  -3   1    2.13    2.39
  -3  -3  -1    0.61    5.26
  -3  -3   1    7.75    7.50
  -3   3  -1   -0.01    2.17
   3   3   1   -0.96    5.42
   3   3  -1   -6.38    4.78
   3   3   1   -4.26    4.11
  -3  -3  -1    7.50    3.69
  -3  -3   1    1.59    2.45
  -3  -3   1    8.85    8.39
   3   3   1    0.95    5.80
   3   3  -1   -2.97    7.70
  -3  -3  -1    5.24    6.95
   3   3  -1   -0.98    2.39
  -3   3   1   -6.77    6.96
   3   3  -1   -3.64    5.13
   3  -3  -1   -2.96    4.22
  -3   3  -1   -7.96    6.20
   3  -3   1   -0.77    4.32
   3   3   2    2.53    4.41
  -3   3   2   19.10    8.28
   3   3   2   13.91    4.95
  -3  -3   2    6.27    3.20
  -3  -3  -2   15.57    6.04
  -3   3   2    4.07    6.34
  -3   3   2    7.03    3.90
   3  -3  -2    4.21    2.08
  -3  -3   2   13.39    8.49
  -3   3  -2    4.55    6.22
   3   3   2   15.70    7.46
  -3   3  -2   10.44    4.60
  -3  -3  -2    6.88    7.81
   3   3  -2    6.90    4.00
  -3  -3   2    3.98    7.05
  -3  -3   2   -0.42    2.31
  -3   3   2   10.55    4.44
  -3  -3  -2    3.51    3.19
  -3  -3   2   23.58   10.10
  -3  -3  -2   19.45   11.92
   3   3   2    1.85    5.16
   3   3  -2   12.40    7.16
   3   3  -2    9.10    4.27
  -3   3   2    7.67    6.77
   3  -3  -2   20.46    7.84
   3  -3   2   -3.90    5.83
   3  -3  -2   11.70    6.86
  -3   3   2    8.40    5.91
  -3  -3   2   -1.98    4.50
   3  -3   2    6.77    5.49
  -3   3  -2    8.46    5.15
   3   3  -2   14.07    7.39
   3   3  -3    0.07    2.91
  -3  -3  -3   -3.34    4.68
   3   3   3   12.60    6.14
  -3  -3   3   -0.05    2.54
   3   3  -3    2.69    3.07
   3  -3  -3    0.55    4.88
  -3   3   3    3.49    5.81
   3   3   3   -2.99    5.09
  -3  -3  -3    8.24    5.71
   3   3  -3    4.65    2.48
  -3   3   3   -2.14    5.04
   3   3  -3    6.97    8.11
  -3  -3   3    6.22    9.17
   3   3  -3   -3.72    7.29
  -3   3  -3    0.96    4.44
  -3  -3  -3    5.87    8.64
  -3  -3   3   -1.98    4.15
   3  -3  -3    1.14    3.99
  -3  -3   3    5.55    4.02
  -3   3   3    8.25    8.39
   3   3  -3   -1.82    3.01
   3   3   3   -8.62    7.77
  -3  -3  -3  -11.61   10.48
   3   3  -3    1.48    3.55
   3   3  -3   15.08    8.09
  -3  -3   3    6.20    6.36
   3  -3   3    8.33    6.11
  -3   3  -3   -0.28    5.19
   3  -3  -3    0.40    4.62
   3   3  -3   -8.66    8.09
  -3   3  -3    6.38    4.91
   3  -3  -3    1.56    8.47
  -3   3   3   -1.93    8.39
   3  -3   3   -3.58    4.30
  -3  -3   3   -2.60    8.50
  -3   3   4 5982.20  130.35
   3   3  -4 6130.51   98.27
  -3  -3   4 5716.79   97.83
   3  -3  -4 5983.71  129.20
   3   3   4 5878.55  122.73
  -3  -3  -4 6064.47  120.72
   3  -3   4 6266.10  124.15
   3   3  -4 5812.80   98.41
   3  -3  -4 5770.58   99.83
   3   3  -4 5798.09  126.63
  -3  -3   4 5692.32  117.49
  -3   3   4 6073.84  105.53
   3   3  -4 5968.31  120.23
  -3  -3   4 6002.56  127.54
  -3  -3  -4 5669.62  149.30
   3   3  -4 5711.00  117.51
  -3  -3   4 5942.31  124.62
  -3   3  -4 6224.28  120.63
   3   3  -4 6064.26   99.93
   3  -3  -4 5938.36  131.06
  -3   3   4 5800.86  130.41
   3  -3   4 5992.13  124.46
  -3  -3  -4 5981.69  122.40
   3   3   4 5671.26  123.52
   3   3  -4 6056.37  101.69
  -3  -3   4 5879.25  101.55
  -3  -3  -4 5910.22  121.92
  -3  -3  -4 5951.11  154.00
   3   3   4 5958.74  154.63
  -3   3   4 6219.34  133.07
   3  -3  -4 5909.56  125.60
  -3  -3   4 5821.06  145.85
   3  -3   4 5744.36  144.03
   3   3  -4 5991.55  147.45
   3   3   4 5868.31   74.63
  -3   3  -4 5867.97  144.31
  -3   3  -4 5952.91   84.65
   3  -3  -4 5720.23  150.65
   3  -3   4 5736.47   85.09
  -3   3   4 5856.37  152.89
   3   3  -5    6.27    5.04
  -3  -3  -5   -6.06    8.20
   3   3   5   -5.43    6.03
   3   3  -5   -5.67    5.34
  -3  -3   5    9.66    6.10
  -3   3   5    2.80    6.28
  -3  -3  -5   11.66    5.43
   3   3  -5   -2.93    5.50
   3  -3  -5   -2.85    5.53
  -3  -3  -5    9.58    8.18
   3  -3   5   -3.77    5.18
   3   3   5   -0.87    5.01
   3   3  -5    6.30    6.40
  -3  -3   5    0.78    3.66
   3  -3  -5   -3.56    3.65
  -3  -3   5   -4.57    6.27
  -3  -3   5  -10.08    7.95
  -3   3   5   -1.07    2.67
   3   3  -5    3.19    4.73
  -3  -3  -5    4.12    9.24
   3   3  -5    1.12    4.12
  -3   3  -5   -2.42    4.80
   3  -3  -5   -0.60    4.63
   3   3  -5   -1.35    3.96
  -3  -3   5    1.37    5.65
  -3  -3  -5   -5.29    6.54
  -3   3   5   -7.81    8.20
   3  -3   5   -8.47    6.90
  -3   3   5   -2.20    2.95
  -3  -3  -5    0.67    7.54
  -3   3   5    1.13    4.76
   3   3  -5   -6.55    5.17
   3   3   5   -9.88   11.80
  -3   3  -5    8.62    9.63
   3  -3   5    7.30    6.38
   3   3   5   -0.90    2.75
  -3  -3  -5   -0.65    3.91
   3  -3  -5   -1.36    4.91
  -3   3   5   -0.93    8.41
   3  -3  -5    5.87    7.19
  -3  -3   5    6.29    9.35
   3   3  -5    3.45    7.80
  -3  -3   5    2.95    6.15
  -3  -3   6  695.38   43.41
   3  -3  -6  750.07   53.26
   3   3  -6  766.66   44.58
   3  -3  -6  763.58   51.96
  -3   3   6  723.18   52.16
  -3  -3  -6  718.68   50.48
  -3  -3   6  794.02   46.56
  -3   3  -6  770.13   49.52
   3  -3  -6  688.67   50.13
   3   3  -6  747.07   44.23
  -3  -3  -6  786.29   51.60
   3  -3   6  718.06   50.00
   3   3   6  686.24   50.33
   3   3  -6  730.26   42.00
   3   3  -6  738.34   49.28
   3  -3  -6  806.91   35.06
  -3  -3   6  770.42   42.93
  -3   3   6  727.63   35.48
  -3  -3  -6  720.73   56.75
  -3  -3   6  709.90   47.82
   3   3  -6  677.30   40.82
  -3  -3   6  687.27   49.64
  -3   3   6  734.78   35.96
   3   3  -6  757.26   49.06
  -3   3  -6  776.31   51.05
   3   3   6  686.08   50.06
  -3   3  -6  802.83   50.98
   3  -3  -6  727.13   52.22
   3  -3   6  733.69   51.02
  -3   3   6  730.83   52.60
  -3  -3  -6  761.54   51.63
   3   3  -6  735.37   44.40
  -3  -3  -6  667.21   49.55
  -3  -3   6  738.06   45.16
   3   3  -6  731.16   44.92
  -3  -3  -6  779.93   60.23
   3   3   6  799.01   60.75
   3  -3  -6  647.42   47.93
  -3   3   6  757.33   54.40
   3   3  -6  716.88   58.33
  -3  -3   6  659.71   55.06
   3   3   6  729.90   36.38
  -3   3  -6  705.22   55.61
   3  -3   6  743.82   56.49
  -3  -3  -6  729.01   36.09
  -3   3   6  760.67   60.47
   3  -3  -6  736.70   59.17
  -3  -3   6  803.30   51.81
   3   3  -7    1.13    4.56
  -3  -3   7    6.85    7.26
  -3  -3  -7   -3.16    7.13
  -3   3   7   -2.73    7.15
   3  -3  -7    2.32    5.88
   3   3   7    5.14    7.03
   3   3  -7    0.18    6.74
  -3  -3  -7   10.49    8.94
   3  -3   7   -0.51    8.11
  -3  -3   7    0.91    6.43
   3  -3  -7   -2.71    6.75
  -3  -3   7    3.75    6.78
   3   3  -7    8.47    7.41
   3   3   7   -1.46    5.52
   3  -3   7   -3.66    8.27
  -3   3  -7    7.47    8.01
  -3  -3  -7    8.37    9.11
   3  -3  -7   -4.17    8.62
  -3  -3   7    5.43    7.26
   3  -3  -7    0.81    3.78
   3   3  -7    6.35    5.87
  -3  -3   7   13.54   11.87
   3   3  -7   -0.24    5.86
  -3   3  -7    9.66   10.28
  -3  -3  -7    9.80   12.66
   3   3  -7   -3.66    4.64
  -3   3   7    1.50    4.16
  -3  -3  -7    1.82    7.50
   3  -3  -7    1.75    8.06
  -3   3   7    7.21    7.84
  -3   3  -7    3.97    8.01
   3   3  -7   -0.20    5.99
  -3  -3   7    0.11    5.08
  -3   3   7   -2.77    3.27
  -3  -3  -7   -2.85   10.17
   3   3   7    2.61    8.54
   3   3  -7   -1.52    3.80
   3  -3  -7   -5.01    6.52
   3   3   7    0.89    4.50
  -3  -3  -7   -2.38    4.68
   3  -3   7    6.88    8.07
  -3   3  -7   -8.97    8.76
   3   3  -7    3.84   11.01
   3  -3  -7   -5.63    6.47
  -3   3   7    2.55    8.89
  -3  -3   7   -5.55   13.11
  -3  -3   7   -1.92    8.08
  -3   3   8  307.16   38.61
   3  -3  -8  272.61   36.48
  -3  -3   8  336.72   36.54
   3   3  -8  336.40   35.37
   3  -3  -8  407.09   44.22
  -3  -3   8  353.50   36.54
  -3  -3  -8  314.13   37.58
  -3  -3  -8  368.29   39.75
   3   3   8  351.38   41.18
   3  -3   8  296.10   36.53
   3   3  -8  343.15   35.04
  -3   3  -8  344.10   37.09
  -3  -3   8  339.49   35.28
   3  -3  -8  315.66   37.83
   3   3  -8  355.73   37.43
   3  -3  -8  323.36   22.07
  -3  -3   8  368.26   37.36
   3   3  -8  345.23   32.57
  -3   3  -8  360.16   39.40
  -3  -3  -8  278.06   38.43
  -3  -3   8  297.53   36.58
   3   3  -8  302.87   34.97
   3   3   8  366.39   43.23
  -3   3  -8  353.48   38.91
  -3  -3  -8  359.49   42.06
   3  -3  -8  335.06   39.61
   3   3  -8  314.21   33.76
  -3  -3  -8  334.02   38.39
  -3  -3   8  336.98   36.16
   3   3  -8  310.72   35.54
  -3   3   8  341.68   40.76
   3  -3   8  301.98   37.83
  -3   3   8  348.28   24.53
  -3  -3  -8  334.05   42.08
   3  -3  -8  332.70   39.35
   3   3   8  329.31   41.98
   3   3  -8  307.63   42.55
   3   3   8  369.42   32.81
   3  -3  -8  320.09   37.78
   3  -3   8  313.57   41.52
  -3  -3  -8  327.32   30.24
  -3   3  -8  302.27   39.26
  -3  -3   8  333.70   34.84
   3  -3  -8  259.11   37.83
  -3   3   8  324.46   42.89
  -3  -3   8  293.98   41.12
   3  -3  -9    3.34    6.39
   3   3  -9    2.75    6.22
   3   3  -9    8.41    7.42
   3  -3   9   -6.01   10.94
  -3  -3  -9   -5.33   10.80
  -3   3   9    9.51    9.68
  -3  -3   9   -5.20    8.43
  -3  -3   9  -11.19   10.00
  -3  -3  -9   11.35   10.69
   3   3   9   -0.81    6.18
  -3   3  -9    1.24    5.55
  -3  -3  -9  -12.00    9.82
   3   3   9   17.64   13.98
  -3  -3   9    7.38    8.45
   3   3  -9    6.46    8.97
   3  -3   9    8.55    8.21
   3  -3  -9    2.02    4.41
   3   3  -9    5.47    8.33
   3   3  -9    7.08    8.03
  -3  -3   9   -0.75    7.69
  -3   3  -9    9.40   11.69
   3   3  -9    4.11   11.57
   3   3  -9   -5.64    7.65
   3  -3  -9    0.15   10.35
  -3   3  -9   36.33   22.50
  -3  -3  -9   -6.87   11.65
  -3   3   9   -3.79    8.43
  -3  -3   9   -2.19    7.15
  -3   3   9   -0.54    3.43
  -3  -3  -9    5.88    8.83
   3   3   9    6.97    9.61
  -3   3  -9    6.65    8.58
   3   3  -9   -9.98   11.71
  -3  -3  -9   26.08   12.14
   3  -3   9   -2.73   10.33
   3  -3  -9   -8.95    6.98
   3   3   9    0.22    5.61
  -3   3   9   26.35   14.10
  -3  -3   9    0.20    6.43
   3  -3  -9   -4.20    8.30
   3  -3  -9    9.75   15.36
  -3  -3   9  -11.75   12.75
  -3  -3  10    2.98    7.44
   3   3  10   -0.21    9.03
   3  -3  10   38.32   18.76
   3   3 -10   -2.51    5.92
   3   3 -10   -3.20    8.47
  -3  -3  10   16.89   13.34
  -3   3  10   -7.11    9.96
   3  -3 -10   -3.06    5.91
  -3  -3 -10   -9.68    8.79
  -3  -3  10   -1.16    8.03
   3  -3  10    8.97   11.56
   3   3  10   -4.87    9.37
   3   3 -10   13.05   11.42
   3   3 -10   21.22   10.53
   3   3 -10    6.76    5.68
  -3  -3  10   10.34   14.77
   3  -3 -10   -2.76    3.67
  -3   3  10    3.52    8.29
  -3  -3 -10   11.05    7.45
   3  -3 -10    9.60   12.86
  -3  -3 -10    5.06    8.38
   3   3 -10   -8.70    9.46
  -3  -3  10   29.60   12.57
  -3   3 -10   -4.83    7.04
  -3  -3 -10    3.00    8.27
   3  -3 -10    8.32    4.87
   3  -3 -10    0.46    8.72
   3   3  10    2.98   10.40
   3   3 -10    6.35   11.22
  -3  -3 -10   21.58   13.03
   3  -3  10   -0.63    8.28
  -3   3 -10   -6.63    9.55
   3   3  10   10.60   10.66
   3  -3 -10    3.10    9.06
  -3  -3  10  -15.16   16.03
  -3   3  10   -1.28    9.49
   3  -3 -10    6.38   10.17
  -3  -3  10   -6.88    6.16
  -3   3  11  -10.49   15.05
  -3  -3  11    9.22   11.15
  -3  -3  11   13.23   13.18
   3   3 -11    4.87    8.60
   3  -3  11   -6.90    9.02
   3   3  11    0.90    9.01
   3  -3  11   10.26   14.48
  -3  -3  11    3.11    9.52
   3   3  11   -3.34   15.33
   3   3 -11    1.55    5.48
   3   3 -11   -4.57    4.39
   3  -3 -11    3.32    5.29
  -3  -3 -11    0.95    7.03
  -3   3  11    2.94    9.40
  -3  -3  11   -6.14    9.92
   3   3 -11   -0.51    7.17
   3  -3 -11    7.15   10.29
   3  -3 -11   -1.25    3.58
  -3  -3 -11   -6.12    7.16
  -3   3 -11   -2.09    8.89
   3  -3  11   10.70    9.85
  -3  -3 -11    1.33    6.18
   3   3  11   -1.08    5.29
   3  -3 -11   -0.41   10.25
  -3  -3  11   -3.48    4.78
  -3   3  11    6.45    8.98
  -3  -3  11   25.69   14.66
  -3  -3 -11    1.98    7.08
   3  -3 -11   -3.39    8.68
  -3  -3  12  831.30   72.58
  -3  -3  12  789.49   69.65
  -3   3  12  754.27   73.39
  -3  -3  12  858.39   71.64
   3   3  12  782.58   75.49
   3  -3  12  847.41   76.41
   3   3 -12  704.45   61.65
   3   3 -12  819.93   51.70
   3  -3 -12  711.68   36.97
  -3  -3 -12  641.51   65.72
   3  -3 -12  802.30   39.62
   3  -3  12  740.95   71.96
   3   3  12  772.33   76.43
  -3   3  12  855.90   78.19
  -3  -3  12  807.94   71.69
  -3  -3 -12  790.07   73.74
   3  -3 -12  788.62   72.49
   3  -3 -12  855.79   73.24
  -3  -3 -12  722.54   58.48
   3   3  12  769.77   62.96
   3  -3  12  807.40   79.28
  -3  -3  12  881.24   86.15
   3  -3 -12  747.67   72.75
  -3  -3  12  762.89   59.11
  -3  -3 -12  790.75   66.13
  -3   3  12  824.58   77.92
  -3  -3  13   -0.36   10.21
   3  -3  13    5.28   12.37
   3   3  13    5.37   15.19
  -3  -3  13    1.03   11.97
  -3   3  13    6.14   13.07
  -3  -3  13    9.88    9.31
   3  -3  13   -9.92   10.81
   3   3  13  -13.75   16.51
  -3   3 -13   17.29   14.46
   3   3 -13    4.86    7.44
   3   3 -13   -9.50   11.09
  -3  -3 -13  -14.69   10.78
   3  -3 -13   -0.13    3.79
  -3   3  13  -16.57   15.04
  -3  -3  13   25.49   17.44
   3  -3 -13   -5.14    4.66
  -3  -3 -13   -1.17   15.70
   3  -3 -13   12.61   10.54
   3  -3 -13   -2.04    8.96
  -3  -3 -13   -3.32    9.76
   3  -3  13  -10.00   10.49
  -3   3  13   24.37   20.33
   3   3  13   -6.19    9.73
  -3  -3 -13   -4.18   11.41
  -3  -3  13   18.90   15.17
  -3  -3  13    4.91   15.18
   3  -3 -13   -8.28   15.12
  -3   3  14  144.90   36.77
   3   3  14  164.14   39.93
  -3  -3  14  217.84   40.94
   3  -3  14  148.09   34.75
   3  -3  14  154.05   35.20
   3   3  14  153.44   36.91
  -3  -3  14   92.87   27.12
   3   3 -14  163.46   31.80
  -3   3 -14  170.61   38.11
   3   3 -14  139.89   22.42
  -3  -3 -14  161.80   35.94
   3  -3 -14  162.63   17.84
   3  -3 -14  159.97   18.58
  -3   3  14  195.15   41.76
   3  -3 -14  164.22   36.18
  -3  -3 -14  198.24   39.59
  -3  -3 -14  185.30   32.30
   3  -3  14  186.51   41.41
   3  -3 -14   95.44   28.35
  -3  -3  14  183.42   33.33
  -3  -3 -14  146.47   30.18
  -3  -3  14  132.89   35.41
  -3   3  14  141.09   34.87
   3   3  14  187.74   35.40
  -3  -3  15    5.94   15.90
  -3   3  15  -23.06   20.62
   3  -3  15   22.32   17.72
   3   3  15   -2.90   11.58
  -3  -3  15   25.23   15.40
   3   3  15  -22.89   18.61
   3  -3  15   18.90   16.75
   3   3 -15   18.73   16.29
  -3   3 -15    5.72   15.03
   3   3 -15   -2.55    5.95
  -3  -3 -15    8.90   13.63
   3  -3 -15   -0.12    3.51
  -3   3  15   54.06   27.40
  -3   3  15   14.55   13.99
  -3  -3 -15   -6.41   13.93
   3  -3 -15   -1.35    3.76
   3  -3 -15    7.94   13.14
  -3   3 -15    0.72   10.23
  -3  -3 -15   -0.34   11.20
   3  -3  15  -15.26   15.98
  -3  -3  15    7.15   13.00
   3   3  15   -4.80   14.63
   3  -3 -15    2.16   13.42
  -3  -3 -15    1.43   10.48
  -3  -3  15   -7.49   23.74
  -3   3  16  494.09   70.33
   3   3  16  493.20   70.50
  -3  -3  16  515.99   69.36
  -3  -3  16  394.23   58.01
   3   3  16  518.76   71.86
   3  -3  16  453.48   66.06
   3   3 -16  405.17   39.45
   3   3 -16  429.65   54.56
   3  -3 -16  426.27   49.95
  -3   3 -16  413.45   62.05
   3  -3 -16  417.93   30.05
   3  -3 -16  416.27   30.03
  -3  -3 -16  385.60   54.22
  -3   3  16  446.25   66.85
   3  -3  16  535.21   72.80
  -3  -3 -16  397.96   58.75
   3   3 -16  401.65   38.61
   3  -3 -16  411.38   62.47
   3   3  16  449.39   60.25
   3  -3  16  481.38   73.34
  -3  -3 -16  434.73   56.10
  -3  -3  16  467.04   52.81
  -3   3  16  473.16   66.86
  -3  -3  16  389.85   67.15
  -3  -3 -16  436.21   55.19
   3  -3  17   18.89   18.04
   3   3  17    2.34   15.03
  -3  -3  17  -14.57   13.83
  -3   3 -17   -8.60   14.71
   3  -3 -17    0.03    9.36
   3   3 -17   -1.35    9.95
   3  -3 -17   -1.48    4.72
  -3  -3 -17   -8.21   15.70
  -3   3  17   -9.86   16.47
  -3   3  17    1.61   17.56
  -3  -3 -17   15.31   14.75
   3  -3 -17  -13.04   16.69
   3   3  17    6.93   10.91
   3  -3  17   33.58   27.20
  -3   3  17    3.95   12.67
  -3  -3  17   13.42   18.81
   3  -3  17  -16.92   23.26
  -3  -3  17   -6.92    6.80
  -3  -3 -17  -19.15   15.20
   3   3  17   -4.94    9.82
  -3  -3  17  -12.50   18.33
   3   3  18   12.40   12.63
   3  -3  18   56.53   25.86
   3  -3 -18    3.19   13.35
  -3   3 -18   21.99   12.96
   3   3 -18    5.35   10.14
  -3  -3 -18   21.30   16.70
  -3   3  18   10.71   14.44
   3  -3 -18  -10.10   17.00
  -3  -3  18  -15.29   17.52
   3   3  18   42.96   27.42
   3  -3  18   29.63   22.53
  -3   3  18  -11.64   16.52
   3   3  18   25.10   20.69
  -3  -3  18    6.01   20.61
   3  -3  18   -1.13   16.40
  -3  -3  18   33.61   19.07
   3   3  19  -18.12   20.12
   3  -3  19  -15.11   22.88
   3  -3 -19   -3.00   11.35
   3   3 -19  -17.44   18.35
  -3   3 -19  -21.33   17.49
  -3  -3 -19   -5.30   13.56
  -3   3  19  -22.92   28.99
  -3  -3  19    4.23    7.95
   3  -3 -19    4.70   17.77
   3  -3  19    1.36   18.21
   3   3  19   -0.68   16.62
  -3   3  19   14.76   21.59
   3  -3  19   20.36   21.05
   3   3  19  -14.89   20.72
   3  -3 -20   26.31   17.63
   3   3 -20   36.35   22.26
  -3   3 -20   32.82   21.13
  -3  -3 -20   81.22   24.42
   3  -3 -20   55.81   30.99
   3   3 -20   44.32   22.99
   3  -3  20   30.24   20.74
   3  -3  20   19.28   21.18
   3   3  20   54.45   28.10
   3  -3  20   66.24   30.69
   3   3  20   -3.45   24.45
   3   3  21    4.23   19.50
   3  -3  21   20.85   15.59
  -3   3 -21   -3.49   18.12
   3  -3 -21   -6.42   16.53
   3   3 -21   -7.35   17.99
   3  -3 -21  -16.84   16.80
   3   3 -21   -5.95   23.52
   3  -3  21   -3.06   13.49
   3   3  21   16.51   15.65
   3  -3  21   18.42   25.63
   3  -3  22   40.24   29.36
   3   3  22   -3.77   17.70
   3   3  22  -23.01   29.54
   3  -3  22   -3.03   15.53
  -3   3 -22   22.00   20.33
   3   3 -22   -0.05   13.08
   3   3 -22  -25.26   21.94
   3  -3 -22   18.45   12.67
   3  -3  22   27.33   15.60
   3  -3  23   -2.13   24.86
   3   3  23    9.96   32.35
   3   3  23  -36.28   34.70
   3  -3  23  -30.72   19.26
  -3   3 -23   16.62   14.70
   3   3 -23  -21.64   22.02
   3   3 -23  -22.80   19.94
   3  -3 -23   67.67   32.89
   3  -3  23   12.82   18.53
   3   3  24  125.54   51.00
   3  -3  24   57.92   33.37
   3  -3  24   76.89   39.62
   3   3  24   67.81   41.91
  -3   3 -24   50.21   26.14
   3   3 -24  149.88   50.83
   3  -3 -24   45.80   33.45
   3  -3  24  102.31   43.06
   3  -3  25   -1.89   22.97
   3   3  25   35.13   35.56
  -3   3 -25   13.28   16.82
  -3  -3 -25   17.98   20.56
   3  -3  25   56.89   39.31
  -3  -3 -25  -33.47   33.26
   3  -3  25  -14.52   24.83
  -3   3 -26  -16.67   18.02
   3  -3  26   28.18   36.00
  -3   3 -27   50.16   41.78
   3  -3  27   36.28   31.07
   0   4   0 2330.15   44.98
   0  -4   0 2404.15   73.23
   0   4   0 2307.33   72.18
   0  -4   0 2325.65   78.84
   0   4   0 2332.63   80.62
   0   4   0 2343.17   80.80
   0   4   0 2324.74   46.19
  -4   0   0 2336.94   76.34
   0  -4   0 2411.27   63.00
   0   4   0 2373.63   63.30
  -4   0   0 2343.19   79.22
   0   4   1    5.11    3.58
   0  -4  -1    2.24    2.89
   0  -4  -1   -1.10    3.64
   0  -4   1   -2.57    5.82
   0   4  -1    3.82    5.88
   0   4  -1   -0.85    5.31
   0  -4   1   -5.55    6.11
   0   4   1   -1.85    3.74
   0  -4  -1   14.30    8.65
   0  -4  -1    3.10    3.35
   0   4   1    0.31    2.99
   0  -4  -1    1.39    5.28
   0   4   1    4.66    5.57
  -4   0  -1    5.91    7.02
  -4   0   1    1.71    5.02
   0   4  -1    5.44    5.18
   0  -4   1   -0.53    3.56
  -4   0   1    0.74    4.04
   0   4   1    2.80    3.05
   0  -4  -1   -5.33    4.13
   4   0  -1    6.44    6.69
  -4   0   1    1.04    4.54
   0   4   2   16.48    5.37
  -4   0   2   12.83    6.08
   0  -4  -2   17.56    5.86
   0  -4   2   15.89    7.12
   0  -4   2   22.11    9.68
   0   4  -2    9.36    6.51
   0   4  -2   12.36    6.50
   0  -4  -2    7.10    4.73
   0   4   2   16.13    7.66
   0   4   2   11.82    5.21
   0  -4  -2    9.23    3.00
  -4   0   2   26.24    8.88
  -4   0   2   10.49    4.37
  -4   0  -2   13.16    8.15
   0  -4  -2    8.86    6.62
   0   4   2   12.69    7.62
   0   4  -2   16.40    8.22
   0  -4   2    4.69    5.93
   0   4   2    5.08    4.24
  -4   0   2   16.95    7.65
   4   0  -2   13.45    5.42
   0  -4  -2    7.89    3.89
  -4   0   2   16.18    8.96
   4   0  -2    1.65    4.71
   0  -4  -3   -2.91    4.83
   0  -4  -3   -1.21    3.88
   0   4   3    4.71    5.74
   0  -4  -3   -6.41    4.65
   4   0   3   -4.80    6.10
   4   0  -3   11.75    6.41
  -4   0   3   11.93    7.38
   0  -4   3   -3.10    2.93
   0  -4   3   -3.14    4.79
  -4   0   3    1.21    2.60
   0   4  -3   -0.03    5.14
   0   4  -3    8.47    8.29
   0  -4   3    1.93    5.88
   0  -4   3    1.82    4.83
   0  -4  -3    4.13    5.64
   0   4   3    9.39    6.14
  -4   0   3   -0.77    3.27
   0  -4  -3    1.62    5.95
  -4   0   3   -0.22    4.67
   4   0  -3   -4.76    6.23
   0  -4   3    7.29    4.26
   0   4   3   -3.17    4.08
   0  -4  -3    5.34    9.15
   4   0   3    7.05    6.17
   0   4   3   -0.84    3.17
   0  -4  -3    8.85    5.80
  -4   0   3    0.55    2.98
  -4   0  -3   -7.13    5.50
   0   4   3    4.57    5.97
   0  -4   3   10.07   11.10
   0  -4  -3   -1.54    2.96
   4   0  -3    0.91    3.31
   0   4  -3    1.01    6.36
  -4   0   3    3.62    7.17
   4   0  -3   18.27   10.89
  -4   0   3    2.90    7.17
   4   0  -4  616.78   38.72
  -4   0   4  579.06   37.74
   0  -4  -4  626.58   39.84
   0   4   4  606.51   39.24
   0  -4   4  652.33   34.37
  -4   0  -4  549.16   38.99
   0   4  -4  604.06   31.57
   0  -4  -4  661.13   40.41
   4   0   4  556.33   39.57
   0  -4  -4  602.51   41.81
   0  -4   4  628.68   44.95
   0   4   4  674.67   45.90
  -4   0   4  635.69   26.70
   0   4  -4  580.67   43.10
   0   4  -4  640.07   45.86
  -4   0   4  645.59   27.06
   4   0  -4  642.35   34.39
  -4   0   4  598.71   34.93
   0   4   4  608.42   43.85
   0  -4  -4  699.85   45.85
   0   4  -4  685.60   40.31
   0  -4   4  631.41   40.41
   0  -4  -4  612.16   39.81
   4   0  -4  615.09   40.31
   4   0   4  666.40   43.35
   0  -4   4  621.35   33.78
  -4   0   4  641.60   40.31
   0   4   4  618.40   40.18
   0  -4  -4  648.36   40.98
  -4   0  -4  661.57   42.63
   0   4  -4  625.92   33.26
  -4   0  -4  567.91   48.07
  -4   0   4  639.90   26.48
  -4   0   4  604.04   41.81
   0  -4  -4  613.48   35.51
   4   0  -4  623.08   40.72
   4   0   4  660.09   42.61
   0  -4   4  642.21   47.08
   0   4  -4  612.33   46.29
   4   0  -4  688.33   49.65
   0  -4  -4  667.41   50.06
  -4   0   4  576.03   45.48
  -4   0   5    0.15    4.56
   0  -4   5    3.29    5.52
   0  -4  -5    1.22    4.95
   0   4   5   -4.37    6.23
   0  -4  -5    6.21    6.11
   0   4   5    3.18    4.96
   4   0   5   -3.12    7.36
   0  -4   5    2.21    5.14
  -4   0  -5   10.82   10.22
   4   0  -5   -1.48    4.15
   0   4   5   -1.15    6.86
   0  -4  -5  -15.58    8.42
   0   4  -5    3.93    4.70
  -4   0   5   -1.73    3.48
   0   4  -5   -9.21    6.73
   0  -4   5   14.76    9.95
   0   4  -5    2.80    6.92
   4   0  -5   -6.45    4.26
   0   4  -5    0.22    5.41
  -4   0   5    9.59    4.86
   0   4   5   -7.58    7.83
   0  -4  -5    6.35    6.92
   0  -4   5   -1.17    6.51
   4   0  -5    7.13    7.01
   0   4   5    0.71    5.41
  -4   0  -5   11.33    9.59
   0   4  -5    1.84    4.18
  -4   0   5   13.81    8.89
   4   0  -5    7.95    5.98
   4   0   5  -14.19   10.82
   0  -4  -5   -3.68    5.90
   0  -4  -5    5.91    8.79
  -4   0   5    0.86    4.89
   0  -4  -5    2.22    4.40
  -4   0  -5    3.47    7.45
   0   4   5    5.47    5.59
   0   4  -5    3.04    7.65
   4   0  -5    7.58    4.79
  -4   0  -5   13.37    9.45
   0  -4   5   -3.87    6.73
   4   0   5   10.59    7.27
  -4   0   5   10.28    7.76
   4   0  -5  -14.88   12.05
   0  -4  -5   -6.84    6.54
   0   4   6   58.79   15.95
   0  -4  -6   56.96   14.69
   0  -4   6   97.12   17.44
   4   0   6  103.03   20.59
   0   4  -6   78.62   14.85
   0  -4  -6  104.06   20.15
   4   0  -6   91.96   18.98
  -4   0   6   71.73   16.37
   0   4   6   80.71   17.46
   0   4   6   90.38   19.01
   0  -4  -6   84.52   18.49
   4   0  -6   75.26   16.51
   0  -4   6   85.81   15.84
   4   0  -6   64.96   15.57
  -4   0  -6   64.71   15.73
   0   4  -6   72.36   14.84
   4   0   6   65.39   15.93
   4   0  -6   73.85   11.38
   0  -4   6  111.90   21.72
   0   4  -6   88.42   19.05
   0   4  -6   92.31   19.04
   4   0  -6   85.69   15.91
   0   4   6   94.45   18.74
   0   4  -6   85.65   16.26
   0  -4  -6   73.68   16.44
  -4   0   6  112.21   18.68
   0  -4   6   92.87   17.33
   0  -4  -6   80.51   18.07
   0   4  -6   97.18   16.43
   4   0  -6   72.61   15.98
   0   4   6  111.46   21.37
   0   4  -6   69.41   13.60
  -4   0  -6   74.01   15.82
  -4   0   6   59.16   15.50
   0  -4  -6   75.83   16.15
   0   4   6   74.95   17.81
  -4   0  -6   69.28   17.80
   0  -4  -6   87.23   18.87
   0   4  -6   60.74   16.80
   0  -4   6   79.48   20.38
   4   0  -6   80.42   17.28
  -4   0  -6   71.55   15.79
   4   0   6   79.25   17.59
   0  -4  -6   99.15   21.87
   0  -4  -6   72.40   12.77
   4   0  -6   81.51   20.35
   4   0  -6   43.93   15.30
  -4   0   6   57.57   16.34
   0   4  -7   -7.96    7.51
   4   0  -7   -6.69    6.67
   4   0   7    3.85   10.08
  -4   0   7    4.26    5.87
   0   4  -7   -0.04    5.01
   0  -4   7    9.33    8.19
   0   4   7    1.19    8.41
   0  -4  -7   -2.44    6.85
   0   4   7   -7.92    9.40
   0  -4  -7   -0.98    5.33
   0   4   7    1.92    6.84
   0   4  -7   -6.26    7.45
   4   0  -7    5.27    4.99
   4   0   7   10.50   11.80
   4   0  -7   -0.19    6.50
   0  -4   7    6.12    6.36
   0  -4  -7   -3.48    6.02
  -4   0  -7   -1.28    7.93
   0   4  -7    2.13    6.93
   0   4  -7    5.59    5.47
   4   0  -7    0.65    3.17
   4   0  -7    9.14    8.27
   0  -4  -7    2.72    6.80
   0  -4   7  -13.05    9.49
   0   4  -7    6.81    7.54
  -4   0   7   -9.01    8.65
   4   0  -7   15.31    9.56
  -4   0   7    5.26    7.63
   0  -4  -7   -0.48    9.00
   0   4   7   -7.26    8.19
   0   4  -7   -3.03    5.74
  -4   0  -7    1.28    9.67
   0  -4  -7    0.79    5.52
   0  -4  -7   -2.77    6.72
   0   4   7    5.08    6.79
  -4   0  -7   -2.74    8.33
   4   0  -7    6.32    8.37
   0   4  -7  -10.51    8.60
   0  -4   7   13.63   13.29
  -4   0  -7    1.03    7.26
   4   0   7    4.44    6.92
   0  -4  -7    9.59    6.73
  -4   0   7   -2.81    6.45
   0  -4  -7   -5.26    6.30
   4   0  -7   -6.82    7.77
   0  -4   7    3.78    3.71
   4   0  -7    3.93    6.98
   0   4  -8   34.17   11.37
   0   4  -8   37.18   12.88
  -4   0   8   23.35   12.25
   4   0  -8   30.08   13.51
   0   4   8   28.25   14.23
   0  -4  -8   33.59   12.96
   0  -4  -8   37.53   11.90
   4   0   8   47.71   16.67
   0   4   8   20.73   11.11
   0  -4   8   37.48   12.45
   4   0  -8   41.14   16.25
   0   4   8   47.34   16.02
   0  -4   8   51.81   14.89
  -4   0  -8   64.32   18.13
   0  -4  -8   14.99    8.01
   0   4  -8   43.43   14.68
   4   0   8   27.89   13.13
   4   0  -8   38.92   12.44
   0   4  -8   41.72   15.67
   4   0  -8   27.98    8.08
   0   4  -8   29.63   11.87
   0  -4   8   33.83   14.29
   4   0  -8   28.54   11.93
   0  -4  -8   28.86   11.80
   0   4  -8   34.07   13.85
   0   4  -8   25.98    9.98
   0  -4  -8   36.89   12.57
  -4   0   8   23.06   13.58
   0   4   8   32.15   12.98
   4   0  -8   34.42   13.03
  -4   0  -8   27.42   11.17
   0  -4  -8   51.23   15.31
   4   0  -8   19.42    8.36
  -4   0  -8   45.96   17.80
   0   4   8   59.02   15.13
   0  -4  -8   28.09   11.05
   0  -4   8   26.13   14.02
   4   0   8   92.58   23.68
   0   4  -8   43.88   16.78
  -4   0  -8   69.29   17.91
  -4   0   8   25.91   10.00
   0  -4   8   33.12    7.33
   4   0  -8   28.79   15.10
   4   0  -8   38.65   14.57
   0  -4  -8   45.27   11.77
   0  -4  -8   28.87   14.63
   0  -4   9   -5.14    9.81
   0   4   9   -6.58    7.27
   4   0   9    2.18    7.90
   0   4  -9   -1.40    6.86
   0  -4  -9  -11.68   14.81
  -4   0   9   -5.42    8.15
   0   4   9   12.45    9.93
   0  -4  -9   -3.60   10.09
   4   0  -9   -2.46    6.45
   4   0  -9    6.52    7.15
   0   4  -9   -1.19    7.03
   0  -4   9   -7.94   10.93
   0  -4  -9  -12.00   12.02
   4   0   9   13.69   12.13
  -4   0  -9   -7.42    8.92
   0   4   9   11.77   10.87
   4   0  -9   -2.28    6.11
   0   4  -9    8.69    7.52
   0   4  -9   -6.31    6.73
   0   4  -9   -3.96   11.11
   4   0  -9    3.18    6.36
   0  -4  -9    4.32    8.88
   0   4  -9    3.57    7.02
   4   0  -9   -7.53    6.88
   0  -4   9   21.26   17.55
  -4   0  -9   -6.60    8.84
   0   4  -9  -21.52   14.88
   0   4   9   18.69   13.53
   0  -4  -9   14.16   12.59
  -4   0   9  -11.91   10.73
   4   0  -9    3.95   11.28
   0  -4  -9    4.72    5.75
  -4   0  -9   -3.35   10.84
   0   4   9    5.77    6.77
   0  -4  -9    3.94    6.10
   4   0  -9   -3.97    9.79
  -4   0  -9    1.08    8.91
   4   0   9    2.23    8.11
   0   4  -9   -6.41   10.88
   0  -4  -9    7.72    5.56
   0  -4   9    1.27    7.78
   0  -4   9    2.67    3.24
  -4   0   9   -2.32    7.47
   0  -4  -9   -2.76    8.01
   4   0  -9   -3.58   11.76
   4   0  -9    1.29    6.11
   0   4  10   11.05   10.56
   0   4 -10    6.66    7.78
   0   4  10   13.29   14.76
   4   0 -10    2.11    8.02
   0  -4  10   -5.76   12.10
  -4   0  10   15.10    8.51
   0  -4 -10   42.54   17.82
   0   4 -10    7.48   11.14
   4   0  10    8.91   10.33
   0   4  10   19.94   13.99
   4   0  10   16.02   12.22
   0  -4  10   13.69   10.55
   0   4 -10    6.52   11.20
   4   0 -10   -2.57    6.14
   0   4 -10    7.14    6.62
   0   4 -10   21.66   10.73
   4   0 -10   -4.92    8.51
   0  -4 -10    8.29   10.43
   4   0 -10    7.90    8.18
  -4   0 -10    6.62    6.08
   0  -4 -10  -12.30   12.94
   0   4  10   -3.63    8.77
   0   4 -10   14.57   11.31
  -4   0 -10   23.97   14.17
  -4   0 -10    1.67    8.97
  -4   0  10   -5.31   12.46
   0  -4 -10   -2.44    9.19
   0   4  10   24.20   10.59
   4   0 -10  -10.05   10.52
  -4   0 -10    9.61   16.80
   4   0  10    8.96    8.70
  -4   0 -10   18.96   12.62
   0   4 -10   28.25   15.59
   0  -4 -10    8.15    9.86
   0  -4  10   16.92   16.17
   4   0 -10   13.44   10.90
   0  -4  10    8.79    3.87
  -4   0  10   -5.57    8.45
   4   0 -10   28.18   15.10
   0  -4 -10   -1.54   11.43
   0   4 -11   -2.29    9.51
   0   4  11   -1.02    8.47
   0  -4  11   -6.33   11.12
   0   4  11    4.51   10.20
  -4   0  11    7.36    9.05
   4   0  11    0.13    7.47
   0   4  11    8.50   12.78
   0  -4  11  -12.30   11.52
   4   0  11   -0.85    8.85
   0   4 -11  -11.44    9.94
   0   4 -11   19.06   13.59
   4   0 -11   -9.75    7.71
   0  -4 -11    3.11    8.76
  -4   0  11   17.55   12.91
   0   4 -11    9.42   10.20
   0   4  11    0.89    8.86
   0   4  11   -5.67    5.59
   0  -4 -11   -3.28    7.71
  -4   0 -11   -2.86    9.57
   4   0 -11   -7.21    9.47
   4   0  11    5.57   11.52
  -4   0 -11   20.27   12.61
   0  -4 -11   -7.77    8.90
   0  -4  11  -15.20   11.13
   0  -4 -11   -4.08   14.35
  -4   0  11    0.74   11.30
   4   0 -11  -10.05   11.05
   0  -4  11    0.51    3.81
  -4   0 -11   -2.75    5.57
   4   0 -11   -6.78    9.05
  -4   0  12 1202.33   90.10
   0   4  12 1126.51   90.23
   0   4  12 1164.26   91.76
   4   0  12 1196.51   92.85
   0   4  12 1205.59   91.98
   0  -4  12 1209.48   86.53
   0   4 -12 1129.11   76.00
   0  -4 -12 1129.13   74.08
   0   4 -12 1215.18   87.54
   4   0 -12 1077.15   65.12
   0  -4 -12 1227.43   78.05
  -4   0  12 1290.36   93.69
   0   4  12 1154.30   91.25
   4   0  12 1187.81   95.81
   0  -4  12 1127.18   84.92
   4   0 -12 1090.40   85.79
   0   4  12 1080.28   73.44
  -4   0 -12 1183.17   92.25
   0  -4 -12 1161.27   76.23
   4   0  12 1138.59   86.23
   0  -4  12 1180.27   98.42
  -4   0 -12 1135.17   82.72
  -4   0 -12 1173.66   62.48
   4   0 -12 1149.81   82.86
   0  -4  12 1197.47   48.10
  -4   0  12 1147.74   85.56
   0  -4 -12 1127.67   85.34
  -4   0  13   13.38   16.86
   4   0  13    2.89   10.37
   0   4  13   21.86   14.67
   0  -4  13    3.53   13.24
   0   4  13    8.72   15.20
   0   4  13   48.89   24.28
   0  -4  13   -2.14    8.21
   4   0  13  -18.56   19.12
   0   4 -13    4.17    9.75
   4   0 -13    0.24    8.70
   0   4 -13   14.44    9.74
   0  -4 -13   12.95   11.50
  -4   0  13   12.32   12.93
   0  -4  13   -3.36    3.91
   0   4  13   -4.31    9.43
   0  -4 -13    2.97   10.09
   4   0 -13  -15.88   13.81
  -4   0 -13   -7.68   12.70
   4   0  13   -8.80    9.94
  -4   0 -13  -12.23   14.72
   0  -4 -13   -1.27   10.15
   0  -4  13   -8.69   12.75
   4   0 -13    8.76   10.56
   0  -4 -13    8.69   14.06
  -4   0  13   -0.06   13.10
  -4   0 -13    0.53    7.00
   0  -4  14  102.25   30.29
  -4   0  14   23.82   18.75
   4   0  14   97.07   29.52
   0   4  14   54.19   24.28
   0   4  14   58.46   21.95
   0   4  14   87.88   28.32
   4   0  14   50.02   22.91
   0  -4  14   62.79   22.99
   0   4 -14   59.56   18.64
   0   4 -14   26.97   15.24
   4   0 -14   79.74   19.53
   0  -4 -14   35.27   14.55
  -4   0  14   53.56   20.59
   0   4  14   39.88   20.07
   0  -4 -14   54.86   19.70
   4   0 -14   62.29   24.64
   0  -4 -14   26.24   15.13
  -4   0 -14   25.15   13.58
   0  -4 -14   74.70   22.91
   4   0  14   68.21   24.41
   4   0 -14   46.25   18.33
   0  -4  14  124.40   36.25
  -4   0  14   67.95   22.42
  -4   0 -14   68.51   16.49
   0  -4 -14   49.16   14.27
   4   0  15    0.79   16.79
   0   4  15   17.83   19.34
   0  -4  15  -11.34   11.79
  -4   0  15    2.57   10.00
   0   4  15   27.68   19.02
   0  -4  15    6.04   13.77
   0   4  15    5.22   13.82
   4   0  15   10.33   11.56
   0   4 -15   -4.12    7.27
   0   4 -15  -14.08   15.96
   4   0 -15  -12.23    9.03
   0  -4 -15    2.72    9.62
   0   4  15  -19.08   17.90
  -4   0  15   10.27    8.57
   0  -4 -15    8.29   15.98
  -4   0 -15   -7.75    8.20
   4   0 -15   25.25   14.43
   0  -4 -15   16.66   15.18
   4   0  15   16.92   18.68
   0  -4 -15    9.71   10.51
   0  -4  15   -9.57   16.01
   4   0 -15   -6.90    7.82
  -4   0 -15   -4.97    7.27
  -4   0  15    3.69    9.99
   0  -4 -15  -14.88   11.82
   0  -4  16  188.51   41.18
   4   0  16  155.76   40.70
   0   4  16  159.23   40.63
   4   0 -16  184.75   33.25
   0   4 -16  142.18   33.65
   0   4 -16  184.86   36.31
   0  -4 -16  155.10   30.51
  -4   0  16  115.95   33.72
   0  -4 -16  132.52   35.79
   0  -4 -16  122.08   27.54
   4   0 -16  126.36   36.56
   0   4  16   82.45   29.39
  -4   0  16  148.42   39.65
   0  -4  16  158.36   38.17
   4   0  16  184.18   44.63
   0  -4  16  165.27   48.49
  -4   0 -16  127.50   21.93
  -4   0  16  182.36   39.30
   4   0  16  138.76   35.67
   0  -4 -16  139.98   33.89
   4   0 -16  151.60   33.41
   0  -4  17   -0.41   14.41
   0   4  17  -11.34   17.20
   4   0  17    0.62   16.01
   4   0 -17    4.00   10.85
   0   4 -17   -4.34   13.53
   0   4 -17   -2.04   10.09
   0  -4 -17    5.82   10.60
  -4   0  17   17.30   20.80
   0   4 -17  -29.32   14.15
   4   0 -17   11.93    9.80
   0  -4 -17  -16.27   16.60
   0  -4 -17  -17.28   15.37
   0  -4  17   14.35   16.74
   0   4  17   23.28   20.71
  -4   0  17    6.40   12.03
   4   0  17    5.39   18.78
  -4   0  17   -8.18   11.64
   0  -4  17   -5.32   22.88
  -4   0 -17    7.31    7.80
   4   0  17   37.84   25.53
   4   0 -17   19.74   18.16
   0  -4  18   12.19   16.66
   4   0  18   18.59   16.86
   0   4  18   42.93   20.97
   4   0 -18    4.63    8.74
   0   4 -18   14.93   16.93
   0  -4 -18  -11.88   13.05
  -4   0  18   16.44   16.53
   0  -4 -18    3.63   10.18
   4   0 -18   -5.59   21.62
   0   4  18   13.16   19.53
  -4   0  18  -12.24   17.23
   4   0  18   -7.97   25.47
   0  -4  18    6.34   11.68
  -4   0  18   29.24   20.10
   0  -4  18   48.23   26.79
   4   0  18   51.52   32.96
   4   0  19   26.40   19.17
   0   4  19    5.49   18.38
   0  -4  19   29.88   25.80
   0   4 -19   -7.00   10.53
   4   0 -19  -12.00   13.97
   0  -4 -19   -2.92   11.48
   4   0 -19    4.06   10.82
   0  -4 -19   11.79   17.99
   0  -4  19  -25.88   27.41
   4   0  19   13.73   18.12
   0   4  19  -19.63   22.17
   0  -4  19   12.52   19.62
  -4   0  19   -2.67   11.33
   4   0  19   -0.74   17.00
   0  -4  20   -1.09   16.53
   4   0  20   -9.23   15.65
  -4   0  20   -4.90   17.44
   0   4 -20   31.50   23.79
   4   0 -20   -2.63   12.17
   0  -4 -20   11.03   17.91
   4   0 -20   15.79   18.75
   4   0  20  -29.65   29.82
   0  -4  20   -1.07   15.24
   0  -4  20  -21.13   16.01
   4   0  20   16.38   19.69
   0   4 -21   25.60   19.71
   4   0 -21   -2.63    9.58
   4   0 -21   -3.65   24.10
   0  -4 -21    1.10   16.90
   4   0  21   28.03   24.52
   0  -4  21  -44.36   27.12
   0  -4  21  -19.08   25.66
   4   0  21   -5.40   15.11
   0  -4  21   -4.47   15.93
   4   0  21   -3.92   20.86
   0   4 -22   17.70   18.29
  -4   0 -22   40.11   27.08
   4   0 -22    6.68   18.44
   0  -4 -22   -2.81   25.04
   4   0  22   10.47   24.19
   0  -4  22   62.67   31.47
   4   0  22   -3.81   19.62
   0  -4  22   32.09   28.72
   0  -4  22   -6.24   22.92
   4   0  22   25.01   22.76
   0  -4 -23   -4.42   11.79
  -4   0 -23  -24.47   19.72
   0   4 -23   25.76   22.78
   4   0 -23  -26.75   29.33
   0  -4 -23  -18.33   22.47
   0  -4  23  -11.18   21.40
   4   0  23   27.35   28.14
   4   0  23  -13.33   17.46
   0  -4  23   35.02   27.31
   0  -4  23   -2.88   18.96
   4   0  23   11.79   20.16
   0   4 -24  -10.38   22.02
  -4   0 -24   40.21   30.13
   4   0 -24   95.61   44.11
   0  -4 -24    8.93   17.05
   0  -4  24   26.38   27.47
   4   0  24  -12.13   26.93
   0  -4  24   25.08   33.54
   0  -4  24   21.58   16.39
   4   0  24  -13.24   35.47
   0   4 -25   -5.86   22.68
  -4   0 -25   -0.64   21.45
   0  -4 -25   -5.60   15.13
   0  -4  25   43.59   44.38
   0  -4  25   20.01   21.75
   4   0  25    1.97   17.84
   0  -4  25  -13.59   21.95
   0   4 -26  -16.71   19.43
  -4   0 -26   26.19   29.22
   0  -4  26   -0.50   23.74
  -4   0 -27  -28.56   20.45
   1  -4   0   49.38   10.44
  -1   4   0   30.26    9.50
  -1   4   0   52.77   10.56
  -1  -4   0   35.91   10.98
   1  -4   0   46.63   12.06
   1   4   0   69.68   15.39
  -1  -4   0   48.93   11.98
  -1  -4   0   47.19   11.83
  -4  -1   0   58.74   13.32
   1   4   0   52.73   13.26
   4   1   0   68.45   14.37
  -1  -4   0   42.51    8.28
   1  -4   0   49.81   10.66
   1   4   0   65.97   10.20
   4  -1   0   61.81   14.96
   1  -4   0   53.48   11.10
  -4   1   0   47.60   13.09
  -1  -4  -1  174.68   13.40
   1   4   1  173.98   13.16
  -1   4   1  168.71   15.82
  -1  -4  -1  181.13   13.94
  -1  -4  -1  200.14   14.23
  -1  -4   1  154.35   20.15
  -1   4   1  174.87   18.64
   1  -4  -1  170.81   21.35
  -1   4   1  154.27   20.70
   1  -4   1  183.90   22.86
  -1   4  -1  189.21   24.05
   1  -4  -1  175.91   18.67
   1   4   1  194.17   24.24
  -1  -4   1  173.15   22.23
   1   4  -1  161.50   20.58
   1  -4   1  184.94   21.33
  -1   4  -1  159.25   19.21
   1   4  -1  163.94   22.22
  -1  -4  -1  174.08   23.12
   1   4   1  186.77   23.90
  -1   4   1  156.38   21.46
  -1  -4  -1  181.00   13.73
  -1   4   1  162.23   15.58
   1   4   1  163.56   12.97
   4   1  -1  176.31   20.83
  -4  -1   1  176.46   16.98
  -4   1   1  158.74   19.37
  -1  -4  -1  158.45   22.00
  -4  -1  -1  177.31   23.38
  -4  -1   1  199.38   21.75
   1   4  -1  175.14   22.36
   4   1   1  174.15   22.68
  -1   4  -1  191.66   21.13
  -1  -4   1  181.78   19.16
  -1   4   1  168.59   16.81
  -1  -4  -1  166.52   13.13
   1   4  -1  191.89   19.23
   1  -4   1  184.38   20.86
   1   4   1  187.87   14.21
   4  -1  -1  178.35   22.39
   1  -4   1  171.66   20.22
   1  -4  -1  177.51   22.94
  -4   1  -1  192.11   22.38
  -4   1   1  167.57   21.50
   4  -1   1  185.74   21.52
  -4   1   2  984.87   46.95
  -4  -1   2  966.94   40.23
   1  -4  -2 1034.40   42.72
   1   4   2 1026.50   39.92
  -1   4   2  965.24   41.41
   1   4   2 1004.93   38.75
  -1  -4  -2 1003.81   38.66
  -1  -4  -2 1037.13   39.03
   1   4   2 1023.68   38.83
   1  -4   2  989.42   54.89
   1  -4  -2  978.99   42.94
   1   4   2 1016.70   56.65
   1  -4   2 1077.31   52.75
   1  -4  -2  980.05   50.02
  -4  -1   2 1039.31   45.89
  -1  -4   2  973.50   53.16
   1   4  -2  927.14   49.55
  -1  -4   2 1049.62   52.48
  -1   4  -2 1016.75   50.15
  -1   4   2 1071.42   52.95
   1   4  -2 1010.42   54.27
  -1  -4  -2  936.47   53.63
  -1   4  -2 1042.36   55.86
  -1   4   2 1013.30   51.73
  -4   1   2 1018.43   30.42
   1   4   2  958.27   55.14
   1  -4   2 1070.26   42.10
   1   4  -2 1014.53   54.42
  -1  -4  -2  988.66   55.70
  -1   4   2 1012.29   43.32
   4   1   2 1015.62   43.88
   1   4   2 1003.17   39.61
  -1  -4  -2  973.77   38.29
  -1  -4  -2  975.66   39.03
  -4  -1   2  946.21   41.37
  -4   1   2  947.80   47.10
   1  -4  -2  997.86   43.17
  -4  -1   2  969.63   42.30
  -1   4   2 1047.17   40.83
   1  -4  -2  974.65   39.64
   4   1   2  955.81   56.16
  -4   1   2 1006.96   47.30
   4   1  -2  980.63   41.75
  -4  -1   2  993.54   45.30
   1   4   2 1000.77   31.50
  -4  -1  -2  972.24   56.19
   4   1  -2  970.64   44.91
   4  -1  -2 1017.18   47.65
  -1  -4  -2  995.31   29.81
  -1  -4   2  989.17   49.70
   1  -4   2 1005.94   51.86
   1   4  -2 1008.18   50.16
  -1   4  -2 1022.29   52.66
   1  -4  -2 1031.83   57.39
   4  -1  -2 1050.15   57.76
  -4  -1   2  980.89   55.23
  -4   1  -2 1004.21   48.57
   1  -4   2 1075.55   45.43
  -4   1   2  961.60   55.21
  -1   4   2  901.96   54.28
   4   1  -3  196.17   18.80
  -1  -4  -3  219.84   20.90
  -1   4   3  247.31   23.81
   4  -1  -3  197.51   21.31
   1   4   3  203.16   20.88
  -4  -1   3  193.89   19.48
  -4   1   3  203.50   22.23
   1  -4  -3  202.08   21.16
   1   4   3  209.67   20.93
  -1  -4   3  211.47   15.15
   1   4  -3  232.04   15.24
   4   1   3  179.89   20.34
   1  -4   3  223.18   19.36
   1   4   3  220.52   20.97
  -1  -4  -3  212.53   20.79
  -1  -4   3  213.11   25.04
  -1   4  -3  190.39   25.08
   1   4   3  202.53   26.36
  -1  -4   3  215.90   25.93
   1  -4   3  228.51   26.89
   1  -4  -3  178.95   21.29
  -4  -1   3  216.32   19.75
  -1   4  -3  223.56   25.49
  -1   4   3  193.79   22.86
   1   4  -3  229.65   26.40
  -1  -4  -3  249.18   27.59
  -4  -1   3  200.72   18.71
   1   4  -3  202.29   24.59
  -4   1   3  207.18   16.79
   4  -1  -3  203.76   16.02
   1  -4   3  224.16   21.19
  -1   4  -3  219.49   20.71
  -4  -1   3  205.36   19.47
   1   4   3  216.71   27.77
  -4  -1   3  211.87   19.64
  -1   4   3  229.17   24.99
   1  -4  -3  176.98   21.52
  -1  -4   3  186.98   20.78
  -1  -4   3  206.70   15.25
  -4  -1   3  185.48   19.75
   1  -4  -3  175.36   20.08
  -1  -4  -3  222.62   21.33
  -1   4   3  192.03   26.13
   4   1   3  187.49   21.06
  -1   4   3  192.75   21.35
  -4   1   3  210.66   23.29
   1   4   3  227.38   21.48
   4   1  -3  196.22   20.42
  -1  -4  -3  195.72   20.27
   4  -1  -3  166.49   21.61
   1  -4   3  210.31   18.61
   1   4  -3  203.37   15.01
  -1  -4  -3  184.59   16.51
   4   1   3  211.20   28.98
  -4   1   3  210.58   23.50
   4  -1  -3  199.60   22.26
  -1   4   3  204.36   20.84
   4   1  -3  186.55   18.82
  -4  -1  -3  169.20   24.84
  -4  -1   3  182.20   20.89
   1  -4  -3  199.86   19.40
   4   1  -3  238.86   22.79
  -1  -4  -3  204.44   25.36
   1  -4   3  186.68   24.15
   1   4  -3  225.52   26.18
  -1   4  -3  212.49   25.94
  -1  -4   3  204.82   25.00
   1  -4  -3  229.07   28.54
   4  -1  -3  212.43   27.07
  -4   1   3  237.70   28.87
  -4  -1   3  176.69   24.41
   1   4   4   -3.90    6.55
  -1  -4  -4    2.72    6.51
  -1  -4  -4   10.29    6.44
   1  -4  -4    2.79    5.95
   1   4  -4   12.05    6.44
  -1   4   4    5.78    4.55
   1   4   4    3.15    4.60
  -1  -4   4   11.75    5.25
   1  -4  -4   -4.40    7.69
  -1  -4   4    4.03    3.56
   1   4  -4    7.42    5.18
   4  -1  -4    6.36    7.90
  -4  -1   4    0.09    4.87
   4   1  -4   -3.89    5.13
   4  -1   4    5.37    7.78
   1  -4   4    4.71    5.23
  -1  -4  -4    2.11    5.43
  -4  -1  -4    2.07    4.28
   4   1   4    4.31    4.46
  -4   1   4   -1.81    4.85
   1  -4  -4    5.63    5.54
   1   4   4    3.48    3.99
  -1   4  -4    2.73    3.93
   4   1  -4    2.74    3.19
   1  -4   4   -2.73    6.54
  -1  -4   4   -3.02    6.50
  -1   4  -4   -0.20    7.21
   1   4  -4    6.97    8.76
   1   4  -4   -8.55    6.87
  -4  -1   4    6.60    4.29
  -1  -4   4    3.87    6.00
   1   4   4   -1.26    7.25
   1   4  -4    8.12    5.59
   4  -1  -4    3.71    4.64
   1  -4   4    7.30    7.55
  -4  -1   4   -4.59    6.36
   4   1  -4   -5.82    4.44
  -1  -4  -4    6.35    4.77
  -1  -4   4    1.20    4.65
  -1   4  -4   -1.92    4.89
   1  -4  -4    3.39    5.90
  -1   4   4    9.61    5.96
  -4   1   4   -3.67    5.12
  -4  -1   4   -4.49    4.58
  -1  -4  -4    2.73    5.40
   4  -1  -4   -0.72    3.61
   4   1   4    0.23    5.39
   1   4  -4   -2.60    3.45
   1  -4   4   -3.45    6.42
   4   1  -4   -0.28    4.28
  -1   4   4   -5.15    6.14
  -4   1   4    8.29    8.72
   1   4   4    5.35    5.45
   1  -4  -4   -3.22    4.87
  -4  -1  -4    5.56    6.79
  -1   4   4   -3.26    4.76
  -4  -1   4   -5.75    6.62
   1   4  -4    4.14    4.44
   4  -1   4   -2.99    7.52
  -4  -1   4    2.00    4.61
   1  -4  -4   -6.65    6.26
   1   4   4   -1.75    5.89
  -1   4   4   -1.78    8.19
  -4  -1  -4   -6.19    7.15
  -1  -4  -4   63.10   17.20
  -1  -4  -4   16.59    7.63
  -1   4   4    2.56    5.64
   4   1  -4    2.80    3.58
  -4  -1   4   -2.47    4.47
   4   1   4   -8.28    8.96
   4  -1  -4    6.54    6.68
   4   1  -4    2.62    4.97
   1   4  -4    2.62    5.83
   1  -4  -4    6.44    7.57
   1  -4   4    4.51    8.43
   4  -1   4  -11.45    8.45
   4   1   4    8.57    7.14
  -1   4  -4    6.65    5.37
  -1  -4   4   -1.09    7.10
  -4   1   4  -12.82    9.28
  -4  -1   4    6.06    7.32
   1  -4  -4   -4.63    6.70
   4   1  -4   13.40    8.59
  -4   1   4   -2.91    7.26
   4  -1  -4    1.32    5.64
   1  -4  -5   57.83   14.68
  -4   1   5   50.20   13.71
   1  -4  -5   55.35   13.85
  -1  -4   5   53.12   11.17
  -1  -4  -5   67.63   16.31
   1  -4   5   66.03   13.69
   1   4   5   70.57   14.65
   1   4  -5   79.48   12.39
   4   1   5   87.25   17.79
   1   4  -5   65.65   11.30
  -1   4   5   82.61   16.11
   1   4   5   64.01   14.46
  -1  -4  -5   81.32   16.36
  -4  -1   5   63.78   14.82
  -4  -1  -5   69.27   14.83
  -1   4  -5   94.92   15.61
  -1  -4  -5   79.38   16.40
   1   4  -5   49.98    9.32
   4  -1   5   73.52   17.12
   4   1   5   63.59   14.71
   1  -4   5   55.97   12.90
   1   4   5   75.89   15.83
   4  -1  -5   59.29   14.90
   1  -4  -5   97.22   18.05
  -4   1  -5   79.62   16.11
   4   1  -5   61.11   13.37
  -1  -4   5   54.25   11.36
   1   4  -5   72.96   16.50
   1  -4   5   68.43   17.12
  -1   4  -5   77.67   17.62
   4   1  -5   70.16   11.49
  -4  -1   5   80.62   12.48
  -1  -4   5   88.03   16.51
   1   4  -5   66.39   16.11
  -1  -4   5   69.38   16.42
  -1   4   5   60.69   13.86
  -4  -1   5   69.47    9.52
   1  -4   5   63.84   15.32
   1   4   5   84.87   18.41
  -1  -4   5   72.75   15.22
   4   1  -5   71.02   13.42
   1  -4  -5   56.25   11.76
   1   4  -5   60.66   13.63
  -4   1   5   91.47   15.73
  -1  -4  -5   63.66   16.22
   4  -1  -5   75.83   13.04
  -1   4  -5   74.87   15.47
  -4  -1   5   61.02   13.46
  -1   4   5   54.10   13.55
  -4  -1  -5   46.75   12.59
  -4   1   5  102.19   19.23
   4   1  -5   62.13   13.25
   4  -1   5   63.47   15.07
  -4   1  -5   81.26   16.99
  -4  -1   5   40.43   10.64
   1   4  -5   52.11   11.00
   1  -4  -5   86.31   17.25
  -1  -4  -5   71.22   15.08
   1   4   5   65.07   14.57
   4  -1  -5   77.42   16.11
  -1   4   5   80.25   19.56
  -1   4  -5   63.49   12.45
  -4  -1  -5   60.26   16.09
  -1   4   5   55.53   14.24
   1  -4  -5   78.44   15.58
   4   1  -5   83.45   10.16
  -4   1   5   61.61   14.09
  -1  -4  -5   90.73   18.64
  -4  -1   5   69.93    9.77
   1   4   5   71.85   16.66
   4   1   5   65.63   17.88
   4  -1   5   57.29   14.70
  -1   4  -5   71.30   17.10
  -4   1  -5   93.30   18.46
   1  -4  -5   56.75   13.42
   1   4  -5   57.92   17.52
  -1  -4   5   72.57   18.60
   4  -1  -5   88.53   17.53
   4   1  -5   69.65   14.34
   4   1   5   62.71   13.18
   1  -4   5   99.11   21.78
  -1  -4  -5   74.24    9.74
  -4   1   5   62.18   16.67
   4   1  -5   73.52   19.34
   4  -1  -5   79.52   20.02
   4   1  -5   68.83   17.00
  -4  -1   5   58.41   15.67
   1  -4  -5   46.05   13.12
   1   4   6   71.45   17.67
   1  -4  -6  104.21   20.19
   1   4  -6  108.35   16.94
   4  -1   6   80.31   18.80
   4   1   6   88.93   18.69
   1  -4  -6   72.53   17.02
  -1  -4  -6  105.30   19.43
  -4   1   6   97.94   19.14
  -4  -1   6   85.21   15.97
   4   1  -6  108.88   18.82
   1  -4   6   92.18   16.97
  -1  -4   6   99.89   17.39
  -1   4   6   73.35   17.43
   1   4  -6  112.44   17.24
  -1  -4  -6   95.76   18.70
   1   4   6   84.70   18.71
  -1  -4  -6   96.02   18.83
  -1   4  -6   77.18   14.72
   4   1  -6   91.03   16.92
   1   4   6   99.43   20.00
   1   4  -6   75.57   14.06
   4   1   6   85.90   18.42
   4   1  -6  108.14   18.39
  -4   1  -6  107.55   19.10
   1  -4  -6  113.35   19.74
   4  -1   6   66.34   17.20
   4  -1  -6  122.87   21.77
  -4  -1  -6   96.46   19.37
   1  -4   6   94.62   17.55
  -1  -4   6   82.95   14.78
  -1   4  -6  112.85   21.54
  -4  -1   6   89.75   14.17
   1   4  -6  105.70   20.13
   1   4  -6   97.94   19.88
   4  -1  -6   94.61   10.61
  -1  -4   6   84.11   19.39
   4   1  -6   76.29   13.05
   1  -4   6   84.68   18.83
   4   1  -6   84.22   16.63
  -1  -4  -6  102.21   20.96
  -1   4  -6   99.29   20.15
  -1  -4   6   82.70   18.07
  -4  -1   6   89.87   18.19
   1  -4  -6   90.19   16.60
   1   4   6   84.66   18.63
   1   4  -6  114.90   19.51
  -1   4   6  102.79   18.39
   4  -1  -6   93.21   16.25
  -1   4  -6  106.45   17.78
   4   1  -6   92.46   17.49
  -4  -1   6  103.13   18.74
  -1   4   6   79.92   19.20
  -4   1  -6   98.28   17.96
   1   4   6   99.82   19.69
  -1   4   6  105.11   21.40
   1   4  -6   88.94   14.92
   1  -4  -6   85.98   17.71
   4  -1  -6   87.03   17.69
  -4  -1  -6   95.07   18.93
  -4   1   6   99.36   19.98
  -1  -4  -6   79.49   20.55
  -1  -4  -6   76.02   17.41
   1  -4  -6   87.38   17.24
  -4  -1  -6   79.46   20.56
  -4   1   6   75.16   18.90
   4   1  -6  105.26   20.18
  -1   4   6   89.64   17.86
   1   4   6  108.44   21.03
  -1  -4  -6  108.55   22.54
   4  -1  -6   80.55   17.23
  -4  -1  -6   79.16   15.34
   1  -4   6   92.99   21.85
  -1  -4  -6   92.78   13.14
   1  -4  -6   81.68   16.34
   4   1   6  115.97   18.83
   4  -1   6   77.42   18.03
  -4   1  -6   87.34   18.73
  -1   4  -6   74.87   20.50
   1   4  -6   88.55   20.52
  -1  -4   6   97.51   22.45
  -4  -1   6  127.11   22.44
   4   1  -6   82.50   19.71
   4  -1  -6  117.11   23.72
   4   1  -6   80.19   18.63
  -4   1   6  117.32   23.39
   1  -4  -6  113.17   23.51
   1  -4   7   -5.80    4.91
  -1  -4  -7    5.82    9.07
  -4   1   7   -3.98    6.60
   4  -1  -7   -7.26    8.18
   1   4   7    2.25    8.70
  -1  -4  -7   13.31    9.98
   4   1   7   -4.11   10.14
   1   4  -7    6.51    7.45
   4   1  -7   -5.22    5.12
  -1   4   7    2.34    8.14
  -1  -4   7   -3.57    5.49
   1   4  -7    9.89    7.21
   1  -4  -7   -3.79    5.94
   1   4   7    9.66   10.21
   1  -4  -7    0.18    5.83
  -4  -1   7   -1.11    5.06
   4   1  -7    0.48    6.56
   4  -1   7   20.18   10.52
  -1   4  -7    3.54    5.89
   4  -1   7    5.98    9.26
   4  -1  -7   -2.91    8.62
  -4  -1  -7   -5.16    5.00
   4   1  -7    1.00    5.87
   1   4  -7    4.27    5.07
   4   1   7    7.35    8.51
   4  -1  -7   -6.78    7.60
   1  -4  -7    9.23   11.53
  -4   1  -7    2.24    4.80
  -1  -4  -7    4.09    7.72
   1   4   7   -5.12    5.91
   1  -4   7   -2.26    5.34
  -1  -4   7    5.72    5.98
  -1  -4   7    0.16    7.09
   4   1  -7   -0.27    7.97
   1   4  -7    0.24    5.03
   4  -1  -7    9.93    5.78
  -1   4  -7   -0.47    6.02
  -4  -1   7    5.48    5.98
   1   4  -7    2.53    6.39
   4  -1  -7    4.10    7.91
  -4  -1   7   -1.30    7.48
   1  -4   7  -11.84   10.26
   1   4  -7   -3.66    6.69
  -1  -4   7    0.08    8.16
  -1   4   7    4.86    5.82
   4   1  -7   -4.88    5.78
   1  -4  -7    4.73    6.35
  -1   4  -7    1.51    7.22
  -1  -4  -7   -5.44    8.20
   1  -4  -7   -3.09    8.03
  -1   4  -7   -3.23    7.55
  -4   1  -7   -0.09    7.82
   4   1  -7    6.17    5.51
  -1   4   7   -3.43    8.82
   4  -1  -7    5.70    8.93
   1   4   7    9.26    8.50
  -1  -4  -7    6.34    7.00
  -4   1   7   18.96    9.76
  -4  -1   7    5.14    8.89
  -1   4   7    5.41    8.77
   1   4  -7   -3.50    5.52
  -4  -1  -7   -0.86    4.96
  -4  -1  -7   10.47   11.26
   1   4   7  -12.56   12.24
   4   1  -7   -2.19    8.10
   1  -4  -7   -2.75    4.60
   1  -4  -7    0.75    7.89
  -1   4   7   -4.28    4.59
  -1  -4  -7   -7.75    5.88
  -1  -4   7  -12.97   11.08
  -4   1  -7   -2.49    6.00
  -4  -1  -7   16.33    9.27
   1  -4   7    0.35    8.74
  -1   4  -7    8.73    9.91
   4  -1   7    4.95    7.45
   1   4  -7    3.18    7.52
  -1  -4  -7    2.46    5.24
   4   1   7   -1.14    5.19
   4  -1  -7   -1.75    5.35
  -1  -4   7    2.54    4.07
   4  -1  -7   16.61   11.94
  -1  -4  -7   -2.41    9.53
   4   1  -7  -15.73    7.96
   1  -4  -7   -4.63    4.01
   4   1  -7    7.27    9.23
   1  -4  -7    6.25    9.22
   4  -1  -7  -12.45   12.61
  -4   1   7    4.18    8.10
  -4  -1   7   -6.59    8.44
  -1   4  -8  167.68   24.95
   4  -1   8  190.94   30.71
   4   1   8  193.65   31.28
  -1   4   8  170.47   30.01
   1   4   8  167.92   29.30
  -1  -4   8  181.38   27.31
   1  -4  -8  167.51   28.59
   4   1  -8  162.46   26.09
   4   1  -8  180.46   26.48
   1  -4  -8  194.30   29.61
   1   4   8  154.71   27.69
   1  -4   8  147.98   25.58
   4  -1  -8  199.22   30.57
   1   4  -8  209.07   27.72
  -1  -4  -8  175.24   28.24
  -1  -4  -8  167.97   28.07
  -4  -1   8  201.82   29.74
  -4   1   8  166.35   27.01
  -4   1  -8  197.41   29.34
   1   4  -8  189.76   25.47
   4   1  -8  151.91   24.76
   4  -1  -8  199.03   29.60
  -1  -4   8  169.85   25.40
   1  -4  -8  184.25   28.98
  -4  -1  -8  208.43   30.27
   1   4   8  214.83   32.16
   4  -1   8  192.76   31.12
   4   1   8  173.04   30.45
  -1   4  -8  166.57   25.93
  -1  -4  -8  163.59   27.23
   4  -1  -8  197.90   30.12
   1  -4   8  174.32   27.47
   1   4  -8  193.14   26.88
   4   1  -8  193.08   24.20
   1   4  -8  183.80   29.26
  -1   4  -8  146.15   27.26
   4  -1  -8  168.31   18.94
  -1   4  -8  195.55   29.92
   4  -1  -8  204.66   27.38
  -4  -1   8  168.08   26.51
   1   4  -8  174.98   28.37
  -1  -4   8  142.07   26.48
   1  -4  -8  147.89   21.57
   4   1  -8  171.70   25.47
  -1  -4  -8  167.31   26.71
  -1   4   8  166.92   29.84
   1   4  -8  208.23   28.51
   1   4  -8  220.22   29.38
  -4  -1  -8  121.03   25.66
  -1  -4  -8  172.88   28.87
  -4   1  -8  199.00   29.80
   4  -1  -8  162.17   28.10
   1   4   8  191.62   30.71
  -1   4  -8  146.89   24.22
  -1   4  -8  172.62   26.77
  -1   4   8  178.79   30.42
   4   1  -8  182.27   26.93
  -4   1   8  214.00   31.58
  -4  -1   8  207.51   29.90
   1  -4  -8  165.80   27.42
  -1  -4  -8  155.20   27.34
  -4  -1  -8  136.37   27.93
  -1   4   8  173.24   24.05
   1  -4  -8  179.95   27.69
   1   4   8  164.22   27.25
   1  -4  -8  192.46   24.71
   4   1  -8  173.23   29.81
   4  -1  -8  190.09   30.16
  -4  -1  -8  199.08   28.21
   1  -4   8  210.21   35.50
   1   4  -8  200.55   33.66
  -1  -4   8  182.81   33.85
   4   1   8  181.22   26.69
  -1   4  -8  189.97   34.39
   4  -1   8  206.28   31.83
  -4   1  -8  223.72   32.49
  -1  -4  -8  204.06   23.61
  -4  -1   8  186.74   29.13
   1  -4  -8  147.38   23.22
   4  -1  -8  201.08   32.65
   1  -4  -8  168.61   30.64
  -1  -4   8  150.32   18.19
  -4   1   8  163.55   29.01
   4   1  -8  137.42   26.21
   4   1  -8  189.48   32.28
   4  -1  -8  201.37   32.42
  -1  -4  -8  200.04   32.50
  -1  -4  -9   47.50   15.96
  -1  -4  -9   30.88   13.08
   1  -4   9   73.73   18.96
   1   4  -9   67.92   18.26
   4   1   9   59.12   19.52
   4   1  -9   67.91   18.77
   1  -4  -9   39.44   14.01
   4  -1  -9   73.45   17.84
  -4   1   9   66.80   17.16
   1   4   9   62.74   17.57
  -1   4  -9   47.44   13.00
  -1   4   9   46.65   17.81
   4  -1  -9   63.93   18.88
  -4  -1   9   36.85   15.29
   4   1  -9   39.87   10.72
  -1  -4   9   51.07   16.90
   1  -4  -9   46.62   17.34
  -1   4   9   32.07   13.94
   1   4   9   52.64   19.66
   4  -1   9   62.57   20.39
   1   4  -9   70.38   18.74
  -4   1  -9   52.72   16.39
  -1  -4   9   57.04   18.23
  -1  -4  -9   59.94   18.68
   4   1   9   63.54   19.77
  -1   4  -9   72.81   18.87
   1   4   9   48.54   16.06
  -1   4   9   82.65   23.05
   1   4  -9   57.98   16.88
   4  -1   9   69.18   21.92
   4   1  -9   49.92   13.84
   4  -1  -9   44.92   16.51
   1  -4  -9   77.45   19.82
   1  -4   9   55.08   17.47
   1   4  -9   77.12   17.62
   1   4  -9   38.60   15.55
  -1   4  -9   98.07   25.41
   4   1  -9   68.46   15.58
   4  -1  -9   58.07   12.92
   4   1  -9   52.89   15.29
  -1   4  -9   45.05   13.19
  -1  -4  -9   70.27   19.28
  -1  -4   9   54.84   18.31
   4  -1  -9   68.63   17.85
   1  -4  -9   41.20   11.84
  -4  -1  -9   59.62   18.87
  -1   4  -9   49.78   15.85
   1  -4  -9   32.23    9.72
   4   1  -9   45.82   11.65
  -4   1   9   56.89   18.80
  -1   4  -9   64.37   17.57
  -4  -1  -9   51.31   17.16
  -4  -1   9   53.39   16.29
  -4   1  -9   54.96   16.33
  -1   4   9   50.24   19.19
   1   4  -9   41.12   14.70
   1   4   9   65.88   20.00
  -1  -4  -9   54.91   17.14
  -1   4   9   83.30   22.83
   4  -1  -9   56.75   18.10
  -1  -4  -9   64.16   19.22
  -4  -1  -9   81.65   22.22
  -1   4   9   64.30   15.75
   4  -1  -9   40.07   14.56
  -4   1  -9   69.37   21.34
   4   1  -9   44.92   16.42
   1  -4  -9   36.91   11.32
   1  -4  -9   37.93   14.69
   1   4   9   47.14   16.81
  -4  -1  -9   67.91   18.50
   4   1   9   68.73   17.52
  -1   4  -9   70.67   20.14
  -1  -4  -9   47.91   12.45
  -4   1  -9   48.99   15.96
   1  -4   9   26.85   13.96
   1   4  -9   57.11   20.95
   4  -1   9   79.26   21.97
   1  -4  -9   45.05   13.33
   4  -1  -9   55.28   16.48
  -1  -4   9   50.29   11.11
   4  -1  -9   72.25   19.82
   1  -4  -9   66.27   20.99
  -4   1   9   71.49   21.23
  -1  -4  -9   59.17   19.17
   4   1  -9   64.62   20.43
  -4  -1   9   54.28   16.57
  -1  -4   9   56.28   20.05
   4   1  -9   70.03   19.08
   1   4 -10  111.93   23.68
  -1  -4 -10  106.50   25.18
   1   4  10   52.50   21.33
   4  -1  10   70.45   21.23
  -1   4  10   56.99   21.29
   4  -1 -10   44.47   16.71
   1  -4  10   71.23   19.66
  -1  -4  10   57.19   18.81
   4   1 -10   90.23   22.02
  -4  -1  10   69.84   22.54
   4   1  10   43.57   16.74
   1   4  10   40.19   18.91
   1  -4 -10   75.13   20.75
  -1   4  10   96.09   25.20
  -4   1  10   66.79   19.56
  -1   4 -10   63.02   19.13
   4   1 -10   94.18   21.97
   1   4 -10   58.20   16.13
   1   4 -10   67.55   17.35
   4   1  10   59.80   19.70
   1  -4  10   65.79   19.11
   1   4  10   74.08   20.50
  -1  -4  10   96.59   23.43
  -1   4  10   73.14   21.31
  -1   4 -10   65.67   18.17
   4  -1  10   59.81   20.44
   4   1 -10   65.89   18.74
   4   1 -10   63.42   16.13
   1   4 -10   67.04   16.86
   4  -1 -10   67.51   14.22
  -1   4 -10   89.94   24.19
   1   4 -10  106.53   24.41
   1  -4 -10  109.80   21.23
   4  -1 -10  103.83   22.55
  -1  -4 -10   57.13   15.33
  -1  -4  10   84.41   23.77
  -1  -4 -10  102.73   22.75
  -4  -1 -10   78.57   22.72
  -4   1  10   88.14   21.67
  -1   4 -10   68.17   18.87
   1   4  10   75.82   22.13
  -4  -1  10   84.39   22.11
   1  -4 -10   65.43   21.80
  -4   1 -10   88.67   20.86
  -1   4 -10   93.94   21.40
   4   1 -10   71.48   19.45
  -1   4  10   48.35   17.61
  -1   4  10   56.09   20.55
   4  -1 -10   90.53   23.14
   1   4 -10   57.66   17.44
  -4  -1 -10   44.67   13.62
  -4   1 -10  101.84   27.09
   4  -1 -10   58.31   19.46
   1   4  10  115.28   26.18
   1  -4 -10   99.08   26.37
  -4  -1 -10   61.71   21.74
   4   1 -10   40.81   16.70
  -1   4  10   74.68   17.54
  -1  -4 -10   74.44   19.43
   1  -4 -10   72.15   15.58
   1  -4  10   98.33   26.64
   4   1  10   66.87   16.50
   4  -1  10   39.36   16.28
  -4   1 -10   86.85   23.84
   1   4 -10   64.43   16.83
  -4  -1 -10   82.16   19.74
  -1  -4 -10   81.12   18.34
  -1   4 -10   85.30   25.88
  -4  -1  10   86.87   22.20
  -1  -4  10   32.91   17.26
   1  -4 -10   61.67   18.55
   4  -1 -10   59.05   18.22
  -1  -4 -10   79.05   20.48
  -4   1 -10   74.74   13.39
  -4   1  10   95.60   23.61
   4   1 -10   95.53   23.65
  -1  -4  10   76.45   14.39
   1  -4 -10   65.23   22.88
   4   1 -10   46.33   18.61
   4  -1 -10   57.02   19.41
   1  -4  11  117.43   27.07
   1   4  11   78.97   25.49
   4   1  11   93.90   27.04
  -1  -4  11   94.61   24.06
  -1   4  11  130.43   30.93
  -1   4  11   76.03   25.01
  -4   1  11   82.68   24.20
   4   1 -11   82.11   21.60
   1   4 -11   89.53   23.41
   1   4  11  122.05   28.82
  -4  -1  11  130.32   28.08
   4  -1  11  119.97   30.50
  -1   4  11  130.80   29.82
   4   1  11  117.35   29.33
   4  -1  11   85.91   23.77
   1  -4  11  131.70   30.42
   1   4  11  107.38   28.02
  -1  -4  11   80.05   22.99
   4   1 -11  112.29   21.64
  -1   4 -11  117.82   28.28
   4  -1 -11  106.34   19.40
   1   4 -11  108.44   21.35
   1   4 -11   91.31   24.08
  -1  -4 -11   98.89   22.81
   1  -4 -11  100.79   18.86
   4   1 -11  138.88   28.80
  -4  -1  11  104.11   25.97
  -4   1  11  111.52   27.71
  -1   4 -11   90.19   21.88
   1   4 -11  101.85   23.78
   1   4  11  141.33   31.23
  -1   4 -11   82.26   21.74
  -1   4  11  123.68   30.68
  -1  -4 -11   82.74   22.24
   1  -4 -11   95.94   19.49
   4  -1 -11   71.80   21.43
   4   1 -11   96.43   25.26
   1  -4 -11  116.54   27.05
  -1   4  11  104.31   20.85
  -4   1 -11   86.64   25.18
   1   4  11  105.87   23.57
  -4  -1 -11  146.75   33.35
   4  -1  11  116.79   27.26
  -1  -4 -11  136.65   25.34
  -4   1 -11   89.98   24.61
   4   1  11  131.29   27.34
  -4  -1 -11  124.10   26.20
   1  -4  11   97.10   27.87
   1  -4 -11  103.91   23.00
  -4   1  11  109.55   26.76
   4   1 -11  152.20   29.55
  -1  -4  11  121.72   31.99
  -1  -4 -11   77.47   18.83
   4  -1 -11  116.79   27.69
  -1  -4  11  117.88   17.95
  -4  -1  11  105.10   24.42
   4  -1 -11  112.82   25.61
  -4  -1 -11  104.11   20.42
   1  -4 -11  106.72   26.48
  -4   1 -11  110.80   15.95
  -1   4  12   73.47   26.21
   4   1  12  105.05   30.70
  -1  -4  12  108.91   26.40
   1   4  12   81.59   24.09
  -1   4  12   89.63   25.29
  -4  -1  12   92.78   27.13
   1   4  12   70.35   23.96
   1  -4  12   75.18   22.77
   4  -1  12  126.04   30.30
  -4   1  12   81.20   24.26
   4  -1  12   64.86   22.19
   1  -4  12   97.09   25.29
   4   1  12   85.25   26.13
   1   4  12   93.55   25.59
  -1   4  12   75.86   24.00
  -1  -4  12  104.98   25.75
   1   4 -12   81.19   23.57
   4   1 -12   67.06   17.71
  -1   4 -12   71.37   23.58
   1   4 -12   86.62   20.94
   4  -1 -12   70.19   16.78
  -1  -4 -12   89.27   22.75
   1  -4 -12  110.77   21.82
   1   4 -12  112.32   26.23
  -4  -1  12  105.16   26.70
  -1   4  12   70.21   22.72
  -4   1  12  114.23   28.86
   1   4  12   60.18   21.88
   4  -1 -12  101.07   27.88
  -1  -4 -12   63.19   21.53
  -4   1 -12   98.26   26.52
   1   4  12  105.86   25.30
   4   1 -12   91.52   25.95
   1  -4 -12   74.37   22.16
  -1   4  12   88.48   19.69
   1  -4 -12   98.93   21.71
  -4  -1 -12   65.51   24.49
  -1  -4 -12   66.89   17.82
   1  -4  12   88.98   28.34
   4   1  12   94.25   26.99
  -4  -1 -12   80.69   22.53
   1  -4 -12   85.70   23.38
   4  -1  12   98.48   28.04
  -4   1 -12  102.42   25.93
   4   1 -12  106.83   25.09
   4  -1 -12  112.44   26.52
  -4   1  12   93.35   25.26
   1  -4 -12   89.52   25.73
  -4  -1  12   94.80   23.76
  -1  -4 -12   54.13   20.05
  -4   1 -12  114.98   17.31
  -1  -4  12  109.67   18.77
  -4  -1 -12   59.22   15.73
  -1  -4  12   61.26   25.73
   1  -4  13   22.64   14.72
   4   1  13    1.24   10.42
  -1   4  13   23.11   16.36
   4  -1  13   20.44   17.73
  -1   4  13   -4.58   11.55
  -1  -4  13    9.59   10.13
   1   4  13    2.86   11.20
  -4   1  13   -0.72   12.68
  -4  -1  13   25.90   21.61
  -1   4  13   46.80   18.31
   1   4  13   11.06   12.14
   1  -4  13   21.13   16.80
   4  -1  13    8.85    9.59
  -1  -4  13    8.10   11.48
   4   1  13    5.40    8.15
   1   4 -13   -5.14    7.44
   4  -1 -13   12.07    8.59
   4   1 -13   26.70   12.44
   1   4 -13   10.00    6.68
  -1   4 -13  -14.10   16.09
  -1  -4 -13   15.32   11.26
   4   1 -13   11.81    3.82
   1  -4 -13    3.27    8.66
  -1   4  13    9.23   17.68
  -4  -1  13   18.08   11.14
  -4   1  13   17.20   15.72
   1  -4 -13   10.71   11.25
   4  -1 -13   10.98   10.10
   4   1 -13    9.54    4.29
   4   1 -13   22.23   12.64
  -1  -4 -13    9.98   11.92
  -4   1 -13   -9.15   11.30
   1  -4 -13   23.56   11.45
  -4  -1 -13    8.54   11.22
   1  -4  13   52.79   26.30
   4  -1  13   11.29   11.19
  -1  -4 -13   17.41   12.18
   1  -4 -13   15.93   12.53
  -4  -1 -13   15.72   12.15
  -4   1 -13   24.99   12.68
   4   1  13   -0.20    7.22
  -4  -1  13   11.52   11.59
  -4  -1 -13   33.10   15.32
  -1  -4 -13   -6.69   10.86
   4  -1 -13   36.13   19.24
   4   1 -13   14.27   11.95
   1  -4 -13    2.72   11.28
  -4   1  13   17.30   14.02
  -1  -4  13   21.32   10.65
  -1  -4  13   11.15   15.89
  -4   1 -13    5.57    4.74
  -1   4  14  210.55   42.83
   1  -4  14  213.46   41.31
   4   1  14  210.26   44.56
  -4  -1  14  247.67   44.46
   4  -1  14  251.58   46.88
  -1   4  14  276.27   48.97
  -1  -4  14  255.05   44.22
   1   4  14  298.64   52.39
  -4   1  14  200.02   41.71
   1  -4  14  284.74   47.36
  -1   4  14  246.30   45.98
  -1  -4  14  210.88   38.72
   4  -1  14  227.91   45.17
   4   1  14  186.76   40.68
   1   4  14  210.85   42.75
   1   4 -14  302.00   47.32
   4   1 -14  224.08   16.90
   4  -1 -14  288.02   36.29
   1   4 -14  298.76   39.92
   4   1 -14  242.93   36.29
  -1   4 -14  253.39   43.97
   4   1 -14  189.49   16.60
   1  -4 -14  233.00   32.33
   1  -4 -14  232.90   33.72
   4   1 -14  234.84   17.00
  -1  -4 -14  255.26   40.18
  -4   1  14  249.73   46.99
  -4  -1  14  276.88   48.19
  -1   4  14  248.39   47.45
  -4   1 -14  243.64   44.27
  -1  -4 -14  245.74   40.64
   1  -4 -14  268.08   45.12
   4   1 -14  204.30   15.87
   4   1 -14  208.58   42.11
   4  -1 -14  247.27   45.99
  -4  -1 -14  232.03   44.59
   4  -1  14  244.99   45.11
   4   1  14  259.74   43.81
   1  -4 -14  242.45   40.19
  -1  -4 -14  223.35   36.47
  -4  -1 -14  235.86   40.33
   1  -4 -14  246.72   43.23
   1  -4  14  181.34   43.76
   4  -1 -14  253.24   43.34
  -1  -4  14  275.93   30.40
   4   1 -14  239.83   37.81
  -4   1 -14  225.97   24.55
  -4   1  14  246.02   43.58
  -1  -4 -14  214.82   40.45
  -1  -4  14  281.23   54.29
  -4  -1  14  241.53   40.76
  -4  -1 -14  216.55   31.40
  -1  -4  15   26.09   25.10
   4  -1  15    2.67   11.77
  -1   4  15   21.47   21.32
   4   1  15    4.60   12.15
  -4  -1  15    8.27   12.25
  -1   4  15  -26.22   18.42
  -4   1  15   12.43   16.69
   1  -4  15   26.77   20.62
   1   4  15   23.19   20.34
  -1  -4  15   11.93    9.16
   4   1  15   -1.21   14.87
   1  -4  15   -3.08   17.08
  -1   4  15    1.78   13.55
   4  -1  15    6.35   14.45
   1   4  15   20.81   19.43
   1   4 -15   -4.34    8.91
   1   4 -15    0.52   11.18
  -1   4 -15    9.47   16.78
   4   1 -15    7.63    7.68
   4  -1 -15    4.74    7.50
   4   1 -15    2.32    2.79
  -1  -4 -15   30.98   11.65
   4   1 -15    5.12    3.74
   1  -4 -15    2.26    7.96
  -4  -1  15   30.12   20.31
  -1   4  15   33.69   25.35
  -4   1  15   53.71   28.52
  -4  -1 -15   22.59   21.92
   1  -4 -15    8.71   12.20
  -4   1 -15   19.84   15.14
  -1  -4 -15    7.60   13.12
   4  -1 -15  -14.91   14.92
   1  -4 -15   -3.12   11.57
   4   1 -15   -0.12    9.10
   4  -1  15    2.84   13.55
   1  -4 -15    0.92   14.08
  -1  -4 -15    3.78    6.98
   4  -1 -15    1.82   15.58
   1  -4 -15   -4.69   16.04
  -4   1 -15    8.98    6.56
  -1  -4  15   10.33    5.93
  -1  -4 -15    4.27   11.81
   4   1 -15   16.04   13.74
  -1  -4  15    7.33   13.09
   1  -4  15   15.47   21.37
  -4  -1 -15   16.88   13.69
   4   1  15   12.10   12.51
  -4   1  15   24.37   20.19
  -4  -1  15   19.01   15.39
   1  -4  16   70.85   31.84
  -1   4  16   70.87   30.31
   4  -1  16   43.37   20.33
  -4   1  16   49.91   22.32
   1   4  16   94.83   35.86
   4   1  16   31.21   14.90
  -4  -1  16   70.32   27.04
  -1  -4  16  103.11   31.24
   1  -4  16  114.60   34.50
  -1  -4  16   88.72   29.25
   1   4  16   88.25   32.18
   4  -1  16   90.34   35.24
   4   1  16   53.92   25.13
   1   4 -16   75.18   21.42
   4   1 -16   73.38   23.30
  -1   4 -16   84.28   29.47
   1   4 -16   58.30   23.03
   4  -1 -16   51.25   18.21
  -1  -4 -16   46.30   19.26
   1  -4 -16   74.25   21.26
  -4   1  16  122.72   38.06
  -4  -1  16  111.44   33.76
  -1   4  16   54.27   26.35
   1  -4 -16   42.67   14.73
  -1  -4 -16   66.13   21.23
   1  -4 -16   51.21   21.41
   4   1 -16   18.09   16.30
   4  -1 -16   57.24   26.01
  -1  -4 -16   90.41   27.25
   4  -1  16   85.20   28.64
  -1  -4 -16   54.67   20.18
   4   1  16   78.35   23.75
  -4   1 -16   79.62   15.25
   4   1 -16   79.28   23.41
  -4  -1  16   75.28   24.73
  -4  -1 -16   65.49   19.47
   1  -4  16   60.70   23.46
  -4   1  16   77.71   24.99
  -1  -4  16   74.29   30.16
   4  -1 -16   54.93   23.10
   1   4  17    6.43   13.51
   4  -1  17   14.88   21.28
   1  -4  17   14.13   17.59
  -1  -4  17   26.18   25.48
   4   1  17    4.95   10.69
  -1   4 -17   36.63   22.91
   1   4 -17   29.19   18.68
   1   4 -17   10.95   11.75
   4  -1 -17   -3.55    9.03
   4   1 -17   17.58   13.08
  -1  -4 -17    2.76    8.75
   1  -4 -17   25.16    9.42
  -4   1  17   12.96   14.65
  -4  -1  17   15.09   14.89
  -1   4  17   30.08   21.57
   4  -1 -17   15.51   13.74
  -1   4 -17   -1.47   10.31
   4   1 -17   10.24   15.13
   1  -4 -17   25.59   17.97
   1  -4 -17   15.09   11.45
  -1  -4 -17    0.43   13.28
   1   4 -17    6.27    8.05
  -1  -4  17   28.33   17.00
   4  -1  17   32.36   16.78
   1   4  17   21.54   24.52
   4   1  17   47.75   29.34
  -4  -1  17   26.87   23.72
   1  -4  17   62.33   29.49
  -1   4  17   54.99   29.96
  -4   1  17   48.02   26.74
  -4  -1 -17   19.63    8.70
   1  -4  17   22.25   23.56
   4  -1  17   37.29   17.90
  -4  -1  17    8.93   15.06
  -1  -4  17   53.21   32.99
   4   1  17   12.43   13.24
  -4   1  17    6.83    9.60
   4   1 -17    7.42   11.92
   4   1  18    5.19   20.22
  -1  -4  18   -2.15   12.35
   1  -4  18   57.41   25.23
   1   4  18   49.49   26.72
   4  -1  18   29.90   23.10
   1   4 -18   37.18   19.70
  -1   4 -18  -19.07   21.44
   4  -1 -18   11.40    7.82
   4   1 -18   28.24   19.31
   1  -4 -18   10.08    8.86
  -1  -4 -18   -4.99    8.84
  -4   1  18   19.45   15.44
   1  -4 -18   -5.18   14.46
   4   1 -18    2.57   11.71
   4  -1 -18    0.70   11.30
   1   4  18    1.37   11.07
  -1  -4  18   33.56   16.35
  -4   1  18    4.40   12.46
   1  -4  18  -26.47   21.01
   4  -1  18   20.80   20.85
   4   1  18   29.10   21.41
  -4  -1  18   33.05   18.57
   1  -4  18    0.06   16.54
  -1  -4  18  -10.41   20.56
   4  -1  18   34.38   23.90
  -4   1  18    9.36   11.17
   4   1  18   41.28   24.93
  -1  -4  19  -18.51   19.49
   4   1  19    4.36   23.56
   4  -1  19    2.76   19.80
   1  -4  19   34.34   21.48
   1   4  19   14.12   20.81
  -1   4 -19   14.20   12.68
   1   4 -19   13.87   18.89
   4   1 -19   -2.55   10.11
   4  -1 -19   19.66   11.39
  -1  -4 -19   -0.79   12.64
   4   1 -19  -26.52   21.55
   1  -4 -19   38.79   23.20
  -1  -4 -19  -10.37   14.47
   4  -1 -19  -13.78   21.23
  -1  -4  19  -12.85   21.08
  -4  -1  19    3.52   18.75
   1  -4  19   -6.83   16.83
   4   1  19   15.18   11.96
   4  -1  19    9.34   13.71
   4   1  19    4.49   13.78
   1  -4  19  -19.81   19.84
   4  -1  19   17.72   26.04
  -1  -4  19    2.51   14.71
   1   4  19   20.71   20.68
  -4   1  19   53.31   31.13
  -4   1  19   -5.85   17.63
  -4   1  19    9.01   23.16
   1  -4  20  -15.70   18.75
   1   4  20   14.23   16.75
   4   1  20   19.39   21.33
   4  -1  20   19.99   27.10
  -1  -4  20  -14.39   20.49
  -1   4 -20    2.42   12.39
  -4   1 -20  -32.33   24.80
   4   1 -20  -10.35   11.58
   4  -1 -20    4.42   10.17
   1   4 -20    2.92   11.84
  -4   1  20    1.34   12.58
  -4  -1  20    7.67   12.61
   4  -1 -20   10.79   22.69
   4   1 -20  -16.34   25.02
   1  -4 -20   23.84   18.86
  -1  -4 -20   -7.59   17.65
   4  -1  20   10.48   15.87
   1   4  20    7.26   25.34
  -1  -4  20    9.90   21.14
   4   1  20  -21.72   29.05
   1  -4  20   -3.13   12.37
  -1  -4  20   30.64   32.31
   4   1  20   12.66   25.34
   1  -4  20  -19.37   15.72
   4  -1  20  -13.69   18.22
  -4   1 -21    3.07   25.82
   1  -4 -21   17.55   16.99
   4  -1 -21   -3.21   11.65
   4   1 -21    8.77   15.86
  -1   4 -21  -19.16   23.71
   1   4 -21   28.58   22.18
  -4  -1 -21   -9.54   13.41
   4   1 -21  -23.87   22.65
  -1  -4 -21   -8.79   20.34
   1  -4 -21  -14.32   20.80
   4  -1 -21    6.39   19.05
   1  -4  21   18.02   26.56
   4  -1  21  -13.62   27.38
  -1  -4  21    8.29   25.66
   4   1  21   -7.68   21.87
   1  -4  21  -26.10   18.16
   1   4  21   13.34   16.31
   4  -1  21   -7.93   16.69
  -1  -4  21   -0.94   18.40
   4   1  21   14.94   25.76
   1  -4  21    2.91   15.48
  -1  -4  21   -6.40   15.09
   4  -1  21   -4.74   13.02
   1   4  21   19.44   21.34
   4   1  21   -8.16   14.05
   4   1  22   47.46   37.06
  -1  -4  22   26.91   24.02
   1   4  22   25.40   24.96
   4  -1  22  -10.24   17.90
   1  -4  22   25.90   25.58
   1  -4 -22   14.51   13.39
   1   4 -22   23.26   23.78
   4   1 -22   34.97   20.56
  -1   4 -22    7.87   14.48
  -4   1 -22   33.85   21.46
  -1  -4 -22    4.36   16.81
   1  -4 -22   -6.51   21.90
   4   1 -22  -10.95   21.06
   4  -1 -22    5.48   19.60
   4   1  22   47.93   42.10
   1   4  22   38.23   28.11
  -1  -4  22   56.43   40.52
   4  -1  22   77.91   41.18
   1  -4  22   -0.55   17.26
  -1  -4  22  -20.21   21.15
   1  -4  22  -11.05   24.59
   4   1  22   28.73   26.74
   4  -1  22    6.08   14.83
   1  -4  23   -4.43   18.61
   4   1  23   20.22   25.53
   4  -1  23  -17.30   17.39
  -1  -4  23  -24.44   29.57
  -4   1 -23   17.79   32.85
   1   4 -23  -12.96   18.56
  -1   4 -23   10.46   17.70
  -4  -1 -23   14.79   21.18
  -1  -4 -23  -15.85   18.21
   4  -1 -23   -9.94   19.76
   4   1 -23   32.86   20.25
   1  -4 -23   29.10   21.44
   4   1  23  -17.19   27.36
   1  -4  23  -36.79   41.16
  -1  -4  23    5.39   29.34
   4  -1  23    2.39   28.56
  -1  -4  23   18.85   25.87
   1  -4  23    5.55   23.88
   4  -1  23   22.82   19.97
   4   1  23  -12.30   26.77
  -1  -4  24   46.22   37.98
   1  -4  24   22.53   20.75
   4  -1  24   -4.58   20.08
   4   1  24   82.64   37.11
   4  -1  24  -10.10   23.03
  -1  -4  24   25.28   20.86
   1  -4  24    3.51   25.79
   4   1  24    1.79   27.01
   1   4 -24   27.71   16.24
  -4  -1 -24   -6.70   17.20
  -1  -4 -24  -21.25   19.65
  -4   1 -24  -33.14   36.19
  -1   4 -24   35.83   34.78
   1  -4 -24  -10.13   19.07
   4   1 -24   -6.86   13.93
  -1  -4 -24   32.33   28.42
   4  -1 -24    9.05   22.06
   4   1  24   31.69   32.00
   1  -4  24   51.46   34.76
   4  -1  24  -14.08   30.47
  -4  -1 -25   13.99   26.02
  -1   4 -25    4.25   16.81
  -4   1 -25   24.54   22.57
   1   4 -25    9.19   15.00
   1  -4 -25   48.95   36.17
  -1  -4 -25  -12.70   20.90
   1  -4  25   72.18   46.85
   4  -1  25  -37.23   35.53
   1  -4  25   -0.97   33.53
   4  -1  25   22.18   22.31
   4   1  25  -20.72   28.36
   1  -4  25    9.61   25.24
  -4   1 -26   -7.91   31.25
  -1   4 -26  -19.12   31.63
  -4  -1 -26   -7.72   17.33
   1  -4  26   49.20   46.09
   1  -4  26    5.89   23.74
  -4   1 -27   -2.32   22.23
   2  -4   0  211.03   24.44
  -4  -2   0  188.44   24.04
   2   4   0  201.57   25.49
   2  -4   0  214.16   21.12
  -2   4   0  218.69   25.17
  -2   4   0  223.03   21.23
  -2  -4   0  216.85   26.72
  -2  -4   0  206.25   25.68
   4   2   0  214.05   26.23
   2   4   0  203.62   25.70
  -4  -2   0  213.58   25.17
   2   4   0  214.43   18.47
  -2  -4   0  220.00   18.84
  -4   2   0  227.06   25.68
   2  -4   0  198.52   22.94
  -2   4   0  209.03   24.50
   4  -2   0  217.07   24.45
  -2  -4  -1  102.46   10.35
  -2   4   1   90.13   13.16
   2   4   1  104.59   10.23
  -2  -4  -1  105.84   10.43
  -2  -4   1  129.04   19.17
   2  -4  -1  114.49   14.36
   2  -4   1  103.11   15.53
  -2   4   1  116.96   14.62
  -2   4   1  136.67   20.39
  -2   4  -1  107.40   16.11
  -2   4  -1  108.33   18.43
   2  -4  -1   98.33   16.17
   2   4  -1  116.85   19.47
  -2  -4  -1  109.09   19.12
  -4  -2   1   91.65   16.06
   2  -4   1   95.43   10.44
  -2  -4   1   91.77   17.91
   2   4   1   85.29   16.93
  -2   4   1   95.58   14.26
  -2  -4  -1  105.17   10.60
  -2  -4  -1  109.60   10.54
   2   4   1  100.40   10.28
  -2  -4   1   94.52   18.40
  -4  -2  -1  100.46   18.47
  -2  -4  -1  129.96   21.98
   2   4   1  117.18   20.16
   4   2  -1   91.81   16.24
  -4  -2   1  117.32   18.16
   2   4  -1   95.86   16.40
   4   2   1  104.28   18.59
   4   2  -1  105.24   12.34
  -4  -2   1   98.42   11.81
   2  -4   1  137.06   19.21
   2   4   1  100.75   10.35
  -2  -4  -1  115.09   10.77
   2   4  -1  107.82   14.99
  -2   4  -1  116.47   16.74
  -4   2  -1  104.43   16.55
  -4   2   1  128.85   20.49
  -2  -4   1  124.05   15.85
   2  -4  -1  110.73   18.46
   4  -2  -1   90.20   16.52
   4  -2   1  109.17   17.27
  -2   4   1  105.80   18.35
   2  -4   1  109.21   15.66
   2   4   2    2.41    3.13
  -2  -4  -2    1.66    3.91
  -2  -4  -2    3.71    3.79
  -4   2   2    9.62    7.04
   2   4   2    9.03    5.10
  -4  -2   2   13.63    6.18
   4   2   2   -2.83    4.47
   2  -4  -2   -3.02    5.33
  -2  -4  -2    2.28    3.42
  -2   4   2    3.48    3.87
   2  -4  -2    7.36    6.27
  -2  -4   2    6.21    5.84
  -2   4   2    3.92    5.05
   2  -4   2   12.71    8.45
  -2   4  -2    4.81    4.31
   2  -4  -2   -1.64    2.94
  -2   4  -2    7.25    6.35
   2   4  -2   11.83    7.29
  -2   4   2    1.99    2.78
   2   4   2   -0.67    6.19
   2  -4   2    6.51    2.85
  -2   4  -2    6.35    2.87
  -2  -4  -2    9.24    8.89
   4   2  -2   10.21    6.36
  -4  -2   2   13.06    7.47
  -2  -4   2    0.32    4.77
   2   4  -2   11.81    8.79
   4   2   2    0.20    5.70
   2  -4  -2    0.20    4.01
  -2   4   2    4.87    3.90
  -2  -4  -2    2.92    5.11
  -4   2   2   -1.40    5.24
  -4  -2   2    8.51    4.42
  -4  -2  -2    2.96    7.67
  -2  -4   2    9.82    9.14
  -2  -4  -2    4.94    8.08
   4   2   2    3.20    7.98
  -2  -4  -2    3.90    2.57
   2   4   2    4.05    6.42
  -4  -2   2    7.24    4.32
   4   2  -2    1.36    5.40
   2   4  -2    8.86    8.22
   4  -2  -2   15.06    6.78
  -4   2   2    4.91    5.31
  -2   4   2    7.33    4.41
   2  -4  -2   -2.64    5.88
  -4  -2   2    8.59    4.48
   4   2  -2    7.91    4.26
  -2   4  -2    4.46    4.21
   2  -4   2   10.65    6.63
   2   4  -2    3.17    5.13
  -2   4  -2    6.14    5.76
   4  -2   2    4.79    5.55
   2  -4   2    4.44    4.07
   2  -4  -2    8.64    8.78
  -4   2   2    7.84    8.76
  -2   4   2   -3.23    5.37
  -2  -4   2    8.82    6.78
   4  -2  -2    0.27    6.60
  -4   2  -2    4.92    5.31
   4   2  -3 2706.77   66.19
   2   4   3 2557.70   71.93
   4  -2  -3 2717.61   82.84
  -4   2   3 2592.10   81.84
  -2   4   3 2582.47   78.56
   2   4  -3 2580.18   48.67
  -2  -4  -3 2516.57   71.04
  -4  -2   3 2635.92   66.91
   2  -4  -3 2584.84   78.14
  -2  -4  -3 2723.04   73.01
   4   2   3 2589.40   76.57
  -4  -2  -3 2681.09   75.49
   2   4  -3 2609.45   49.51
   2   4   3 2557.61   71.59
  -2  -4   3 2592.44   49.83
  -2  -4  -3 2504.82   96.29
   2  -4  -3 2509.34   62.77
  -2  -4   3 2640.86   88.11
   2  -4   3 2695.72   91.36
  -2  -4   3 2509.24   86.32
   4   2  -3 2571.27   76.86
   2   4  -3 2627.52   88.71
  -4  -2   3 2553.50   76.35
  -2   4   3 2693.16   82.93
   2  -4  -3 2477.40   77.75
   2   4   3 2689.96  100.09
  -4  -2   3 2661.68   77.85
   2   4  -3 2556.45   88.09
  -2   4  -3 2603.17   87.37
  -2   4  -3 2820.73   72.77
   4  -2  -3 2551.82   54.00
   2  -4   3 2594.94   73.26
  -2   4   3 2621.07   82.70
  -4  -2   3 2611.70   77.71
   2   4  -3 2600.94   89.11
  -2  -4  -3 2626.63   99.23
  -4   2   3 2656.40   84.89
   2   4  -3 2583.02   50.57
   2  -4  -3 2676.53   81.72
   4   2   3 2641.26   78.54
   2   4   3 2569.45   73.02
  -2  -4   3 2539.37   50.09
   4   2  -3 2553.27   67.43
  -4  -2  -3 2675.77   75.69
  -2   4   3 2555.66   79.89
  -2  -4  -3 2520.09   72.00
  -2  -4  -3 2599.37   72.77
   4  -2  -3 2564.42   84.04
  -4  -2   3 2593.52   67.83
   2   4  -3 2621.18   50.40
   2   4   3 2559.82   72.09
   2  -4  -3 2607.20   76.24
  -4  -2  -3 2496.09   98.62
   4  -2  -3 2422.96   80.96
   4   2  -3 2573.46   76.42
  -4   2   3 2787.83   85.97
   4   2  -3 2496.26   71.38
  -2   4   3 2806.94   79.98
   4   2   3 2683.19  102.81
   2   4   3 2611.38   98.37
  -4  -2   3 2581.28   75.88
  -2  -4   3 2607.41   89.80
   4   2  -3 2630.68   93.27
   2   4  -3 2707.09   91.73
   4  -2   3 2607.16   91.48
  -2   4  -3 2728.47   94.02
   2  -4   3 2545.78   92.02
  -2   4   3 2494.11   97.84
  -4   2  -3 2580.26   73.51
   2  -4   3 2641.30   66.05
   2  -4  -3 2767.07  101.93
  -4   2   3 2513.92   95.30
   4  -2  -3 2435.34   94.32
  -4  -2   4 1725.00   59.23
  -4   2   4 1651.99   68.99
  -2   4   4 1567.78   66.71
  -2  -4  -4 1698.66   65.04
   4  -2  -4 1782.30   70.86
   4   2  -4 1699.85   57.61
   2   4   4 1616.06   64.34
   2   4  -4 1725.29   49.42
   2  -4  -4 1680.91   68.13
  -2  -4  -4 1619.54   62.88
  -2  -4   4 1629.53   49.06
   2   4   4 1570.04   62.75
   4   2   4 1653.47   67.34
   4  -2   4 1668.58   68.39
  -4  -2  -4 1781.12   66.80
   2   4  -4 1599.76   48.11
   2  -4   4 1670.23   61.62
  -2  -4   4 1776.47   72.84
   2   4   4 1728.12   83.30
   2   4  -4 1660.89   73.33
  -2   4   4 1672.24   65.44
   4   2  -4 1561.62   59.77
   2   4  -4 1729.95   72.66
   4   2  -4 1640.02   58.49
  -4   2   4 1720.60   48.84
  -4  -2   4 1661.13   58.45
  -2  -4   4 1631.28   71.91
   2  -4  -4 1617.51   62.71
  -2   4  -4 1539.53   71.61
  -2  -4  -4 1496.94   76.88
  -4  -2   4 1703.55   62.62
   2   4  -4 1604.15   70.40
  -2   4   4 1620.30   64.56
  -4  -2   4 1685.53   59.15
  -2  -4  -4 1612.23   80.03
   2  -4   4 1519.07   62.65
  -2  -4   4 1586.71   66.30
  -2   4  -4 1701.69   63.61
   4  -2  -4 1719.36   53.19
  -4  -2   4 1678.38   64.42
   4   2  -4 1599.01   57.70
  -2   4   4 1566.12   67.43
   2   4   4 1606.86   64.60
   4   2   4 1609.00   68.37
  -4  -2   4 1653.00   59.69
   2  -4   4 1578.70   60.55
  -2  -4   4 1661.97   50.36
  -2  -4  -4 1658.15   64.93
   2   4  -4 1657.17   49.62
   2   4   4 1625.53   65.41
   4  -2  -4 1653.99   70.22
   2   4  -4 1636.69   49.57
  -4   2   4 1691.00   71.72
  -4  -2  -4 1550.34   64.68
   2  -4  -4 1680.86   69.51
   4   2  -4 1644.81   58.64
  -2  -4  -4 1678.80   64.84
   4  -2   4 1737.09   70.59
   4  -2  -4 1602.80   68.09
   4   2   4 1540.93   81.80
   2   4   4 1570.73   79.44
   2  -4  -4 1617.59   63.56
   4   2  -4 1540.73   62.02
  -4  -2  -4 1685.75   84.10
  -4   2   4 1663.28   71.90
  -2   4   4 1750.10   69.21
   2   4  -4 1757.32   80.04
  -2   4  -4 1643.03   79.40
   4   2  -4 1643.46   78.93
   4  -2   4 1631.63   76.22
   2  -4   4 1695.40   79.64
   4   2   4 1666.59   56.29
  -2  -4   4 1635.02   77.75
  -2   4   4 1708.24   84.32
   4  -2  -4 1646.52   80.74
   2  -4  -4 1739.14   83.94
  -4   2   4 1592.68   79.23
  -4  -2   4 1762.06   79.11
   2  -4   4 1658.35   46.57
  -4   2  -4 1678.84   55.71
   2   4  -5  465.49   29.78
   4   2  -5  534.97   35.49
  -2   4   5  516.96   41.12
  -4  -2   5  504.40   35.49
   4   2  -5  472.02   34.04
   4  -2  -5  491.84   39.98
  -4   2   5  530.86   42.19
   2   4   5  491.35   39.10
  -2  -4  -5  513.96   39.61
   2  -4  -5  544.60   41.21
  -2  -4   5  520.74   32.38
   2   4  -5  491.73   30.91
  -4  -2  -5  525.90   39.14
   2   4   5  499.16   39.10
   4  -2   5  476.80   38.88
  -2  -4  -5  507.48   38.84
   4   2  -5  551.70   36.26
   4   2   5  510.77   40.73
   2  -4   5  522.64   37.82
  -2  -4  -5  507.08   45.53
  -2  -4   5  495.79   41.65
   2   4   5  494.48   45.23
  -2   4   5  529.58   36.87
  -2  -4   5  502.92   39.14
  -2   4  -5  440.02   40.97
   2   4  -5  487.34   41.48
   4   2  -5  497.31   31.02
  -4   2   5  533.85   24.33
   2   4  -5  497.79   39.24
  -4  -2   5  479.11   34.50
   2  -4  -5  468.15   33.55
   4   2  -5  519.08   36.58
  -4  -2   5  498.60   30.14
  -2   4  -5  498.54   38.18
   4   2  -5  469.01   30.83
   4   2  -5  499.85   36.44
  -2  -4   5  503.48   40.31
  -2  -4  -5  508.16   46.47
   2  -4   5  486.59   38.81
  -4  -2   5  491.52   30.25
  -2   4   5  481.77   35.29
   2   4  -5  487.62   37.24
   4  -2  -5  497.35   32.86
  -4  -2   5  526.81   39.23
   2   4  -5  513.28   32.22
   4   2   5  497.23   41.33
  -4  -2   5  500.96   36.18
   2   4   5  524.62   40.59
  -4   2   5  473.53   40.10
  -2  -4  -5  540.60   40.97
   2   4   5  468.59   38.82
   2  -4   5  508.95   37.55
   2  -4  -5  496.80   40.67
  -2   4   5  550.54   43.17
  -4  -2  -5  478.26   39.11
   4  -2  -5  488.36   40.64
   4   2  -5  473.23   34.66
  -2  -4   5  516.95   32.82
   2   4  -5  492.81   31.38
  -2  -4  -5  471.89   38.32
   4  -2   5  504.40   40.89
   2   4   5  466.02   43.97
   4   2   5  515.14   49.17
  -2   4   5  527.06   41.56
   4   2  -5  493.26   38.68
  -4  -2  -5  550.10   50.31
  -4   2   5  520.97   42.98
   2  -4  -5  479.88   37.31
   4  -2  -5  498.24   40.41
   4  -2   5  501.34   44.22
  -2   4  -5  547.02   48.15
   4   2   5  483.82   32.29
   2  -4   5  486.25   45.09
   2   4  -5  493.23   44.91
  -4   2  -5  465.76   42.03
  -2  -4   5  498.99   45.93
   4   2  -5  487.11   45.57
   4  -2  -5  541.69   49.03
  -4  -2   5  517.58   44.47
  -2   4   5  507.33   48.60
  -4   2   5  456.11   44.90
   2  -4  -5  510.53   48.23
  -4   2  -5  506.57   29.15
   2  -4  -6  651.73   49.12
   4   2  -6  649.73   43.61
  -4  -2   6  625.68   43.34
  -4   2   6  678.68   50.77
   4  -2  -6  623.90   47.18
   2   4   6  626.38   47.84
  -2   4   6  599.36   47.75
   4   2  -6  671.49   43.30
   2  -4  -6  629.98   48.25
  -2  -4  -6  619.45   46.84
   2   4  -6  656.28   40.12
   4   2   6  582.07   46.89
   4   2  -6  595.95   41.35
   2  -4  -6  684.76   49.73
   2  -4   6  626.22   44.96
  -4   2  -6  645.96   45.95
   2   4   6  617.76   46.85
  -2  -4  -6  689.24   48.83
   2   4  -6  619.20   38.97
  -4  -2  -6  604.01   45.67
  -2   4  -6  685.03   44.41
  -2  -4   6  664.22   41.08
   4  -2   6  598.89   47.49
   2  -4  -6  610.21   38.72
   4   2  -6  657.82   43.13
  -2   4  -6  596.32   49.66
  -2   4   6  635.29   41.85
   4   2  -6  601.20   33.34
  -2  -4  -6  604.97   51.91
   4  -2  -6  634.75   23.27
   2   4  -6  654.83   49.67
  -2  -4   6  638.41   45.11
  -4  -2   6  632.02   33.43
   2   4  -6  598.94   44.46
  -2  -4   6  645.68   49.56
  -4  -2   6  677.24   42.22
   2  -4   6  594.42   46.38
  -4  -2   6  622.65   45.70
  -2  -4   6  635.19   48.72
   2   4  -6  686.00   47.75
   4   2  -6  613.24   33.27
   2  -4  -6  632.16   39.77
  -2   4   6  563.78   40.35
   4   2  -6  658.91   45.26
  -2   4  -6  660.53   47.11
  -2  -4  -6  616.02   52.68
   4  -2  -6  652.55   41.91
   4  -2  -6  656.78   50.21
  -4   2  -6  672.03   48.12
   4  -2   6  587.53   46.75
  -4  -2   6  628.12   43.81
   2   4   6  659.67   49.43
  -4  -2  -6  660.34   47.82
   4   2  -6  612.94   42.77
  -2  -4  -6  667.78   49.15
  -2   4   6  586.26   47.70
   2  -4  -6  646.89   49.42
   2  -4   6  604.39   45.28
  -2  -4  -6  665.43   49.08
   4   2   6  668.20   51.86
   2   4   6  645.41   48.90
  -4   2   6  628.82   49.56
   2   4  -6  619.38   39.29
  -2  -4   6  623.45   40.99
   2   4  -6  641.68   40.14
  -2   4  -6  722.83   46.38
   4   2  -6  670.47   48.65
   4  -2  -6  617.90   48.76
  -4   2   6  620.86   50.49
   4   2   6  542.23   52.22
  -4  -2  -6  650.61   55.89
   2   4   6  621.13   53.11
   2  -4  -6  635.09   46.88
  -2   4   6  662.60   50.13
   2   4  -6  652.38   54.93
  -2   4  -6  654.04   54.50
   4   2   6  617.17   38.93
  -2  -4  -6  594.46   28.93
   2  -4   6  628.19   54.28
  -4   2  -6  634.77   50.92
   4  -2   6  639.91   51.83
  -2  -4   6  623.48   54.80
   4   2  -6  673.67   56.61
  -4  -2  -6  649.35   39.60
  -4  -2   6  617.60   49.43
  -4   2   6  625.11   53.30
   2  -4  -6  586.72   53.52
  -2   4   6  587.77   54.05
  -4   2  -6  623.91   30.36
   4  -2  -6  675.68   56.04
   4   2  -7   13.98   10.60
   2  -4  -7   13.41   11.87
  -2  -4  -7   -4.89    4.95
   4   2  -7    1.29    5.49
  -2   4   7    3.18    5.72
   2  -4  -7    7.04    9.31
  -2  -4   7    4.18    7.79
  -4  -2   7  -14.82   10.28
   2   4  -7    3.08    4.93
  -2  -4  -7    5.89    9.25
   4  -2  -7    0.77    5.22
   2   4   7    4.36    5.67
   4   2   7   -4.12    5.92
   2  -4   7    0.50    6.24
   4  -2   7  -15.59   12.20
  -4   2   7    6.32    8.04
   2   4  -7    2.08    4.88
  -2  -4   7    7.66    7.98
   2  -4  -7   18.99   12.42
   4  -2  -7    0.70    6.60
   4  -2   7   -1.47    6.23
  -4  -2  -7   -6.64    8.68
   2   4   7    8.26    6.52
  -2   4  -7   -2.22    4.03
  -4   2  -7    1.36    5.98
  -2  -4  -7   -4.23    6.20
   2   4  -7   -3.47    4.99
   4  -2  -7    5.26    5.96
   4   2   7   -4.39    8.51
   4   2  -7    0.56    8.63
   2  -4   7   -6.03    5.58
  -4  -2   7   -1.05    2.59
   2   4  -7   -3.78    9.35
  -4  -2   7   -1.44    6.41
  -2   4  -7    6.56    8.47
   4  -2  -7    0.86    3.24
  -2  -4   7    5.14    7.58
   2   4  -7    7.46    8.40
   4   2  -7    1.79    4.27
  -4  -2   7   -3.43    6.99
  -2   4   7    3.06    6.03
   2  -4  -7   -0.82    4.14
   4   2  -7    3.41    9.20
  -2  -4   7   -5.95   10.45
  -2  -4  -7    4.08    7.38
   2   4  -7    7.19   10.25
   4  -2  -7   -9.47    6.34
   4   2  -7   -1.30    4.17
  -2   4  -7    4.15    6.77
   2   4   7   -6.63    9.22
   2   4  -7   -5.09    4.55
  -2   4   7  -12.56    9.68
  -4   2  -7    0.41    7.31
  -4  -2  -7    2.53    5.60
   4  -2  -7   13.25    9.74
  -4  -2   7  -10.92    5.95
  -2   4  -7   13.22    8.56
   2  -4  -7    7.21    8.90
   4   2  -7   -0.39    7.89
  -4   2   7    7.91   10.20
  -2  -4  -7    3.01    8.23
   4   2  -7   -4.89    4.82
  -4  -2  -7   13.20   13.69
   2  -4  -7   -3.92    4.36
  -4   2   7   -9.63    8.03
   4   2  -7    5.57    7.68
   4   2   7   -5.87   10.07
  -2   4   7    5.16    7.77
  -2  -4  -7   -1.15    6.36
   2   4   7   -9.05   10.76
  -4  -2  -7   -3.56    6.06
   2   4  -7    2.11    5.56
  -2  -4  -7    0.65    3.83
  -4   2  -7   -6.27    9.49
   4   2   7   -1.15    4.76
   2  -4   7   14.63   11.80
   4  -2  -7    1.49    6.01
   2  -4  -7    9.56    6.70
  -2   4  -7   -3.82    7.68
   4  -2   7  -10.18   10.03
   4  -2  -7   -1.88    9.37
  -4   2   7   -1.65    6.89
  -2  -4   7   18.34   15.53
  -2  -4   7    3.69    4.71
   2  -4  -7   -0.73    8.20
  -2   4   7    0.58    6.71
   4   2  -7    7.44   10.02
  -4  -2   7    7.34    9.23
   2   4   7    0.89    4.03
   2   4   8   62.84   18.22
   4   2  -8   76.67   18.00
  -2   4   8   54.89   17.58
   4   2   8   47.94   17.63
  -4   2   8   52.75   15.77
   2  -4  -8   60.95   17.56
  -4  -2  -8   61.18   14.90
  -2  -4   8   58.80   15.50
  -2  -4  -8   57.99   18.88
   2   4  -8   40.36   13.22
  -4  -2   8   59.61   17.13
   2  -4   8   64.55   17.93
  -4  -2  -8   42.83   13.67
   2  -4  -8   52.85   15.80
   4  -2   8   64.72   19.59
  -2  -4  -8   61.55   17.28
   4  -2  -8   62.73   18.19
   4   2  -8   61.75   17.48
   2   4  -8   76.30   17.73
   4  -2   8   55.06   17.88
   4  -2  -8   60.67   16.53
   2  -4  -8   69.83   19.34
   4  -2  -8   83.82   19.72
  -4   2  -8   64.63   17.74
  -2  -4  -8   52.65   15.66
   4   2   8   45.39   16.37
   4   2  -8   30.88   10.75
  -2   4  -8   62.36   16.93
  -2  -4   8   50.87   13.89
  -4  -2  -8   45.79   14.70
   2   4  -8   58.38   14.32
   2  -4   8   61.66   18.05
   2   4   8   50.09   16.77
   2   4  -8   55.75   13.97
   4  -2  -8   45.67    8.68
  -2   4  -8   49.20   17.73
   4   2  -8   47.16   13.55
   2   4  -8   66.57   17.96
  -2  -4   8   96.25   21.82
  -4  -2   8   51.27   14.03
  -4  -2   8   48.88   15.38
  -2  -4  -8   78.10   20.95
  -2   4  -8   71.56   18.45
   4   2  -8   58.51   14.50
   4   2  -8   57.98   10.45
  -2   4   8   74.63   15.16
   2   4  -8   56.76   17.68
   4  -2  -8   53.96   14.26
  -2  -4   8   58.62   20.02
   2  -4  -8   51.65   12.09
  -2   4  -8   64.45   15.39
  -2  -4  -8  104.54   25.95
  -2   4   8   62.69   18.50
  -4  -2  -8   64.06   19.29
   4  -2  -8   79.21   20.34
  -4   2  -8   72.83   18.16
  -2  -4  -8   49.86   17.97
  -4   2   8   58.08   19.30
   2   4  -8   75.99   18.31
   2  -4  -8   46.61   15.35
  -4  -2   8   58.66   16.90
   4   2  -8   49.71   13.79
   2   4   8   42.05   16.17
   2  -4  -8   67.21   14.05
   4   2   8   48.00   19.82
  -2  -4  -8   34.22   11.98
  -4  -2  -8   56.74   19.65
  -2   4   8   52.81   12.35
   4   2  -8   58.28   10.61
   4   2  -8   55.31   17.48
  -2  -4  -8   48.04   12.13
  -2   4  -8  103.39   25.46
   2  -4  -8   47.69   14.57
   4   2   8   38.44   10.83
  -4  -2  -8   69.61   16.20
   2   4  -8   62.40   20.98
   4  -2  -8   31.85   13.89
   4  -2   8   50.98   18.35
  -4   2  -8   54.34   17.95
   2  -4   8   67.49   19.99
  -2   4   8   55.48   19.65
  -4  -2   8   49.99   15.33
   4  -2  -8   49.92   16.88
   2  -4  -8   76.85   22.82
   2   4   8   58.02   13.00
  -4   2   8   56.06   18.99
   4   2  -8  107.34   23.13
   2  -4  -8   53.43   15.30
  -2  -4   8   51.32   11.87
  -2  -4   8   76.51   23.92
   4  -2  -8   62.10   18.75
   4   2  -8   59.10   19.02
  -2   4   9  463.72   49.96
   4   2  -9  570.17   48.90
   2   4  -9  579.17   48.42
  -2  -4  -9  576.54   54.35
  -4  -2   9  542.74   50.10
   4  -2  -9  583.62   55.26
  -4   2   9  473.63   49.77
  -2   4  -9  581.35   49.42
   4   2  -9  526.47   47.49
   4   2   9  467.19   51.07
   4  -2   9  445.25   48.89
   2  -4   9  520.67   50.16
  -2  -4  -9  517.73   51.31
   2   4  -9  525.75   45.88
   4  -2  -9  509.41   51.24
   2   4   9  495.09   51.14
  -4   2  -9  481.39   47.92
  -2  -4   9  485.79   45.55
  -2  -4  -9  505.05   51.43
   2  -4  -9  500.84   37.45
   2   4  -9  491.45   42.06
   4   2  -9  542.22   30.93
   4   2  -9  546.08   45.06
  -2   4  -9  581.21   56.82
   4  -2  -9  523.85   33.86
   2   4  -9  543.34   50.89
   2  -4  -9  562.74   40.12
  -2   4  -9  514.86   50.62
  -2  -4   9  476.42   50.43
  -4  -2   9  581.32   54.47
   4   2  -9  584.73   51.51
   4   2  -9  506.25   30.06
   4  -2  -9  598.56   50.94
   2  -4   9  577.56   53.56
  -2  -4  -9  476.69   50.77
  -4  -2  -9  536.53   51.72
   4   2   9  513.94   53.63
  -4  -2   9  517.45   49.22
   2  -4  -9  531.29   54.58
   2   4  -9  574.43   48.87
   4  -2  -9  642.54   58.00
  -2   4   9  601.89   56.10
  -2  -4   9  555.05   49.08
   4   2  -9  494.89   46.80
  -4  -2  -9  540.10   52.43
   2   4   9  462.32   50.98
  -4   2   9  513.44   51.90
   2   4  -9  517.01   46.57
   4   2  -9  517.67   49.17
   4  -2   9  577.93   55.38
  -4   2  -9  524.43   51.02
  -2   4  -9  514.76   47.40
  -2  -4  -9  549.56   52.54
   2  -4  -9  514.57   52.87
   2  -4  -9  366.13   43.01
   4  -2  -9  545.33   53.73
  -2   4   9  488.57   38.05
  -2  -4  -9  526.01   53.55
   4   2  -9  522.69   51.04
   2   4   9  506.37   52.83
  -4  -2  -9  507.72   56.91
   2  -4  -9  536.21   48.34
  -2  -4  -9  574.64   41.34
   2  -4   9  547.99   57.89
  -2   4  -9  594.06   60.61
  -2  -4   9  542.47   59.65
  -4   2  -9  543.80   55.87
   4   2  -9  550.60   58.67
   4  -2   9  601.02   63.17
  -4  -2  -9  543.91   45.01
   2   4   9  550.65   42.64
   2   4  -9  544.78   58.27
   4  -2  -9  548.91   55.12
   4   2   9  510.92   44.10
  -4   2   9  474.66   53.46
   4   2  -9  565.22   50.73
  -4  -2   9  530.14   49.45
  -2  -4  -9  533.91   54.10
  -2   4   9  540.90   58.07
   2  -4  -9  498.18   53.94
  -2  -4   9  561.83   42.52
  -4   2  -9  505.17   25.90
   4  -2  -9  545.62   55.83
   4   2 -10   10.72    8.84
   4   2 -10   16.24   10.23
   2   4 -10    4.75    6.79
   4  -2 -10   23.73   14.06
  -2   4  10    6.74   11.92
  -2  -4 -10    4.01   10.13
   4  -2  10   21.29   15.06
   2   4  10   10.21   12.60
   2  -4  10   -7.94    8.62
  -4   2  10    6.46    9.14
   2   4 -10    2.63    7.61
   4   2  10    4.48   12.54
  -2   4 -10   10.34    8.90
  -4  -2  10    6.15    7.76
  -2  -4  10   12.25    9.76
   2  -4  10    2.36    6.43
   2   4 -10   -0.26    8.74
  -2   4 -10    5.98    7.31
   2   4  10    7.47   11.52
   4   2  10   15.04   15.05
   4  -2  10   29.53   15.09
   4   2 -10  -10.57   10.73
  -2  -4  10   14.58    9.74
   2   4 -10    0.32    6.46
   4   2 -10    1.77    8.42
   4  -2 -10    7.43    5.37
   2   4 -10   19.11    9.81
  -2   4 -10   10.44   12.36
   2  -4 -10   14.06    7.69
   4   2 -10    7.82    3.73
   4  -2 -10   14.76    9.75
  -4  -2  10   -3.50    8.58
  -2  -4  10   -1.26    9.19
  -2  -4 -10   18.34   12.26
  -2   4 -10   16.65   10.81
   4  -2 -10   -4.41    6.77
  -4   2 -10   14.81    9.56
   2   4 -10    8.80    6.62
   4   2 -10    3.63    8.99
  -2   4  10   10.51   10.52
  -4  -2  10   10.95    9.44
  -2   4 -10    4.74    7.66
  -4   2  10   31.13   16.18
  -2  -4 -10   12.16    9.49
  -2   4  10    3.22    4.04
   2   4  10    8.99    8.60
  -2  -4 -10   17.46    9.99
   4   2 -10    3.48    5.61
   4   2 -10    3.82    8.11
  -4  -2 -10   14.37   13.82
   2  -4 -10    9.64    8.95
   2  -4 -10   20.46   15.26
  -2   4 -10    3.04    7.65
   4  -2  10   -3.85   10.02
  -2  -4 -10    9.82    8.08
   2   4 -10   23.08   18.27
   4   2  10   12.63   10.80
  -4   2 -10    8.26    7.51
   4   2 -10   23.02   16.25
  -4  -2 -10   16.39    9.81
   2  -4  10   -0.77    9.76
   4  -2 -10   14.98   10.66
  -4  -2  10    4.92    8.48
  -2  -4  10   15.24    8.17
  -2  -4 -10    4.16    7.23
  -4   2 -10   10.56    4.89
  -2   4  10   -3.08   11.12
   4   2 -10   -4.80    9.32
   2  -4 -10    6.49   10.00
   4  -2 -10  -12.53   13.91
   2   4  10   16.61    8.20
   4  -2 -10    2.81    8.31
  -4  -2  10   28.57   14.08
   2  -4 -10   12.39    9.03
  -4   2  10   17.34   14.04
  -2  -4  10   19.27   15.00
  -2  -4  11  227.12   35.89
   2  -4  11  216.80   37.63
   4   2 -11  169.47   29.98
   4  -2  11  203.71   37.87
   2   4 -11  200.00   32.66
  -4  -2  11  239.06   38.57
   4   2  11  217.64   39.84
  -2   4  11  210.21   39.06
   2   4  11  165.05   33.43
  -4   2  11  195.75   35.95
   4   2  11  164.52   34.09
   2  -4  11  197.68   35.02
   2   4  11  240.67   41.99
   2   4 -11  201.58   32.18
   4  -2  11  198.92   36.15
  -2  -4  11  230.49   36.26
   4  -2 -11  201.16   25.51
   2   4 -11  186.94   28.44
  -2   4 -11  215.09   37.18
   2   4 -11  200.86   33.52
   2  -4 -11  184.11   23.91
   4   2 -11  202.85   19.59
   4   2 -11  219.02   31.39
   2  -4 -11  195.72   25.94
  -2  -4 -11  198.48   34.73
  -2  -4  11  172.75   35.09
   4   2 -11  216.69   20.42
  -4  -2  11  207.91   36.14
  -4  -2 -11  218.61   32.42
   4   2 -11  231.16   35.39
  -4   2  11  179.08   33.12
  -2   4  11  181.71   35.22
  -2   4  11  219.71   37.32
   2   4 -11  209.19   33.53
  -2   4 -11  206.04   33.55
   2   4  11  179.37   33.06
  -2  -4 -11  192.92   34.70
  -2   4  11  183.68   24.10
  -4  -2 -11  228.31   41.43
   4   2 -11  192.87   35.69
   2  -4 -11  201.88   36.17
  -2  -4 -11  202.39   28.48
   4  -2  11  213.15   38.55
  -4   2 -11  193.50   34.52
   4  -2 -11  216.79   37.58
   2  -4  11  216.19   39.67
   4   2  11  202.23   31.77
  -4  -2 -11  189.48   30.64
   2   4  11  192.63   29.38
  -4  -2  11  193.30   31.37
  -2  -4  11  199.37   26.60
   4  -2 -11  172.26   34.50
  -2  -4 -11  197.25   34.05
   4  -2 -11  204.28   36.62
  -4   2  11  215.44   38.89
  -2  -4  11  207.34   41.46
   2  -4 -11  189.50   32.18
  -4   2 -11  223.91   18.14
  -4  -2  11  167.68   36.96
   2  -4 -11  210.00   36.64
   4   2 -11  233.39   34.54
  -2   4  12  -22.41   19.86
   2  -4  12   -3.19   13.48
  -4  -2  12  -10.49   10.25
   2   4  12   22.78   16.17
  -4   2  12  -15.52   15.27
   4  -2  12  -17.42   11.98
   4   2  12   -7.97   15.06
  -2  -4  12    0.27    7.43
  -2  -4  12   -0.43    8.63
   4  -2  12   16.25   17.07
   4   2  12  -11.60    9.92
   2   4  12   12.31    9.89
   2  -4  12   -0.91    8.58
   4  -2 -12    3.91    6.71
  -2   4 -12   -6.29    9.92
   4   2 -12   -4.30    7.38
   2   4 -12   -8.16    5.72
   2   4 -12    8.48    9.55
   2  -4 -12    2.78    5.48
   4   2 -12   -1.02    4.68
  -2  -4 -12    3.08    8.10
  -4   2  12   -7.66   11.36
  -2   4  12   21.35   16.40
  -2   4  12   -5.17    8.88
   2   4 -12    0.89   12.25
  -4  -2  12    6.43    9.09
   4   2 -12   -5.90   12.11
  -4   2 -12   -0.48   18.67
  -2  -4 -12   -8.83    8.02
   4   2 -12    4.56    5.37
   2  -4 -12   -0.54    4.17
   4  -2 -12  -15.37   14.76
   2  -4 -12    8.10    7.46
   2   4  12   -7.29    8.92
  -4  -2 -12   -4.60   10.43
  -2   4  12    0.78    6.62
   4  -2  12   13.36   10.72
   4   2  12    9.96    8.04
  -2  -4 -12   -3.55    7.63
  -4   2 -12  -12.20   12.43
  -4  -2 -12    7.24   10.52
   2  -4  12   -7.57    7.47
  -4  -2  12    0.80    9.84
   4  -2 -12   -7.68   13.70
   2   4  12    3.11    5.62
   4   2 -12    4.91    6.18
  -4   2 -12    1.64    2.91
  -4   2  12  -14.78   12.05
  -2  -4 -12   -9.60   11.81
  -2  -4  12    9.12   16.87
  -2  -4  12    1.34    5.21
  -4  -2 -12    3.58    8.88
   4  -2 -12    1.80   12.22
   2  -4 -12    9.96   10.86
   2  -4 -12   41.61   18.28
   4  -2  13    8.98   10.35
  -2  -4  13   20.54   16.85
   2  -4  13   -2.67   14.47
   2   4  13    3.89   10.17
  -4   2  13  -13.83   12.88
  -4  -2  13   16.84   15.05
  -2   4  13   24.51   17.94
   4   2  13   14.10   16.25
  -2  -4  13   35.41   16.09
   2  -4  13   26.53   15.91
   4   2  13   24.71   22.08
   4  -2  13   35.96   19.89
   2   4  13    6.88   12.49
   2   4 -13   34.07   18.51
  -2   4 -13    9.04   13.11
   2   4 -13   19.77   10.51
   4   2 -13    5.05    8.95
   4  -2 -13   12.83    8.77
   4   2 -13   12.40    6.09
  -2  -4 -13    0.95   11.53
   2  -4 -13    1.21    4.71
  -2   4  13   13.57   16.60
  -4   2  13    4.64   10.67
  -2   4  13   20.28   18.10
  -4  -2  13   28.07   19.91
  -4   2 -13   10.03    8.63
   2  -4 -13   12.46   14.66
   4  -2 -13   24.51   17.36
  -2  -4 -13    2.05   10.29
   2  -4 -13   12.17    8.37
  -4  -2 -13   12.29    9.14
   4   2 -13    4.68    6.37
   4   2 -13    3.92   10.36
   4   2 -13   12.59    6.41
   2  -4 -13   23.34   12.63
   2  -4  13    5.72   11.67
  -4  -2 -13   18.18   13.51
  -2  -4 -13   22.85   14.24
   4  -2  13   52.15   24.02
   4   2 -13   15.89   10.36
  -2  -4 -13    7.64    8.33
   4   2  13    3.70   11.02
  -4  -2 -13   -0.12    9.52
  -4   2 -13   18.90    5.69
  -2  -4  13    5.15    7.63
  -4   2  13    8.52   12.05
   2  -4 -13   31.25   21.70
  -2  -4  13   33.14   23.20
   2   4  13    6.20    8.46
   4  -2 -13  -10.06   17.52
  -4  -2  13    2.53    9.87
  -4   2  14   18.04   12.88
   4   2  14   17.72   14.25
   2  -4  14   -9.85   11.94
   2   4  14  -22.18   19.04
  -4  -2  14  -13.23   14.58
   4  -2  14    8.88   13.73
  -2  -4  14   14.12   15.85
  -2   4  14   13.91   15.65
   4  -2  14   -6.22   11.74
  -2  -4  14   -5.49    9.10
   2   4  14  -17.58   17.84
   4   2  14   -8.69   14.49
   2  -4  14   -1.51   13.46
  -2   4 -14    1.48   10.05
   2   4 -14   -9.79    8.42
   2   4 -14   -3.82    5.64
   4  -2 -14   -4.02    8.43
   4   2 -14   15.16   12.93
  -2  -4 -14   15.42   18.22
   4   2 -14    0.87    3.62
   2  -4 -14   -4.79    6.81
  -4   2  14   13.88   14.75
  -2   4  14   -1.04   11.00
  -4  -2  14   -2.53   10.12
  -2   4  14   15.44   21.59
  -4  -2 -14   20.66   14.14
   2  -4 -14    6.87    8.06
   4   2 -14   -2.68    4.34
  -2  -4 -14   10.83   11.71
   4  -2 -14    4.78   11.16
   2  -4 -14    3.61    9.22
   4   2 -14   -3.72    8.84
  -4   2 -14   12.79   14.33
   4   2 -14    3.67    3.59
   4  -2  14   -6.54   13.10
  -2  -4 -14    9.59   11.62
   2  -4 -14   18.17   12.91
  -4  -2 -14  -10.81    7.46
   2  -4  14  -24.54   18.70
  -4   2 -14   -5.16    4.88
   2  -4 -14   12.90   14.83
  -2  -4  14    2.31    5.53
   4   2 -14    5.67   11.65
  -2  -4  14   14.35   17.57
  -4   2  14    8.14   11.05
  -4  -2  14    4.80    9.94
   4   2  14    9.57   14.64
   4  -2 -14  -10.22   10.39
  -2  -4 -14   -5.11    7.42
   2   4  14   -9.14    6.40
  -4  -2 -14    2.93    6.72
   2  -4  15   97.56   32.48
   4  -2  15   77.88   24.97
  -2   4  15  138.05   37.28
  -2  -4  15   66.62   24.74
  -4   2  15  124.53   34.51
  -4  -2  15  148.30   37.90
   4   2  15   71.41   26.33
   2   4  15  115.40   34.98
   4   2  15   83.51   30.97
   2  -4  15  143.81   35.51
   2   4  15   96.70   31.67
  -2  -4  15  134.51   34.10
   4  -2  15   73.81   28.36
   2   4 -15  125.13   26.32
   2   4 -15  110.97   29.89
   4  -2 -15  113.40   24.07
  -2   4 -15   57.62   23.78
   4   2 -15   93.78   24.57
   4   2 -15   87.44   13.35
  -2  -4 -15  139.04   31.80
   2  -4 -15   99.16   19.44
  -4   2  15  108.36   33.77
  -2   4  15   86.46   35.46
  -4  -2  15  134.29   34.24
   2  -4 -15  124.67   31.92
   4   2 -15   99.37   14.19
   2  -4 -15  130.09   24.16
  -4  -2 -15  100.69   32.41
   4  -2 -15   89.02   29.09
  -2  -4 -15   87.34   26.22
   4   2 -15   52.36   25.99
   4   2 -15   87.52   13.96
   4  -2  15  111.61   34.85
  -2  -4 -15  109.96   27.17
  -4  -2 -15   90.61   24.09
   2  -4  15  111.96   33.55
   4  -2 -15  102.71   30.26
  -4  -2 -15   44.30   16.06
  -4   2  15   97.34   29.86
  -2  -4  15   90.79   33.31
  -4  -2  15  119.35   29.97
   4   2 -15  133.46   28.82
   4   2  15  102.37   29.59
  -2  -4 -15  156.20   34.96
  -2  -4  15  104.91   22.90
  -4   2 -15  102.02   12.40
   2  -4  16   44.49   25.81
   4  -2  16   19.89   21.34
   2   4  16   70.49   29.27
   4   2  16    4.24   15.93
  -2   4  16   33.82   26.15
  -4   2  16   45.21   28.10
  -4  -2  16   20.64   19.92
  -2  -4  16   13.38   13.40
  -2  -4  16   42.06   20.62
   2   4  16   -8.89   17.12
   4   2  16   18.98   13.25
   4  -2  16   14.35   10.20
   2  -4  16   36.18   21.50
   2   4 -16   40.66   20.39
  -2   4 -16   29.23   19.07
   2   4 -16   39.76   19.72
   4   2 -16   38.35   15.76
   4  -2 -16   19.31   11.37
   4   2 -16   21.64    6.66
  -2  -4 -16   10.70   11.25
   2  -4 -16   12.55    8.87
  -4   2  16   46.28   22.03
  -4  -2  16   53.92   25.79
  -2   4  16   44.90   21.58
   4   2 -16   13.43    3.40
   2  -4 -16   33.96   21.05
   2  -4 -16   11.04    8.40
  -2  -4 -16    6.53   11.56
   4   2 -16    0.94   13.33
   4  -2 -16   33.66   20.85
   4   2 -16   15.78    7.93
   4  -2  16   14.86   18.01
  -2  -4 -16   24.61   12.79
  -4  -2 -16   19.18   10.60
  -4  -2  16   15.66   11.79
   4   2 -16    6.49    6.90
  -2  -4  16    0.63   16.07
  -2  -4  16   16.27    7.91
  -4   2 -16   18.98    5.16
   2  -4  16   14.29   15.49
  -4   2  16   37.97   21.02
  -2  -4 -16   28.15   12.69
   4   2  16    8.35   11.73
   2  -4  17   17.91   20.58
   2   4  17   71.89   30.20
   4   2  17   64.24   27.88
  -4   2  17   30.49   22.77
  -2   4  17   35.40   24.91
   4  -2  17   26.75   19.70
  -2  -4  17   -8.39   15.40
   4   2  17    9.52   15.42
   4  -2  17   20.10   18.12
   2  -4  17   53.64   27.25
   2   4  17   51.50   26.59
  -2  -4  17   46.46   24.16
  -2   4 -17    5.77   16.55
   2   4 -17   47.01   18.01
   4   2 -17   29.88   15.39
   2   4 -17   22.03   16.20
   4  -2 -17   26.25   11.32
   2  -4 -17   18.42    9.70
  -2  -4 -17   29.85   22.28
  -2   4  17   30.15   24.43
  -4   2  17   30.38   20.19
  -2  -4 -17   25.66   14.47
   4   2 -17   25.17    8.35
   2   4 -17   19.02    9.45
   2  -4 -17   52.86   24.15
   4  -2 -17   57.36   26.79
   4   2 -17   16.61   22.27
   4  -2  17   20.48   13.43
  -2  -4  17   42.60   27.95
   4   2  17   20.05   13.79
   2  -4  17   32.09   19.23
  -2  -4 -17   11.20   13.48
  -2  -4  17   32.46   11.35
  -4  -2  17   11.36   13.90
  -4  -2 -17   24.59   18.77
  -4   2  17   70.95   30.92
  -2  -4  18   10.42   18.73
   4   2  18   42.00   30.52
   2  -4  18   27.63   24.77
   4  -2  18   -7.30   15.34
   2   4  18  -20.91   25.30
  -2   4 -18   26.18   23.99
   4   2 -18   12.67    8.84
   4  -2 -18   11.37   15.25
   2   4 -18   -3.26   14.90
  -4   2 -18  -14.39   15.12
  -2  -4 -18  -16.93   16.30
  -4  -2 -18   -1.65    9.06
   2  -4 -18    0.95    5.21
  -4   2  18   15.33   17.36
  -2   4  18   24.40   23.87
  -4   2  18   13.09   18.09
  -2  -4  18    4.47   10.14
   4  -2 -18    1.36   17.28
   2  -4 -18   -9.77   14.62
   4   2 -18  -11.84   13.12
  -2   4  18   12.26   13.41
   4   2  18   21.37   24.72
   2   4  18   31.52   24.27
   4  -2  18    0.68   14.29
   2  -4  18  -12.87   20.32
  -4   2  18   34.67   26.18
  -2  -4  18   19.44   22.04
   4  -2  18   28.26   27.41
  -4  -2  18   -7.23    8.67
  -2  -4  18   26.91   20.32
   2  -4  18   39.90   32.46
   4   2  18    4.63   11.47
   4   2  19    4.70   20.07
   2   4  19  -10.83   13.63
  -2  -4  19   -5.06   22.05
   2  -4  19    0.55   21.16
   4  -2  19   -7.93   20.79
   2   4 -19   -4.88   10.11
  -2   4 -19  -10.14   15.46
   4   2 -19  -27.80   18.67
   4  -2 -19    1.10    8.26
  -4   2 -19    8.33   20.90
  -2  -4 -19    4.68   13.80
  -4  -2 -19    4.43   19.37
  -4   2  19   30.88   24.02
  -4   2  19  -18.83   21.25
   4  -2 -19    1.23   20.68
   4   2 -19  -26.12   25.10
   2  -4 -19   -7.96   12.64
   2   4  19   40.41   23.11
   2  -4  19   -1.15   18.11
  -2  -4  19    9.25   22.50
   4  -2  19  -24.90   19.77
  -4   2  19  -22.74   16.05
   4   2  19   43.34   25.01
   4  -2  19    8.90   15.89
   2  -4  19   23.36   22.35
  -4  -2  19  -12.00   19.49
  -2  -4  19   25.21   33.60
   4   2  19   -5.62   14.10
  -2  -4  20    9.91   12.50
   2   4  20   -4.27   15.90
   4   2  20   -9.98   19.40
   2  -4  20    4.54   19.16
   4  -2  20  -33.61   25.50
  -2   4 -20   21.69   20.44
   2  -4 -20  -20.44   14.88
  -4   2 -20   33.48   22.62
   4   2 -20  -15.56   17.31
   4  -2 -20   -5.67   12.09
   2   4 -20   -9.51   12.07
  -2  -4 -20    3.06    8.59
  -4  -2 -20   -2.70   17.88
  -4   2  20   10.24   19.87
   2  -4 -20   16.31   15.50
   4  -2 -20   32.46   26.27
   4   2 -20    0.34   15.18
   4  -2  20    3.15   19.36
  -2  -4  20   12.29   22.23
   4   2  20   18.84   14.11
   2  -4  20    3.12   13.85
   4  -2  20   22.69   30.10
  -2  -4  20   15.85   13.93
   2  -4  20   -4.66   15.84
   4   2  20   18.11   23.07
   2   4  20   41.91   37.94
  -4   2  20  -26.72   28.58
  -2  -4  21  -27.68   16.94
   4   2  21   54.06   34.26
   2  -4  21   46.67   29.83
   4  -2  21    2.77   13.67
   2   4  21   25.00   30.30
   4  -2 -21   31.20   15.60
   2   4 -21    6.14   12.61
  -4   2 -21   42.28   20.55
   2  -4 -21    3.61   16.01
  -2   4 -21   28.56   23.14
   4   2 -21  -22.89   21.87
  -4  -2 -21   20.17   19.96
   4   2 -21  -23.00   24.40
  -2  -4 -21   -2.00   23.53
   2  -4 -21    3.17   19.24
  -2  -4  21  -11.89   18.42
   4   2  21   -8.50   21.53
   2  -4  21   41.95   27.72
   4  -2  21   16.22   23.49
   4  -2 -21   10.08   20.32
  -2  -4  21   43.31   25.80
   2   4  21  -17.27   20.98
   4  -2  21   17.58   16.81
   4   2  21   96.33   45.82
   2  -4  21   -8.88   12.38
   4  -2  22   12.65   22.59
   2  -4  22   43.81   34.80
   2   4  22  -17.69   32.35
  -2  -4  22  -13.90   19.76
   4   2  22   17.31   25.00
   2  -4  22   17.25   22.84
   4  -2  22  -30.36   34.96
   4   2  22   25.14   35.77
   2   4  22   39.44   35.51
   2   4 -22    0.38   15.58
   4   2 -22   22.62   22.17
  -2   4 -22   20.18   17.44
  -4   2 -22    8.91   28.10
   2  -4 -22   -0.62   13.46
  -2  -4 -22    8.68   11.73
   4   2 -22    7.43   19.49
   4  -2 -22    1.51   15.45
   4  -2  22   -9.05   24.56
  -2  -4  22   20.40   33.31
   4   2  22   75.47   38.54
   2  -4  22   -4.02   21.70
   2  -4  23   29.08   27.57
   2   4  23  -32.14   35.41
   4  -2  23   36.57   32.28
   4   2  23  -17.43   25.61
   2   4  23   -5.02   21.04
   2  -4  23  -22.93   22.58
   4  -2  23   24.31   29.66
   4   2  23   24.46   17.58
   2   4 -23  -26.68   22.86
  -2   4 -23    0.77   15.75
  -4   2 -23   25.78   27.80
   4   2 -23  -27.91   23.93
  -2  -4 -23  -13.29   22.20
   4  -2 -23   29.13   27.68
   2  -4 -23   29.51   27.45
   4  -2  23   36.85   32.20
   2  -4  23    3.34   26.97
   2  -4  24   27.99   28.90
   2   4  24   35.27   22.41
   4   2  24   -2.31   20.86
   4  -2  24   -2.98   18.29
   4  -2  24   -2.07   21.89
   2   4  24  -22.80   29.09
   4   2  24   14.01   33.40
   2  -4  24   48.60   38.38
   2   4 -24    3.06   16.74
  -4   2 -24  -42.46   30.36
  -2   4 -24   29.97   26.67
   4   2 -24   -2.04   24.54
   2   4 -24  -15.97   31.31
  -2  -4 -24   27.79   26.15
   4  -2 -24   17.67   30.32
   2  -4 -24  -12.12   18.25
   2  -4  24   11.45   25.20
   4  -2  24   -6.95   27.36
  -4   2 -25   -9.89   35.71
  -4  -2 -25   -3.36   17.60
  -2   4 -25    4.74   20.49
  -2  -4 -25   -0.56   23.32
   2  -4  25  -26.02   36.28
   4  -2  25    0.90   20.33
   2  -4  25   22.27   31.07
   2  -4  25  -17.54   29.48
   4  -2  25   39.99   39.39
   4   2  25   28.25   34.20
  -4  -2 -26   20.70   27.37
  -4   2 -26    3.26   17.57
  -2   4 -26  -16.82   16.19
   4  -2  26   -2.75   22.71
   2  -4  26  -44.75   25.54
   2  -4  26   21.41   22.70
  -4   2 -27    6.07   19.41
  -2   4 -27   36.33   39.93
  -4   3   0  136.16   15.92
  -3   4   0  127.32   16.06
   3  -4   0  136.25   17.14
  -3   4   0  131.06   20.82
  -3  -4   0   95.89   18.64
   4   3   0  160.53   24.09
  -4  -3   0  171.71   24.19
   3   4   0  158.01   24.35
  -4  -3   0  136.45   11.94
   3   4   0  158.84   23.58
  -3  -4   0  150.10   23.78
  -4  -3   0  175.07   25.27
   4   3   0  130.57   22.20
  -3  -4   0  134.66   16.10
   3   4   0  140.12   16.02
  -3   4   0  162.50   22.08
  -4   3   0  123.93   19.24
   4  -3   0  110.13   18.57
   3  -4   0  144.01   20.64
   3   4   1    5.42    3.65
  -3  -4  -1    1.58    3.35
   4   3   1    2.86    4.17
   3   4   1    2.57    4.16
  -3   4  -1   -1.98    4.63
  -3   4   1   -4.25    7.03
  -3   4   1    2.49    4.14
   3  -4  -1   -1.37    3.24
  -4   3   1    0.73    3.03
  -3  -4   1    4.29    5.13
   3  -4   1    2.86    5.45
   3   4  -1   -0.91    6.70
  -3  -4  -1    0.42    7.26
  -4  -3   1   -1.08    5.98
  -4  -3  -1   21.81   10.34
  -3  -4   1   14.30    8.97
   4   3  -1   -4.61    6.21
   3  -4   1    3.74    3.04
  -4   3  -1    1.27    2.10
   3   4   1   11.54   10.27
   4   3   1   -0.04    7.61
  -3  -4  -1    5.90    3.84
   4   3   1   -1.45    3.37
  -4  -3   1   -0.61    7.25
   3   4  -1   -8.10    7.62
  -3  -4  -1    9.05    9.41
   4   3   1   15.84   10.17
   4   3  -1    3.34    7.57
  -4  -3  -1    4.79    7.67
   3   4   1    9.65    9.25
  -3  -4   1    3.49    8.93
  -4  -3   1   -1.00    2.36
   3   4  -1    2.28    2.04
   4   3  -1    6.53    3.84
   3   4   1    7.06    3.92
  -3   4  -1   -0.84    5.51
   3   4  -1    2.32    4.72
  -3   4   1   22.65   11.85
   4  -3   1   67.52   19.55
   4  -3  -1   -1.05    7.62
   3  -4   1   -1.83    4.71
  -4   3   1    1.79    4.80
  -4   3  -1    9.83    6.67
   3  -4  -1   -4.57    5.24
  -3  -4   1    4.18    3.95
  -4   3   2  493.58   36.37
  -4  -3   2  506.25   24.86
  -3   4   2  457.72   33.98
   3   4   2  485.76   27.89
  -3  -4  -2  506.58   27.77
  -4  -3  -2  502.75   28.81
   4   3   2  456.81   29.16
  -4  -3  -2  473.11   43.69
  -3  -4  -2  478.98   43.18
  -3   4  -2  515.91   37.81
  -3  -4   2  479.16   39.25
  -4  -3   2  491.58   38.80
   3   4   2  539.03   47.98
  -4   3   2  486.23   21.94
   4   3  -2  473.87   38.12
  -4  -3   2  456.28   35.80
  -3  -4   2  504.18   39.92
   3  -4  -2  498.15   26.76
  -3   4   2  563.26   39.63
   3   4  -2  492.36   39.80
  -3   4   2  471.65   26.90
  -3  -4  -2  514.99   45.38
   4   3  -2  478.30   38.10
  -4   3  -2  503.43   26.79
   3  -4   2  459.82   26.89
  -4  -3   2  511.34   39.99
   3   4  -2  498.22   40.42
  -3  -4   2  513.92   41.42
  -3   4  -2  486.46   26.00
   4   3   2  485.94   30.40
  -4   3   2  483.86   38.11
  -3   4   2  557.23   37.52
  -3  -4  -2  470.05   27.43
  -3  -4  -2  495.75   28.50
  -4  -3   2  500.47   25.54
  -4  -3  -2  524.90   30.27
   3   4   2  528.36   29.56
  -4  -3   2  503.77   29.46
  -4   3   2  491.33   37.24
   3   4   2  421.64   41.49
  -4  -3  -2  513.13   45.52
   4   3  -2  476.63   27.12
   4   3   2  429.79   42.01
  -3   4   2  515.34   36.86
   3   4  -2  531.07   39.34
  -3  -4   2  498.75   37.96
   3  -4   2  500.68   41.36
   4   3  -2  484.89   38.39
  -3   4   2  484.98   42.89
   3  -4   2  500.53   35.02
  -4   3   2  447.68   40.94
   3  -4  -2  437.78   40.82
  -3   4  -2  474.49   33.44
   4  -3  -2  470.74   41.75
   4  -3   2  476.11   33.77
  -4   3  -2  467.30   33.73
   3   4   3  138.00   18.08
   3   4  -3  123.10   10.85
  -3  -4  -3   91.80   14.36
  -3  -4   3  122.57   11.26
   4   3   3  116.70   16.75
  -3  -4  -3  122.26   16.18
   3   4  -3  114.99   11.13
  -4   3   3  120.84   19.93
   3   4   3  106.62   15.60
   3  -4  -3  114.99   18.04
  -4  -3   3   89.83   11.51
  -3  -4  -3  130.46   16.56
  -4  -3  -3  126.69   16.59
  -3   4   3   90.15   16.42
   4   3   3  121.81   16.63
  -3   4  -3  126.02   21.42
  -4   3   3  111.85   15.79
   3  -4  -3  114.82   17.55
   3   4  -3   97.81   18.23
  -3  -4   3   99.22   18.24
  -3   4   3  114.76   17.94
   3  -4  -3  110.17   12.65
  -4  -3   3  145.37   21.20
  -4  -3   3  115.81   20.24
   3   4   3  139.50   26.62
   4   3  -3   97.23   16.81
   3   4  -3  104.98   18.90
  -3  -4   3  103.89   19.00
   3  -4   3   94.21   14.44
  -3   4  -3  129.80   15.66
  -4   3  -3  156.14   17.61
  -4  -3  -3  170.56   28.31
   4  -3  -3  105.02   10.95
  -3  -4  -3  109.54   26.79
  -3  -4   3  125.30   11.61
  -3  -4  -3  111.94   16.26
  -4  -3   3  111.02   13.62
   3   4  -3  117.00   10.90
  -4   3   3   89.34   16.44
   4   3  -3  109.44   13.34
  -4  -3  -3  106.86   15.84
   3   4  -3  116.21   10.99
   3  -4  -3  107.62   17.74
  -3   4   3   93.17   16.70
  -4   3   3  174.86   28.23
  -4  -3   3  118.14   19.12
   4   3  -3   98.64   17.03
  -3  -4   3  119.64   20.23
   3   4  -3   97.33   18.23
   4   3   3  130.34   26.31
   3   4   3  120.45   23.75
  -4  -3  -3  141.81   27.53
  -3  -4  -3  126.75   22.23
  -3   4  -3   87.31   18.99
   4  -3  -3  111.30   18.55
   3  -4  -3  113.62   18.50
   4   3  -3  113.53   15.36
  -3   4   3  120.74   17.81
   4  -3   3   98.85   19.88
   3   4  -3  105.05   19.93
   3  -4   3   83.99   17.84
   3  -4  -3  119.56   21.69
  -3   4  -3  108.86   15.13
  -3  -4   3  120.83   20.49
   4  -3  -3  101.70   21.17
   3  -4   3  104.36   14.71
  -4   3   3  120.36   22.91
   4   3  -3  110.08   19.26
   4  -3   3  123.71   17.04
  -3   4   3  127.77   24.09
  -4   3  -3  103.85   15.02
  -3  -4   4    2.13    2.89
   4   3   4   16.45    8.51
  -3  -4  -4    0.92    4.73
  -3  -4  -4   16.16    8.19
  -4  -3   4   10.66    5.93
   3   4  -4   10.32    3.42
   3   4   4    8.33    6.11
   3   4  -4    4.93    3.51
   4   3   4    9.69    6.28
   4   3  -4   12.62    6.12
   3   4   4    7.62    6.49
  -4   3   4   11.81    9.87
   3   4  -4    7.12    3.93
   4  -3  -4   23.86    8.90
  -3   4   4    7.01    5.24
   3  -4   4   -1.46    4.77
   3  -4  -4    9.14    8.09
  -3  -4  -4   12.88    7.52
  -4  -3  -4   19.98    8.79
   3  -4  -4    4.31    3.72
   3  -4  -4   15.92    5.69
   4   3  -4    7.73    6.10
  -3  -4   4    6.18    5.53
  -3   4  -4    2.66    5.99
  -4  -3   4    5.89    5.84
   3   4  -4   15.17    8.19
  -4   3   4   11.33    5.96
  -3   4   4    7.12    4.53
  -3  -4   4   12.38    6.46
  -4   3  -4   17.66    6.71
   3  -4   4   10.79    7.36
  -3  -4   4   11.72    7.36
   4   3  -4   12.71    8.68
   3   4   4   14.54   10.93
  -3  -4  -4   10.43    8.84
   4  -3  -4   14.65    6.11
  -4  -3  -4    0.66    9.42
  -4  -3   4    2.12    4.21
  -4  -3   4    4.23    5.82
   3   4  -4    6.81    4.63
  -3   4  -4    7.22    4.96
  -4  -3  -4   17.37    8.25
   4  -3  -4   29.47   12.05
  -3   4   4   16.89   10.14
  -4  -3   4   10.17    5.91
   3  -4   4   15.25    8.49
   3   4  -4    2.82    3.41
  -3  -4  -4    5.38    5.21
  -4   3   4    1.55    7.33
   3  -4  -4   11.74    7.12
   4   3  -4    5.53    5.68
  -3  -4   4    4.50    3.47
  -4  -3   4    5.44    5.05
   4   3   4    4.83    7.29
   4   3  -4   10.04    4.63
  -3  -4  -4    9.77   13.92
   3   4   4    8.86    6.61
  -4  -3  -4   16.91   13.17
   3   4  -4   24.38   10.05
   4   3  -4   16.79    6.26
   4  -3   4    1.98    4.51
   3  -4  -4    3.75    4.63
  -4   3   4   31.18   12.11
   4   3   4   10.80    5.67
   3   4  -4    1.13    8.95
   3  -4   4   -8.74    8.38
  -3   4  -4   -2.37    4.85
  -3   4   4    9.83    7.51
   4  -3  -4   -3.29    4.79
  -3   4   4   26.29   11.48
   3  -4  -4    5.73    5.53
  -4   3  -4    3.57    3.48
  -3  -4   4   12.01    9.23
  -3   4  -4   11.47    5.11
   4   3  -4    7.24    8.98
   3  -4   4   12.86    5.30
  -4   3   4   -0.89    6.74
   4  -3   4    9.13    5.62
   4  -3  -4   17.34   12.58
  -3  -4  -5    8.42    8.30
   4   3  -5    5.89    4.59
  -3  -4  -5    8.93    6.34
   3   4  -5    5.84    4.18
   3   4  -5   -4.06    4.10
  -3  -4   5   -0.49    4.68
   4   3   5    6.63    7.21
   3   4   5   14.26    7.77
  -3   4   5   -2.31    4.64
  -4  -3   5    4.86    4.58
  -4   3   5   -0.52    6.06
   3  -4  -5   10.96    9.14
   4  -3   5   11.66    7.60
  -3  -4  -5    7.92    7.29
   4   3  -5    9.71    7.07
  -4  -3  -5    7.24    5.76
   4  -3  -5    2.26    8.37
   3   4   5   13.07    8.14
   4   3   5    3.06    6.87
   3  -4   5    7.14    7.80
   4   3  -5    3.79    4.79
   3   4  -5   -2.43    4.09
  -3  -4   5    6.47    5.30
  -4   3   5    5.32    5.01
   3   4  -5   -7.05    6.47
   3  -4  -5   -3.37    3.32
  -4  -3   5    1.94    5.23
   4   3  -5    2.11    5.32
  -3   4  -5    8.26    7.40
  -3  -4   5    3.63    5.77
  -4  -3   5   -3.76    4.76
  -4   3  -5    0.09    6.40
  -4  -3  -5    3.55    7.16
  -3   4   5   -0.28    3.63
   4  -3  -5   -3.93    3.61
  -3  -4  -5   -5.11    7.86
  -3   4  -5    6.07    5.14
   3   4  -5    7.22    6.45
  -4  -3   5   -3.37    4.70
   4   3  -5    4.66    3.88
  -3  -4   5   -1.39    5.57
  -4  -3   5   -0.55    3.69
  -3  -4  -5    1.37    7.23
   3  -4   5    7.08    6.43
   3  -4  -5    0.61    9.19
  -4   3   5    8.39    6.10
   4  -3  -5   -4.04    8.36
   4  -3   5   18.07    9.58
   4   3  -5    1.02    4.42
   3   4  -5    6.83    4.95
  -3   4   5   -2.84    8.30
  -4  -3  -5    2.26    6.05
  -3  -4   5   11.60    6.71
   4   3  -5    6.17    4.39
  -4  -3  -5   -5.38    6.35
   4   3  -5    3.63    4.32
   4   3   5    2.75    6.36
  -3  -4  -5    6.08   10.79
   3   4   5    5.00    7.46
   3   4  -5   -1.03    4.79
  -3   4   5    2.11    4.91
  -3   4  -5   19.25   10.59
   3   4  -5   -2.00   10.20
   4  -3   5   14.69   11.95
   4  -3  -5    0.18    5.15
  -3   4   5   14.30    7.72
   3  -4   5    6.46    6.64
   4   3   5    4.37    4.07
  -4   3  -5    4.14    9.09
  -4   3   5   20.84   10.82
   3  -4  -5   -2.06    5.48
  -4  -3   5    1.56    9.12
   4   3  -5    0.78    7.33
  -4  -3   5   -4.21    7.66
  -4   3   5    1.11    6.65
   3  -4   5    2.59    3.27
  -3   4  -5    3.38    2.83
  -3  -4   5  -10.00   10.09
   3  -4  -5   -6.17   10.29
   4  -3  -5   20.13   15.90
  -3   4   5   -7.84    9.89
  -4   3  -5    6.00    4.18
  -3  -4  -6  741.24   51.31
  -3  -4   6  731.27   43.08
  -4  -3   6  703.92   44.57
  -3   4   6  732.10   54.14
  -3  -4   6  755.85   44.31
   3   4  -6  781.06   43.07
   3  -4  -6  890.29   57.73
  -4   3   6  741.52   53.88
   4  -3  -6  782.53   54.21
   4   3  -6  862.03   47.24
   4  -3   6  807.91   54.53
   4   3  -6  755.75   45.38
   4   3   6  649.51   50.75
   3  -4   6  744.40   50.93
   3   4  -6  756.87   43.13
  -3  -4   6  744.00   43.27
  -3  -4  -6  806.02   52.47
   3   4   6  709.55   51.49
  -4  -3  -6  781.70   52.20
  -3  -4  -6  748.64   61.12
  -4   3   6  769.15   34.80
  -3  -4   6  823.69   54.87
   3   4  -6  753.57   49.44
  -4  -3   6  793.29   50.98
  -4  -3   6  744.29   42.80
   4   3  -6  740.07   43.12
   3   4  -6  789.12   54.78
  -3   4   6  757.42   43.47
   4   3  -6  753.35   49.87
   3  -4  -6  759.10   41.63
  -3  -4   6  725.85   47.48
  -3   4  -6  740.83   57.41
   4   3  -6  717.56   42.67
   4   3  -6  767.96   49.73
  -3   4  -6  804.85   52.44
  -3   4   6  704.75   42.33
   3   4  -6  706.81   47.88
  -4   3   6  735.32   34.13
  -4   3  -6  843.70   53.90
  -3  -4   6  762.49   53.72
   4  -3  -6  834.21   47.81
  -4  -3   6  810.05   54.52
   3   4  -6  825.23   52.52
  -4  -3  -6  769.15   52.42
  -3  -4  -6  714.03   51.95
  -3  -4   6  741.96   44.23
   4  -3  -6  816.73   56.79
   4   3   6  756.02   54.54
  -4  -3   6  725.01   45.88
   4   3  -6  723.93   44.86
   3  -4  -6  810.78   56.83
  -3  -4  -6  764.25   51.99
  -3   4   6  756.90   55.44
   4   3  -6  773.47   46.62
   3   4  -6  778.77   44.82
   3   4   6  705.55   52.36
   3  -4   6  786.59   53.04
   4  -3   6  820.69   55.83
  -4   3   6  724.03   54.23
   3   4  -6  778.92   43.94
   3   4   6  736.15   60.62
   4   3  -6  717.06   50.40
  -3  -4  -6  750.37   62.81
  -3   4   6  754.82   55.04
  -4   3   6  771.31   57.18
   3  -4  -6  802.15   53.54
  -4  -3  -6  854.49   67.42
   4  -3  -6  722.76   52.48
   4   3   6  720.26   61.23
   4   3  -6  792.66   63.24
   3  -4   6  780.90   61.59
   4  -3   6  742.49   59.08
  -4  -3   6  632.62   57.08
  -4   3  -6  787.89   59.91
   3   4  -6  740.16   60.13
   4   3   6  741.08   38.22
  -3  -4   6  722.42   60.87
   3   4   6  836.51   33.75
  -3   4  -6  743.00   59.62
  -3  -4  -6  720.00   30.86
   4  -3  -6  826.14   64.94
  -4   3  -6  720.53   29.43
  -4   3   6  731.52   61.21
   3  -4  -6  700.37   61.55
  -3   4   6  750.22   62.91
  -4  -3   6  711.09   53.38
  -4  -3   7   -5.50    6.65
   3   4   7   -2.68    9.87
   4   3   7    6.06    7.45
   3  -4   7    9.23    8.77
   4   3  -7    6.98    4.78
  -3  -4  -7   -8.53   10.66
   3   4  -7   -3.29    5.90
  -4   3   7   -2.04    6.39
  -4  -3  -7   -2.75    5.37
  -3  -4   7   -1.01    4.58
   4   3  -7   -9.78    8.13
   3  -4  -7    1.78    5.23
  -3  -4  -7   -0.88    7.16
  -4  -3  -7   14.57    7.79
   3   4  -7    3.87    5.89
  -3  -4   7   -0.46    5.35
  -3   4   7   -9.56    8.12
   3  -4  -7   -8.61    8.90
   3  -4   7   15.40   11.07
  -3  -4  -7    2.12    5.55
   4  -3   7   -1.67    7.77
   3   4  -7    3.23    5.49
  -3  -4   7    1.95    4.25
   3  -4  -7    0.16    7.27
  -3   4  -7   -1.84    7.12
   4   3   7   20.12   13.12
  -4   3  -7    5.26   10.22
   4   3  -7   -6.06    6.83
  -4  -3  -7   10.40    8.40
   4  -3  -7    1.77    6.71
   3   4   7   -2.03    7.31
   4   3  -7    3.73    7.67
   3   4  -7    5.47    7.98
  -4  -3   7   -0.78    4.50
  -3   4  -7   -2.52    8.90
  -3  -4   7    3.15    5.83
  -4  -3   7   12.39    6.72
   3  -4  -7   -7.43    4.87
  -3  -4   7   -2.76    4.03
  -3  -4  -7    7.44   10.64
   4   3  -7   -3.40    3.45
  -3   4  -7   11.52    8.81
  -4   3  -7    1.75    5.34
  -4   3   7    3.26    3.63
  -3  -4   7   -1.60    7.28
   3   4  -7   -2.63    7.06
  -4  -3   7    3.07    6.53
  -3   4   7   -1.38    4.62
   4   3  -7    4.43    7.45
   4  -3  -7   -6.54    8.84
   3   4  -7    6.85    7.08
  -4  -3   7    3.14    5.06
   3  -4  -7   12.23   11.55
  -4   3  -7  -10.06    7.92
   4  -3  -7   -0.23    6.73
   4  -3   7   -0.55    7.62
  -3  -4   7    2.52    6.70
  -3   4  -7    1.26    5.79
  -4   3   7    2.94    6.32
   3   4  -7   -3.70    5.18
  -3   4   7   10.01    7.88
   4   3  -7   -7.16    7.12
  -3  -4  -7   13.25   11.29
  -4  -3  -7    6.33   11.22
   4   3   7   -3.25   10.70
  -4  -3  -7   -2.02    8.55
  -3   4   7   -1.11    5.45
  -3   4   7   -4.56    5.92
  -4   3   7   -3.84    6.97
  -4   3   7    3.57    3.41
   4   3  -7    1.06    3.88
  -3  -4  -7   18.64   13.45
   4   3  -7   -2.91    7.63
   3   4   7    9.70   11.47
   3   4  -7   -4.06    5.12
   4  -3   7  -14.33   11.50
   4   3   7    0.79    3.17
  -4  -3  -7   -5.43    5.72
   4  -3  -7    4.02    6.25
  -3   4  -7   -3.31   12.71
   3  -4   7    1.95    9.80
  -4   3  -7   14.72   11.36
  -3  -4  -7   -3.53    4.31
   3  -4  -7   -5.34    6.30
   3   4  -7    9.73   11.22
  -3  -4   7   36.41   19.19
  -4  -3   7    5.33    9.79
   4   3  -7  -11.43    9.70
   3   4   7    0.58    3.26
  -4  -3   7    4.51   10.92
   3  -4  -7   -0.61    8.54
  -3  -4   7    7.29    8.89
  -4   3   7    0.94    9.22
  -3   4   7  -10.93   14.63
   4  -3  -7   -2.65    8.31
   4   3  -8   97.61   19.62
  -3  -4   8   62.03   17.61
  -3   4   8   90.04   22.39
  -3  -4  -8   43.35   16.46
  -3  -4  -8   60.20   18.32
  -4  -3  -8   59.63   17.37
  -4  -3   8   53.62   14.68
   4  -3   8   67.40   18.64
  -4   3   8   40.85   14.41
   3  -4   8   83.94   19.44
  -3  -4   8   57.32   15.24
   4  -3  -8   77.84   20.25
   3  -4  -8   56.39   18.65
  -4  -3  -8   87.74   21.19
   3   4  -8   72.53   15.90
   3   4   8   81.37   22.54
   4   3   8   64.12   17.77
   4   3  -8   55.66   14.87
   3   4  -8   47.96   14.81
   4  -3  -8   29.32   10.16
   4  -3  -8   54.89   16.91
   3  -4  -8   80.59   19.37
   4   3  -8   80.56   18.21
   4  -3   8   46.83   16.59
   3   4   8   56.43   17.30
  -4   3  -8   74.18   19.32
  -3  -4  -8   61.95   18.55
  -3  -4   8   63.47   15.29
   3   4  -8   60.67   14.76
  -3   4  -8   73.37   18.15
   4   3   8   71.90   19.46
   3  -4   8   55.59   15.00
   3  -4  -8   69.20   20.09
  -4  -3  -8   61.50   15.86
   3  -4  -8   60.38   12.22
   3   4  -8   85.64   17.33
  -3   4  -8   47.23   16.48
   3   4  -8   53.42   15.70
  -3  -4   8   64.13   17.65
   4   3  -8   52.60   15.94
  -4  -3   8   81.62   18.21
   4  -3  -8   47.72   14.10
  -3  -4  -8   60.79   18.50
  -3   4  -8   77.93   19.16
  -3  -4   8   53.73   14.39
  -3   4   8   85.02   14.89
   4   3  -8  101.36   21.75
   4   3  -8   63.65   13.36
  -4   3   8   65.10    9.20
   3   4  -8   73.41   19.17
  -4  -3   8   53.44   14.10
  -4   3  -8   89.73   22.00
  -3  -4   8   80.57   19.72
   3   4  -8   68.40   15.92
  -4   3   8   67.80   18.68
  -3  -4  -8   66.98   17.80
  -3   4  -8   51.41   15.65
   4  -3  -8   36.60   15.54
   4   3  -8   56.30   14.38
  -3   4   8   47.11   14.12
   3  -4  -8   70.81   23.13
  -4  -3  -8   66.68   17.87
  -4   3  -8   61.92   17.07
  -4  -3   8   59.62   14.73
   3   4  -8   64.10   15.25
   4   3   8   42.00   15.83
   3   4   8   63.37   21.71
  -3   4   8   69.39   12.65
  -3  -4  -8   77.97   21.61
  -4  -3  -8   83.82   22.53
   4   3  -8   82.02   15.09
  -4   3   8   66.36    9.44
   4  -3  -8   57.40   17.70
  -4   3  -8   64.86   20.74
   4  -3   8   78.44   21.96
  -4  -3  -8   56.35   12.38
   3  -4   8   74.63   21.74
   4   3   8   68.20   14.96
  -3   4  -8   60.42   19.26
  -3  -4  -8   57.30   11.20
   4   3  -8   67.14   21.99
   3   4  -8   45.07   17.10
   3  -4  -8   62.18   18.48
  -4  -3   8   47.64   14.56
  -4   3   8   85.61   23.66
   4  -3  -8   84.21   24.14
  -3  -4   8   37.63   17.71
  -4  -3   8   57.03   19.33
  -3   4   8   69.52   21.78
   3  -4  -8   67.59   22.79
  -3  -4   8   57.90   16.21
   3   4   8   50.49   12.78
  -3   4   9   20.04   10.47
  -4  -3   9   15.02    9.08
   3   4   9   -6.48   11.46
   4  -3  -9   30.09   14.32
  -3  -4   9   10.19    8.67
   4   3   9  -11.42   10.94
  -4   3   9    4.01    8.50
   4  -3   9   32.38   15.31
   3  -4   9   17.39   10.67
  -3  -4   9    8.55    9.81
   3   4  -9   10.65    8.45
   3   4  -9   21.88   10.40
   4   3  -9   11.22    7.69
  -4  -3  -9   -0.10   10.27
   4   3  -9   16.12   11.23
  -3  -4  -9   18.01    8.50
   3  -4  -9   22.22    6.99
   4   3   9    4.66    9.68
  -3   4  -9   34.22   15.38
   4  -3   9    7.16    8.44
   4   3  -9   29.25   12.85
   3  -4   9   18.66   11.62
  -4   3  -9   24.95   14.75
  -3  -4   9   17.05   10.35
   3   4   9   28.30   12.58
   3   4  -9    5.83    5.88
   3   4  -9   19.17   11.30
  -4  -3   9    7.61    4.79
   3  -4  -9   21.13    7.43
   4   3  -9   29.37   13.71
   3   4  -9   18.47    9.30
  -3  -4   9   21.25   13.45
  -3   4  -9   34.30   16.89
  -3  -4  -9    6.04   10.57
  -3  -4   9   11.17   12.05
   4   3  -9   29.31   14.60
  -3   4  -9   15.06    9.44
   4   3  -9   23.30    8.46
  -4  -3   9    0.05   11.18
   4  -3  -9   12.63   10.33
  -4   3  -9    6.65    7.27
  -3  -4  -9   14.56    7.96
   3   4  -9   23.20   10.93
   4  -3  -9   22.61   13.60
  -3  -4   9   26.27   12.01
   3  -4  -9   19.03   16.48
  -3   4  -9   21.40   12.35
  -4   3  -9   13.43    6.81
  -4  -3   9   19.42   12.04
   4   3  -9    1.66    7.41
  -3   4   9   14.89    8.62
  -4   3   9   19.82   13.86
  -4  -3  -9   25.12   14.96
   4   3  -9   -0.20    5.40
  -4  -3  -9   26.13   17.51
  -3  -4  -9    8.14    8.69
   4   3   9   19.80   15.66
  -3   4   9   19.57    8.24
   3   4   9   17.32   11.60
   4   3  -9    9.36   10.58
  -3  -4  -9   19.91    8.81
   3   4  -9   22.02   12.17
   4  -3   9   12.61   13.33
   3  -4  -9    5.46    7.48
   4   3   9   12.51    5.86
  -3   4  -9   11.96   11.66
  -4   3  -9    1.68    9.89
  -4  -3  -9    3.31    6.74
   3  -4   9   14.45   13.57
   4  -3  -9   24.04   13.60
  -3   4   9   -4.87   11.71
   3   4   9   23.86    9.38
   4  -3  -9   48.20   22.65
   3  -4  -9   15.58   10.14
  -3  -4   9   14.60    8.55
   4  -3  -9   13.02   12.73
  -4  -3   9   10.91   11.01
  -4   3   9   31.24   17.58
  -4  -3   9   14.74   10.70
  -3  -4   9    1.64    9.15
   3  -4  -9    6.79    7.53
  -3   4  10   70.18   21.93
   3   4 -10   59.65   17.00
   3  -4  10   51.77   19.57
   4  -3  10   24.22   14.65
   3   4  10   56.47   19.67
   3   4 -10   52.03   16.91
  -4   3  10   22.82   13.03
  -4  -3  10   58.48   18.35
  -3  -4  10   65.61   19.71
   4   3 -10   80.94   21.36
   4   3 -10   69.47   20.74
  -3  -4  10   65.89   20.31
   4   3  10   47.69   17.07
   4   3 -10   62.44   18.16
   3  -4  10   62.85   20.30
   3   4  10   59.78   20.34
  -3  -4  10   44.39   15.20
   3   4 -10   45.83   13.24
   4   3  10   53.10   20.01
   4  -3  10   56.70   20.49
   3  -4 -10   49.50   10.72
   4   3 -10   60.60   18.43
   3   4 -10   55.10   13.72
   3   4 -10   46.95   16.48
  -3   4 -10   55.95   19.32
  -3  -4  10   27.38   14.16
   4   3 -10   45.99   11.06
  -4  -3  10   43.74   16.99
   4  -3 -10   61.04   18.67
  -3  -4 -10   90.67   23.89
  -3  -4 -10   33.87   15.24
   3   4 -10   48.94   16.33
  -4  -3  10   31.63   14.78
  -3   4 -10   62.47   19.73
  -3   4  10   63.65   22.23
  -4   3  10   36.76   17.35
  -4   3 -10   77.89   23.63
   4   3 -10   59.20   19.01
  -3  -4  10   59.28   16.45
   4   3  10   64.94   19.57
  -4  -3 -10   45.71   22.08
   4   3 -10   48.03   11.26
  -3   4  10   39.15   10.50
   3   4  10   45.93   19.09
  -3  -4 -10   65.07   20.90
   4   3  10   42.62   13.16
  -3   4 -10   49.90   21.32
  -3  -4 -10   41.90   12.59
   4  -3  10   44.18   18.04
  -4   3 -10   46.78   17.81
  -4  -3 -10   37.16   10.64
   4  -3 -10   38.18   14.24
   3  -4  10   58.04   19.72
   3  -4 -10   62.92   19.12
   4  -3 -10   48.20   20.19
  -3   4  10   77.03   22.85
  -3  -4  10   59.29   21.96
   3   4  10   40.02   12.48
  -4   3  10  106.14   28.62
   3  -4 -10   56.02   17.85
  -3  -4  10   43.23   14.09
   3  -4 -10   50.71   18.84
   4  -3 -10   75.06   22.02
  -4  -3  10   48.61   16.19
  -4  -3  10   62.44   22.86
   3   4  11   12.97   10.75
  -3  -4  11   11.90   12.98
  -3   4  11   50.29   21.65
   3   4 -11   -1.31    7.41
  -4   3  11   28.55   14.57
   4   3  11    1.68   10.02
   3  -4  11   36.75   14.49
   4  -3  11   56.04   23.80
  -4  -3  11   18.82   11.30
  -3  -4  11   18.96   13.89
   3   4 -11   18.45   11.45
   4   3 -11   22.12   12.83
   3   4 -11   40.10   15.94
   3  -4  11   20.98   13.32
   3   4  11   13.43    9.49
  -3  -4  11   18.82   11.42
   4  -3  11   23.65   13.94
   4   3  11   10.32   10.65
   3   4 -11   15.22   11.63
   3   4 -11   19.24    7.01
  -3   4 -11   29.18   14.59
   4   3 -11   15.86   11.65
   3  -4 -11   30.65    8.03
  -3  -4 -11   27.20   10.13
  -4  -3  11   15.53   10.73
  -3  -4  11   15.53   13.34
   4   3 -11   17.75    8.14
   4   3 -11   22.65   11.55
  -3  -4  11   47.61   17.30
  -4  -3 -11    8.26    8.82
  -3   4  11   11.18   10.81
  -4   3  11   25.71   14.38
   3   4 -11   27.28    8.93
  -4  -3  11    9.46    6.92
   3  -4 -11   23.92    9.08
  -3  -4 -11   44.32   20.98
  -4  -3 -11   26.39   15.65
  -3   4  11   19.64    7.26
   3   4  11   15.77   12.16
   4   3 -11   16.25    8.50
   3  -4  11   13.05   11.81
   4   3  11   28.56   12.85
   4  -3  11   17.51   13.78
  -4   3 -11    8.05    8.37
   4  -3 -11    9.16   11.11
   3  -4 -11    0.78    7.82
  -3  -4 -11   19.03   11.96
  -4  -3 -11   15.15    9.74
  -3  -4  11   31.65   12.14
  -4  -3  11   15.49    9.79
   3  -4 -11   62.07   24.18
   4  -3 -11   25.43   12.92
   3   4  11   20.52   10.09
  -3  -4  11   -7.37   11.66
  -4  -3  11  -13.57   18.73
  -3  -4 -11   41.32   15.05
  -4   3  11   14.39   11.05
   3  -4 -11   12.66    9.44
  -3   4  11   29.82   20.80
   4  -3 -11   26.39    9.94
   4   3  12  128.75   33.11
   4  -3  12  119.31   30.72
  -4   3  12   81.43   24.98
   3   4  12   69.10   26.90
  -3  -4  12  131.74   30.31
   3  -4  12  117.94   29.96
  -4  -3  12  102.23   26.18
  -3   4  12   95.24   28.10
   3  -4  12  145.00   32.82
   4  -3  12   99.73   28.38
   3   4  12  117.57   31.93
   4   3  12  110.50   28.36
  -3  -4  12   88.78   21.28
  -3   4 -12  111.20   31.71
   4   3 -12  105.96   24.23
   3   4 -12  132.79   29.71
   3   4 -12  131.45   22.55
  -3  -4  12  110.62   28.04
  -3  -4 -12  102.99   25.82
   3  -4 -12  108.21   16.53
   4   3 -12   93.23   16.37
  -4   3  12   77.62   23.75
  -4  -3  12   92.58   25.31
   3   4 -12  129.94   27.13
  -3   4  12  120.30   30.20
   3  -4 -12  114.42   17.13
   4   3 -12   93.17   16.88
  -4  -3 -12   93.91   28.00
  -3  -4 -12   97.45   27.26
   3   4  12  102.33   28.04
   3  -4  12  104.03   30.76
   4  -3  12  101.20   28.92
   3  -4 -12   87.31   26.61
  -4  -3 -12   83.12   19.30
  -3  -4 -12  116.11   22.78
   4  -3 -12  106.31   26.89
  -4  -3  12   92.88   29.08
   4  -3 -12   81.79   24.53
  -4  -3  12  107.95   23.83
   3   4  12  123.66   24.42
   4  -3 -12  116.65   27.25
  -3  -4  12  101.30   22.16
  -3  -4  12  158.70   38.93
   3  -4 -12  129.65   31.77
   3  -4 -12  113.96   27.31
  -3   4  12  101.56   29.06
  -4  -3 -12  119.04   25.17
   4   3  12  125.37   26.75
  -3  -4 -12   76.21   21.26
  -4   3  12   84.28   24.65
  -4  -3  13   20.40   15.42
   3  -4  13   46.39   21.94
   4   3  13   15.92   11.20
  -3   4  13   12.78   18.04
   3   4  13   19.91   14.98
  -4   3  13   31.34   14.75
   4  -3  13   12.89   15.27
  -3  -4  13   28.59   17.85
   3  -4  13   26.63   16.65
   4  -3  13   17.69   16.99
   3   4  13   25.74   11.87
   4   3  13   49.63   23.34
  -3  -4  13   48.62   22.33
  -3   4 -13   31.34   19.78
   4   3 -13   21.85   12.93
   3   4 -13   17.12    7.75
   3   4 -13   39.38   17.78
   4  -3 -13   41.45   14.40
   4   3 -13   23.57    9.18
  -3  -4 -13   27.46   17.05
   3  -4 -13   19.18    7.01
  -3   4  13   34.62   21.61
  -4   3  13   -2.36   16.92
  -4  -3  13   24.67   16.41
   4   3 -13   19.75   10.76
   3  -4 -13   32.63   10.01
  -4  -3 -13   27.14    8.84
  -3  -4 -13   37.34   21.79
   3  -4  13   23.43   17.30
   4  -3  13   32.57   21.44
   4  -3 -13   11.23   14.75
  -4  -3 -13   26.02   12.30
  -3  -4 -13   22.47   13.59
   3  -4 -13   21.48   14.39
   3   4  13   22.27   14.33
  -4   3  13   38.95   19.36
  -4  -3  13   33.39   21.76
   3  -4 -13   18.12   15.11
   3  -4 -13   42.08   15.76
   4   3  13   11.93   10.77
  -3  -4  13   32.86   14.58
  -4  -3 -13   39.47   15.70
  -3  -4  13   32.59   22.38
   4  -3 -13   41.39   20.08
  -3   4  13   53.55   25.53
  -4  -3  13   59.42   21.36
  -3  -4 -13   40.87   16.81
  -4  -3  14   20.77   14.64
   3  -4  14   -4.66    9.97
  -3   4  14   25.26   17.59
   4   3  14   19.69   18.65
  -3  -4  14   12.16    9.50
  -4   3  14   28.20   17.86
   4  -3  14   23.32   13.95
   3   4  14   -6.40   16.38
  -3  -4  14   12.33   13.07
   3  -4  14   -2.83   10.83
   4   3  14   19.21   13.68
   4  -3  14    9.35   11.68
   3   4  14   15.11   13.49
   3   4 -14   39.54   19.81
  -3   4 -14   18.06   12.41
   3   4 -14    2.13    5.05
   4  -3 -14   15.05    9.31
   4   3 -14   13.58   10.67
  -4  -3 -14   11.08   13.03
  -3  -4 -14    6.32    9.77
   3  -4 -14   13.96    7.05
   4   3 -14   11.96    6.60
  -3   4  14   27.96   17.42
  -4  -3  14    1.34   10.79
  -4   3  14   23.24   18.25
  -3   4  14   47.87   21.12
   3  -4 -14    5.48    7.46
  -4  -3 -14   15.05   16.28
  -3  -4 -14    9.13   10.89
   4   3 -14    9.01    7.18
   3  -4 -14   23.83   18.08
   4  -3 -14    4.28   12.14
  -4  -3 -14   12.44    9.85
   4  -3  14   24.58   16.44
  -3  -4 -14    8.07    9.65
   3  -4  14    3.06    8.09
  -4  -3  14    5.50   12.22
  -3  -4 -14    4.71    8.46
  -4  -3  14   44.89   18.53
   3   4  14   25.72   15.55
  -3  -4  14   19.50   11.64
  -4  -3 -14   18.75   11.10
  -3  -4  14   35.99   16.42
  -4   3  14   27.00   15.39
   4   3  14   27.06   13.56
  -4  -3  15   -0.43   14.56
  -3   4  15  -21.85   20.09
   3  -4  15  -17.84   17.08
   4   3  15   -2.39   12.52
   3   4  15   -6.46   14.45
  -3  -4  15    5.30   16.81
  -4   3  15  -13.08   17.05
   4  -3  15  -11.54   21.88
   4  -3  15   18.33   11.08
  -3  -4  15   25.64   16.62
   4   3  15    2.75   15.59
   3  -4  15   -8.15   17.70
   3   4  15  -15.63   14.38
   3   4 -15    7.34   14.55
  -3   4 -15  -20.31   10.65
   3   4 -15    2.85    5.51
   4   3 -15  -14.70    7.68
   4  -3 -15    8.45    7.95
  -4  -3 -15   15.69   17.29
  -3  -4 -15    1.38   17.76
   4   3 -15   -0.54    4.11
   3  -4 -15   -2.22    5.39
  -4  -3  15    1.38   15.14
  -3   4  15  -10.44   12.58
  -3   4  15  -14.45   12.75
  -4   3  15   16.56   17.69
  -4  -3 -15  -12.42   15.03
  -3  -4 -15   19.48   18.04
   3  -4 -15    0.61    5.01
   4   3 -15    6.22    6.08
   3  -4 -15    1.72   10.32
   4   3 -15    7.06    5.40
   3  -4  15    4.54   13.85
   4  -3  15   -3.30   10.47
  -3  -4 -15    8.64   13.77
   4  -3 -15    2.61   15.35
  -4  -3 -15    5.06   12.03
   3   4  15   -8.70   14.68
  -4   3  15    9.58   13.37
  -4  -3  15    1.93    6.29
  -4  -3 -15    2.33    8.69
  -3  -4  15   11.44    9.51
  -3  -4  15   17.38   13.05
   4   3  15    5.64   14.29
  -4  -3  15    4.41   19.67
  -3  -4 -15    6.29   14.57
  -4   3  16   -2.99   18.94
   3  -4  16   31.90   19.95
   4  -3  16  -10.10   14.54
  -3   4  16    6.75   19.39
   4   3  16   33.95   22.00
  -3  -4  16   30.01   22.29
   3   4  16   -3.26   19.67
   3  -4  16    7.99   12.90
   4  -3  16   10.08   11.13
   4   3  16   15.12   18.44
  -3  -4  16   10.72   16.75
   3   4  16   -5.48   14.03
  -4   3 -16   18.34   19.16
   3   4 -16   34.13   18.31
   4   3 -16    2.13   10.94
   4  -3 -16    7.39    7.39
  -3   4 -16    2.47   10.42
   3   4 -16    3.15    6.94
  -4  -3 -16   -3.06   13.25
   3  -4 -16    8.57    4.54
   4   3 -16    5.64    4.49
  -3  -4 -16    5.24    9.89
  -3   4  16   10.90   23.25
  -4   3  16   -2.78   18.52
  -3   4  16   11.22   19.57
   3  -4 -16    1.41    4.70
   4   3 -16   -8.33   15.23
   4   3 -16    6.53    4.51
  -3  -4 -16   -3.87    9.80
   4   3 -16    4.11    4.62
   3  -4 -16  -54.39   23.88
  -4  -3 -16   -6.55   10.07
  -3  -4 -16   22.31   12.50
   4  -3 -16  -19.19   21.36
   3  -4  16   -0.32   13.31
   4  -3  16   12.25   14.74
  -4  -3  16   12.59   13.68
   4   3  16   22.59   18.58
  -3  -4  16    7.64    7.75
  -3  -4 -16    8.45   12.48
  -3  -4  16    2.85   16.59
  -4  -3 -16   -0.13   10.58
  -4   3  16   52.22   30.70
   3   4  16   11.58    7.89
   4   3  17   15.42   23.26
   3  -4  17   56.75   33.07
  -3  -4  17   17.73   15.44
  -3   4  17  -14.21   12.74
   4  -3  17    1.58   16.70
  -4   3  17   22.06   17.95
   3   4  17   21.36   20.36
   4  -3  17   15.23   20.59
  -3  -4  17   13.36   17.14
   3  -4  17   -0.15   11.72
   3   4  17   27.99   22.70
   4   3  17  -21.30   22.58
  -3   4 -17   -0.92   12.29
   4   3 -17    4.66    8.18
  -4   3 -17   -6.84   11.95
   4  -3 -17   -3.46   11.02
   3  -4 -17    7.78    6.62
   3   4 -17    8.19   12.11
  -4  -3 -17   11.08   15.32
  -3  -4 -17   20.79   21.63
  -4   3  17   -9.22   16.59
  -4   3  17   -5.52   18.06
  -3   4  17  -17.69   23.12
   3  -4 -17  -24.61   21.32
   4   3 -17    7.65   16.12
   4   3 -17   -3.09    6.65
   3  -4  17   33.19   22.80
   4  -3  17   -0.89   11.23
   4  -3 -17   -9.12   19.54
   4   3  17    6.42   11.51
  -3  -4  17   -5.85   12.40
   3   4  17   12.59   12.31
  -3  -4  17    2.84    7.91
  -3  -4 -17   20.60   19.82
  -4  -3  17    0.13    7.89
  -4  -3 -17   19.27   15.91
   4   3  18   17.91   21.86
  -4   3  18   86.90   32.74
  -3   4  18   86.08   34.02
   3   4  18   57.70   29.77
   4  -3  18   42.72   21.61
   3  -4  18   60.95   26.72
  -3  -4  18   53.50   25.67
  -3  -4  18   -2.60   16.72
   3   4  18   49.70   28.32
   3  -4  18   61.76   36.74
   4   3  18   87.25   32.85
   4  -3  18   38.20   22.12
   4   3 -18   17.55   13.20
   3  -4 -18   79.10   24.66
  -3   4 -18   55.56   34.06
  -4   3 -18   42.93   26.17
   3   4 -18   33.67   15.36
   4  -3 -18   34.61   16.40
  -3  -4 -18   16.50   13.92
  -4  -3 -18   19.21   14.49
  -3   4  18   45.63   25.72
  -4   3  18   43.10   29.41
  -4   3  18   20.84   15.77
   4   3 -18   38.11   19.11
   3  -4 -18   12.95   13.11
   4  -3 -18  -11.31   20.24
  -4  -3  18   71.49   25.49
   4  -3  18    6.18   17.65
  -3  -4  18    2.26   19.68
   3  -4  18    0.62   15.14
  -3  -4  18   24.85   15.76
   4   3  18   43.71   26.46
  -3   4  19    1.66   19.02
   3  -4  19  -12.52   21.78
   4  -3  19    9.92   17.38
  -4   3  19  -18.45   25.39
   4   3  19    6.47   21.93
   3   4  19  -13.95   22.42
   3  -4  19    7.65   14.31
   3   4  19  -21.60   17.49
   4  -3  19  -13.44   23.45
   4   3  19  -11.88   11.44
  -3   4 -19  -17.61   26.01
  -4   3 -19   36.89   27.96
   4   3 -19  -11.45   11.24
   4  -3 -19    4.62   12.32
   3   4 -19  -20.16   21.10
   3  -4 -19    2.78   14.63
  -4  -3 -19    5.16   11.31
  -3  -4 -19    3.42   11.76
  -4   3  19   -8.74   18.01
  -4   3  19   -3.93   18.94
  -3   4  19   32.57   26.73
   4   3 -19    2.76   15.07
   4  -3 -19    7.31   10.68
   3  -4 -19    9.09   14.02
   4  -3  19   44.46   30.13
  -3  -4  19   -5.04   21.21
  -4  -3  19   -4.24    8.83
   4   3  19    7.92   16.19
   3  -4  19    6.40   16.24
  -4   3  20   34.09   29.40
   3   4  20   44.06   19.31
   4   3  20  126.45   44.42
   4  -3  20   38.77   19.83
   3  -4  20   24.38   14.88
  -3   4  20   34.51   19.71
   3   4  20   21.09   17.77
   4  -3  20   62.91   33.38
   4   3  20   56.55   34.23
   3  -4  20   24.96   20.17
   3   4 -20   62.93   21.38
   4   3 -20   46.60   24.98
   3  -4 -20   26.97   13.03
  -4   3 -20   67.77   33.74
  -3   4 -20   62.45   31.06
   4  -3 -20   47.32   16.89
  -3  -4 -20   39.00   18.80
  -4  -3 -20   74.77   31.38
  -3   4  20   99.06   38.68
  -4   3  20   47.69   30.64
   4   3 -20  101.64   34.93
   4  -3 -20  116.92   44.31
   3  -4 -20   65.72   33.98
  -3  -4  20   51.85   33.73
   3  -4  20   66.81   37.47
   4   3  20  100.51   30.98
   4  -3  20   70.02   34.18
   4   3  21   10.23   29.19
   3  -4  21   26.49   30.18
   4  -3  21   20.18   32.25
  -4   3  21   33.49   30.53
   3   4  21    4.23   25.64
   4  -3  21    9.89   15.22
   3  -4  21  -25.35   29.24
   4   3  21  -13.81   26.41
   3   4  21   -6.34   15.73
  -3   4 -21  -13.28   16.28
   4   3 -21    2.85   10.56
  -4   3 -21   -6.88   21.26
   3  -4 -21   -9.34    9.96
   3   4 -21  -20.15   21.92
  -4  -3 -21    0.68   12.10
  -4   3  21   37.80   32.01
   4   3 -21    2.66   20.57
   3  -4 -21   -0.24   11.92
   4  -3 -21   37.89   24.96
   4   3  21  -13.52   13.31
   3  -4  21    4.06   16.30
   4  -3  21   -4.86   20.09
   3   4  22   30.63   30.00
   4  -3  22   46.92   31.47
   4   3  22  -16.19   23.94
   3  -4  22  -20.93   30.98
   4   3  22   18.02   13.89
   3   4  22   13.95   36.06
   3  -4  22   29.06   25.64
   4  -3  22   15.72   15.44
   3   4 -22   27.65   24.98
  -3   4 -22  -16.18   22.92
   4   3 -22   -4.37   14.48
  -4   3 -22   -6.20   20.36
   3   4 -22    3.26   17.82
   4   3 -22    0.70   17.13
   4  -3 -22   38.06   25.31
   3  -4 -22   44.74   32.48
   3  -4  22   12.24   17.61
   4  -3  22   18.94   25.75
   4  -3  23  -56.39   46.12
   4   3  23    8.23   27.03
   3  -4  23   -9.31   17.33
   3   4  23   11.60   23.66
   4  -3  23   29.31   21.48
   4   3  23    0.39   27.87
   3  -4  23    3.78   20.77
   3   4  23  -27.34   25.78
   3   4 -23   13.35   18.72
   4   3 -23  -11.25   14.28
  -3   4 -23    6.40   21.28
  -4   3 -23  -21.25   15.72
   4   3 -23    0.61   18.26
   3   4 -23   -9.91   18.30
  -3  -4 -23   13.64   15.52
   4  -3 -23    5.09   20.21
   3  -4 -23   14.19   16.43
   4  -3  23  -27.29   23.25
   3  -4  23  -52.03   40.81
   4  -3  24   61.81   41.73
   3   4  24   34.65   32.13
   3  -4  24    3.38   20.69
   4   3  24   32.28   44.81
   3  -4  24  -61.33   27.53
   4   3  24   -6.57   26.65
   3   4  24   -0.50   22.46
   4  -3  24   -0.71   14.99
  -3   4 -24    1.40   16.93
  -4   3 -24  -36.53   28.27
   3   4 -24  -20.64   22.82
   3   4 -24    3.69   17.99
   4   3 -24  -36.68   34.02
  -3  -4 -24  -39.89   36.59
   3  -4 -24  -12.82   15.16
   4  -3 -24   23.41   25.80
   4  -3  24   50.17   31.09
   3  -4  24  -28.74   37.09
   3   4  25    4.58   37.61
   4   3  25  -40.55   34.58
   3  -4  25  -25.72   22.28
   4  -3  25  -47.97   37.33
[truncated: 4,406,661 more chars]
